# Supplementary material for: The behavioral signature of stepwise learning strategy in male rats and its neural correlate in the basal forebrain
Source: Nat Commun. 2023 Jul 21;14:4415. doi: 10.1038/s41467-023-40145-9 (PMC10362048; doi:10.1038/s41467-023-40145-9)
Supplement: Supplementary file 4 — Source Data [file 41467_2023_40145_MOESM4_ESM.zip]

Archive with 37 entries (36 files):
- Source_Data_Fig_2c.xlsx
- __MACOSX/
- __MACOSX/._Source_Data_Fig_2c.xlsx
- Source_Data_Fig_S3.xlsx
- __MACOSX/._Source_Data_Fig_S3.xlsx
- Source_Data_Fig_S2.xlsx
- __MACOSX/._Source_Data_Fig_S2.xlsx
- Source_Data_Fig_3d.xlsx
- __MACOSX/._Source_Data_Fig_3d.xlsx
- Source_Data_Fig_S5.xlsx
- __MACOSX/._Source_Data_Fig_S5.xlsx
- Source_Data_Fig_5.xlsx
- __MACOSX/._Source_Data_Fig_5.xlsx
- Source_Data_Fig_3c.xlsx
- __MACOSX/._Source_Data_Fig_3c.xlsx
- Source_Data_Fig_3b.xlsx
- __MACOSX/._Source_Data_Fig_3b.xlsx
- Source_Data_Fig_4.xlsx
- __MACOSX/._Source_Data_Fig_4.xlsx
- Source_Data_Fig_S4.xlsx
- __MACOSX/._Source_Data_Fig_S4.xlsx
- Source_Data_Fig_8.xlsx
- __MACOSX/._Source_Data_Fig_8.xlsx
- Source_Data_Fig_S7.xlsx
- __MACOSX/._Source_Data_Fig_S7.xlsx
- Source_Data_Fig_7.xlsx
- __MACOSX/._Source_Data_Fig_7.xlsx
- Source_Data_Fig_6.xlsx
- __MACOSX/._Source_Data_Fig_6.xlsx
- Source_Data_Fig_S6.xlsx
- __MACOSX/._Source_Data_Fig_S6.xlsx
- Source_Data_Fig_S1.xlsx
- __MACOSX/._Source_Data_Fig_S1.xlsx
- Source_Data_Fig_3e1-3e2.xlsx
- __MACOSX/._Source_Data_Fig_3e1-3e2.xlsx
- Source_Data_Fig_3e3.xlsx
- __MACOSX/._Source_Data_Fig_3e3.xlsx
