# Supplementary material for: The behavioral signature of stepwise learning strategy in male rats and its neural correlate in the basal forebrain
Source: Nat Commun. 2023 Jul 21;14:4415. doi: 10.1038/s41467-023-40145-9 (PMC10362048; doi:10.1038/s41467-023-40145-9)
Supplement: Supplementary file 4 — Source Data [file 41467_2023_40145_MOESM4_ESM.zip › Source_Data_Fig_2c.xlsx]

## Sheet: Sheet1
Light											Light											Light
Row	D0_3before	D0_2before	D0_1before	D0	D0_1after	D0_2after	D0_3after	D0_4after			Row	D1_3before	D1_2before	D1_1before	D1	D1_1after	D1_2after	D1_3after	D1_4after			Row	D2_3before	D2_2before	D2_1before	D2	D2_1after	D2_2after	D2_3after	D2_4after
rat1				0.304054	0.941176	0.694656	0.961832	0.944444			rat1				0.304054	0.941176	0.694656	0.961832	0.944444			rat1	0.304054	0.941176	0.694656	0.961832	0.944444	0.97037	0.938272	0.905983
rat2				0	0.0117647	0.169014	0.914634	0.978723			rat2		0	0.0117647	0.169014	0.914634	0.978723	0.963303	0.971154			rat2	0	0.0117647	0.169014	0.914634	0.978723	0.963303	0.971154	0.971429
rat3				0	0.405941	0.96875	1	0.991525			rat3			0	0.405941	0.96875	1	0.991525	0.991379			rat3		0	0.405941	0.96875	1	0.991525	0.991379	0.974138
rat4				0	0.354545	0.983871	1	1			rat4			0	0.354545	0.983871	1	1	1			rat4		0	0.354545	0.983871	1	1	1	1
rat5				0.619565	0.988506	0.988764	0.981481	0.983471			rat5				0.619565	0.988506	0.988764	0.981481	0.983471			rat5			0.619565	0.988506	0.988764	0.981481	0.983471	0.988235
rat6				0.844262	1	1	0.984127	0.991525			rat6				0.844262	1	1	0.984127	0.991525			rat6			0.844262	1	1	0.984127	0.991525	0.974138
rat7				0.877049	1	1	0.992063	0.951456			rat7				0.877049	1	1	0.992063	0.951456			rat7				0.877049	1	1	0.992063	0.951456
Catch											Catch											Catch
Row	D0_3before	D0_2before	D0_1before	D0	D0_1after	D0_2after	D0_3after	D0_4after			Row	D1_3before	D1_2before	D1_1before	D1	D1_1after	D1_2after	D1_3after	D1_4after			Row	D2_3before	D2_2before	D2_1before	D2	D2_1after	D2_2after	D2_3after	D2_4after
rat1	0.0472973	0.00925926	0.0428571	0.216216	0.762963	0.55303	0.938462	0.552448			rat1				0.216216	0.762963	0.55303	0.938462	0.552448			rat1	0.216216	0.762963	0.55303	0.938462	0.552448	0.669118	0.419753	0.327731
rat2	0.020202	0.0166667	0.0113636	0.0138889	0.0229885	0.102941	0.817073	0.578947			rat2		0.0138889	0.0229885	0.102941	0.817073	0.578947	0.259259	0.12381			rat2	0.0138889	0.0229885	0.102941	0.817073	0.578947	0.259259	0.12381	0.102804
rat3	0.0446429	0.0186916	0.0178571	0	0.446602	0.946237	0.913793	0.769231			rat3			0	0.446602	0.946237	0.913793	0.769231	0.724138			rat3		0	0.446602	0.946237	0.913793	0.769231	0.724138	0.646552
rat4	0.0333333	0.064	0.00934579	0	0.343137	0.806452	0.419355	0.38843			rat4			0	0.343137	0.806452	0.419355	0.38843	0.223077			rat4		0	0.343137	0.806452	0.419355	0.38843	0.223077	0.258065
rat5	0.0241935	0.0166667	0.0483871	0.561798	0.928571	0.717647	0.327731	0.391753			rat5				0.561798	0.928571	0.717647	0.327731	0.391753			rat5			0.561798	0.928571	0.717647	0.327731	0.391753	0.27
rat6	0.00840336	0.00847458	0.016129	0.758929	0.84127	0.596491	0.422414	0.322034			rat6				0.758929	0.84127	0.596491	0.422414	0.322034			rat6			0.758929	0.84127	0.596491	0.422414	0.322034	0.434783
rat7	0.0472441	0.00763359	0	0.661157	0.27907	0.253968	0.0714286	0.105769			rat7				0.661157	0.27907	0.253968	0.0714286	0.105769			rat7				0.661157	0.27907	0.253968	0.0714286	0.105769
No-fix lick											No-fix lick											No-fix lick
Row	D0_3before	D0_2before	D0_1before	D0	D0_1after	D0_2after	D0_3after	D0_4after			Row	D1_3before	D1_2before	D1_1before	D1	D1_1after	D1_2after	D1_3after	D1_4after			Row	D2_3before	D2_2before	D2_1before	D2	D2_1after	D2_2after	D2_3after	D2_4after
rat1	0	0	0.0361446	0.182022	0.133005	0.0837563	0.0383632	0			rat1				0.182022	0.133005	0.0837563	0.0383632	0			rat1	0.182022	0.133005	0.0837563	0.0383632	0	0.0148515	0.0495868	0.0170455
rat2	0.0302013	0	0.0114504	0.028169	0.0116732	0.272727	0.109756	0.0318021			rat2		0.028169	0.0116732	0.272727	0.109756	0.0318021	0.00923077	0.028754			rat2	0.028169	0.0116732	0.272727	0.109756	0.0318021	0.00923077	0.028754	0.0376176
rat3	0	0	0	0.00892857	0.37377	0.326316	0.104046	0.00847458			rat3			0.00892857	0.37377	0.326316	0.104046	0.00847458	0.0172414			rat3		0.00892857	0.37377	0.326316	0.104046	0.00847458	0.0172414	0.0172414
rat4	0.0166667	0	0.00943396	0.0319149	0.546326	0.0887097	0	0.00815217			rat4			0.0319149	0.546326	0.0887097	0	0.00815217	0.00773196			rat4		0.0319149	0.546326	0.0887097	0	0.00815217	0.00773196	0
rat5	0	0	0	0.447273	0.118577	0.0117647	0	0.00934579			rat5				0.447273	0.118577	0.0117647	0	0.00934579			rat5			0.447273	0.118577	0.0117647	0	0.00934579	0.137809
rat6	0.00835655	0	0.0244565	0.0176991	0	0	0	0			rat6				0.0176991	0	0	0	0			rat6			0.0176991	0	0	0	0	0
rat7	0	0	0	0.115702	0.0537084	0	0.00793651	0.116129			rat7				0.115702	0.0537084	0	0.00793651	0.116129			rat7				0.115702	0.0537084	0	0.00793651	0.116129
Average											Average											Average
Row	D0_3before	D0_2before	D0_1before	D0	D0_1after	D0_2after	D0_3after	D0_4after			Row	D1_3before	D1_2before	D1_1before	D1	D1_1after	D1_2after	D1_3after	D1_4after			Row	D2_3before	D2_2before	D2_1before	D2	D2_1after	D2_2after	D2_3after	D2_4after
Sound_lick_mean	0.959544	0.928189	0.952894	0.901325	0.909291	0.947169	0.934658	0.970703			Sound_lick_mean		0.901408	0.97471	0.910945	0.887803	0.938342	0.964324	0.979099			Sound_lick_mean	0.850033	0.929181	0.932565	0.901764	0.937245	0.96758	0.989983	0.972526
Sound_lick_sem	0.0200365	0.0318768	0.0287951	0.0228296	0.0256337	0.0108101	0.0183699	0.00748944			Sound_lick_sem		0	0.00487944	0.0248606	0.0198822	0.0149528	0.0101623	0.00835597			Sound_lick_sem	0.0513754	0.04566	0.0181536	0.0124689	0.0143687	0.00626784	0.00417117	0.00865952
Catch_lick_mean	0.0321881	0.0201989	0.0208485	0.315998	0.5178	0.568109	0.558608	0.444087			Catch_lick_mean		0.0138889	0.00766284	0.44154	0.768805	0.576176	0.453851	0.349004			Catch_lick_mean	0.115053	0.196488	0.461073	0.84846	0.579679	0.44145	0.325142	0.306529
Catch_lick_sem	0.00574186	0.00749728	0.00678042	0.12693	0.126385	0.113205	0.12591	0.080303			Catch_lick_sem		0	0.00766284	0.0897825	0.0853397	0.0791873	0.113347	0.0859683			Catch_lick_sem	0.101164	0.188903	0.0912316	0.0384095	0.0768056	0.0761767	0.0827961	0.0720459
Light_lick_mean				0.377847	0.671705	0.829294	0.976305	0.977307			Light_lick_mean		0	0.00392157	0.510633	0.970991	0.951735	0.982047	0.976204			Light_lick_mean	0.152027	0.238235	0.514664	0.956377	0.987419	0.984401	0.981124	0.966483
Light_lick_sem				0.151101	0.153938	0.11763	0.0114143	0.00802898			Light_lick_sem		0	0.00392157	0.103755	0.012175	0.0429582	0.00551431	0.00806332			Light_lick_sem	0.152027	0.23433	0.101484	0.0168391	0.00780318	0.00531845	0.00791409	0.011572
Non-fix lick mean	0.00788922	0	0.0116408	0.118816	0.176723	0.111896	0.0371574	0.0248434			Non-fix lick mean		0.028169	0.0175055	0.27936	0.118582	0.0330528	0.0103082	0.0256003			Non-fix lick mean	0.105096	0.0463804	0.290259	0.113918	0.0287602	0.00581557	0.0172281	0.0465489
Non-fix lick sem	0.00442948	0	0.00529175	0.0597529	0.0778171	0.0507655	0.018735	0.0157379			Non-fix lick sem		0	0.00724811	0.0712386	0.0386073	0.0164339	0.0049145	0.0155606			Non-fix lick sem	0.0769267	0.0293262	0.0845453	0.039181	0.0146953	0.00222167	0.0063908	0.0214435
