# Supplementary material for: The behavioral signature of stepwise learning strategy in male rats and its neural correlate in the basal forebrain
Source: Nat Commun. 2023 Jul 21;14:4415. doi: 10.1038/s41467-023-40145-9 (PMC10362048; doi:10.1038/s41467-023-40145-9)
Supplement: Supplementary file 4 — Source Data [file 41467_2023_40145_MOESM4_ESM.zip › Source_Data_Fig_S3.xlsx]

## Sheet: Sheet 1
Figure S3a
Sound trials (D1 session)
choice: -1(left) 0(no lick) 1(right)
Trial Number Relative to Transition	-50	-49	-48	-47	-46	-45	-44	-43	-42	-41	-40	-39	-38	-37	-36	-35	-34	-33	-32	-31	-30	-29	-28	-27	-26	-25	-24	-23	-22	-21	-20	-19	-18	-17	-16	-15	-14	-13	-12	-11	-10	-9	-8	-7	-6	-5	-4	-3	-2
rat1	-1	-1	1	-1	-1	-1	-1	-1	-1	-1	1	-1	-1	-1	-1	-1	-1	-1	-1	-1	-1	-1	-1	1	0	-1	-1	-1	-1	1	-1	-1	-1	-1	-1	-1	-1	-1	-1	-1	-1	-1	-1	1	-1	-1	-1	-1	-1
rat2	-1	-1	-1	-1	-1	-1	-1	-1	-1	-1	-1	-1	-1	-1	-1	-1	-1	-1	-1	-1	-1	-1	-1	-1	-1	-1	-1	-1	-1	-1	-1	-1	-1	-1	-1	-1	-1	-1	-1	-1	-1	-1	-1	-1	-1	-1	-1	-1	-1
rat3	-1	-1	-1	-1	-1	-1	-1	-1	-1	-1	-1	-1	-1	-1	-1	-1	-1	-1	-1	-1	-1	-1	-1	-1	-1	-1	-1	-1	-1	-1	-1	-1	-1	-1	-1	-1	-1	-1	-1	-1	-1	-1	-1	-1	-1	-1	-1	-1	-1
rat4	-1	-1	-1	-1	-1	-1	-1	-1	-1	-1	-1	-1	-1	-1	-1	-1	-1	-1	-1	-1	-1	-1	-1	-1	-1	-1	-1	-1	-1	-1	-1	-1	-1	-1	-1	-1	-1	-1	-1	-1	-1	-1	-1	-1	-1	-1	-1	-1	-1
rat5																		-1	-1	-1	-1	-1	-1	-1	-1	-1	-1	-1	-1	-1	-1	-1	-1	-1	-1	-1	-1	-1	-1	-1	-1	-1	-1	-1	-1	-1	-1	-1	-1
rat6																																						-1	-1	-1	-1	-1	-1	-1	-1	-1	-1	-1	-1
rat7																																															-1	-1	-1
p(left lick)	1	0.9375	0.9375	0.9375	0.9375	1	1	1	1	0.9375	0.9375	0.9375	0.9375	1	1	1	1	1	1	1	1	1	0.95	0.9	0.9	0.9	0.95	1	0.95	0.95	0.95	0.95	1	1	1	1	1	1	1	1	1	1	0.958333	0.958333	0.958333	0.958333	1	1	1
p(no lick)	0	0	0	0	0	0	0	0	0	0	0	0	0	0	0	0	0	0	0	0	0	0	0	0.05	0.05	0.05	0.05	0	0	0	0	0	0	0	0	0	0	0	0	0	0	0	0	0	0	0	0	0	0
p(right lick)	0	0.0625	0.0625	0.0625	0.0625	0	0	0	0	0.0625	0.0625	0.0625	0.0625	0	0	0	0	0	0	0	0	0	0.05	0.05	0.05	0.05	0	0	0.05	0.05	0.05	0.05	0	0	0	0	0	0	0	0	0	0	0.0416667	0.0416667	0.0416667	0.0416667	0	0	0
Catch trials (D1 session)
choice: -1(left) 0(no lick) 1(right)
Trial Number Relative to Transition	-50	-49	-48	-47	-46	-45	-44	-43	-42	-41	-40	-39	-38	-37	-36	-35	-34	-33	-32	-31	-30	-29	-28	-27	-26	-25	-24	-23	-22	-21	-20	-19	-18	-17	-16	-15	-14	-13	-12	-11	-10	-9	-8	-7	-6	-5	-4	-3	-2
rat1	0	-1	0	0	0	0	-1	0	0	0	0	0	-1	0	0	-1	-1	-1	-1	-1	0	0	1	0	0	-1	0	-1	-1	0	0	0	0	0	0	0	-1	1	0	1	0	-1	0	-1	-1	0	0	-1	1
rat2	0	0	0	0	0	0	0	0	0	0	0	0	0	0	0	0	0	0	0	0	0	0	0	0	0	0	0	0	0	0	0	0	0	0	0	0	0	0	0	0	0	0	0	0	0	0	0	0	0
rat3	0	0	0	0	0	0	0	0	0	-1	0	-1	-1	-1	0	0	0	0	0	0	0	0	0	-1	-1	0	0	0	0	0	0	0	0	0	0	0	1	0	0	0	0	0	0	0	0	0	0	0	0
rat4	0	0	0	0	0	0	0	0	0	0	0	0	0	0	0	0	0	0	0	0	0	0	0	0	0	0	0	0	0	0	0	0	0	1	0	0	0	0	0	0	0	0	0	-1	0	0	0	0	0
rat5																			0	0	0	0	-1	0	0	0	0	0	0	0	0	0	0	-1	0	0	0	0	0	-1	0	0	0	0	0	0	0	0	1
rat6																															0	0	0	0	0	0	0	0	0	0	0	0	0	0	0	0	0	0	0
rat7																																															-1	0	0
p(left lick)	0.25	0.1875	0.0625	0.0625	0	0.0625	0.0625	0.0625	0.125	0.0625	0.125	0.25	0.25	0.25	0.25	0.1875	0.1875	0.2375	0.225	0.1625	0.1	0.1	0.1	0.15	0.2	0.15	0.15	0.15	0.1	0.1	0.05	0	0.0416667	0.0416667	0.0416667	0.0833333	0.0416667	0.0416667	0.0833333	0.0416667	0.0833333	0.0833333	0.125	0.166667	0.125	0.160714	0.113095	0.0714286	0.0714286
p(no lick)	0.75	0.8125	0.9375	0.9375	1	0.9375	0.9375	0.9375	0.875	0.9375	0.875	0.75	0.75	0.75	0.75	0.8125	0.8125	0.7625	0.775	0.8375	0.9	0.85	0.85	0.8	0.75	0.85	0.85	0.85	0.9	0.9	0.95	1	0.916667	0.916667	0.916667	0.833333	0.875	0.875	0.791667	0.875	0.875	0.875	0.875	0.833333	0.875	0.839286	0.886905	0.857143	0.857143
p(right lick)	0	0	0	0	0	0	0	0	0	0	0	0	0	0	0	0	0	0	0	0	0	0.05	0.05	0.05	0.05	0	0	0	0	0	0	0	0.0416667	0.0416667	0.0416667	0.0833333	0.0833333	0.0833333	0.125	0.0833333	0.0416667	0.0416667	0	0	0	0	0	0.0714286	0.0714286
Light trials (D1 session)
choice: -1(left) 0(no lick) 1(right)
Trial Number Relative to Transition	-50	-49	-48	-47	-46	-45	-44	-43	-42	-41	-40	-39	-38	-37	-36	-35	-34	-33	-32	-31	-30	-29	-28	-27	-26	-25	-24	-23	-22	-21	-20	-19	-18	-17	-16	-15	-14	-13	-12	-11	-10	-9	-8	-7	-6	-5	-4	-3	-2
rat1	0	0	0	0	0	0	0	0	0	0	0	0	-1	0	0	0	0	0	0	0	-1	0	0	0	0	1	0	1	0	0	1	0	0	0	0	0	0	0	0	0	0	0	0	0	0	0	-1	0	0
rat2	1	0	0	0	0	0	0	0	0	0	0	0	0	0	0	0	0	0	0	0	0	0	0	0	0	0	0	0	0	0	0	0	0	0	0	0	0	0	0	0	0	0	0	0	0	0	0	0	0
rat3	0	0	0	0	0	0	0	0	0	0	0	0	0	0	0	0	0	0	0	0	0	0	0	0	0	0	0	0	0	0	0	0	0	0	0	0	0	0	0	0	0	0	0	0	0	0	0	0	0
rat4	0	0	0	0	0	0	0	0	0	0	0	0	0	0	0	0	0	0	0	0	0	0	0	0	0	0	0	0	0	0	0	0	0	0	0	0	0	0	0	0	0	0	0	-1	0	0	0	0	0
rat5																			0	0	-1	0	0	0	0	-1	0	0	0	0	0	0	0	0	0	0	1	0	0	0	0	0	0	0	0	0	0	0	0
rat6																																0	0	0	0	0	0	0	0	0	-1	0	0	0	0	0	0	0	0
rat7																																															0	0	0
p(left lick)	0	0	0	0	0	0	0	0	0	0	0	0.0625	0.0625	0.0625	0.0625	0	0	0	0	0.1	0.1	0.1	0.1	0	0.05	0.05	0.05	0.05	0	0	0	0	0	0	0	0	0	0	0	0.0416667	0.0416667	0.0416667	0.0833333	0.0416667	0.0416667	0.077381	0.0357143	0.0357143	0.0357143
p(no lick)	0.9375	0.9375	0.9375	1	1	1	1	1	1	1	1	0.9375	0.9375	0.9375	0.9375	1	1	1	1	0.9	0.9	0.9	0.9	1	0.9	0.9	0.85	0.85	0.95	0.9	0.95	0.95	0.95	1	1	0.958333	0.958333	0.958333	0.958333	0.958333	0.958333	0.958333	0.916667	0.958333	0.958333	0.922619	0.964286	0.964286	0.714286
p(right lick)	0.0625	0.0625	0.0625	0	0	0	0	0	0	0	0	0	0	0	0	0	0	0	0	0	0	0	0	0	0.05	0.05	0.1	0.1	0.05	0.1	0.05	0.05	0.05	0	0	0.0416667	0.0416667	0.0416667	0.0416667	0	0	0	0	0	0	0	0	0	0.25
Figure S3b
Trial Number	1	2	3	4	5	6	7	8	9	10	11	12	13	14	15	16	17	18	19	20	21	22	23	24	25	26	27	28	29	30	31	32	33	34	35	36	37	38	39	40	41	42	43	44	45	46	47	48	49
choice: 1(left) 0(no lick) -1(right)	1	1	1	1	1	1	1	1	1	1	1	1	1	1	1	1	1	1	1	1	1	1	1	1	1	1	1	1	1	1	1	1	1	1	1	1	1	1	1	1	1	1	1	1	1	1	1	1	1
time bin	BF activity (spk/s) aligned at sound onset
-0.5	0	0	0	0	0	0	6.66667	13.3333	6.66667	6.66667	0	0	0	6.66667	6.66667	0	0	6.66667	0	0	0	6.66667	13.3333	6.66667	0	6.66667	0	6.66667	0	0	0	13.3333	6.66667	0	0	0	6.66667	6.66667	0	0	6.66667	0	0	13.3333	13.3333	6.66667	6.66667	0	0
-0.49	0	0	0	0	0	0	6.66667	0	6.66667	0	0	6.66667	0	0	6.66667	6.66667	6.66667	0	0	0	0	0	0	6.66667	0	13.3333	0	0	6.66667	0	0	0	0	13.3333	6.66667	6.66667	6.66667	6.66667	0	13.3333	13.3333	6.66667	0	0	13.3333	13.3333	6.66667	6.66667	0
-0.48	6.66667	0	6.66667	0	0	0	6.66667	0	6.66667	6.66667	6.66667	0	6.66667	6.66667	6.66667	6.66667	0	26.6667	0	0	6.66667	20	0	6.66667	6.66667	6.66667	13.3333	0	20	6.66667	0	6.66667	0	0	0	0	6.66667	0	6.66667	6.66667	6.66667	6.66667	0	6.66667	0	6.66667	6.66667	0	0
-0.47	6.66667	13.3333	0	0	0	6.66667	0	0	6.66667	0	0	0	0	6.66667	0	0	6.66667	0	0	0	13.3333	0	6.66667	0	0	0	0	13.3333	6.66667	6.66667	0	6.66667	0	6.66667	0	0	0	6.66667	13.3333	6.66667	6.66667	0	0	0	0	0	0	0	0
-0.46	6.66667	6.66667	0	0	0	6.66667	0	0	13.3333	0	6.66667	6.66667	6.66667	20	6.66667	6.66667	6.66667	13.3333	6.66667	0	6.66667	6.66667	6.66667	6.66667	13.3333	0	6.66667	6.66667	6.66667	13.3333	0	20	0	6.66667	0	6.66667	0	6.66667	13.3333	6.66667	13.3333	13.3333	0	6.66667	6.66667	0	6.66667	0	6.66667
-0.45	0	13.3333	0	0	6.66667	13.3333	0	0	13.3333	0	0	0	0	6.66667	6.66667	0	0	0	0	0	0	13.3333	0	0	6.66667	6.66667	6.66667	0	0	0	0	6.66667	0	6.66667	0	13.3333	13.3333	13.3333	13.3333	20	13.3333	0	6.66667	6.66667	6.66667	0	0	0	13.3333
-0.44	0	0	0	6.66667	6.66667	6.66667	0	6.66667	13.3333	0	0	0	6.66667	0	0	0	0	0	0	0	6.66667	0	6.66667	6.66667	0	0	20	6.66667	13.3333	0	0	0	0	6.66667	13.3333	0	0	0	0	0	0	0	0	6.66667	6.66667	6.66667	0	6.66667	20
-0.43	0	0	0	0	13.3333	6.66667	0	6.66667	6.66667	0	0	6.66667	0	0	0	0	0	6.66667	6.66667	0	6.66667	0	0	0	13.3333	0	0	20	20	0	0	0	6.66667	6.66667	0	13.3333	6.66667	0	6.66667	0	0	6.66667	0	0	13.3333	0	6.66667	6.66667	0
-0.42	0	6.66667	0	0	0	0	0	0	0	0	0	0	0	6.66667	0	0	6.66667	6.66667	0	0	0	0	0	6.66667	0	0	6.66667	0	13.3333	6.66667	0	6.66667	0	0	13.3333	0	0	0	0	6.66667	0	0	0	0	20	0	0	6.66667	0
-0.41	13.3333	6.66667	6.66667	0	0	13.3333	0	6.66667	13.3333	0	6.66667	0	0	6.66667	0	6.66667	0	6.66667	0	0	6.66667	0	6.66667	20	0	0	0	13.3333	6.66667	0	0	13.3333	6.66667	13.3333	0	13.3333	0	0	0	0	6.66667	0	0	0	6.66667	6.66667	0	0	13.3333
-0.4	0	13.3333	0	6.66667	0	0	6.66667	0	0	6.66667	0	0	0	6.66667	0	0	6.66667	0	0	0	13.3333	0	0	0	0	20	6.66667	20	6.66667	0	0	20	13.3333	6.66667	6.66667	0	6.66667	0	0	0	13.3333	0	0	0	0	6.66667	0	6.66667	0
-0.39	0	0	6.66667	0	0	0	6.66667	0	0	0	0	6.66667	6.66667	6.66667	0	6.66667	0	0	0	6.66667	0	0	6.66667	6.66667	0	6.66667	6.66667	6.66667	6.66667	6.66667	0	6.66667	6.66667	13.3333	6.66667	0	6.66667	6.66667	0	0	13.3333	6.66667	0	6.66667	0	13.3333	0	6.66667	0
-0.38	0	6.66667	0	6.66667	0	6.66667	6.66667	0	0	0	0	6.66667	0	13.3333	6.66667	6.66667	26.6667	0	0	0	0	6.66667	6.66667	0	0	0	6.66667	0	0	6.66667	0	6.66667	0	13.3333	6.66667	0	0	0	0	0	0	0	0	0	0	0	0	0	0
-0.37	0	6.66667	0	0	0	0	6.66667	0	13.3333	6.66667	0	13.3333	0	6.66667	6.66667	0	6.66667	0	0	0	0	0	0	0	0	6.66667	0	6.66667	6.66667	6.66667	13.3333	6.66667	0	6.66667	0	6.66667	0	6.66667	0	13.3333	0	6.66667	0	6.66667	0	0	6.66667	6.66667	6.66667
-0.36	0	6.66667	6.66667	0	0	0	0	6.66667	6.66667	6.66667	0	6.66667	0	0	0	13.3333	26.6667	6.66667	0	0	0	0	13.3333	0	0	0	6.66667	0	0	0	0	0	0	6.66667	0	0	0	6.66667	0	0	6.66667	0	0	0	6.66667	0	0	0	0
-0.35	0	0	0	6.66667	0	0	0	6.66667	0	6.66667	6.66667	0	0	0	6.66667	6.66667	6.66667	13.3333	0	0	0	0	0	6.66667	0	6.66667	0	13.3333	13.3333	0	0	0	6.66667	0	6.66667	0	0	0	0	0	0	0	0	0	0	6.66667	0	20	6.66667
-0.34	0	0	0	0	13.3333	0	0	0	0	6.66667	0	0	0	6.66667	6.66667	0	6.66667	20	0	6.66667	0	0	6.66667	0	13.3333	0	6.66667	13.3333	0	6.66667	0	6.66667	13.3333	6.66667	13.3333	0	0	0	6.66667	0	13.3333	0	0	0	0	6.66667	0	0	0
-0.33	0	0	0	0	0	0	6.66667	0	0	6.66667	0	6.66667	6.66667	0	13.3333	6.66667	0	0	0	20	0	6.66667	0	20	0	6.66667	13.3333	6.66667	0	6.66667	6.66667	6.66667	6.66667	0	13.3333	6.66667	6.66667	0	0	6.66667	0	6.66667	0	0	0	0	6.66667	0	0
-0.32	0	0	0	0	6.66667	0	0	0	13.3333	0	13.3333	0	6.66667	6.66667	13.3333	6.66667	0	0	0	0	6.66667	6.66667	6.66667	13.3333	6.66667	0	0	26.6667	0	6.66667	6.66667	0	0	0	6.66667	0	6.66667	0	0	13.3333	0	0	0	0	6.66667	6.66667	6.66667	0	0
-0.31	0	0	0	0	0	0	0	13.3333	6.66667	0	0	6.66667	0	0	6.66667	0	0	13.3333	0	0	0	6.66667	0	0	0	0	0	13.3333	0	6.66667	0	0	0	13.3333	13.3333	0	6.66667	6.66667	6.66667	6.66667	0	0	0	0	0	13.3333	0	0	0
-0.3	0	0	0	6.66667	0	0	6.66667	13.3333	6.66667	0	0	0	0	13.3333	0	0	0	13.3333	0	0	6.66667	6.66667	0	0	0	0	6.66667	6.66667	0	6.66667	6.66667	6.66667	0	0	0	13.3333	0	13.3333	0	0	0	6.66667	0	0	0	6.66667	0	0	0
-0.29	0	6.66667	0	6.66667	6.66667	0	6.66667	0	0	0	0	0	6.66667	0	0	0	6.66667	6.66667	0	0	0	0	6.66667	0	0	6.66667	20	0	0	0	0	0	6.66667	0	0	13.3333	0	0	6.66667	0	6.66667	0	6.66667	0	0	6.66667	6.66667	13.3333	6.66667
-0.28	0	0	6.66667	0	0	0	13.3333	0	26.6667	6.66667	6.66667	0	6.66667	6.66667	0	0	0	6.66667	0	0	6.66667	0	0	0	0	6.66667	6.66667	0	0	6.66667	0	0	6.66667	0	6.66667	0	0	20	0	13.3333	6.66667	6.66667	0	0	6.66667	6.66667	0	13.3333	0
-0.27	0	0	0	0	6.66667	0	0	0	0	0	0	0	0	6.66667	6.66667	6.66667	0	13.3333	0	0	0	0	0	0	0	0	6.66667	0	0	6.66667	0	0	0	0	6.66667	0	0	6.66667	0	0	6.66667	0	0	6.66667	6.66667	20	0	0	0
-0.26	6.66667	0	0	0	0	0	0	0	6.66667	0	6.66667	0	0	6.66667	6.66667	13.3333	6.66667	6.66667	0	0	0	6.66667	6.66667	6.66667	0	0	13.3333	0	0	6.66667	0	13.3333	0	13.3333	6.66667	0	6.66667	0	0	0	13.3333	6.66667	0	6.66667	13.3333	0	13.3333	20	0
-0.25	0	0	0	6.66667	0	0	0	13.3333	6.66667	0	0	0	6.66667	6.66667	0	20	0	0	0	0	0	0	6.66667	0	0	0	13.3333	6.66667	0	13.3333	0	6.66667	0	0	0	0	0	0	0	6.66667	6.66667	0	0	0	0	13.3333	13.3333	0	0
-0.24	6.66667	0	6.66667	0	0	0	0	0	0	0	6.66667	6.66667	6.66667	0	0	0	20	13.3333	0	0	0	0	0	0	0	6.66667	0	0	0	6.66667	0	0	6.66667	26.6667	6.66667	0	0	0	6.66667	0	0	0	0	0	0	6.66667	6.66667	0	0
-0.23	0	0	0	0	0	6.66667	0	0	6.66667	0	6.66667	6.66667	0	0	0	13.3333	6.66667	6.66667	0	0	6.66667	6.66667	0	0	13.3333	0	6.66667	6.66667	6.66667	0	0	0	0	20	6.66667	0	6.66667	0	0	0	6.66667	0	0	6.66667	0	6.66667	13.3333	0	0
-0.22	0	0	0	0	20	13.3333	6.66667	0	0	6.66667	0	6.66667	20	0	0	6.66667	13.3333	0	0	0	13.3333	0	0	6.66667	0	0	6.66667	0	0	0	0	0	6.66667	0	0	0	0	0	0	0	13.3333	0	0	6.66667	0	6.66667	13.3333	0	0
-0.21	0	0	0	0	0	0	0	6.66667	0	0	0	13.3333	6.66667	0	0	20	0	6.66667	0	0	6.66667	6.66667	0	0	0	0	0	0	0	0	0	13.3333	0	6.66667	13.3333	0	6.66667	0	0	0	13.3333	0	0	0	0	6.66667	0	6.66667	13.3333
-0.2	0	6.66667	0	0	0	0	0	6.66667	6.66667	0	0	0	13.3333	6.66667	0	20	0	0	0	0	6.66667	0	0	6.66667	0	0	0	0	6.66667	0	13.3333	6.66667	6.66667	6.66667	0	0	6.66667	6.66667	0	0	0	0	0	0	6.66667	13.3333	6.66667	0	0
-0.19	0	0	6.66667	0	0	0	0	0	0	6.66667	0	0	6.66667	0	13.3333	6.66667	0	6.66667	0	0	6.66667	0	0	6.66667	0	13.3333	0	6.66667	6.66667	6.66667	0	0	0	0	13.3333	0	6.66667	0	0	0	13.3333	0	0	0	6.66667	0	6.66667	0	0
-0.18	0	6.66667	0	0	6.66667	0	0	0	6.66667	13.3333	13.3333	0	0	0	0	0	6.66667	13.3333	0	0	6.66667	0	0	0	0	6.66667	6.66667	0	0	0	0	0	0	6.66667	6.66667	0	0	0	0	6.66667	20	0	0	0	0	13.3333	0	6.66667	6.66667
-0.17	0	0	0	0	0	0	6.66667	0	0	0	0	0	0	6.66667	0	0	0	0	0	0	0	0	6.66667	6.66667	0	0	0	0	0	0	0	0	0	0	6.66667	0	0	0	6.66667	0	0	0	0	0	6.66667	0	0	0	0
-0.16	6.66667	0	0	0	0	0	6.66667	6.66667	0	6.66667	0	6.66667	0	6.66667	6.66667	0	0	20	0	0	0	0	0	13.3333	6.66667	0	0	0	0	0	0	6.66667	0	0	13.3333	0	0	0	0	0	6.66667	0	0	6.66667	6.66667	13.3333	0	6.66667	0
-0.15	0	0	6.66667	6.66667	0	0	0	13.3333	6.66667	0	0	0	0	0	0	0	0	6.66667	0	0	0	0	0	0	13.3333	6.66667	0	0	0	0	13.3333	6.66667	0	0	6.66667	0	6.66667	13.3333	0	6.66667	13.3333	0	0	0	0	0	0	0	0
-0.14	0	0	0	0	0	0	0	0	13.3333	0	0	0	0	0	0	6.66667	6.66667	13.3333	0	13.3333	0	13.3333	6.66667	6.66667	0	0	0	0	0	0	0	6.66667	0	6.66667	0	0	0	6.66667	0	0	0	0	0	0	0	6.66667	6.66667	0	0
-0.13	0	0	6.66667	0	13.3333	0	0	0	0	0	0	0	6.66667	0	0	0	20	6.66667	6.66667	0	6.66667	0	0	0	0	6.66667	6.66667	6.66667	0	0	0	0	0	0	0	0	0	6.66667	0	13.3333	6.66667	0	6.66667	0	0	13.3333	0	0	0
-0.12	0	0	0	6.66667	6.66667	0	0	13.3333	0	6.66667	6.66667	6.66667	6.66667	0	0	0	13.3333	0	0	6.66667	0	13.3333	0	0	6.66667	0	0	13.3333	6.66667	0	0	0	0	0	6.66667	6.66667	0	0	13.3333	6.66667	0	0	0	6.66667	0	13.3333	0	0	0
-0.11	0	0	0	0	6.66667	0	0	0	6.66667	6.66667	0	0	13.3333	6.66667	6.66667	0	0	0	0	0	0	6.66667	0	0	0	0	0	0	0	6.66667	6.66667	0	6.66667	6.66667	0	0	0	0	6.66667	0	6.66667	0	0	0	0	0	0	0	0
-0.1	0	0	0	13.3333	0	0	13.3333	0	6.66667	0	6.66667	6.66667	0	0	0	0	0	0	0	0	0	0	0	0	0	6.66667	0	0	6.66667	0	6.66667	0	6.66667	0	0	0	0	6.66667	0	0	6.66667	0	6.66667	0	0	13.3333	0	0	0
-0.09	0	0	0	6.66667	0	0	6.66667	6.66667	6.66667	0	13.3333	0	0	0	6.66667	6.66667	6.66667	0	0	0	0	6.66667	0	0	0	6.66667	6.66667	0	0	0	0	0	0	6.66667	0	0	6.66667	13.3333	13.3333	0	13.3333	0	0	0	6.66667	0	6.66667	6.66667	0
-0.08	0	0	0	0	0	0	0	0	0	0	0	0	0	0	6.66667	0	0	0	6.66667	0	20	0	0	0	0	0	6.66667	6.66667	0	6.66667	0	0	0	0	0	0	0	0	0	0	13.3333	0	0	0	0	13.3333	0	0	0
-0.07	0	0	0	6.66667	0	0	6.66667	6.66667	0	6.66667	0	0	0	0	0	0	0	0	0	0	0	0	0	0	13.3333	0	6.66667	6.66667	0	0	0	6.66667	0	0	6.66667	0	0	6.66667	0	6.66667	0	0	0	0	0	6.66667	6.66667	0	0
-0.06	0	0	0	0	6.66667	0	0	0	0	0	6.66667	0	6.66667	0	0	0	0	0	0	0	6.66667	0	0	0	0	6.66667	6.66667	6.66667	0	0	0	0	0	0	0	0	6.66667	6.66667	6.66667	0	6.66667	0	6.66667	0	0	0	0	0	0
-0.05	0	0	0	0	0	0	0	6.66667	0	0	13.3333	0	20	0	6.66667	0	0	0	0	0	0	0	0	0	0	0	0	13.3333	0	6.66667	0	0	0	6.66667	0	0	0	0	6.66667	0	6.66667	0	6.66667	0	0	0	0	6.66667	0
-0.04	0	6.66667	0	0	0	0	0	0	0	0	6.66667	0	6.66667	0	0	0	0	6.66667	6.66667	6.66667	6.66667	0	0	6.66667	0	0	0	0	0	0	0	0	0	0	6.66667	0	6.66667	0	6.66667	0	0	0	0	0	0	0	0	6.66667	0
-0.03	0	0	0	6.66667	6.66667	0	0	0	0	0	0	0	0	0	20	0	0	0	0	0	0	6.66667	0	0	6.66667	0	0	0	0	13.3333	0	0	0	6.66667	0	6.66667	6.66667	6.66667	0	0	13.3333	6.66667	0	0	0	0	6.66667	0	0
-0.02	6.66667	0	0	0	6.66667	0	0	0	0	0	0	0	0	0	0	0	13.3333	0	0	0	6.66667	0	0	0	0	0	0	0	0	0	0	0	0	0	0	6.66667	6.66667	6.66667	0	20	0	0	0	0	0	6.66667	0	6.66667	0
-0.01	0	6.66667	0	6.66667	0	0	0	6.66667	20	0	0	0	0	0	0	0	6.66667	0	0	0	0	0	0	0	0	0	0	0	0	6.66667	0	0	0	0	0	6.66667	0	0	0	0	6.66667	6.66667	0	0	0	0	0	6.66667	6.66667
-4.33681e-18	0	0	0	0	0	0	13.3333	0	0	6.66667	0	6.66667	6.66667	0	6.66667	0	0	6.66667	13.3333	0	0	0	0	0	0	0	6.66667	0	0	6.66667	0	0	0	0	0	0	0	0	0	0	0	0	0	0	0	0	0	0	0
0.01	0	0	0	0	0	0	6.66667	0	0	0	0	0	13.3333	0	0	0	0	6.66667	0	0	6.66667	6.66667	0	0	0	0	0	6.66667	0	0	6.66667	0	0	0	0	13.3333	13.3333	0	0	6.66667	0	0	0	0	0	0	0	0	6.66667
0.02	6.66667	0	0	0	0	0	0	0	0	0	0	0	0	0	0	0	6.66667	0	6.66667	0	0	0	0	0	0	0	0	0	6.66667	0	0	13.3333	0	0	0	6.66667	6.66667	0	6.66667	0	0	0	0	0	0	0	0	6.66667	0
0.03	0	0	0	0	6.66667	0	0	0	0	0	6.66667	0	0	0	0	0	0	0	0	0	0	6.66667	0	0	0	0	0	0	0	0	0	0	0	0	0	0	0	0	0	0	0	0	0	0	0	0	0	0	0
0.04	0	0	0	0	0	0	0	6.66667	0	0	0	6.66667	6.66667	0	0	0	0	13.3333	0	0	0	0	0	13.3333	0	6.66667	0	0	0	0	0	0	0	0	0	0	6.66667	0	0	0	6.66667	0	0	0	0	0	0	13.3333	0
0.05	0	0	0	0	0	6.66667	6.66667	0	6.66667	0	0	0	6.66667	6.66667	0	0	6.66667	6.66667	0	0	0	6.66667	0	6.66667	20	0	0	0	0	0	0	6.66667	6.66667	0	0	0	20	0	0	0	0	0	0	0	0	0	0	0	0
0.06	0	0	6.66667	6.66667	6.66667	6.66667	6.66667	6.66667	13.3333	0	0	20	6.66667	0	6.66667	0	26.6667	13.3333	0	6.66667	13.3333	0	0	20	0	6.66667	6.66667	13.3333	0	0	0	20	13.3333	0	0	6.66667	6.66667	6.66667	20	13.3333	6.66667	0	0	0	6.66667	20	6.66667	6.66667	0
0.07	6.66667	6.66667	0	6.66667	6.66667	13.3333	33.3333	13.3333	33.3333	20	26.6667	26.6667	26.6667	0	26.6667	0	20	20	13.3333	6.66667	13.3333	13.3333	13.3333	20	20	26.6667	20	6.66667	6.66667	6.66667	0	13.3333	6.66667	20	20	6.66667	26.6667	13.3333	13.3333	33.3333	13.3333	6.66667	0	13.3333	13.3333	13.3333	6.66667	26.6667	20
0.08	0	6.66667	26.6667	26.6667	20	20	33.3333	20	13.3333	26.6667	0	33.3333	33.3333	20	6.66667	0	53.3333	33.3333	20	13.3333	20	20	13.3333	33.3333	33.3333	13.3333	20	26.6667	20	20	13.3333	20	26.6667	20	13.3333	6.66667	13.3333	26.6667	33.3333	26.6667	40	13.3333	20	13.3333	13.3333	13.3333	13.3333	13.3333	40
0.09	0	20	33.3333	13.3333	26.6667	40	26.6667	20	33.3333	26.6667	33.3333	40	46.6667	6.66667	26.6667	0	33.3333	20	26.6667	20	26.6667	26.6667	20	26.6667	20	40	20	20	40	13.3333	0	13.3333	26.6667	26.6667	13.3333	13.3333	53.3333	20	26.6667	26.6667	46.6667	6.66667	13.3333	26.6667	33.3333	46.6667	33.3333	40	20
0.1	20	40	6.66667	33.3333	26.6667	26.6667	46.6667	20	6.66667	33.3333	20	40	26.6667	20	46.6667	13.3333	33.3333	20	40	26.6667	20	40	33.3333	40	33.3333	40	26.6667	26.6667	26.6667	40	20	33.3333	20	20	33.3333	26.6667	26.6667	33.3333	40	40	13.3333	40	6.66667	46.6667	40	33.3333	20	13.3333	26.6667
0.11	13.3333	6.66667	13.3333	26.6667	26.6667	13.3333	13.3333	33.3333	20	26.6667	40	40	20	13.3333	26.6667	6.66667	20	20	33.3333	13.3333	33.3333	53.3333	26.6667	20	26.6667	20	26.6667	26.6667	26.6667	20	33.3333	20	26.6667	20	13.3333	26.6667	26.6667	46.6667	13.3333	26.6667	46.6667	20	6.66667	33.3333	40	26.6667	13.3333	20	26.6667
0.12	20	13.3333	26.6667	20	46.6667	6.66667	20	26.6667	26.6667	40	26.6667	33.3333	33.3333	20	26.6667	6.66667	13.3333	20	40	13.3333	26.6667	13.3333	13.3333	13.3333	13.3333	33.3333	26.6667	20	26.6667	20	26.6667	33.3333	6.66667	20	13.3333	20	13.3333	20	13.3333	26.6667	20	20	13.3333	26.6667	20	0	6.66667	33.3333	40
0.13	6.66667	0	20	26.6667	0	13.3333	0	13.3333	20	6.66667	6.66667	6.66667	6.66667	0	33.3333	6.66667	13.3333	33.3333	20	26.6667	6.66667	20	6.66667	20	26.6667	13.3333	20	0	13.3333	13.3333	13.3333	13.3333	26.6667	6.66667	6.66667	13.3333	13.3333	20	6.66667	6.66667	20	20	13.3333	13.3333	6.66667	20	13.3333	6.66667	13.3333
0.14	20	20	13.3333	20	6.66667	26.6667	0	0	13.3333	33.3333	20	20	6.66667	13.3333	0	6.66667	6.66667	13.3333	6.66667	13.3333	26.6667	6.66667	0	6.66667	13.3333	6.66667	13.3333	13.3333	0	26.6667	0	0	6.66667	13.3333	6.66667	6.66667	0	6.66667	13.3333	13.3333	20	6.66667	20	13.3333	6.66667	20	6.66667	33.3333	20
0.15	6.66667	20	6.66667	13.3333	6.66667	20	20	13.3333	6.66667	6.66667	6.66667	6.66667	6.66667	20	0	0	26.6667	0	6.66667	26.6667	0	13.3333	20	0	6.66667	13.3333	6.66667	20	6.66667	6.66667	20	20	0	0	0	6.66667	6.66667	0	13.3333	0	13.3333	0	13.3333	13.3333	0	33.3333	13.3333	6.66667	13.3333
0.16	0	20	13.3333	13.3333	13.3333	6.66667	6.66667	20	6.66667	6.66667	0	0	0	13.3333	6.66667	0	0	6.66667	6.66667	13.3333	6.66667	6.66667	13.3333	6.66667	6.66667	6.66667	0	0	20	0	13.3333	13.3333	13.3333	6.66667	0	0	0	0	13.3333	13.3333	6.66667	13.3333	13.3333	20	26.6667	6.66667	13.3333	0	13.3333
0.17	0	20	6.66667	13.3333	6.66667	6.66667	0	0	0	6.66667	6.66667	0	0	13.3333	6.66667	13.3333	20	0	6.66667	13.3333	6.66667	6.66667	20	0	6.66667	13.3333	6.66667	0	0	6.66667	20	0	6.66667	20	6.66667	13.3333	6.66667	13.3333	6.66667	13.3333	6.66667	6.66667	13.3333	6.66667	33.3333	6.66667	6.66667	6.66667	0
0.18	0	6.66667	6.66667	0	6.66667	0	13.3333	6.66667	13.3333	6.66667	6.66667	20	20	0	20	0	0	6.66667	13.3333	6.66667	13.3333	6.66667	6.66667	0	6.66667	0	6.66667	13.3333	6.66667	0	6.66667	0	0	6.66667	13.3333	0	6.66667	0	6.66667	0	0	6.66667	13.3333	13.3333	20	6.66667	6.66667	0	20
0.19	20	6.66667	0	0	6.66667	20	20	13.3333	0	6.66667	6.66667	6.66667	6.66667	6.66667	6.66667	20	6.66667	20	20	0	6.66667	6.66667	6.66667	0	6.66667	13.3333	20	6.66667	6.66667	0	13.3333	6.66667	0	6.66667	33.3333	6.66667	0	0	6.66667	0	0	20	20	26.6667	6.66667	6.66667	6.66667	13.3333	13.3333
0.2	0	6.66667	13.3333	13.3333	6.66667	6.66667	0	20	0	0	20	0	0	0	6.66667	20	13.3333	0	6.66667	0	13.3333	13.3333	6.66667	0	6.66667	6.66667	6.66667	0	6.66667	13.3333	0	0	6.66667	6.66667	0	0	6.66667	13.3333	20	0	6.66667	0	6.66667	13.3333	20	0	26.6667	6.66667	6.66667
0.21	13.3333	6.66667	26.6667	0	20	6.66667	0	13.3333	0	13.3333	13.3333	0	0	6.66667	0	13.3333	0	20	6.66667	6.66667	26.6667	0	6.66667	13.3333	6.66667	6.66667	13.3333	13.3333	0	20	6.66667	6.66667	6.66667	0	0	13.3333	0	26.6667	6.66667	13.3333	6.66667	13.3333	26.6667	6.66667	6.66667	0	13.3333	13.3333	0
0.22	6.66667	26.6667	6.66667	13.3333	6.66667	20	20	13.3333	13.3333	6.66667	0	0	0	6.66667	0	13.3333	0	0	26.6667	6.66667	6.66667	0	20	13.3333	13.3333	6.66667	0	0	0	6.66667	0	6.66667	6.66667	13.3333	26.6667	0	6.66667	0	26.6667	13.3333	0	13.3333	13.3333	0	0	0	6.66667	0	0
0.23	20	13.3333	13.3333	6.66667	0	6.66667	6.66667	13.3333	13.3333	0	13.3333	6.66667	0	6.66667	0	13.3333	0	0	26.6667	20	6.66667	13.3333	6.66667	6.66667	6.66667	6.66667	0	0	0	0	13.3333	6.66667	13.3333	6.66667	6.66667	6.66667	0	0	6.66667	0	6.66667	0	26.6667	0	13.3333	0	0	0	13.3333
0.24	13.3333	13.3333	20	13.3333	6.66667	0	6.66667	6.66667	26.6667	6.66667	0	0	0	0	6.66667	20	6.66667	13.3333	6.66667	13.3333	20	6.66667	0	13.3333	6.66667	6.66667	0	6.66667	13.3333	0	26.6667	6.66667	6.66667	6.66667	6.66667	0	13.3333	6.66667	6.66667	6.66667	0	20	26.6667	13.3333	13.3333	6.66667	6.66667	13.3333	13.3333
0.25	6.66667	0	0	0	13.3333	13.3333	13.3333	0	0	13.3333	13.3333	6.66667	6.66667	6.66667	13.3333	0	6.66667	13.3333	0	20	0	13.3333	13.3333	6.66667	0	26.6667	6.66667	6.66667	6.66667	13.3333	13.3333	13.3333	0	6.66667	0	6.66667	13.3333	6.66667	6.66667	6.66667	6.66667	6.66667	6.66667	20	6.66667	6.66667	20	0	0
0.26	6.66667	13.3333	20	13.3333	13.3333	6.66667	6.66667	6.66667	6.66667	6.66667	13.3333	6.66667	0	13.3333	20	6.66667	0	13.3333	6.66667	6.66667	6.66667	0	20	6.66667	0	13.3333	26.6667	13.3333	6.66667	13.3333	26.6667	6.66667	6.66667	0	6.66667	0	6.66667	20	13.3333	0	0	13.3333	6.66667	13.3333	13.3333	6.66667	6.66667	13.3333	6.66667
0.27	13.3333	0	13.3333	6.66667	6.66667	6.66667	0	20	0	20	6.66667	6.66667	13.3333	20	0	6.66667	20	13.3333	0	0	6.66667	6.66667	6.66667	0	0	6.66667	13.3333	13.3333	6.66667	6.66667	13.3333	6.66667	6.66667	6.66667	0	6.66667	6.66667	13.3333	6.66667	0	0	6.66667	6.66667	13.3333	6.66667	0	13.3333	6.66667	0
0.28	6.66667	20	6.66667	20	6.66667	0	6.66667	13.3333	6.66667	20	13.3333	6.66667	0	20	6.66667	6.66667	0	0	13.3333	20	13.3333	6.66667	26.6667	13.3333	6.66667	0	0	20	26.6667	0	13.3333	0	20	0	13.3333	6.66667	0	0	13.3333	20	0	13.3333	6.66667	6.66667	13.3333	0	13.3333	6.66667	0
0.29	0	6.66667	6.66667	0	6.66667	6.66667	0	0	13.3333	6.66667	0	0	0	0	6.66667	13.3333	20	0	0	13.3333	6.66667	6.66667	13.3333	13.3333	0	0	0	6.66667	20	13.3333	6.66667	0	0	6.66667	6.66667	6.66667	13.3333	20	20	0	13.3333	33.3333	26.6667	6.66667	6.66667	6.66667	20	0	6.66667
0.3	0	6.66667	0	6.66667	6.66667	6.66667	0	6.66667	0	6.66667	20	0	13.3333	6.66667	6.66667	6.66667	6.66667	0	6.66667	6.66667	13.3333	20	20	13.3333	6.66667	0	6.66667	20	6.66667	20	6.66667	6.66667	20	20	0	6.66667	13.3333	0	0	0	6.66667	26.6667	20	13.3333	6.66667	6.66667	6.66667	6.66667	13.3333
0.31	6.66667	33.3333	0	13.3333	20	20	13.3333	0	6.66667	13.3333	20	13.3333	0	6.66667	13.3333	0	13.3333	0	0	6.66667	13.3333	6.66667	0	13.3333	0	0	0	6.66667	13.3333	13.3333	13.3333	13.3333	0	0	0	6.66667	20	6.66667	6.66667	6.66667	0	13.3333	6.66667	20	0	0	0	0	6.66667
0.32	0	6.66667	13.3333	0	6.66667	13.3333	6.66667	13.3333	0	13.3333	0	20	20	20	6.66667	0	13.3333	0	6.66667	6.66667	13.3333	13.3333	13.3333	0	13.3333	6.66667	0	0	26.6667	6.66667	6.66667	6.66667	0	20	6.66667	6.66667	0	6.66667	13.3333	26.6667	0	13.3333	26.6667	13.3333	6.66667	0	33.3333	13.3333	20
0.33	13.3333	6.66667	13.3333	20	0	6.66667	6.66667	0	0	0	0	6.66667	6.66667	20	6.66667	6.66667	6.66667	6.66667	0	0	20	6.66667	6.66667	13.3333	0	0	0	6.66667	13.3333	20	0	20	20	6.66667	13.3333	6.66667	13.3333	26.6667	6.66667	13.3333	0	0	6.66667	6.66667	6.66667	0	13.3333	0	6.66667
0.34	6.66667	6.66667	0	13.3333	0	0	0	0	6.66667	0	6.66667	0	0	20	0	6.66667	0	0	53.3333	6.66667	26.6667	0	0	6.66667	0	0	0	6.66667	0	6.66667	0	6.66667	13.3333	13.3333	6.66667	0	6.66667	13.3333	33.3333	0	13.3333	6.66667	0	13.3333	6.66667	6.66667	13.3333	6.66667	13.3333
0.35	0	0	13.3333	20	0	13.3333	6.66667	6.66667	26.6667	33.3333	6.66667	13.3333	0	6.66667	0	6.66667	6.66667	0	6.66667	13.3333	13.3333	0	20	0	6.66667	0	0	0	13.3333	20	13.3333	6.66667	13.3333	0	0	0	0	6.66667	6.66667	20	0	20	13.3333	13.3333	20	0	13.3333	6.66667	13.3333
0.36	6.66667	6.66667	6.66667	6.66667	6.66667	0	6.66667	0	0	6.66667	13.3333	6.66667	0	6.66667	6.66667	33.3333	0	0	13.3333	13.3333	13.3333	20	13.3333	0	13.3333	0	0	0	13.3333	6.66667	13.3333	6.66667	13.3333	13.3333	0	6.66667	0	0	13.3333	13.3333	0	6.66667	6.66667	6.66667	6.66667	6.66667	0	13.3333	20
0.37	6.66667	6.66667	0	13.3333	6.66667	13.3333	6.66667	0	20	13.3333	0	6.66667	0	0	13.3333	6.66667	6.66667	13.3333	0	6.66667	6.66667	6.66667	20	0	6.66667	0	0	13.3333	0	13.3333	0	6.66667	13.3333	0	0	0	6.66667	0	6.66667	13.3333	6.66667	13.3333	0	6.66667	13.3333	0	0	13.3333	13.3333
0.38	6.66667	0	6.66667	0	6.66667	0	13.3333	6.66667	20	0	13.3333	6.66667	0	20	6.66667	13.3333	6.66667	6.66667	26.6667	20	20	0	13.3333	6.66667	20	0	0	6.66667	6.66667	13.3333	13.3333	20	6.66667	0	20	13.3333	6.66667	13.3333	0	0	6.66667	6.66667	13.3333	0	6.66667	6.66667	0	20	0
0.39	6.66667	0	0	0	0	6.66667	0	6.66667	6.66667	6.66667	20	0	6.66667	6.66667	0	0	6.66667	0	20	0	6.66667	26.6667	13.3333	13.3333	0	13.3333	6.66667	6.66667	0	26.6667	6.66667	13.3333	6.66667	6.66667	20	6.66667	13.3333	6.66667	0	0	6.66667	26.6667	6.66667	26.6667	13.3333	20	6.66667	13.3333	0
0.4	0	6.66667	6.66667	33.3333	6.66667	13.3333	0	0	6.66667	0	20	6.66667	0	6.66667	13.3333	13.3333	0	6.66667	13.3333	13.3333	13.3333	6.66667	13.3333	20	13.3333	0	13.3333	13.3333	20	13.3333	6.66667	0	0	0	6.66667	13.3333	20	6.66667	0	0	0	6.66667	6.66667	6.66667	6.66667	13.3333	20	6.66667	6.66667
0.41	0	13.3333	6.66667	6.66667	6.66667	0	6.66667	0	0	6.66667	33.3333	6.66667	13.3333	0	20	13.3333	0	13.3333	0	6.66667	13.3333	6.66667	0	0	13.3333	0	0	6.66667	6.66667	0	20	6.66667	6.66667	6.66667	13.3333	13.3333	13.3333	0	0	0	13.3333	13.3333	0	20	0	6.66667	13.3333	0	0
0.42	6.66667	6.66667	26.6667	6.66667	13.3333	13.3333	13.3333	0	6.66667	0	0	0	13.3333	0	6.66667	13.3333	0	6.66667	6.66667	6.66667	0	0	13.3333	13.3333	6.66667	6.66667	6.66667	6.66667	0	6.66667	13.3333	0	13.3333	6.66667	13.3333	6.66667	6.66667	0	6.66667	20	6.66667	0	0	0	0	0	0	6.66667	6.66667
0.43	13.3333	0	0	0	0	20	0	6.66667	20	0	6.66667	6.66667	6.66667	13.3333	6.66667	6.66667	0	6.66667	0	20	13.3333	6.66667	20	6.66667	0	0	0	0	0	6.66667	13.3333	0	0	20	0	6.66667	20	6.66667	0	13.3333	13.3333	0	6.66667	13.3333	6.66667	26.6667	0	0	13.3333
0.44	13.3333	20	26.6667	6.66667	13.3333	13.3333	20	0	0	0	6.66667	6.66667	13.3333	13.3333	0	20	13.3333	13.3333	0	6.66667	0	13.3333	6.66667	0	13.3333	6.66667	0	0	13.3333	13.3333	6.66667	0	0	6.66667	0	6.66667	0	0	6.66667	6.66667	6.66667	6.66667	13.3333	6.66667	0	33.3333	13.3333	0	0
0.45	6.66667	13.3333	6.66667	6.66667	6.66667	13.3333	13.3333	0	6.66667	13.3333	6.66667	13.3333	6.66667	6.66667	0	6.66667	0	6.66667	0	13.3333	13.3333	6.66667	6.66667	6.66667	0	20	13.3333	6.66667	0	6.66667	0	13.3333	6.66667	0	13.3333	0	0	6.66667	0	0	20	6.66667	13.3333	6.66667	13.3333	0	6.66667	0	13.3333
0.46	6.66667	0	20	26.6667	6.66667	13.3333	0	13.3333	6.66667	20	0	20	6.66667	0	0	0	6.66667	6.66667	0	6.66667	13.3333	0	20	20	6.66667	6.66667	6.66667	0	6.66667	20	6.66667	6.66667	0	6.66667	0	6.66667	20	6.66667	6.66667	0	6.66667	6.66667	13.3333	0	13.3333	6.66667	6.66667	0	6.66667
0.47	0	6.66667	20	13.3333	13.3333	0	0	0	6.66667	6.66667	6.66667	0	6.66667	6.66667	20	6.66667	13.3333	6.66667	20	6.66667	0	0	0	0	6.66667	13.3333	20	6.66667	0	0	20	6.66667	13.3333	0	0	6.66667	13.3333	0	6.66667	6.66667	0	6.66667	20	13.3333	0	13.3333	20	0	0
0.48	0	6.66667	0	0	0	0	6.66667	6.66667	0	13.3333	13.3333	6.66667	0	6.66667	6.66667	6.66667	13.3333	6.66667	6.66667	0	0	6.66667	13.3333	13.3333	6.66667	0	13.3333	13.3333	13.3333	0	6.66667	0	13.3333	13.3333	6.66667	20	13.3333	13.3333	6.66667	13.3333	0	0	0	6.66667	0	6.66667	6.66667	6.66667	6.66667
0.49	0	6.66667	6.66667	13.3333	0	0	0	0	6.66667	0	6.66667	0	6.66667	13.3333	6.66667	6.66667	0	6.66667	6.66667	0	0	13.3333	33.3333	6.66667	13.3333	13.3333	0	6.66667	0	0	0	0	20	6.66667	13.3333	0	0	13.3333	6.66667	0	0	13.3333	0	6.66667	0	13.3333	13.3333	6.66667	13.3333
0.5	0	13.3333	0	13.3333	0	6.66667	0	0	13.3333	20	6.66667	0	0	13.3333	13.3333	33.3333	6.66667	13.3333	13.3333	6.66667	6.66667	13.3333	6.66667	13.3333	6.66667	13.3333	0	13.3333	0	6.66667	13.3333	13.3333	6.66667	0	0	13.3333	6.66667	6.66667	6.66667	0	0	6.66667	20	0	13.3333	0	13.3333	0	13.3333
0.51	6.66667	0	0	0	0	13.3333	6.66667	0	0	0	6.66667	6.66667	0	20	6.66667	0	6.66667	6.66667	6.66667	6.66667	13.3333	20	6.66667	13.3333	13.3333	0	6.66667	0	0	26.6667	6.66667	6.66667	0	13.3333	6.66667	6.66667	0	6.66667	6.66667	0	0	0	6.66667	0	0	6.66667	13.3333	13.3333	0
0.52	6.66667	6.66667	6.66667	6.66667	6.66667	20	13.3333	0	0	13.3333	20	13.3333	0	13.3333	20	13.3333	6.66667	20	13.3333	13.3333	13.3333	6.66667	0	6.66667	0	0	6.66667	0	13.3333	26.6667	20	13.3333	13.3333	13.3333	6.66667	0	20	6.66667	20	6.66667	0	6.66667	6.66667	0	0	6.66667	0	0	20
0.53	13.3333	0	6.66667	13.3333	0	20	13.3333	6.66667	0	6.66667	6.66667	20	6.66667	13.3333	13.3333	6.66667	13.3333	0	6.66667	6.66667	6.66667	6.66667	13.3333	6.66667	0	0	0	0	0	0	13.3333	13.3333	6.66667	13.3333	20	0	6.66667	13.3333	0	33.3333	0	6.66667	0	0	13.3333	6.66667	6.66667	20	6.66667
0.54	0	0	20	20	6.66667	0	20	0	6.66667	6.66667	13.3333	0	20	0	6.66667	0	6.66667	33.3333	13.3333	6.66667	13.3333	6.66667	6.66667	0	13.3333	0	20	0	0	13.3333	6.66667	13.3333	6.66667	6.66667	6.66667	6.66667	13.3333	0	6.66667	6.66667	0	0	6.66667	13.3333	13.3333	13.3333	13.3333	6.66667	6.66667
0.55	6.66667	6.66667	13.3333	13.3333	0	6.66667	6.66667	13.3333	6.66667	13.3333	13.3333	6.66667	20	6.66667	6.66667	6.66667	13.3333	13.3333	6.66667	6.66667	13.3333	6.66667	13.3333	0	13.3333	26.6667	13.3333	6.66667	20	13.3333	0	26.6667	6.66667	20	0	13.3333	6.66667	0	6.66667	6.66667	0	0	0	6.66667	13.3333	13.3333	0	0	0
0.56	33.3333	0	0	6.66667	6.66667	20	13.3333	0	13.3333	0	6.66667	13.3333	0	0	13.3333	0	20	13.3333	6.66667	6.66667	6.66667	0	20	20	6.66667	6.66667	6.66667	6.66667	6.66667	33.3333	20	0	6.66667	33.3333	26.6667	0	0	13.3333	6.66667	13.3333	6.66667	6.66667	20	0	0	26.6667	6.66667	0	0
0.57	0	20	13.3333	0	6.66667	0	6.66667	6.66667	6.66667	6.66667	6.66667	6.66667	6.66667	0	20	0	0	0	0	13.3333	6.66667	0	6.66667	20	6.66667	20	0	0	13.3333	0	6.66667	0	0	6.66667	0	20	13.3333	0	0	0	20	0	13.3333	6.66667	0	6.66667	6.66667	0	6.66667
0.58	0	6.66667	20	0	20	6.66667	0	0	0	6.66667	13.3333	0	0	0	0	0	0	13.3333	13.3333	6.66667	6.66667	0	6.66667	6.66667	13.3333	0	13.3333	0	6.66667	0	6.66667	13.3333	0	6.66667	13.3333	13.3333	0	0	0	0	6.66667	6.66667	6.66667	6.66667	0	6.66667	6.66667	13.3333	0
0.59	0	6.66667	0	13.3333	6.66667	0	6.66667	6.66667	20	6.66667	6.66667	6.66667	0	33.3333	6.66667	0	6.66667	13.3333	6.66667	0	6.66667	6.66667	0	6.66667	6.66667	6.66667	0	13.3333	13.3333	13.3333	0	6.66667	13.3333	6.66667	6.66667	20	0	0	6.66667	0	20	6.66667	13.3333	13.3333	6.66667	13.3333	0	6.66667	0
0.6	20	13.3333	6.66667	0	13.3333	13.3333	6.66667	0	6.66667	0	0	6.66667	13.3333	0	0	6.66667	13.3333	6.66667	0	6.66667	6.66667	0	6.66667	6.66667	6.66667	0	6.66667	26.6667	20	0	6.66667	0	6.66667	6.66667	13.3333	13.3333	6.66667	0	6.66667	6.66667	0	6.66667	6.66667	0	0	0	0	13.3333	13.3333
0.61	0	6.66667	0	6.66667	13.3333	0	0	0	13.3333	13.3333	6.66667	13.3333	6.66667	6.66667	6.66667	6.66667	0	20	0	13.3333	0	13.3333	13.3333	0	13.3333	0	20	0	33.3333	13.3333	13.3333	26.6667	0	6.66667	13.3333	20	6.66667	0	6.66667	13.3333	0	13.3333	0	0	6.66667	6.66667	13.3333	13.3333	13.3333
0.62	0	0	0	0	6.66667	0	6.66667	0	0	6.66667	0	13.3333	13.3333	6.66667	13.3333	20	13.3333	0	6.66667	13.3333	6.66667	13.3333	0	13.3333	13.3333	6.66667	13.3333	13.3333	6.66667	6.66667	6.66667	6.66667	0	6.66667	13.3333	0	0	0	0	0	0	6.66667	26.6667	13.3333	6.66667	20	20	0	6.66667
0.63	6.66667	6.66667	0	13.3333	20	0	13.3333	0	0	0	0	20	26.6667	0	0	0	13.3333	6.66667	0	6.66667	0	13.3333	0	6.66667	20	13.3333	0	6.66667	6.66667	0	6.66667	13.3333	6.66667	0	13.3333	6.66667	6.66667	0	0	6.66667	0	6.66667	6.66667	20	6.66667	6.66667	13.3333	0	13.3333
0.64	6.66667	6.66667	0	6.66667	6.66667	13.3333	6.66667	0	6.66667	6.66667	6.66667	0	6.66667	26.6667	0	6.66667	20	6.66667	6.66667	0	6.66667	6.66667	6.66667	0	20	0	13.3333	0	0	0	13.3333	6.66667	0	13.3333	33.3333	6.66667	13.3333	20	0	6.66667	0	13.3333	0	0	0	13.3333	6.66667	0	0
0.65	0	6.66667	0	6.66667	0	13.3333	13.3333	0	0	13.3333	0	0	6.66667	0	26.6667	6.66667	6.66667	6.66667	6.66667	13.3333	0	6.66667	6.66667	13.3333	0	6.66667	0	0	0	13.3333	6.66667	0	6.66667	6.66667	6.66667	6.66667	6.66667	6.66667	6.66667	6.66667	0	13.3333	0	0	6.66667	0	13.3333	0	6.66667
0.66	6.66667	13.3333	20	6.66667	0	0	0	0	6.66667	0	6.66667	6.66667	6.66667	0	0	26.6667	20	6.66667	0	6.66667	0	0	6.66667	0	13.3333	0	6.66667	20	6.66667	6.66667	20	0	6.66667	13.3333	0	0	13.3333	6.66667	13.3333	33.3333	6.66667	13.3333	13.3333	6.66667	0	13.3333	0	13.3333	26.6667
0.67	6.66667	0	0	13.3333	6.66667	0	0	6.66667	0	13.3333	6.66667	0	0	0	6.66667	6.66667	26.6667	6.66667	0	0	6.66667	0	6.66667	6.66667	6.66667	20	6.66667	0	20	20	0	20	13.3333	0	0	0	13.3333	26.6667	6.66667	6.66667	0	6.66667	0	0	0	6.66667	13.3333	0	13.3333
0.68	6.66667	6.66667	13.3333	0	6.66667	0	6.66667	0	6.66667	0	6.66667	0	6.66667	13.3333	6.66667	6.66667	6.66667	0	0	13.3333	0	26.6667	6.66667	0	6.66667	6.66667	0	6.66667	6.66667	0	13.3333	0	6.66667	6.66667	13.3333	13.3333	0	0	20	20	13.3333	6.66667	6.66667	6.66667	0	6.66667	0	0	13.3333
0.69	0	0	6.66667	0	0	13.3333	0	0	6.66667	13.3333	6.66667	20	20	0	0	13.3333	6.66667	0	6.66667	0	0	0	0	0	6.66667	13.3333	20	13.3333	13.3333	13.3333	0	0	0	6.66667	13.3333	0	0	13.3333	20	20	0	13.3333	20	0	6.66667	13.3333	13.3333	0	0
0.7	13.3333	6.66667	6.66667	0	6.66667	0	6.66667	0	6.66667	13.3333	0	6.66667	0	6.66667	0	13.3333	0	0	6.66667	0	6.66667	0	20	0	0	0	20	6.66667	6.66667	6.66667	6.66667	0	13.3333	6.66667	0	13.3333	13.3333	0	6.66667	6.66667	13.3333	6.66667	0	0	26.6667	6.66667	0	0	13.3333
0.71	6.66667	6.66667	0	13.3333	6.66667	0	0	0	6.66667	6.66667	6.66667	20	0	0	0	0	0	0	13.3333	13.3333	13.3333	13.3333	6.66667	6.66667	0	0	13.3333	13.3333	13.3333	13.3333	6.66667	0	6.66667	13.3333	6.66667	0	6.66667	0	0	13.3333	6.66667	13.3333	13.3333	0	0	13.3333	20	0	20
0.72	0	0	0	13.3333	13.3333	6.66667	0	0	6.66667	6.66667	6.66667	13.3333	0	0	13.3333	6.66667	0	0	0	6.66667	20	13.3333	6.66667	0	0	0	0	13.3333	13.3333	0	13.3333	0	6.66667	13.3333	0	13.3333	6.66667	6.66667	6.66667	6.66667	0	13.3333	13.3333	6.66667	20	6.66667	0	13.3333	0
0.73	0	6.66667	6.66667	0	0	13.3333	0	13.3333	13.3333	0	13.3333	6.66667	6.66667	13.3333	6.66667	13.3333	6.66667	0	13.3333	6.66667	6.66667	13.3333	6.66667	13.3333	0	6.66667	13.3333	6.66667	6.66667	0	6.66667	0	13.3333	0	0	0	13.3333	0	6.66667	6.66667	0	13.3333	0	0	6.66667	0	13.3333	0	6.66667
0.74	0	13.3333	6.66667	0	6.66667	0	0	0	13.3333	0	6.66667	0	0	0	13.3333	13.3333	0	6.66667	0	13.3333	20	0	13.3333	6.66667	6.66667	6.66667	13.3333	0	0	0	0	0	0	0	13.3333	13.3333	0	6.66667	13.3333	20	6.66667	6.66667	0	0	0	13.3333	0	0	6.66667
0.75	6.66667	0	6.66667	6.66667	6.66667	13.3333	0	6.66667	0	0	13.3333	6.66667	13.3333	6.66667	6.66667	0	0	0	6.66667	0	6.66667	13.3333	20	6.66667	6.66667	0	6.66667	6.66667	13.3333	0	0	0	0	6.66667	6.66667	13.3333	0	6.66667	6.66667	6.66667	0	0	0	0	0	20	6.66667	0	6.66667
0.76	6.66667	6.66667	6.66667	0	20	0	0	6.66667	6.66667	0	0	6.66667	6.66667	6.66667	13.3333	0	6.66667	13.3333	6.66667	13.3333	6.66667	0	0	13.3333	6.66667	0	0	0	0	0	20	0	33.3333	20	13.3333	0	20	0	0	13.3333	6.66667	0	13.3333	0	6.66667	6.66667	6.66667	6.66667	6.66667
0.77	0	6.66667	26.6667	0	6.66667	0	0	13.3333	0	0	6.66667	6.66667	20	13.3333	0	13.3333	13.3333	0	6.66667	0	0	6.66667	13.3333	0	20	6.66667	0	6.66667	6.66667	0	0	0	13.3333	6.66667	13.3333	0	0	6.66667	0	33.3333	6.66667	13.3333	0	6.66667	13.3333	0	6.66667	0	13.3333
0.78	6.66667	0	13.3333	0	0	13.3333	0	13.3333	6.66667	6.66667	6.66667	6.66667	6.66667	6.66667	13.3333	13.3333	0	13.3333	13.3333	6.66667	0	20	0	13.3333	6.66667	13.3333	6.66667	0	6.66667	0	0	0	13.3333	6.66667	0	13.3333	13.3333	0	6.66667	20	0	6.66667	6.66667	6.66667	0	20	0	6.66667	13.3333
0.79	0	13.3333	13.3333	6.66667	6.66667	6.66667	13.3333	0	6.66667	0	6.66667	6.66667	13.3333	20	0	0	13.3333	6.66667	13.3333	0	0	0	6.66667	0	0	13.3333	0	0	20	6.66667	6.66667	6.66667	0	13.3333	6.66667	20	6.66667	20	6.66667	0	0	6.66667	26.6667	0	0	20	0	6.66667	6.66667
0.8	0	0	20	6.66667	0	0	0	6.66667	6.66667	13.3333	6.66667	0	20	6.66667	0	13.3333	13.3333	6.66667	20	0	6.66667	6.66667	0	6.66667	6.66667	0	0	0	13.3333	0	6.66667	6.66667	0	6.66667	6.66667	0	0	6.66667	6.66667	0	0	6.66667	0	6.66667	6.66667	6.66667	20	0	0
0.81	20	13.3333	13.3333	6.66667	0	6.66667	6.66667	0	13.3333	13.3333	0	13.3333	0	0	13.3333	6.66667	13.3333	6.66667	0	13.3333	0	13.3333	0	0	20	0	6.66667	0	0	0	0	33.3333	6.66667	0	26.6667	6.66667	0	6.66667	6.66667	0	6.66667	6.66667	13.3333	6.66667	6.66667	0	0	20	6.66667
0.82	6.66667	0	6.66667	6.66667	0	6.66667	13.3333	6.66667	0	0	0	0	6.66667	6.66667	6.66667	0	0	13.3333	6.66667	0	0	0	20	0	13.3333	6.66667	6.66667	6.66667	6.66667	0	6.66667	6.66667	6.66667	13.3333	13.3333	0	0	6.66667	6.66667	6.66667	0	0	6.66667	0	0	0	6.66667	0	13.3333
0.83	13.3333	0	0	0	0	0	6.66667	13.3333	0	6.66667	6.66667	13.3333	6.66667	13.3333	0	0	20	0	0	0	6.66667	13.3333	0	0	0	0	6.66667	6.66667	13.3333	20	6.66667	6.66667	13.3333	0	6.66667	6.66667	0	6.66667	0	0	0	6.66667	0	26.6667	20	0	6.66667	0	0
0.84	0	0	0	0	6.66667	6.66667	0	33.3333	13.3333	13.3333	6.66667	0	6.66667	0	13.3333	6.66667	0	6.66667	0	6.66667	13.3333	0	13.3333	6.66667	20	6.66667	6.66667	6.66667	6.66667	0	6.66667	0	13.3333	6.66667	0	6.66667	6.66667	0	6.66667	6.66667	20	0	0	0	6.66667	0	6.66667	0	0
0.85	13.3333	13.3333	0	6.66667	0	0	13.3333	13.3333	6.66667	0	6.66667	13.3333	0	0	6.66667	0	13.3333	33.3333	0	13.3333	6.66667	0	13.3333	6.66667	6.66667	0	0	6.66667	6.66667	0	13.3333	6.66667	20	13.3333	0	0	6.66667	0	20	6.66667	0	0	20	6.66667	0	6.66667	0	20	0
0.86	20	6.66667	0	6.66667	0	0	0	20	0	0	0	0	0	0	20	13.3333	0	0	0	0	0	0	13.3333	0	6.66667	33.3333	0	26.6667	0	0	0	13.3333	20	6.66667	0	26.6667	6.66667	6.66667	13.3333	0	6.66667	0	26.6667	0	0	6.66667	6.66667	20	13.3333
0.87	6.66667	0	0	6.66667	13.3333	0	0	6.66667	0	0	6.66667	0	6.66667	0	0	6.66667	13.3333	20	6.66667	0	0	0	13.3333	6.66667	13.3333	13.3333	0	0	0	13.3333	0	0	6.66667	6.66667	0	6.66667	6.66667	6.66667	13.3333	0	6.66667	6.66667	6.66667	0	6.66667	0	6.66667	0	6.66667
0.88	13.3333	26.6667	6.66667	6.66667	20	13.3333	0	6.66667	6.66667	0	0	13.3333	0	6.66667	0	13.3333	0	13.3333	0	20	6.66667	0	6.66667	13.3333	20	20	6.66667	6.66667	13.3333	13.3333	6.66667	6.66667	13.3333	6.66667	0	6.66667	0	0	0	0	6.66667	0	20	6.66667	0	0	6.66667	0	0
0.89	6.66667	6.66667	6.66667	6.66667	6.66667	20	6.66667	26.6667	0	0	0	6.66667	13.3333	6.66667	0	0	0	6.66667	0	6.66667	0	0	13.3333	13.3333	13.3333	0	6.66667	0	0	6.66667	0	6.66667	6.66667	0	0	0	0	13.3333	0	6.66667	0	0	20	6.66667	13.3333	13.3333	0	0	0
0.9	20	20	6.66667	20	6.66667	13.3333	0	6.66667	0	13.3333	6.66667	0	0	0	20	0	6.66667	0	13.3333	13.3333	6.66667	6.66667	13.3333	6.66667	6.66667	13.3333	13.3333	6.66667	0	6.66667	6.66667	0	13.3333	0	0	0	0	0	0	20	13.3333	0	13.3333	6.66667	6.66667	0	6.66667	0	6.66667
0.91	20	6.66667	6.66667	0	0	13.3333	0	13.3333	13.3333	20	6.66667	20	6.66667	6.66667	0	6.66667	0	6.66667	6.66667	0	13.3333	26.6667	13.3333	6.66667	6.66667	13.3333	13.3333	13.3333	6.66667	6.66667	0	6.66667	6.66667	6.66667	13.3333	6.66667	6.66667	6.66667	13.3333	6.66667	0	0	6.66667	0	0	6.66667	0	0	0
0.92	20	6.66667	0	0	13.3333	6.66667	13.3333	13.3333	6.66667	0	0	0	0	0	0	6.66667	0	0	13.3333	6.66667	0	6.66667	13.3333	0	0	6.66667	6.66667	0	0	6.66667	0	13.3333	0	0	0	13.3333	6.66667	6.66667	0	26.6667	0	6.66667	6.66667	6.66667	0	6.66667	0	0	0
0.93	40	6.66667	13.3333	0	0	0	13.3333	13.3333	0	0	13.3333	13.3333	0	13.3333	13.3333	6.66667	0	0	6.66667	0	6.66667	0	0	13.3333	0	6.66667	6.66667	0	0	6.66667	6.66667	20	6.66667	6.66667	0	6.66667	6.66667	6.66667	0	20	0	0	0	0	0	13.3333	0	6.66667	0
0.94	20	0	0	6.66667	6.66667	0	13.3333	6.66667	0	6.66667	0	0	6.66667	26.6667	13.3333	6.66667	0	0	13.3333	6.66667	20	0	0	6.66667	0	0	0	0	0	0	6.66667	6.66667	6.66667	13.3333	13.3333	0	26.6667	0	6.66667	6.66667	0	0	0	6.66667	6.66667	0	0	0	6.66667
0.95	6.66667	13.3333	0	0	0	0	6.66667	20	6.66667	0	6.66667	6.66667	0	0	0	0	0	13.3333	0	6.66667	0	0	6.66667	0	6.66667	6.66667	13.3333	0	6.66667	13.3333	6.66667	0	6.66667	13.3333	6.66667	20	20	0	13.3333	20	6.66667	13.3333	0	6.66667	0	0	6.66667	6.66667	0
0.96	0	6.66667	0	0	6.66667	0	6.66667	6.66667	6.66667	0	0	13.3333	0	0	0	0	6.66667	6.66667	0	6.66667	6.66667	6.66667	0	20	6.66667	6.66667	0	13.3333	6.66667	6.66667	0	0	6.66667	0	0	6.66667	6.66667	0	6.66667	6.66667	0	13.3333	0	6.66667	6.66667	6.66667	0	20	20
0.97	0	13.3333	6.66667	0	6.66667	6.66667	6.66667	20	0	0	6.66667	0	0	0	6.66667	6.66667	13.3333	6.66667	6.66667	0	0	0	0	6.66667	20	6.66667	0	6.66667	6.66667	0	20	6.66667	6.66667	6.66667	0	6.66667	0	0	20	0	0	6.66667	6.66667	6.66667	6.66667	0	6.66667	0	0
0.98	0	6.66667	6.66667	0	0	0	0	13.3333	0	0	13.3333	6.66667	0	6.66667	0	6.66667	6.66667	6.66667	6.66667	0	6.66667	0	6.66667	13.3333	13.3333	0	6.66667	0	6.66667	0	0	13.3333	6.66667	0	0	0	6.66667	0	13.3333	0	0	6.66667	0	0	0	6.66667	6.66667	0	6.66667
0.99	6.66667	0	0	0	0	6.66667	6.66667	0	20	0	0	0	20	0	6.66667	0	0	0	6.66667	6.66667	6.66667	6.66667	13.3333	0	6.66667	6.66667	0	0	0	0	6.66667	0	6.66667	0	6.66667	0	13.3333	0	6.66667	0	13.3333	6.66667	0	0	13.3333	0	6.66667	0	0
1	0	6.66667	0	0	6.66667	0	13.3333	20	20	0	0	6.66667	6.66667	0	0	0	0	6.66667	13.3333	26.6667	20	0	13.3333	13.3333	6.66667	6.66667	0	0	13.3333	0	0	6.66667	0	0	13.3333	0	0	6.66667	0	13.3333	6.66667	6.66667	0	20	6.66667	0	0	0	0
BF activity @ Sound onset, Sound Left Lick trials	7.55556	12.4444	12	14.6667	13.7778	15.1111	16.4444	13.7778	14.2222	16.4444	13.3333	19.5556	16.4444	10.2222	16	4.88889	18.6667	15.5556	16.8889	13.3333	14.6667	16	12.8889	14.2222	16	16.4444	14.6667	12.8889	13.3333	11.5556	12	14.2222	12.4444	12.4444	11.5556	10.2222	14.6667	13.7778	15.1111	16	16.8889	12	11.1111	17.7778	17.7778	16.8889	11.1111	14.6667	17.7778
BF activity @ Sound onset, Moving Median, Sound Left Lick trials	12.4444	13.1111	13.7778	13.7778	13.7778	14	14	14.4444	14.8889	14.6667	15.5556	15.1111	15.1111	15.7778	16.2222	15.7778	15.7778	15.7778	15.1111	15.1111	15.1111	15.7778	15.1111	14.6667	14.4444	14.4444	13.7778	13.7778	13.7778	13.1111	12.6667	12.4444	12.4444	12.4444	12.4444	13.1111	14	13.1111	13.1111	14.2222	14.8889	15.5556	15.5556	15.5556	16.4444	15.7778	15.7778	15.7778	15.7778
BF activity @ Sound onset, Sound Right Lick trials (Error)
Timestamp(Sound Onset), Sound Left Lick trials	0	0	0	0	0	0	0	0	0	0	0	0	0	0	0	0	0	0	0	0	0	0	0	0	0	0	0	0	0	0	0	0	0	0	0	0	0	0	0	0	0	0	0	0	0	0	0	0	0
Timestamp(Sound Onset), Sound Right Lick trials
Timestamp(Outcome), Sound Left Lick trials	0.791138	0.829201	0.935135	0.829147	0.801163	1.04915	1.00925	1.11517	0.913177	1.00714	1.07919	1.13315	1.08316	0.97522	0.977234	1.08923	1.01324	0.989136	1.63123	0.9953	1.15314	0.825256	1.29919	0.811157	1.14313	1.11719	1.50317	1.01318	1.04132	1.03119	1.12927	1.04932	0.959229	1.11121	0.977173	0.973267	1.03113	0.965088	1.01331	1.27917	1.09131	1.32312	1.07935	0.977173	1.19312	1.1792	1.0752	1.01917	1.1272
Timestamp(Outcome), Sound Right Lick trials
Trial Number	1	2	3	4	5	6	7	8	9	10	11	12	13	14	15	16	17	18	19	20	21	22	23	24	25	26	27	28	29	30	31	32	33	34	35	36	37	38	39	40	41	42	43	44	45	46	47	48	49
choice: 1(left) 0(no lick) -1(right)	1	1	1	1	1	1	1	1	1	1	1	1	1	1	1	1	1	1	1	1	1	1	1	1	1	1	1	1	1	1	1	1	1	1	1	1	1	1	1	1	1	1	1	1	1	1	1	1	1
time bin	BF activity (spk/s) aligned at outcome
-1	0	6.66667	0	0	0	6.66667	6.66667	33.3333	6.66667	0	6.66667	13.3333	40	0	6.66667	0	6.66667	0	0	0	0	0	13.3333	6.66667	20	26.6667	0	6.66667	0	0	13.3333	6.66667	0	13.3333	0	6.66667	0	6.66667	0	20	46.6667	6.66667	20	0	13.3333	6.66667	6.66667	6.66667	13.3333
-0.99	0	0	0	0	0	6.66667	0	13.3333	0	0	33.3333	6.66667	26.6667	0	0	13.3333	0	6.66667	6.66667	0	6.66667	0	6.66667	0	6.66667	26.6667	6.66667	0	0	0	0	20	0	20	0	13.3333	13.3333	0	6.66667	0	20	0	13.3333	0	20	6.66667	20	0	26.6667
-0.98	0	0	0	6.66667	6.66667	6.66667	0	6.66667	0	0	20	6.66667	33.3333	0	0	6.66667	0	6.66667	6.66667	0	13.3333	0	13.3333	6.66667	0	6.66667	6.66667	0	0	0	13.3333	13.3333	0	6.66667	0	0	13.3333	6.66667	0	0	40	13.3333	6.66667	0	0	0	26.6667	13.3333	13.3333
-0.97	0	0	0	0	0	26.6667	0	0	0	0	40	0	20	0	6.66667	6.66667	0	0	0	0	6.66667	6.66667	6.66667	13.3333	6.66667	13.3333	6.66667	0	13.3333	0	20	20	0	13.3333	0	0	6.66667	0	0	6.66667	26.6667	13.3333	6.66667	0	6.66667	0	13.3333	0	13.3333
-0.96	0	0	0	0	0	33.3333	6.66667	33.3333	0	0	26.6667	13.3333	26.6667	0	0	6.66667	26.6667	0	0	0	6.66667	6.66667	0	0	6.66667	6.66667	13.3333	0	20	13.3333	20	13.3333	0	6.66667	0	13.3333	26.6667	0	20	26.6667	20	6.66667	13.3333	0	6.66667	0	20	6.66667	0
-0.95	6.66667	0	0	6.66667	0	33.3333	6.66667	0	0	0	6.66667	13.3333	0	0	0	6.66667	6.66667	13.3333	0	0	26.6667	6.66667	13.3333	6.66667	6.66667	0	13.3333	13.3333	33.3333	13.3333	6.66667	33.3333	0	0	0	6.66667	20	0	0	0	13.3333	13.3333	13.3333	0	13.3333	0	6.66667	20	13.3333
-0.94	0	0	0	0	6.66667	13.3333	26.6667	6.66667	0	13.3333	13.3333	0	6.66667	0	0	0	26.6667	6.66667	6.66667	0	13.3333	6.66667	13.3333	0	6.66667	13.3333	6.66667	20	33.3333	13.3333	6.66667	20	0	26.6667	0	0	53.3333	0	26.6667	13.3333	13.3333	13.3333	13.3333	0	13.3333	6.66667	13.3333	20	20
-0.93	0	0	0	6.66667	6.66667	6.66667	40	6.66667	13.3333	20	13.3333	0	6.66667	6.66667	0	0	60	6.66667	13.3333	6.66667	13.3333	6.66667	26.6667	0	6.66667	6.66667	6.66667	26.6667	26.6667	40	6.66667	33.3333	0	6.66667	0	0	20	0	20	20	6.66667	26.6667	13.3333	0	6.66667	6.66667	6.66667	40	6.66667
-0.92	0	0	0	13.3333	6.66667	6.66667	20	20	6.66667	33.3333	0	0	0	0	6.66667	13.3333	33.3333	26.6667	6.66667	20	13.3333	0	13.3333	0	20	6.66667	6.66667	13.3333	20	20	6.66667	13.3333	0	0	0	0	26.6667	0	26.6667	6.66667	6.66667	0	20	0	6.66667	6.66667	20	6.66667	0
-0.91	0	0	0	0	6.66667	33.3333	53.3333	6.66667	0	33.3333	6.66667	6.66667	6.66667	0	20	0	26.6667	33.3333	0	13.3333	6.66667	6.66667	6.66667	0	0	13.3333	0	20	13.3333	26.6667	0	0	6.66667	6.66667	6.66667	6.66667	13.3333	6.66667	53.3333	13.3333	0	13.3333	13.3333	13.3333	13.3333	0	6.66667	26.6667	0
-0.9	0	0	0	6.66667	0	20	13.3333	13.3333	0	26.6667	0	0	13.3333	13.3333	6.66667	20	20	13.3333	13.3333	20	6.66667	0	13.3333	0	6.66667	0	13.3333	33.3333	0	13.3333	13.3333	20	13.3333	0	20	13.3333	13.3333	13.3333	6.66667	6.66667	0	0	13.3333	6.66667	6.66667	0	0	26.6667	13.3333
-0.89	0	0	0	0	0	6.66667	13.3333	20	0	33.3333	13.3333	0	6.66667	13.3333	26.6667	20	20	26.6667	0	13.3333	0	0	6.66667	0	0	13.3333	13.3333	13.3333	13.3333	20	26.6667	13.3333	0	13.3333	13.3333	0	0	20	6.66667	0	6.66667	0	20	26.6667	6.66667	6.66667	6.66667	13.3333	13.3333
-0.88	0	0	0	0	0	6.66667	6.66667	13.3333	0	20	20	13.3333	0	6.66667	40	13.3333	6.66667	20	6.66667	20	13.3333	0	13.3333	0	0	6.66667	13.3333	6.66667	13.3333	6.66667	13.3333	0	26.6667	6.66667	26.6667	26.6667	6.66667	6.66667	13.3333	0	6.66667	6.66667	6.66667	46.6667	0	6.66667	6.66667	33.3333	0
-0.87	0	6.66667	6.66667	0	0	0	0	0	0	26.6667	6.66667	0	0	20	33.3333	13.3333	13.3333	20	6.66667	20	6.66667	0	20	0	0	26.6667	0	20	0	6.66667	26.6667	0	26.6667	6.66667	20	13.3333	6.66667	33.3333	13.3333	0	0	13.3333	20	33.3333	6.66667	0	26.6667	6.66667	6.66667
-0.86	0	0	6.66667	0	6.66667	20	13.3333	6.66667	20	13.3333	6.66667	13.3333	0	13.3333	26.6667	13.3333	13.3333	33.3333	6.66667	20	20	6.66667	6.66667	0	6.66667	13.3333	13.3333	6.66667	6.66667	0	13.3333	6.66667	26.6667	6.66667	13.3333	33.3333	0	46.6667	13.3333	20	6.66667	0	20	26.6667	6.66667	0	20	0	0
-0.85	0	0	40	6.66667	0	6.66667	13.3333	13.3333	6.66667	6.66667	13.3333	0	0	13.3333	26.6667	20	0	13.3333	13.3333	6.66667	6.66667	0	6.66667	6.66667	6.66667	6.66667	0	0	6.66667	0	13.3333	0	26.6667	0	6.66667	20	6.66667	26.6667	6.66667	6.66667	0	6.66667	26.6667	20	6.66667	0	0	6.66667	0
-0.84	0	6.66667	20	0	0	6.66667	0	13.3333	26.6667	6.66667	0	0	0	6.66667	13.3333	0	20	0	20	40	6.66667	0	20	0	0	0	13.3333	6.66667	6.66667	0	6.66667	6.66667	6.66667	6.66667	13.3333	13.3333	6.66667	26.6667	6.66667	13.3333	6.66667	13.3333	26.6667	13.3333	20	6.66667	0	0	6.66667
-0.83	0	0	13.3333	6.66667	6.66667	20	13.3333	6.66667	20	6.66667	13.3333	6.66667	6.66667	20	0	6.66667	0	6.66667	13.3333	13.3333	20	0	0	0	6.66667	0	0	6.66667	0	13.3333	6.66667	0	20	0	0	6.66667	0	13.3333	13.3333	0	0	0	6.66667	13.3333	13.3333	0	13.3333	6.66667	6.66667
-0.82	0	0	20	0	6.66667	6.66667	20	6.66667	33.3333	6.66667	6.66667	20	6.66667	20	6.66667	6.66667	6.66667	0	0	0	20	6.66667	13.3333	0	6.66667	0	13.3333	6.66667	0	20	13.3333	13.3333	13.3333	20	0	0	0	0	6.66667	0	0	6.66667	6.66667	6.66667	6.66667	6.66667	13.3333	13.3333	13.3333
-0.81	6.66667	0	13.3333	0	0	0	0	0	13.3333	0	13.3333	6.66667	6.66667	13.3333	0	6.66667	13.3333	6.66667	6.66667	6.66667	26.6667	0	26.6667	0	0	0	6.66667	6.66667	0	6.66667	6.66667	6.66667	0	6.66667	6.66667	0	6.66667	0	13.3333	6.66667	6.66667	0	6.66667	20	20	0	13.3333	13.3333	13.3333
-0.8	0	0	13.3333	0	0	13.3333	0	0	20	13.3333	13.3333	6.66667	0	0	20	13.3333	0	20	0	0	13.3333	6.66667	13.3333	0	0	6.66667	26.6667	6.66667	13.3333	0	0	6.66667	13.3333	6.66667	6.66667	13.3333	0	6.66667	20	13.3333	6.66667	6.66667	6.66667	6.66667	0	6.66667	6.66667	0	6.66667
-0.79	0	0	20	0	0	6.66667	20	13.3333	20	6.66667	0	0	6.66667	6.66667	6.66667	6.66667	0	0	0	0	6.66667	0	6.66667	0	6.66667	0	6.66667	0	6.66667	0	0	13.3333	6.66667	13.3333	40	0	20	6.66667	13.3333	0	6.66667	6.66667	26.6667	33.3333	6.66667	13.3333	26.6667	0	20
-0.78	0	0	6.66667	0	0	6.66667	6.66667	0	13.3333	0	20	13.3333	6.66667	0	13.3333	0	6.66667	20	0	6.66667	13.3333	6.66667	0	0	20	0	6.66667	0	6.66667	13.3333	13.3333	6.66667	0	6.66667	0	6.66667	6.66667	0	6.66667	0	0	0	20	6.66667	0	20	13.3333	13.3333	13.3333
-0.77	6.66667	0	6.66667	6.66667	6.66667	0	6.66667	0	13.3333	0	13.3333	6.66667	0	0	0	0	0	0	0	13.3333	13.3333	0	13.3333	13.3333	0	0	20	13.3333	26.6667	13.3333	6.66667	0	0	13.3333	0	0	6.66667	6.66667	13.3333	0	0	0	0	6.66667	6.66667	6.66667	0	0	13.3333
-0.76	0	6.66667	13.3333	6.66667	0	0	6.66667	6.66667	6.66667	13.3333	6.66667	6.66667	26.6667	13.3333	0	6.66667	6.66667	0	6.66667	20	13.3333	13.3333	6.66667	6.66667	20	0	0	0	6.66667	6.66667	6.66667	0	6.66667	0	20	13.3333	6.66667	26.6667	6.66667	6.66667	0	6.66667	33.3333	6.66667	0	0	6.66667	13.3333	20
-0.75	0	6.66667	0	26.6667	0	6.66667	13.3333	0	6.66667	13.3333	0	6.66667	0	6.66667	0	6.66667	0	13.3333	0	20	13.3333	6.66667	0	20	6.66667	0	6.66667	26.6667	20	0	13.3333	6.66667	6.66667	13.3333	13.3333	6.66667	0	6.66667	6.66667	33.3333	13.3333	0	6.66667	0	13.3333	26.6667	33.3333	6.66667	0
-0.74	0	20	0	13.3333	6.66667	20	0	6.66667	0	13.3333	6.66667	0	0	0	6.66667	6.66667	20	13.3333	0	6.66667	6.66667	13.3333	33.3333	20	13.3333	0	0	20	6.66667	20	6.66667	13.3333	6.66667	0	6.66667	0	20	0	20	6.66667	0	6.66667	0	6.66667	6.66667	33.3333	13.3333	6.66667	0
-0.73	0	40	33.3333	33.3333	13.3333	20	6.66667	0	13.3333	26.6667	6.66667	6.66667	0	6.66667	13.3333	33.3333	13.3333	13.3333	13.3333	6.66667	0	53.3333	6.66667	33.3333	6.66667	13.3333	0	0	13.3333	13.3333	0	6.66667	13.3333	0	0	6.66667	6.66667	0	6.66667	6.66667	0	6.66667	13.3333	20	6.66667	0	6.66667	0	6.66667
-0.72	6.66667	6.66667	6.66667	26.6667	20	0	0	6.66667	0	6.66667	13.3333	6.66667	0	6.66667	20	6.66667	6.66667	13.3333	6.66667	13.3333	13.3333	46.6667	6.66667	26.6667	6.66667	0	6.66667	13.3333	26.6667	20	26.6667	20	6.66667	6.66667	0	0	20	13.3333	13.3333	13.3333	6.66667	13.3333	6.66667	20	0	6.66667	13.3333	6.66667	0
-0.71	0	13.3333	6.66667	20	20	6.66667	0	0	0	0	0	0	0	20	0	13.3333	6.66667	0	13.3333	13.3333	0	26.6667	0	40	0	0	0	13.3333	13.3333	13.3333	13.3333	6.66667	0	0	6.66667	0	6.66667	20	0	0	6.66667	6.66667	0	13.3333	0	13.3333	0	0	6.66667
-0.7	0	0	33.3333	20	26.6667	13.3333	13.3333	0	0	13.3333	13.3333	13.3333	0	13.3333	6.66667	0	13.3333	0	6.66667	13.3333	13.3333	26.6667	0	26.6667	13.3333	6.66667	0	6.66667	6.66667	6.66667	13.3333	6.66667	6.66667	6.66667	13.3333	13.3333	6.66667	0	6.66667	0	6.66667	6.66667	13.3333	6.66667	13.3333	6.66667	0	13.3333	13.3333
-0.69	20	20	0	26.6667	26.6667	0	6.66667	6.66667	20	6.66667	20	6.66667	6.66667	13.3333	0	13.3333	20	0	13.3333	6.66667	13.3333	6.66667	13.3333	13.3333	0	0	13.3333	0	6.66667	6.66667	6.66667	6.66667	0	6.66667	0	0	6.66667	13.3333	13.3333	0	0	6.66667	6.66667	6.66667	0	13.3333	0	0	0
-0.68	13.3333	13.3333	0	6.66667	46.6667	6.66667	6.66667	0	13.3333	13.3333	20	20	0	6.66667	13.3333	13.3333	0	0	0	0	0	6.66667	6.66667	13.3333	6.66667	6.66667	0	13.3333	13.3333	20	0	6.66667	26.6667	20	6.66667	6.66667	0	0	20	6.66667	20	20	6.66667	6.66667	0	0	20	6.66667	13.3333
-0.67	20	26.6667	26.6667	13.3333	0	6.66667	0	0	20	0	33.3333	6.66667	26.6667	6.66667	13.3333	13.3333	0	0	6.66667	6.66667	0	13.3333	0	6.66667	6.66667	20	6.66667	0	0	6.66667	6.66667	20	0	6.66667	0	6.66667	0	20	20	13.3333	0	6.66667	0	20	13.3333	6.66667	13.3333	6.66667	6.66667
-0.66	6.66667	13.3333	6.66667	13.3333	6.66667	6.66667	0	13.3333	6.66667	26.6667	0	6.66667	6.66667	13.3333	6.66667	6.66667	6.66667	6.66667	0	0	0	6.66667	6.66667	0	13.3333	0	6.66667	0	6.66667	13.3333	20	13.3333	20	0	6.66667	6.66667	6.66667	6.66667	20	0	20	13.3333	0	13.3333	6.66667	6.66667	6.66667	13.3333	0
-0.65	20	13.3333	13.3333	6.66667	6.66667	13.3333	13.3333	0	0	13.3333	6.66667	0	0	13.3333	6.66667	20	0	0	6.66667	6.66667	20	6.66667	6.66667	6.66667	6.66667	20	0	6.66667	6.66667	13.3333	6.66667	0	0	6.66667	0	6.66667	6.66667	6.66667	6.66667	6.66667	6.66667	13.3333	6.66667	13.3333	6.66667	6.66667	0	13.3333	6.66667
-0.64	6.66667	6.66667	0	0	13.3333	0	6.66667	6.66667	0	13.3333	6.66667	0	13.3333	26.6667	0	6.66667	6.66667	0	6.66667	13.3333	0	6.66667	6.66667	0	6.66667	0	0	13.3333	13.3333	26.6667	0	6.66667	0	0	20	6.66667	13.3333	20	0	6.66667	13.3333	6.66667	13.3333	6.66667	13.3333	13.3333	13.3333	20	13.3333
-0.63	0	6.66667	0	13.3333	13.3333	13.3333	13.3333	0	13.3333	0	6.66667	0	13.3333	13.3333	0	0	6.66667	0	13.3333	20	13.3333	6.66667	6.66667	0	13.3333	6.66667	6.66667	0	6.66667	13.3333	13.3333	0	20	13.3333	0	0	20	6.66667	0	6.66667	6.66667	13.3333	13.3333	20	0	13.3333	6.66667	13.3333	6.66667
-0.62	0	0	0	0	0	20	0	0	6.66667	6.66667	0	6.66667	0	6.66667	6.66667	6.66667	6.66667	13.3333	0	13.3333	6.66667	6.66667	6.66667	0	0	20	0	6.66667	0	0	6.66667	0	13.3333	6.66667	0	0	13.3333	13.3333	0	33.3333	0	6.66667	13.3333	6.66667	0	20	6.66667	6.66667	6.66667
-0.61	6.66667	26.6667	26.6667	13.3333	6.66667	13.3333	0	0	0	0	0	26.6667	6.66667	0	13.3333	6.66667	0	6.66667	0	6.66667	13.3333	0	0	0	6.66667	0	13.3333	20	0	6.66667	20	0	6.66667	0	0	6.66667	13.3333	6.66667	0	6.66667	0	13.3333	20	6.66667	0	13.3333	0	0	6.66667
-0.6	13.3333	20	0	0	6.66667	13.3333	6.66667	0	6.66667	6.66667	20	6.66667	0	6.66667	6.66667	6.66667	0	0	6.66667	0	13.3333	6.66667	20	20	20	0	20	6.66667	13.3333	13.3333	13.3333	6.66667	20	13.3333	6.66667	0	13.3333	0	0	20	0	6.66667	0	0	6.66667	6.66667	20	6.66667	20
-0.59	0	13.3333	0	20	20	6.66667	13.3333	0	0	0	6.66667	6.66667	6.66667	13.3333	0	33.3333	0	6.66667	20	13.3333	13.3333	6.66667	6.66667	6.66667	0	0	6.66667	0	0	13.3333	6.66667	13.3333	13.3333	20	33.3333	13.3333	0	6.66667	6.66667	6.66667	0	20	0	13.3333	0	13.3333	13.3333	0	6.66667
-0.58	13.3333	0	13.3333	0	6.66667	6.66667	0	6.66667	0	0	6.66667	6.66667	0	13.3333	6.66667	0	6.66667	13.3333	0	13.3333	0	6.66667	6.66667	6.66667	13.3333	0	0	0	6.66667	6.66667	0	6.66667	6.66667	6.66667	6.66667	6.66667	0	13.3333	0	20	0	0	20	20	13.3333	0	13.3333	0	0
-0.57	6.66667	13.3333	6.66667	13.3333	0	0	20	0	13.3333	0	0	6.66667	0	0	26.6667	13.3333	6.66667	6.66667	6.66667	13.3333	6.66667	13.3333	0	13.3333	6.66667	26.6667	6.66667	6.66667	6.66667	13.3333	13.3333	0	6.66667	13.3333	6.66667	13.3333	26.6667	0	6.66667	13.3333	0	0	6.66667	13.3333	0	6.66667	20	0	0
-0.56	26.6667	0	6.66667	6.66667	6.66667	0	13.3333	13.3333	20	6.66667	26.6667	6.66667	0	0	0	6.66667	0	6.66667	6.66667	13.3333	6.66667	6.66667	20	6.66667	6.66667	6.66667	6.66667	0	6.66667	0	13.3333	0	0	13.3333	13.3333	20	13.3333	6.66667	0	6.66667	0	6.66667	6.66667	6.66667	6.66667	20	0	0	0
-0.55	6.66667	13.3333	0	20	13.3333	6.66667	0	0	0	20	6.66667	0	20	6.66667	13.3333	0	13.3333	13.3333	0	6.66667	6.66667	6.66667	13.3333	6.66667	6.66667	13.3333	6.66667	0	0	0	6.66667	13.3333	6.66667	33.3333	6.66667	0	6.66667	0	6.66667	6.66667	0	6.66667	0	0	6.66667	6.66667	6.66667	0	6.66667
-0.54	6.66667	13.3333	0	0	13.3333	13.3333	0	6.66667	26.6667	13.3333	13.3333	6.66667	6.66667	13.3333	0	6.66667	20	6.66667	13.3333	13.3333	0	0	6.66667	0	6.66667	6.66667	0	6.66667	0	0	0	6.66667	13.3333	6.66667	0	13.3333	0	6.66667	13.3333	20	0	6.66667	6.66667	20	0	13.3333	6.66667	6.66667	0
-0.53	6.66667	6.66667	6.66667	6.66667	6.66667	20	6.66667	0	13.3333	6.66667	13.3333	6.66667	20	6.66667	0	0	0	6.66667	6.66667	0	6.66667	6.66667	13.3333	20	26.6667	6.66667	0	13.3333	0	13.3333	6.66667	13.3333	0	6.66667	6.66667	0	6.66667	0	0	6.66667	6.66667	6.66667	0	6.66667	0	0	6.66667	6.66667	13.3333
-0.52	13.3333	33.3333	13.3333	13.3333	6.66667	20	0	6.66667	13.3333	6.66667	6.66667	13.3333	6.66667	6.66667	0	0	0	6.66667	0	6.66667	6.66667	26.6667	0	6.66667	0	0	6.66667	13.3333	13.3333	26.6667	6.66667	6.66667	0	13.3333	6.66667	0	0	0	6.66667	13.3333	20	6.66667	20	0	0	13.3333	0	0	6.66667
-0.51	6.66667	6.66667	20	0	6.66667	0	0	0	0	13.3333	6.66667	13.3333	0	0	20	0	6.66667	6.66667	6.66667	0	0	13.3333	6.66667	13.3333	20	0	0	6.66667	0	20	13.3333	13.3333	6.66667	0	0	6.66667	20	13.3333	13.3333	26.6667	6.66667	6.66667	13.3333	13.3333	0	6.66667	6.66667	13.3333	13.3333
-0.5	0	6.66667	13.3333	20	6.66667	6.66667	6.66667	0	0	6.66667	13.3333	20	0	13.3333	6.66667	0	6.66667	0	0	0	0	6.66667	0	13.3333	20	0	0	0	0	13.3333	6.66667	33.3333	0	6.66667	0	13.3333	6.66667	0	6.66667	26.6667	20	6.66667	6.66667	6.66667	6.66667	0	13.3333	0	13.3333
-0.49	0	6.66667	13.3333	13.3333	20	20	13.3333	0	20	13.3333	6.66667	0	6.66667	6.66667	6.66667	6.66667	20	13.3333	0	13.3333	0	0	0	0	13.3333	20	6.66667	0	20	6.66667	13.3333	0	13.3333	6.66667	13.3333	13.3333	13.3333	0	13.3333	0	0	0	13.3333	6.66667	26.6667	13.3333	0	20	0
-0.48	6.66667	0	13.3333	20	6.66667	0	13.3333	0	6.66667	0	0	0	6.66667	6.66667	6.66667	6.66667	0	13.3333	6.66667	6.66667	6.66667	0	13.3333	13.3333	6.66667	0	0	0	13.3333	13.3333	6.66667	0	13.3333	0	6.66667	0	6.66667	26.6667	6.66667	0	0	0	6.66667	0	0	13.3333	0	6.66667	0
-0.47	0	6.66667	26.6667	6.66667	0	6.66667	20	0	0	6.66667	6.66667	6.66667	13.3333	26.6667	13.3333	20	13.3333	20	6.66667	13.3333	0	13.3333	6.66667	6.66667	6.66667	0	6.66667	0	6.66667	26.6667	13.3333	13.3333	20	13.3333	6.66667	20	6.66667	0	0	0	0	0	0	0	20	6.66667	6.66667	0	20
-0.46	20	6.66667	6.66667	13.3333	0	0	6.66667	0	6.66667	13.3333	0	0	20	13.3333	13.3333	0	6.66667	0	13.3333	0	0	6.66667	13.3333	0	6.66667	6.66667	6.66667	13.3333	6.66667	0	6.66667	6.66667	6.66667	6.66667	6.66667	0	6.66667	13.3333	6.66667	6.66667	0	0	26.6667	0	6.66667	13.3333	20	0	26.6667
-0.45	0	0	6.66667	0	0	13.3333	13.3333	0	13.3333	6.66667	0	13.3333	13.3333	20	20	6.66667	20	33.3333	0	6.66667	6.66667	6.66667	13.3333	0	0	20	6.66667	0	13.3333	0	6.66667	0	0	13.3333	13.3333	0	0	0	6.66667	0	0	6.66667	6.66667	0	0	0	13.3333	0	6.66667
-0.44	0	0	0	0	6.66667	0	6.66667	6.66667	0	6.66667	6.66667	6.66667	13.3333	0	6.66667	0	0	13.3333	0	6.66667	13.3333	20	13.3333	0	0	6.66667	0	0	33.3333	13.3333	6.66667	26.6667	13.3333	6.66667	13.3333	0	6.66667	6.66667	0	6.66667	0	0	0	13.3333	0	13.3333	6.66667	13.3333	6.66667
-0.43	6.66667	6.66667	0	33.3333	6.66667	0	0	0	0	6.66667	0	13.3333	0	0	6.66667	33.3333	6.66667	13.3333	6.66667	13.3333	26.6667	13.3333	13.3333	6.66667	0	13.3333	13.3333	6.66667	20	0	6.66667	6.66667	6.66667	0	0	13.3333	0	13.3333	6.66667	0	6.66667	0	0	6.66667	13.3333	20	13.3333	0	13.3333
-0.42	6.66667	6.66667	6.66667	6.66667	6.66667	0	6.66667	0	13.3333	0	6.66667	20	6.66667	6.66667	13.3333	6.66667	0	0	0	6.66667	0	6.66667	6.66667	13.3333	0	0	0	6.66667	6.66667	13.3333	6.66667	13.3333	6.66667	6.66667	13.3333	6.66667	6.66667	0	0	6.66667	6.66667	0	13.3333	0	6.66667	0	6.66667	13.3333	13.3333
-0.41	6.66667	6.66667	6.66667	6.66667	0	13.3333	6.66667	0	6.66667	6.66667	6.66667	13.3333	0	0	13.3333	6.66667	13.3333	0	0	6.66667	20	0	13.3333	20	0	0	20	26.6667	6.66667	6.66667	13.3333	6.66667	6.66667	6.66667	13.3333	0	0	6.66667	6.66667	0	6.66667	6.66667	0	6.66667	0	6.66667	6.66667	20	6.66667
-0.4	6.66667	6.66667	20	0	6.66667	13.3333	0	0	0	13.3333	6.66667	0	13.3333	0	6.66667	13.3333	0	26.6667	6.66667	0	13.3333	0	13.3333	0	6.66667	0	0	13.3333	0	0	6.66667	0	6.66667	13.3333	6.66667	26.6667	6.66667	6.66667	6.66667	0	0	0	6.66667	0	6.66667	20	6.66667	0	0
-0.39	0	13.3333	13.3333	6.66667	6.66667	0	6.66667	0	0	6.66667	6.66667	0	13.3333	13.3333	0	13.3333	13.3333	6.66667	20	13.3333	0	20	13.3333	13.3333	6.66667	6.66667	13.3333	0	0	0	0	0	0	13.3333	13.3333	6.66667	13.3333	0	0	6.66667	13.3333	0	20	20	0	13.3333	13.3333	0	13.3333
-0.38	0	13.3333	0	6.66667	13.3333	0	13.3333	13.3333	0	0	0	6.66667	0	20	6.66667	0	26.6667	20	20	20	0	0	13.3333	6.66667	13.3333	0	0	6.66667	6.66667	13.3333	0	20	0	0	6.66667	20	6.66667	0	0	20	6.66667	13.3333	0	0	6.66667	13.3333	0	0	6.66667
-0.37	6.66667	6.66667	6.66667	20	0	0	6.66667	0	6.66667	6.66667	6.66667	6.66667	0	0	6.66667	6.66667	6.66667	0	6.66667	0	0	6.66667	0	0	20	6.66667	6.66667	0	20	6.66667	20	0	13.3333	0	20	20	13.3333	0	0	6.66667	0	6.66667	13.3333	0	0	0	6.66667	0	0
-0.36	13.3333	6.66667	13.3333	20	13.3333	13.3333	13.3333	6.66667	13.3333	13.3333	0	6.66667	0	13.3333	0	13.3333	13.3333	6.66667	0	6.66667	0	0	0	6.66667	0	0	0	0	13.3333	20	0	0	6.66667	6.66667	13.3333	13.3333	13.3333	0	20	20	0	6.66667	6.66667	0	26.6667	0	13.3333	13.3333	20
-0.35	20	6.66667	13.3333	0	6.66667	0	0	13.3333	6.66667	0	20	6.66667	6.66667	0	13.3333	13.3333	13.3333	6.66667	20	0	6.66667	0	6.66667	20	0	0	6.66667	20	6.66667	0	0	0	0	20	6.66667	0	0	0	0	26.6667	6.66667	6.66667	6.66667	26.6667	0	0	6.66667	0	13.3333
-0.34	0	6.66667	0	13.3333	6.66667	0	0	13.3333	6.66667	13.3333	6.66667	6.66667	0	13.3333	0	0	26.6667	6.66667	0	13.3333	0	13.3333	0	6.66667	26.6667	20	0	0	6.66667	13.3333	6.66667	0	0	6.66667	33.3333	13.3333	0	0	6.66667	6.66667	0	6.66667	0	6.66667	0	0	6.66667	0	0
-0.33	6.66667	13.3333	6.66667	13.3333	13.3333	6.66667	6.66667	6.66667	6.66667	0	13.3333	6.66667	13.3333	13.3333	13.3333	0	6.66667	6.66667	0	6.66667	0	13.3333	0	6.66667	6.66667	13.3333	6.66667	13.3333	20	6.66667	6.66667	0	6.66667	20	6.66667	0	13.3333	6.66667	20	13.3333	6.66667	6.66667	0	0	6.66667	6.66667	6.66667	0	6.66667
-0.32	0	0	0	0	0	13.3333	0	0	13.3333	6.66667	0	6.66667	20	0	13.3333	13.3333	6.66667	6.66667	0	13.3333	13.3333	13.3333	0	13.3333	6.66667	0	13.3333	6.66667	6.66667	13.3333	0	0	0	0	6.66667	6.66667	13.3333	13.3333	26.6667	13.3333	6.66667	6.66667	13.3333	6.66667	0	6.66667	0	0	0
-0.31	0	6.66667	0	6.66667	0	0	6.66667	6.66667	20	13.3333	6.66667	13.3333	13.3333	0	6.66667	13.3333	0	0	6.66667	0	6.66667	13.3333	20	6.66667	6.66667	0	6.66667	13.3333	6.66667	0	6.66667	0	6.66667	6.66667	0	0	0	6.66667	0	0	0	6.66667	0	0	6.66667	0	6.66667	0	13.3333
-0.3	0	0	0	13.3333	0	6.66667	0	6.66667	0	13.3333	6.66667	0	0	6.66667	6.66667	0	0	0	0	0	6.66667	13.3333	13.3333	13.3333	20	6.66667	13.3333	6.66667	0	0	6.66667	0	6.66667	0	0	6.66667	13.3333	20	6.66667	0	0	20	6.66667	0	6.66667	0	6.66667	13.3333	6.66667
-0.29	0	0	0	20	0	6.66667	0	6.66667	0	6.66667	6.66667	6.66667	26.6667	6.66667	0	13.3333	0	0	0	0	0	0	0	6.66667	0	0	6.66667	20	13.3333	0	6.66667	0	13.3333	13.3333	20	6.66667	0	13.3333	6.66667	0	0	13.3333	26.6667	6.66667	6.66667	13.3333	0	0	0
-0.28	6.66667	6.66667	20	13.3333	6.66667	0	0	33.3333	0	0	6.66667	6.66667	6.66667	0	0	0	6.66667	0	26.6667	20	0	6.66667	6.66667	6.66667	20	0	13.3333	0	0	0	13.3333	0	6.66667	0	6.66667	0	0	0	13.3333	6.66667	6.66667	6.66667	0	0	0	0	20	0	0
-0.27	13.3333	0	0	6.66667	0	13.3333	0	6.66667	6.66667	0	0	0	0	6.66667	0	6.66667	0	0	0	6.66667	6.66667	6.66667	0	0	0	6.66667	6.66667	0	6.66667	0	0	0	0	6.66667	6.66667	13.3333	20	13.3333	6.66667	13.3333	0	13.3333	13.3333	0	0	6.66667	0	0	6.66667
-0.26	6.66667	13.3333	6.66667	0	6.66667	6.66667	0	20	6.66667	0	0	0	6.66667	0	13.3333	0	0	0	13.3333	13.3333	0	0	6.66667	6.66667	26.6667	20	6.66667	6.66667	6.66667	0	0	6.66667	13.3333	13.3333	0	0	6.66667	0	0	13.3333	6.66667	13.3333	6.66667	6.66667	0	6.66667	0	6.66667	13.3333
-0.25	0	13.3333	13.3333	0	0	0	0	13.3333	0	0	0	20	6.66667	13.3333	6.66667	6.66667	20	6.66667	6.66667	0	6.66667	0	13.3333	13.3333	6.66667	13.3333	6.66667	0	20	0	6.66667	6.66667	6.66667	6.66667	0	13.3333	6.66667	6.66667	0	0	13.3333	0	0	0	6.66667	13.3333	6.66667	0	0
-0.24	6.66667	6.66667	0	13.3333	6.66667	6.66667	0	13.3333	0	0	13.3333	0	6.66667	0	6.66667	0	0	0	26.6667	13.3333	13.3333	6.66667	6.66667	20	6.66667	26.6667	6.66667	6.66667	13.3333	6.66667	0	26.6667	6.66667	6.66667	13.3333	0	6.66667	0	0	13.3333	0	0	0	0	0	0	6.66667	6.66667	0
-0.23	33.3333	6.66667	6.66667	0	6.66667	6.66667	0	0	6.66667	6.66667	6.66667	6.66667	0	6.66667	13.3333	13.3333	0	13.3333	0	0	0	0	0	6.66667	6.66667	6.66667	6.66667	0	0	0	6.66667	13.3333	13.3333	6.66667	0	13.3333	0	6.66667	13.3333	0	13.3333	0	20	0	6.66667	0	6.66667	6.66667	6.66667
-0.22	0	13.3333	0	6.66667	20	0	13.3333	33.3333	13.3333	0	0	13.3333	0	0	13.3333	0	20	0	13.3333	6.66667	13.3333	13.3333	6.66667	6.66667	0	13.3333	6.66667	0	6.66667	0	0	6.66667	0	0	20	13.3333	0	0	0	6.66667	0	6.66667	26.6667	0	6.66667	6.66667	0	0	0
-0.21	0	0	0	0	6.66667	6.66667	0	0	0	6.66667	6.66667	6.66667	6.66667	6.66667	0	20	6.66667	13.3333	6.66667	0	13.3333	6.66667	6.66667	6.66667	0	6.66667	0	0	13.3333	6.66667	0	0	0	0	13.3333	0	0	6.66667	6.66667	0	6.66667	0	6.66667	6.66667	0	0	13.3333	20	0
-0.2	13.3333	6.66667	13.3333	13.3333	13.3333	0	6.66667	26.6667	6.66667	20	0	6.66667	6.66667	20	13.3333	0	13.3333	6.66667	0	0	0	13.3333	13.3333	0	0	13.3333	6.66667	0	6.66667	13.3333	6.66667	6.66667	33.3333	6.66667	0	0	0	0	6.66667	20	0	0	13.3333	6.66667	20	6.66667	0	0	0
-0.19	6.66667	6.66667	6.66667	6.66667	13.3333	0	6.66667	0	13.3333	0	0	0	6.66667	20	0	0	6.66667	6.66667	0	6.66667	6.66667	13.3333	6.66667	13.3333	13.3333	6.66667	13.3333	6.66667	6.66667	0	6.66667	13.3333	13.3333	0	6.66667	20	13.3333	6.66667	6.66667	0	13.3333	6.66667	26.6667	0	0	0	6.66667	0	6.66667
-0.18	0	6.66667	6.66667	6.66667	6.66667	0	13.3333	20	6.66667	0	6.66667	13.3333	0	0	0	0	13.3333	6.66667	6.66667	6.66667	0	6.66667	6.66667	6.66667	6.66667	0	6.66667	6.66667	0	0	6.66667	0	6.66667	6.66667	0	13.3333	0	13.3333	6.66667	20	0	13.3333	13.3333	6.66667	0	0	0	0	0
-0.17	0	6.66667	13.3333	0	20	13.3333	0	6.66667	13.3333	20	6.66667	6.66667	6.66667	6.66667	13.3333	13.3333	13.3333	13.3333	6.66667	0	6.66667	0	6.66667	6.66667	20	0	6.66667	6.66667	0	0	0	6.66667	6.66667	13.3333	33.3333	0	6.66667	13.3333	13.3333	0	0	0	6.66667	6.66667	13.3333	6.66667	6.66667	20	13.3333
-0.16	6.66667	6.66667	20	20	6.66667	13.3333	13.3333	13.3333	0	0	0	6.66667	0	6.66667	0	6.66667	0	0	6.66667	6.66667	13.3333	0	6.66667	6.66667	13.3333	13.3333	13.3333	13.3333	13.3333	20	20	6.66667	0	13.3333	0	6.66667	6.66667	6.66667	13.3333	6.66667	0	6.66667	6.66667	0	6.66667	0	0	20	6.66667
-0.15	6.66667	6.66667	20	0	0	20	0	13.3333	6.66667	0	6.66667	0	0	6.66667	6.66667	6.66667	6.66667	6.66667	20	0	13.3333	0	0	0	0	6.66667	6.66667	20	0	6.66667	0	0	6.66667	6.66667	20	6.66667	0	0	13.3333	13.3333	0	13.3333	0	13.3333	0	6.66667	0	0	6.66667
-0.14	0	0	13.3333	0	0	13.3333	0	20	0	0	6.66667	6.66667	6.66667	6.66667	13.3333	0	6.66667	33.3333	6.66667	13.3333	13.3333	26.6667	0	6.66667	6.66667	0	13.3333	6.66667	0	6.66667	6.66667	6.66667	6.66667	0	0	6.66667	0	6.66667	6.66667	0	6.66667	6.66667	0	13.3333	0	0	0	0	0
-0.13	6.66667	6.66667	13.3333	0	6.66667	6.66667	0	6.66667	6.66667	0	6.66667	0	0	0	6.66667	0	0	0	20	0	0	0	0	0	0	6.66667	0	0	6.66667	6.66667	0	13.3333	13.3333	0	0	0	0	6.66667	0	6.66667	0	6.66667	0	6.66667	0	0	0	0	0
-0.12	6.66667	0	13.3333	13.3333	6.66667	0	6.66667	13.3333	13.3333	0	0	0	0	0	20	6.66667	0	20	0	13.3333	0	6.66667	6.66667	0	0	0	6.66667	0	0	6.66667	0	13.3333	13.3333	0	0	0	13.3333	0	0	6.66667	0	6.66667	0	0	0	6.66667	6.66667	0	0
-0.11	6.66667	6.66667	0	13.3333	0	0	0	13.3333	0	6.66667	6.66667	6.66667	0	0	0	6.66667	6.66667	13.3333	33.3333	6.66667	0	13.3333	6.66667	0	0	6.66667	0	6.66667	0	6.66667	0	13.3333	13.3333	0	0	26.6667	0	0	6.66667	6.66667	0	0	6.66667	0	0	6.66667	6.66667	0	0
-0.1	6.66667	6.66667	0	0	6.66667	0	0	13.3333	13.3333	13.3333	13.3333	0	0	6.66667	0	0	0	6.66667	13.3333	13.3333	0	20	6.66667	6.66667	0	0	6.66667	13.3333	0	6.66667	0	0	20	0	0	6.66667	6.66667	13.3333	6.66667	0	13.3333	0	0	6.66667	6.66667	0	6.66667	0	0
-0.09	6.66667	13.3333	0	0	6.66667	0	13.3333	6.66667	0	13.3333	0	0	26.6667	0	0	0	0	0	26.6667	6.66667	0	0	6.66667	0	6.66667	6.66667	6.66667	0	6.66667	0	0	0	13.3333	0	0	6.66667	26.6667	0	0	0	6.66667	6.66667	0	6.66667	6.66667	6.66667	6.66667	6.66667	6.66667
-0.08	6.66667	0	0	6.66667	13.3333	6.66667	13.3333	6.66667	6.66667	0	0	0	13.3333	6.66667	13.3333	0	0	6.66667	13.3333	0	0	13.3333	0	13.3333	0	0	0	0	6.66667	20	0	6.66667	13.3333	0	0	0	20	0	0	0	6.66667	13.3333	0	6.66667	6.66667	0	0	0	0
-0.07	0	6.66667	0	0	6.66667	0	13.3333	0	6.66667	6.66667	6.66667	0	20	6.66667	6.66667	0	0	0	26.6667	6.66667	0	0	6.66667	6.66667	0	0	6.66667	0	6.66667	0	0	13.3333	6.66667	6.66667	13.3333	0	6.66667	13.3333	13.3333	6.66667	0	0	6.66667	0	0	0	0	6.66667	0
-0.06	0	6.66667	6.66667	0	6.66667	6.66667	6.66667	13.3333	6.66667	0	6.66667	13.3333	13.3333	0	0	0	0	0	0	0	0	6.66667	0	6.66667	0	6.66667	0	6.66667	6.66667	0	0	0	13.3333	6.66667	0	13.3333	6.66667	6.66667	6.66667	0	6.66667	6.66667	6.66667	6.66667	20	0	0	20	6.66667
-0.05	0	0	0	0	6.66667	0	6.66667	13.3333	0	0	0	0	6.66667	0	6.66667	0	20	0	0	6.66667	0	6.66667	13.3333	13.3333	6.66667	6.66667	6.66667	6.66667	0	0	13.3333	6.66667	6.66667	6.66667	0	6.66667	0	6.66667	6.66667	6.66667	13.3333	6.66667	20	0	6.66667	6.66667	6.66667	0	6.66667
-0.04	6.66667	13.3333	13.3333	0	20	13.3333	6.66667	6.66667	6.66667	0	6.66667	6.66667	6.66667	33.3333	20	0	6.66667	13.3333	20	13.3333	0	13.3333	0	0	0	6.66667	6.66667	6.66667	13.3333	0	6.66667	6.66667	0	13.3333	13.3333	6.66667	13.3333	6.66667	26.6667	0	6.66667	6.66667	0	6.66667	0	0	0	0	6.66667
-0.03	6.66667	0	6.66667	13.3333	0	0	0	0	0	0	6.66667	0	0	6.66667	0	6.66667	0	6.66667	6.66667	0	0	0	6.66667	13.3333	6.66667	6.66667	0	0	0	0	0	0	6.66667	6.66667	6.66667	13.3333	0	0	6.66667	0	6.66667	0	0	6.66667	0	0	0	0	6.66667
-0.02	0	13.3333	0	6.66667	0	6.66667	0	13.3333	0	0	6.66667	6.66667	0	0	0	0	0	0	6.66667	0	0	13.3333	6.66667	0	0	13.3333	0	0	0	0	6.66667	0	6.66667	0	0	6.66667	6.66667	0	6.66667	0	0	0	0	6.66667	13.3333	13.3333	6.66667	0	6.66667
-0.01	6.66667	0	6.66667	6.66667	6.66667	0	20	6.66667	6.66667	0	0	6.66667	0	0	6.66667	0	0	13.3333	0	6.66667	0	6.66667	6.66667	6.66667	6.66667	0	0	0	6.66667	0	6.66667	0	6.66667	6.66667	0	6.66667	6.66667	0	0	6.66667	13.3333	13.3333	0	0	0	0	0	6.66667	6.66667
-4.33681e-18	0	0	6.66667	0	0	0	6.66667	6.66667	13.3333	0	13.3333	0	6.66667	0	0	6.66667	0	0	0	20	0	13.3333	0	0	0	0	6.66667	0	6.66667	0	0	0	6.66667	0	0	6.66667	0	0	0	0	0	0	0	6.66667	0	0	0	6.66667	0
0.01	13.3333	0	0	0	0	0	0	6.66667	0	0	0	0	0	6.66667	6.66667	6.66667	0	6.66667	6.66667	13.3333	0	0	6.66667	0	0	6.66667	0	0	6.66667	0	0	0	6.66667	0	6.66667	0	0	0	0	0	0	0	0	0	0	6.66667	0	0	6.66667
0.02	6.66667	13.3333	0	6.66667	0	0	0	0	0	6.66667	0	0	0	0	0	0	0	0	0	13.3333	6.66667	0	0	0	6.66667	0	0	0	0	6.66667	0	0	6.66667	13.3333	13.3333	0	0	0	0	0	6.66667	0	6.66667	20	6.66667	0	0	0	6.66667
0.03	6.66667	6.66667	6.66667	6.66667	0	0	0	6.66667	0	0	6.66667	6.66667	0	6.66667	0	6.66667	0	0	0	13.3333	0	0	0	6.66667	0	0	0	0	0	6.66667	0	6.66667	6.66667	0	0	0	0	6.66667	0	0	6.66667	0	0	0	6.66667	0	0	0	0
0.04	13.3333	0	0	6.66667	6.66667	0	0	0	13.3333	0	0	0	0	13.3333	0	6.66667	0	6.66667	13.3333	6.66667	0	0	0	6.66667	6.66667	6.66667	0	6.66667	0	6.66667	0	0	0	0	0	20	0	0	0	6.66667	6.66667	6.66667	0	0	6.66667	13.3333	0	6.66667	13.3333
0.05	0	26.6667	6.66667	6.66667	0	0	0	0	0	0	0	0	0	0	0	0	0	0	0	0	0	0	0	0	0	6.66667	0	0	6.66667	0	0	6.66667	0	0	0	0	0	13.3333	0	0	0	0	6.66667	6.66667	0	13.3333	0	0	6.66667
0.06	13.3333	6.66667	0	6.66667	0	0	6.66667	0	0	0	20	0	0	0	6.66667	6.66667	0	0	6.66667	6.66667	0	0	0	6.66667	0	0	0	0	0	6.66667	0	0	0	13.3333	0	6.66667	13.3333	0	0	0	0	6.66667	0	0	6.66667	0	13.3333	0	0
0.07	20	20	0	20	13.3333	0	0	0	6.66667	0	0	0	0	0	0	6.66667	0	26.6667	20	6.66667	0	0	0	26.6667	0	0	0	0	0	6.66667	0	0	0	0	6.66667	0	0	0	6.66667	6.66667	13.3333	6.66667	6.66667	0	6.66667	6.66667	0	0	6.66667
0.08	6.66667	6.66667	0	0	20	0	0	6.66667	20	13.3333	0	6.66667	0	0	0	0	0	6.66667	13.3333	20	13.3333	33.3333	6.66667	0	0	13.3333	0	0	0	13.3333	13.3333	0	0	6.66667	6.66667	6.66667	0	13.3333	6.66667	0	6.66667	0	13.3333	0	13.3333	0	0	0	20
0.09	13.3333	6.66667	6.66667	0	6.66667	0	0	13.3333	20	0	0	6.66667	0	0	6.66667	6.66667	6.66667	26.6667	33.3333	6.66667	0	6.66667	6.66667	13.3333	0	0	0	0	0	6.66667	0	6.66667	13.3333	0	0	0	13.3333	0	20	0	0	0	0	6.66667	0	6.66667	0	6.66667	6.66667
0.1	6.66667	6.66667	6.66667	0	6.66667	0	6.66667	26.6667	0	6.66667	0	20	13.3333	0	6.66667	0	0	6.66667	6.66667	6.66667	6.66667	0	6.66667	0	0	0	6.66667	20	6.66667	0	0	0	20	0	6.66667	13.3333	0	0	6.66667	0	6.66667	0	0	6.66667	6.66667	6.66667	20	6.66667	20
0.11	20	0	0	6.66667	0	0	0	20	0	0	0	6.66667	0	6.66667	0	13.3333	13.3333	13.3333	6.66667	20	0	0	0	0	6.66667	13.3333	0	6.66667	0	0	6.66667	0	20	0	0	6.66667	0	6.66667	0	0	6.66667	0	6.66667	13.3333	20	20	6.66667	6.66667	6.66667
0.12	20	13.3333	0	0	13.3333	0	0	20	0	0	0	0	13.3333	0	13.3333	0	0	13.3333	13.3333	20	0	0	0	13.3333	6.66667	6.66667	0	6.66667	0	0	0	0	13.3333	13.3333	20	20	0	0	0	6.66667	6.66667	0	13.3333	0	0	20	13.3333	0	20
0.13	20	6.66667	6.66667	0	0	6.66667	0	13.3333	0	0	0	0	6.66667	0	6.66667	0	6.66667	6.66667	26.6667	6.66667	0	6.66667	0	6.66667	0	13.3333	0	0	6.66667	0	6.66667	0	6.66667	0	20	13.3333	0	0	6.66667	6.66667	13.3333	13.3333	6.66667	6.66667	13.3333	13.3333	6.66667	6.66667	6.66667
0.14	46.6667	13.3333	0	0	6.66667	0	6.66667	13.3333	0	0	0	13.3333	0	6.66667	0	6.66667	6.66667	20	13.3333	13.3333	0	0	20	0	0	0	13.3333	0	6.66667	0	0	0	0	0	33.3333	6.66667	0	0	0	6.66667	0	6.66667	13.3333	0	0	20	6.66667	0	0
0.15	13.3333	6.66667	13.3333	0	0	0	0	6.66667	6.66667	6.66667	0	20	0	0	0	13.3333	0	0	0	6.66667	0	0	20	20	20	6.66667	6.66667	0	0	0	0	6.66667	6.66667	0	13.3333	0	13.3333	0	13.3333	6.66667	0	0	13.3333	13.3333	0	0	13.3333	6.66667	0
0.16	6.66667	0	0	0	6.66667	0	0	0	0	6.66667	6.66667	6.66667	0	0	6.66667	6.66667	0	6.66667	6.66667	0	6.66667	6.66667	0	6.66667	6.66667	0	0	0	0	13.3333	6.66667	0	0	0	13.3333	6.66667	0	0	0	13.3333	6.66667	6.66667	6.66667	6.66667	0	6.66667	13.3333	0	6.66667
0.17	0	6.66667	6.66667	0	6.66667	0	6.66667	0	6.66667	0	0	6.66667	0	13.3333	6.66667	0	13.3333	0	13.3333	0	0	0	20	13.3333	13.3333	0	0	0	13.3333	13.3333	0	0	6.66667	6.66667	0	6.66667	0	0	0	0	0	6.66667	0	0	0	26.6667	0	6.66667	0
0.18	0	0	6.66667	6.66667	0	6.66667	0	6.66667	0	0	6.66667	6.66667	20	6.66667	0	0	6.66667	6.66667	6.66667	0	6.66667	0	6.66667	6.66667	33.3333	0	6.66667	0	0	0	0	0	0	0	0	0	6.66667	6.66667	6.66667	0	20	13.3333	6.66667	0	6.66667	0	0	13.3333	0
0.19	0	0	6.66667	0	0	6.66667	0	0	0	0	6.66667	6.66667	13.3333	0	0	0	6.66667	0	6.66667	0	6.66667	0	6.66667	6.66667	26.6667	6.66667	0	6.66667	0	20	0	6.66667	0	0	6.66667	0	6.66667	0	13.3333	0	6.66667	6.66667	0	0	6.66667	13.3333	0	0	0
0.2	6.66667	13.3333	0	0	6.66667	6.66667	0	6.66667	0	0	6.66667	13.3333	6.66667	6.66667	0	0	0	13.3333	6.66667	0	0	0	20	6.66667	20	0	6.66667	6.66667	0	20	0	0	0	6.66667	6.66667	0	13.3333	6.66667	13.3333	6.66667	0	0	6.66667	0	0	0	6.66667	6.66667	0
0.21	0	0	0	0	0	0	0	0	0	0	6.66667	0	0	6.66667	0	0	0	0	0	6.66667	13.3333	6.66667	0	6.66667	6.66667	0	6.66667	0	0	6.66667	0	0	0	6.66667	13.3333	6.66667	6.66667	0	0	0	6.66667	0	6.66667	0	6.66667	0	13.3333	33.3333	0
0.22	0	0	0	0	0	6.66667	20	0	13.3333	0	0	6.66667	6.66667	0	0	6.66667	0	0	6.66667	6.66667	6.66667	0	13.3333	0	13.3333	0	0	6.66667	0	6.66667	13.3333	6.66667	6.66667	0	13.3333	0	0	0	6.66667	0	6.66667	6.66667	0	13.3333	6.66667	0	0	13.3333	0
0.23	0	0	13.3333	0	0	0	6.66667	0	0	0	0	6.66667	0	0	6.66667	6.66667	0	0	0	0	0	6.66667	6.66667	0	0	0	13.3333	0	0	0	6.66667	0	0	0	6.66667	0	0	0	6.66667	6.66667	6.66667	0	6.66667	0	6.66667	0	0	0	0
0.24	6.66667	0	0	0	20	0	0	6.66667	13.3333	6.66667	6.66667	6.66667	26.6667	0	0	0	0	0	0	0	0	0	0	6.66667	13.3333	13.3333	0	20	0	0	0	6.66667	0	0	6.66667	6.66667	0	6.66667	0	6.66667	0	6.66667	0	0	0	13.3333	13.3333	0	0
0.25	6.66667	0	6.66667	0	13.3333	0	20	0	0	6.66667	0	0	13.3333	6.66667	6.66667	0	0	6.66667	0	0	0	0	6.66667	13.3333	0	6.66667	6.66667	0	0	6.66667	13.3333	6.66667	0	0	0	6.66667	0	6.66667	6.66667	6.66667	6.66667	0	6.66667	0	0	6.66667	13.3333	0	26.6667
0.26	0	0	0	6.66667	6.66667	0	20	0	6.66667	0	0	6.66667	6.66667	6.66667	6.66667	0	0	0	20	0	6.66667	0	0	0	0	0	6.66667	6.66667	0	0	0	6.66667	0	0	0	6.66667	13.3333	0	0	6.66667	6.66667	0	6.66667	6.66667	6.66667	0	0	0	13.3333
0.27	6.66667	6.66667	0	0	0	6.66667	6.66667	0	6.66667	0	0	13.3333	6.66667	13.3333	0	13.3333	6.66667	0	6.66667	0	0	0	6.66667	20	6.66667	0	0	0	6.66667	6.66667	0	0	13.3333	0	6.66667	0	0	0	6.66667	6.66667	0	6.66667	6.66667	0	6.66667	0	6.66667	0	6.66667
0.28	0	6.66667	20	0	6.66667	0	0	6.66667	0	0	0	20	6.66667	13.3333	0	6.66667	6.66667	6.66667	0	0	0	13.3333	0	6.66667	6.66667	6.66667	0	6.66667	0	6.66667	0	6.66667	6.66667	0	6.66667	20	6.66667	20	6.66667	6.66667	0	0	0	0	0	6.66667	0	0	13.3333
0.29	0	6.66667	6.66667	0	0	0	0	0	0	0	13.3333	0	0	6.66667	0	0	26.6667	20	26.6667	6.66667	6.66667	6.66667	13.3333	6.66667	6.66667	0	6.66667	0	6.66667	6.66667	0	0	0	0	13.3333	0	13.3333	0	0	0	0	13.3333	13.3333	6.66667	13.3333	0	20	6.66667	0
0.3	0	6.66667	6.66667	6.66667	13.3333	6.66667	0	0	6.66667	0	6.66667	0	0	20	6.66667	0	6.66667	0	6.66667	6.66667	6.66667	6.66667	6.66667	6.66667	6.66667	0	13.3333	0	0	6.66667	33.3333	0	0	0	20	0	26.6667	6.66667	0	13.3333	0	0	26.6667	0	6.66667	6.66667	6.66667	0	6.66667
0.31	0	6.66667	33.3333	0	13.3333	6.66667	0	6.66667	20	0	13.3333	0	13.3333	0	6.66667	6.66667	0	0	0	6.66667	6.66667	0	6.66667	20	0	6.66667	6.66667	0	0	6.66667	0	0	6.66667	6.66667	0	0	13.3333	0	0	13.3333	6.66667	6.66667	13.3333	13.3333	0	6.66667	13.3333	13.3333	20
0.32	0	13.3333	13.3333	0	6.66667	0	0	0	6.66667	6.66667	6.66667	6.66667	13.3333	0	0	13.3333	6.66667	0	6.66667	0	0	0	0	0	0	0	0	0	20	6.66667	6.66667	0	0	13.3333	13.3333	13.3333	0	13.3333	6.66667	13.3333	6.66667	13.3333	6.66667	0	0	6.66667	13.3333	13.3333	6.66667
0.33	0	6.66667	13.3333	6.66667	13.3333	6.66667	13.3333	0	6.66667	13.3333	6.66667	13.3333	0	6.66667	20	6.66667	13.3333	0	6.66667	13.3333	6.66667	0	6.66667	6.66667	6.66667	0	6.66667	6.66667	0	0	0	0	0	6.66667	20	0	20	6.66667	0	6.66667	13.3333	0	13.3333	6.66667	0	13.3333	0	20	13.3333
0.34	0	6.66667	13.3333	0	6.66667	6.66667	13.3333	13.3333	6.66667	6.66667	13.3333	20	13.3333	20	6.66667	13.3333	0	0	20	6.66667	6.66667	13.3333	0	6.66667	0	6.66667	0	0	0	13.3333	6.66667	6.66667	0	13.3333	0	6.66667	20	0	0	0	0	13.3333	20	0	13.3333	0	6.66667	0	6.66667
0.35	6.66667	20	6.66667	0	0	13.3333	26.6667	6.66667	6.66667	6.66667	0	6.66667	13.3333	13.3333	0	20	13.3333	0	0	6.66667	0	6.66667	13.3333	20	6.66667	0	6.66667	6.66667	0	0	0	6.66667	0	6.66667	6.66667	0	0	6.66667	0	0	6.66667	0	0	6.66667	0	13.3333	13.3333	20	0
0.36	0	13.3333	0	0	13.3333	6.66667	6.66667	0	0	6.66667	6.66667	20	0	13.3333	0	6.66667	26.6667	0	0	0	6.66667	6.66667	0	6.66667	6.66667	6.66667	13.3333	0	6.66667	13.3333	6.66667	0	6.66667	0	13.3333	6.66667	13.3333	6.66667	0	0	6.66667	6.66667	0	13.3333	0	20	13.3333	6.66667	13.3333
0.37	0	13.3333	26.6667	6.66667	13.3333	20	20	0	0	0	6.66667	6.66667	6.66667	20	0	6.66667	0	0	20	6.66667	6.66667	13.3333	6.66667	6.66667	6.66667	0	6.66667	6.66667	6.66667	20	0	6.66667	6.66667	6.66667	6.66667	13.3333	6.66667	26.6667	0	0	20	0	0	0	6.66667	0	13.3333	26.6667	0
0.38	6.66667	0	20	0	20	6.66667	6.66667	6.66667	20	20	13.3333	20	0	6.66667	6.66667	13.3333	6.66667	0	20	6.66667	13.3333	6.66667	0	13.3333	0	0	0	0	0	6.66667	13.3333	6.66667	0	0	26.6667	6.66667	0	6.66667	6.66667	6.66667	13.3333	13.3333	26.6667	13.3333	13.3333	0	13.3333	6.66667	0
0.39	0	6.66667	6.66667	6.66667	13.3333	20	13.3333	0	20	0	0	26.6667	6.66667	0	20	20	0	13.3333	26.6667	0	0	6.66667	6.66667	20	0	6.66667	13.3333	13.3333	0	6.66667	0	26.6667	6.66667	0	26.6667	13.3333	0	6.66667	13.3333	13.3333	6.66667	0	20	13.3333	6.66667	13.3333	20	13.3333	13.3333
0.4	0	6.66667	0	0	0	13.3333	6.66667	0	6.66667	20	0	6.66667	6.66667	13.3333	26.6667	6.66667	6.66667	0	13.3333	13.3333	13.3333	0	0	0	0	0	6.66667	13.3333	0	13.3333	0	0	0	6.66667	6.66667	0	6.66667	6.66667	6.66667	6.66667	20	0	6.66667	6.66667	13.3333	0	6.66667	13.3333	13.3333
0.41	0	20	13.3333	0	0	0	6.66667	0	0	0	13.3333	6.66667	13.3333	0	0	0	0	6.66667	26.6667	0	6.66667	0	6.66667	6.66667	6.66667	0	0	0	13.3333	0	0	6.66667	0	6.66667	6.66667	6.66667	0	13.3333	0	6.66667	0	26.6667	26.6667	6.66667	13.3333	13.3333	20	20	0
0.42	0	6.66667	6.66667	6.66667	20	6.66667	13.3333	0	6.66667	0	0	0	26.6667	0	6.66667	13.3333	13.3333	20	0	6.66667	0	6.66667	6.66667	20	13.3333	6.66667	6.66667	6.66667	0	0	13.3333	13.3333	13.3333	6.66667	0	0	0	0	20	13.3333	0	13.3333	6.66667	20	13.3333	0	13.3333	0	6.66667
0.43	0	0	6.66667	0	0	13.3333	0	6.66667	13.3333	20	6.66667	6.66667	20	0	13.3333	13.3333	6.66667	0	0	20	0	6.66667	6.66667	20	0	6.66667	0	0	6.66667	13.3333	13.3333	6.66667	0	13.3333	6.66667	6.66667	0	6.66667	0	6.66667	6.66667	6.66667	13.3333	6.66667	6.66667	6.66667	13.3333	13.3333	6.66667
0.44	0	6.66667	6.66667	13.3333	6.66667	6.66667	13.3333	13.3333	0	13.3333	6.66667	6.66667	6.66667	6.66667	6.66667	6.66667	6.66667	6.66667	20	6.66667	0	13.3333	6.66667	6.66667	6.66667	13.3333	0	6.66667	13.3333	13.3333	0	6.66667	6.66667	26.6667	13.3333	6.66667	6.66667	6.66667	6.66667	0	6.66667	13.3333	0	6.66667	26.6667	20	20	6.66667	6.66667
0.45	0	0	0	0	20	0	0	6.66667	0	0	13.3333	0	0	0	0	6.66667	0	6.66667	6.66667	0	13.3333	0	0	13.3333	0	0	13.3333	0	20	0	0	6.66667	6.66667	0	0	6.66667	0	0	6.66667	0	26.6667	6.66667	6.66667	26.6667	0	6.66667	6.66667	13.3333	0
0.46	0	13.3333	20	6.66667	6.66667	0	0	0	0	13.3333	6.66667	6.66667	13.3333	13.3333	6.66667	6.66667	0	0	6.66667	6.66667	13.3333	13.3333	6.66667	13.3333	6.66667	0	13.3333	6.66667	13.3333	6.66667	6.66667	0	13.3333	6.66667	0	6.66667	0	6.66667	13.3333	13.3333	6.66667	6.66667	20	20	13.3333	0	6.66667	13.3333	0
0.47	13.3333	6.66667	0	0	0	6.66667	0	6.66667	6.66667	6.66667	0	0	0	6.66667	13.3333	6.66667	6.66667	0	20	6.66667	6.66667	6.66667	0	20	0	6.66667	13.3333	6.66667	13.3333	6.66667	13.3333	6.66667	6.66667	6.66667	0	13.3333	0	6.66667	6.66667	0	13.3333	13.3333	0	13.3333	6.66667	6.66667	6.66667	13.3333	6.66667
0.48	0	0	0	6.66667	0	0	0	0	0	6.66667	20	6.66667	6.66667	0	6.66667	0	0	6.66667	6.66667	6.66667	0	20	6.66667	6.66667	0	6.66667	0	0	13.3333	20	6.66667	6.66667	0	0	6.66667	0	6.66667	0	0	0	0	0	6.66667	0	0	13.3333	26.6667	0	0
0.49	0	6.66667	13.3333	6.66667	6.66667	6.66667	0	0	6.66667	6.66667	0	13.3333	0	20	13.3333	26.6667	6.66667	6.66667	0	0	6.66667	0	0	0	0	20	13.3333	13.3333	6.66667	20	6.66667	0	0	6.66667	13.3333	13.3333	13.3333	0	0	6.66667	0	0	0	13.3333	0	0	6.66667	6.66667	6.66667
0.5	0	6.66667	6.66667	6.66667	0	0	0	0	0	20	0	0	13.3333	0	6.66667	6.66667	6.66667	0	0	6.66667	0	6.66667	0	6.66667	0	0	0	0	0	0	0	0	0	0	0	0	6.66667	6.66667	0	6.66667	0	6.66667	0	26.6667	6.66667	26.6667	26.6667	20	0
BF activity @ Outcome, Sound Left Lick trials	7.33333	6.22222	6.22222	2	6.22222	2.66667	5.11111	5.77778	5.11111	2.66667	4	7.33333	6.44444	5.11111	3.77778	5.11111	4.66667	6	9.33333	5.77778	3.33333	3.77778	6.44444	8.22222	6.88889	3.33333	3.77778	3.33333	2.22222	5.77778	3.77778	2.22222	4	3.33333	8.66667	5.11111	6.22222	3.33333	4.44444	4.66667	5.11111	4.44444	7.33333	3.55556	4.88889	7.11111	7.33333	6	6.88889
BF activity @ Outcome, Moving Median, Sound Left Lick trials	6.22222	6.22222	6.22222	6	5.77778	5.44444	5.11111	5.11111	5.11111	5.11111	5.11111	5.11111	5.11111	5.11111	5.11111	5.44444	5.44444	5.11111	5.11111	5.44444	5.88889	5.88889	5.88889	4.77778	3.77778	3.77778	3.77778	3.77778	3.77778	3.55556	3.55556	3.77778	3.88889	3.88889	4.22222	4.22222	4.55556	4.55556	4.88889	4.88889	4.77778	4.77778	4.77778	5	5.55556	5.77778	5.77778	6.33333	6.11111
BF activity @ Outcome, Sound Right Lick trials (Error)
Timestamp(Sound Onset), Sound Left Lick trials	-0.791138	-0.829201	-0.935135	-0.829147	-0.801163	-1.04915	-1.00925	-1.11517	-0.913177	-1.00714	-1.07919	-1.13315	-1.08316	-0.97522	-0.977234	-1.08923	-1.01324	-0.989136	-1.63123	-0.9953	-1.15314	-0.825256	-1.29919	-0.811157	-1.14313	-1.11719	-1.50317	-1.01318	-1.04132	-1.03119	-1.12927	-1.04932	-0.959229	-1.11121	-0.977173	-0.973267	-1.03113	-0.965088	-1.01331	-1.27917	-1.09131	-1.32312	-1.07935	-0.977173	-1.19312	-1.1792	-1.0752	-1.01917	-1.1272
Timestamp(Sound Onset), Sound Right Lick trials
Timestamp(Outcome), Sound Left Lick trials	0	0	0	0	0	0	0	0	0	0	0	0	0	0	0	0	0	0	0	0	0	0	0	0	0	0	0	0	0	0	0	0	0	0	0	0	0	0	0	0	0	0	0	0	0	0	0	0	0
Timestamp(Outcome), Sound Right Lick trials
Figure S3c
BF PSTH D1 session, Sound Onset, Pre-transition correct sound trials
time bin	-0.5	-0.49	-0.48	-0.47	-0.46	-0.45	-0.44	-0.43	-0.42	-0.41	-0.4	-0.39	-0.38	-0.37	-0.36	-0.35	-0.34	-0.33	-0.32	-0.31	-0.3	-0.29	-0.28	-0.27	-0.26	-0.25	-0.24	-0.23	-0.22	-0.21	-0.2	-0.19	-0.18	-0.17	-0.16	-0.15	-0.14	-0.13	-0.12	-0.11	-0.1	-0.09	-0.08	-0.07	-0.06	-0.05	-0.04	-0.03	-0.02
rat1	-0.431327	-0.535813	-0.674284	-0.850801	-1.05105	-1.26303	-1.42491	-1.46818	-1.4157	-1.30506	-1.12954	-0.903048	-0.702718	-0.586926	-0.550604	-0.584368	-0.640898	-0.68133	-0.708514	-0.70859	-0.655391	-0.581492	-0.546958	-0.526152	-0.494306	-0.492905	-0.538079	-0.646859	-0.816081	-0.955416	-0.978796	-0.87357	-0.667916	-0.42713	-0.269488	-0.255499	-0.342545	-0.471617	-0.575591	-0.600541	-0.575147	-0.533616	-0.50482	-0.518816	-0.539788	-0.503561	-0.379806	-0.218273	-0.080703
rat2	1.27275	1.35856	1.41283	1.42926	1.39645	1.31206	1.17465	1.01433	0.897157	0.854263	0.871014	0.909797	0.93105	0.906833	0.824651	0.697475	0.552565	0.444001	0.419372	0.465303	0.530882	0.581158	0.605215	0.611562	0.612314	0.619341	0.646559	0.706521	0.799363	0.898637	0.97585	1.03172	1.07676	1.10274	1.08323	1.0103	0.901053	0.767971	0.627067	0.502892	0.421752	0.393261	0.397198	0.395982	0.366787	0.326957	0.294183	0.275842	0.285833
rat3	1.73867	1.67538	1.58426	1.46872	1.35517	1.25616	1.19059	1.19619	1.27377	1.36777	1.43287	1.44713	1.4189	1.39322	1.38211	1.37622	1.35937	1.30212	1.17884	1.00291	0.815992	0.650387	0.552227	0.53206	0.556346	0.600622	0.641812	0.670703	0.692298	0.682988	0.599343	0.433129	0.221655	0.00371607	-0.186285	-0.30864	-0.342541	-0.308151	-0.221541	-0.0999019	0.0220129	0.127401	0.194399	0.197871	0.136713	0.0277663	-0.107265	-0.249991	-0.37958
rat4	0.773274	0.89581	1.01735	1.11463	1.16015	1.12634	1.01116	0.843258	0.667505	0.514382	0.420688	0.370598	0.322626	0.290315	0.285611	0.311697	0.353538	0.384346	0.394341	0.376974	0.342821	0.312854	0.299963	0.299801	0.29554	0.268279	0.21317	0.149397	0.0938321	0.0168555	-0.0942268	-0.229465	-0.386432	-0.533859	-0.631689	-0.674182	-0.684979	-0.677532	-0.682899	-0.743261	-0.85127	-0.981072	-1.12015	-1.2446	-1.3318	-1.3895	-1.42976	-1.45331	-1.48474
rat5	1.18456	1.06578	0.979928	0.941179	0.961701	1.01773	1.07945	1.10849	1.06999	0.979196	0.873978	0.792267	0.764531	0.786003	0.822722	0.846442	0.875268	0.922669	0.958513	0.948803	0.867967	0.7281	0.561544	0.389512	0.23797	0.132413	0.0867496	0.0732543	0.0585119	0.041171	0.0327692	0.0555779	0.100848	0.139125	0.14921	0.129409	0.0905316	0.0283337	-0.0555331	-0.148014	-0.22427	-0.245012	-0.193097	-0.0865167	0.0378749	0.160188	0.247621	0.252811	0.163554
rat6	1.16016	1.28856	1.37242	1.37578	1.32569	1.28859	1.34193	1.45761	1.56624	1.6464	1.60733	1.36349	0.933521	0.42782	-0.0126493	-0.326402	-0.524835	-0.636369	-0.651713	-0.579056	-0.467585	-0.352693	-0.264326	-0.237071	-0.26652	-0.317204	-0.33385	-0.291582	-0.210352	-0.122478	-0.0362695	0.0470226	0.114014	0.169556	0.202545	0.202506	0.202103	0.240644	0.312422	0.381589	0.439245	0.493204	0.539395	0.569683	0.587512	0.652522	0.776724	0.874973	0.870365
rat7	0.553609	0.714088	0.971862	1.21274	1.41785	1.6074	1.78112	2.00101	2.3698	2.89589	3.52206	4.19069	4.73654	4.98631	4.95483	4.68345	4.22697	3.65189	3.01529	2.44086	2.01687	1.79948	1.76361	1.77946	1.71651	1.51632	1.21107	0.85061	0.533707	0.345286	0.266736	0.30731	0.43844	0.540061	0.532849	0.466154	0.361151	0.157059	-0.14407	-0.446629	-0.623186	-0.664743	-0.605167	-0.369253	0.124961	0.846058	1.59647	2.13794	2.42405
Mean	0.893098	0.923195	0.952053	0.955929	0.937996	0.906463	0.879142	0.87896	0.918395	0.993263	1.08549	1.16727	1.20064	1.17194	1.10095	1.00065	0.885997	0.769618	0.658019	0.563886	0.493079	0.448257	0.424468	0.407025	0.379694	0.332409	0.275347	0.216006	0.164469	0.129578	0.109344	0.110246	0.128196	0.142029	0.125767	0.0814353	0.0263961	-0.0376132	-0.105735	-0.164838	-0.198695	-0.201511	-0.184606	-0.150808	-0.0882483	0.0172049	0.142595	0.231427	0.256969
BF PSTH D1 session, Sound Onset, Post-transition correct sound trials
time bin	-0.5	-0.49	-0.48	-0.47	-0.46	-0.45	-0.44	-0.43	-0.42	-0.41	-0.4	-0.39	-0.38	-0.37	-0.36	-0.35	-0.34	-0.33	-0.32	-0.31	-0.3	-0.29	-0.28	-0.27	-0.26	-0.25	-0.24	-0.23	-0.22	-0.21	-0.2	-0.19	-0.18	-0.17	-0.16	-0.15	-0.14	-0.13	-0.12	-0.11	-0.1	-0.09	-0.08	-0.07	-0.06	-0.05	-0.04	-0.03	-0.02
rat1	-0.556246	-0.609304	-0.653907	-0.71866	-0.779425	-0.808563	-0.825377	-0.872831	-0.971937	-1.08401	-1.14461	-1.09842	-0.909588	-0.594775	-0.210639	0.135293	0.34762	0.402225	0.303417	0.104216	-0.117702	-0.306312	-0.430594	-0.494384	-0.499076	-0.464828	-0.438592	-0.479208	-0.60986	-0.724124	-0.699134	-0.521177	-0.232321	0.0901557	0.351084	0.489269	0.496917	0.371599	0.138671	-0.0990503	-0.287738	-0.417994	-0.462896	-0.393756	-0.203662	0.0398164	0.252161	0.365953	0.38836
rat2	0.612109	0.495726	0.40428	0.360473	0.37793	0.47767	0.667413	0.896109	1.12287	1.33516	1.50524	1.61082	1.63821	1.60249	1.54672	1.48466	1.43599	1.39239	1.30426	1.19958	1.13142	1.08969	1.05989	1.06337	1.07129	1.00579	0.867843	0.689359	0.527002	0.479896	0.539207	0.642495	0.760929	0.852944	0.861572	0.811828	0.782939	0.803901	0.868059	0.947114	1.012	1.03419	1.00267	0.971065	1.02077	1.18358	1.39194	1.54403	1.59551
rat3	2.0005	1.81386	1.61592	1.42178	1.26169	1.17411	1.1799	1.26284	1.35879	1.41496	1.42554	1.40778	1.38967	1.401	1.43818	1.46534	1.46013	1.40014	1.27865	1.16687	1.11748	1.11351	1.11842	1.09459	1.01692	0.879161	0.697556	0.495404	0.326577	0.23437	0.213697	0.276275	0.40739	0.537926	0.605822	0.58265	0.491228	0.362301	0.226493	0.102871	0.00834886	-0.0528337	-0.112793	-0.167954	-0.190496	-0.181852	-0.172255	-0.181932	-0.192349
rat4	1.60762	1.59638	1.54345	1.45009	1.34657	1.23843	1.13341	1.0683	1.06618	1.08202	1.05547	0.987746	0.878699	0.736496	0.594257	0.482713	0.439682	0.478827	0.578098	0.693951	0.804036	0.863779	0.825351	0.712977	0.608036	0.570304	0.594922	0.669265	0.762514	0.799363	0.732033	0.553039	0.30959	0.0549247	-0.183016	-0.359957	-0.446178	-0.433547	-0.352531	-0.2505	-0.159848	-0.0925196	-0.0458387	-0.0225997	-0.0109389	-0.00734285	-0.0297899	-0.0903953	-0.186754
rat5	2.07774	2.18274	2.26712	2.3266	2.36064	2.35529	2.2836	2.15983	2.02328	1.89442	1.78031	1.69927	1.66608	1.6664	1.67325	1.64564	1.57045	1.47751	1.3824	1.26953	1.1429	1.02677	0.945091	0.908852	0.913641	0.932058	0.933376	0.893289	0.786703	0.637507	0.504017	0.425629	0.422255	0.469089	0.51344	0.521323	0.500186	0.462713	0.403882	0.343365	0.29142	0.246623	0.213245	0.184962	0.157817	0.124503	0.0756911	0.018917	-0.0238128
rat6	1.01249	0.954863	0.862799	0.739539	0.589636	0.438144	0.324332	0.281843	0.307399	0.382405	0.506105	0.640271	0.732877	0.761855	0.722197	0.644313	0.565505	0.517082	0.525948	0.594528	0.674846	0.698433	0.64732	0.550311	0.454975	0.426165	0.493989	0.630625	0.773828	0.855075	0.830753	0.707537	0.529787	0.346602	0.214044	0.160577	0.156013	0.163024	0.174144	0.183746	0.16887	0.134237	0.108661	0.0929253	0.0888816	0.0873336	0.0761963	0.0621498	0.0496538
rat7	1.62405	1.55089	1.50382	1.46513	1.42356	1.37108	1.30222	1.2095	1.09714	0.996505	0.926013	0.886514	0.859177	0.811465	0.744993	0.684557	0.635196	0.601509	0.588655	0.580415	0.55726	0.520389	0.48397	0.452799	0.434926	0.428645	0.413804	0.398191	0.400296	0.420681	0.444262	0.453095	0.443144	0.418185	0.386757	0.358837	0.343291	0.326599	0.28515	0.205035	0.0907757	-0.0238118	-0.112189	-0.17275	-0.218253	-0.269931	-0.351362	-0.476676	-0.617161
Mean	1.19689	1.14074	1.07764	1.00642	0.940088	0.892308	0.8665	0.857942	0.857675	0.860208	0.864866	0.876284	0.893589	0.912133	0.929852	0.934645	0.922081	0.895668	0.851632	0.8013	0.758605	0.71518	0.664207	0.612645	0.57153	0.539613	0.508985	0.470989	0.423866	0.38611	0.366405	0.362413	0.377254	0.395689	0.392815	0.366361	0.332056	0.293799	0.249124	0.204654	0.160547	0.11827	0.0844087	0.0702705	0.0920167	0.139444	0.177512	0.177435	0.144779
BF PSTH D1 session, Sound Onset, Post-transition error sound trials
time bin	-0.5	-0.49	-0.48	-0.47	-0.46	-0.45	-0.44	-0.43	-0.42	-0.41	-0.4	-0.39	-0.38	-0.37	-0.36	-0.35	-0.34	-0.33	-0.32	-0.31	-0.3	-0.29	-0.28	-0.27	-0.26	-0.25	-0.24	-0.23	-0.22	-0.21	-0.2	-0.19	-0.18	-0.17	-0.16	-0.15	-0.14	-0.13	-0.12	-0.11	-0.1	-0.09	-0.08	-0.07	-0.06	-0.05	-0.04	-0.03	-0.02
rat1	-1.12932	-1.1684	-1.12482	-1.03746	-0.928602	-0.782811	-0.652691	-0.58639	-0.592517	-0.656686	-0.733642	-0.798951	-0.881643	-1.04255	-1.25547	-1.44035	-1.51363	-1.37738	-1.01266	-0.497948	0.0282268	0.436128	0.633573	0.607638	0.441204	0.236874	0.0719649	-0.0260492	-0.0633721	-0.0903586	-0.135764	-0.147849	-0.0854536	0.0440522	0.199552	0.306793	0.306846	0.237016	0.181679	0.208168	0.370277	0.64142	0.873306	0.930108	0.831115	0.645079	0.505711	0.507023	0.561512
rat2
rat3	0.739467	0.795997	0.753394	0.699278	0.753087	0.945996	1.25441	1.63349	2.03504	2.42779	2.68703	2.80262	2.88217	2.90043	2.75539	2.34878	1.7616	1.13216	0.564097	0.141559	-0.241827	-0.65676	-1.16392	-1.84281	-2.55005	-3.0611	-3.23774	-3.14417	-2.9063	-2.67181	-2.5392	-2.50247	-2.54923	-2.61652	-2.63489	-2.55038	-2.34174	-2.05113	-1.69869	-1.32414	-1.02235	-0.865079	-0.878217	-0.961376	-0.991945	-0.912113	-0.651016	-0.219394	0.245718
rat4	5.90557	5.76585	5.87569	6.13312	6.47908	6.80421	6.96437	6.91265	6.80977	6.71246	6.57945	6.47702	6.31744	5.9349	5.40273	4.84181	4.30996	3.85576	3.3348	2.62385	1.78026	0.927555	0.240245	-0.15966	-0.193297	0.0538018	0.455081	1.02745	1.70945	2.38076	2.92446	3.19197	3.12241	2.71383	2.07188	1.44849	1.06563	1.06891	1.36107	1.80126	2.29782	2.59689	2.5073	2.0094	1.26125	0.428251	-0.369458	-0.950763	-1.17921
rat5	1.12828	0.881417	0.70906	0.612059	0.622694	0.759444	0.986535	1.22854	1.36339	1.32564	1.18157	1.04026	0.973717	1.00306	1.11898	1.29373	1.49443	1.68451	1.82625	1.92892	2.01423	2.04151	1.97043	1.78737	1.52783	1.26969	1.03609	0.842389	0.713892	0.655205	0.653293	0.699714	0.797826	0.907432	0.98016	0.965776	0.841703	0.624713	0.329411	0.0314578	-0.197169	-0.320073	-0.329902	-0.273298	-0.190853	-0.135887	-0.152994	-0.25484	-0.40004
rat6	-1.15715	-1.22724	-1.24598	-1.20029	-1.05854	-0.798479	-0.45774	-0.0716478	0.30513	0.603903	0.772259	0.765235	0.602039	0.351464	0.127021	0.0169474	0.0477023	0.184054	0.314798	0.355979	0.269055	0.0731344	-0.127134	-0.268165	-0.356119	-0.439472	-0.559674	-0.721006	-0.889225	-1.03639	-1.11578	-1.10218	-1.02539	-0.918265	-0.77238	-0.557646	-0.274329	0.0215779	0.244615	0.366415	0.373775	0.23889	0.0215645	-0.158268	-0.226534	-0.178538	-0.0549846	0.104898	0.318261
rat7	1.31688	1.5824	1.83407	2.00733	2.04419	1.90065	1.57653	1.16634	0.809261	0.614188	0.571343	0.582285	0.544939	0.403935	0.190594	-0.0183843	-0.143206	-0.121833	0.0479145	0.289732	0.499955	0.59391	0.532804	0.376375	0.228069	0.206682	0.372786	0.700535	1.08139	1.36306	1.46956	1.35363	1.0476	0.680004	0.354103	0.115106	-0.055226	-0.196932	-0.345694	-0.503582	-0.647358	-0.798602	-0.931704	-1.0044	-1.04292	-1.10674	-1.18007	-1.21723	-1.20642
Mean	1.13396	1.10501	1.13357	1.20234	1.31865	1.4715	1.6119	1.71383	1.78835	1.83788	1.843	1.81141	1.73978	1.59187	1.38988	1.17375	0.992808	0.892879	0.845866	0.807016	0.724983	0.569246	0.347666	0.0834573	-0.150395	-0.288921	-0.310249	-0.220142	-0.0590268	0.100079	0.209428	0.248802	0.217962	0.135088	0.0330711	-0.0453113	-0.0761859	-0.049309	0.0120662	0.0965977	0.195834	0.248908	0.210391	0.0903592	-0.0599811	-0.209991	-0.317136	-0.338385	-0.276696
Post Correct vs Post Error, p-value	0.817156	0.905279	0.824527	0.762548	0.673745	0.669657	0.624802	0.436112	0.432278	0.35264	0.380757	0.376854	0.446887	0.508031	0.560586	0.552894	0.525274	0.752054	0.822184	0.825752	0.830471	0.574593	0.521963	0.544477	0.376801	0.457405	0.425433	0.637934	0.588786	0.483224	0.694351	0.691471	0.736156	0.767545	0.909588	0.731621	0.805665	0.748975	0.904426	0.786957	0.97914	0.919796	0.937547	0.963351	0.960825	0.978284	0.846523	0.939256	0.895493
p<0.01 3 consecutive bins
Pre Correct vs Post Correct, p-value	0.649892	0.990851	0.762998	0.682639	0.631225	0.720171	0.825014	0.755982	0.628859	0.597503	0.72127	0.861689	0.769531	0.805133	0.770345	0.870457	0.945701	0.867421	0.7623	0.710551	0.564265	0.628103	0.451099	0.404292	0.133772	0.343078	0.339766	0.339026	0.185563	0.127864	0.213529	0.0728698	0.0884436	0.0776774	0.106475	0.0142207	0.0264808	0.0344095	0.00308422	0.0452874	0.0502152	0.123849	0.0926593	0.335392	0.60575	0.934855	0.997152	0.955068	0.992359
p<0.01 3 consecutive bins
[truncated: 256 more columns]
