# Supplementary material for: The behavioral signature of stepwise learning strategy in male rats and its neural correlate in the basal forebrain
Source: Nat Commun. 2023 Jul 21;14:4415. doi: 10.1038/s41467-023-40145-9 (PMC10362048; doi:10.1038/s41467-023-40145-9)
Supplement: Supplementary file 4 — Source Data [file 41467_2023_40145_MOESM4_ESM.zip › Source_Data_Fig_S2.xlsx]

## Sheet: Nonbursting
Non-Bursting Neuron PSTHs
Sound Onset
	See Table 2	See Table 2	PSTH time bins
neuron_id	neuron_animal_id	neuron_session_id	-0.5	-0.49	-0.48	-0.47	-0.46	-0.45	-0.44	-0.43	-0.42	-0.41	-0.4	-0.39	-0.38	-0.37	-0.36	-0.35	-0.34	-0.33	-0.32	-0.31	-0.3	-0.29	-0.28	-0.27	-0.26	-0.25	-0.24	-0.23	-0.22	-0.21	-0.2	-0.19	-0.18	-0.17	-0.16	-0.15	-0.14	-0.13	-0.12	-0.11	-0.1	-0.09	-0.08	-0.07	-0.06	-0.05	-0.04
1	1	1	118.121	116.107	114.765	123.49	114.765	106.711	121.477	112.752	114.094	109.396	122.819	111.409	109.396	99.3289	112.752	112.752	110.067	108.054	97.9866	114.765	108.725	104.698	105.369	106.711	111.409	106.711	106.04	106.711	97.3154	108.054	101.342	108.054	95.9732	104.027	97.3154	101.342	93.9597	106.04	93.9597	90.604	97.9866	106.04	102.685	100.671	85.906	89.2617	108.725
2	1	1	41.6107	30.8725	35.5705	35.5705	30.8725	34.8993	36.9128	38.9262	39.5973	37.5839	32.8859	40.2685	45.6376	37.5839	41.6107	42.2819	44.9664	51.0067	37.5839	43.6242	40.9396	43.6242	43.6242	44.2953	40.2685	42.953	44.9664	46.9799	40.2685	40.2685	39.5973	46.9799	46.3087	39.5973	40.9396	46.3087	42.2819	36.2416	40.9396	46.9799	40.2685	44.2953	35.5705	48.9933	34.8993	42.2819	43.6242
3	1	1	64.4295	79.1946	68.4564	69.1275	62.4161	72.4832	71.8121	71.8121	77.1812	77.1812	68.4564	77.1812	73.1544	81.8792	77.8523	73.8255	69.1275	74.4966	74.4966	65.1007	70.4698	77.1812	61.745	75.1678	67.7852	72.4832	70.4698	73.1544	75.1678	75.8389	78.5235	80.5369	70.4698	78.5235	80.5369	67.1141	68.4564	61.0738	68.4564	69.7987	66.443	69.1275	67.1141	71.8121	65.1007	64.4295	67.1141
4	1	1	71.1409	83.8926	77.1812	80.5369	89.9329	86.5772	81.2081	87.9195	79.1946	87.2483	84.5638	91.9463	89.9329	74.4966	88.5906	74.4966	77.1812	84.5638	80.5369	85.906	81.2081	79.1946	84.5638	89.9329	73.1544	91.2752	87.9195	91.9463	72.4832	87.2483	85.906	71.8121	87.2483	80.5369	81.8792	79.1946	71.1409	87.9195	79.1946	71.1409	85.2349	77.1812	85.2349	74.4966	77.8523	73.1544	75.1678
5	1	1	42.2819	34.8993	44.2953	40.9396	34.8993	37.5839	44.9664	35.5705	36.9128	36.2416	40.2685	34.8993	44.2953	38.9262	55.0336	44.9664	43.6242	36.9128	45.6376	39.5973	47.651	42.2819	36.9128	32.8859	34.8993	46.3087	36.2416	34.8993	35.5705	40.9396	38.9262	36.9128	34.8993	44.2953	45.6376	40.2685	36.9128	36.2416	53.0201	42.953	39.5973	34.8993	51.0067	39.5973	39.5973	36.2416	35.5705
6	1	1	0.671141	0	0	0	0	1.34228	0.671141	0.671141	0	0	0	0	0.671141	0	0	0.671141	0	2.01342	0	2.01342	0	0	0.671141	0	0.671141	0.671141	0	0.671141	0	0	0.671141	0.671141	0.671141	0	0.671141	0.671141	0.671141	0.671141	0	0	0	0.671141	0	0	1.34228	0	0
7	1	1	12.0805	12.7517	15.4362	15.4362	12.7517	11.4094	18.7919	10.7383	15.4362	16.1074	12.0805	8.05369	10.7383	8.05369	13.4228	12.0805	11.4094	10.7383	10.7383	14.094	14.094	11.4094	8.05369	9.39597	14.7651	8.05369	14.094	15.4362	16.7785	10.7383	13.4228	17.4497	19.4631	12.0805	14.7651	12.7517	13.4228	14.094	11.4094	13.4228	10.7383	12.0805	12.0805	14.094	11.4094	12.7517	13.4228
8	1	1	1.34228	2.01342	2.01342	3.3557	2.68456	2.68456	2.01342	3.3557	2.01342	2.01342	2.01342	2.68456	0.671141	0.671141	3.3557	3.3557	0	2.01342	0.671141	1.34228	1.34228	0.671141	2.01342	2.68456	0.671141	1.34228	0.671141	0	0.671141	0	2.01342	2.01342	0.671141	0	1.34228	0	0.671141	2.01342	0	0.671141	0.671141	2.01342	2.01342	2.68456	2.01342	0	3.3557
9	1	1	14.7651	19.4631	25.5034	21.4765	19.4631	18.7919	30.2013	18.7919	13.4228	19.4631	16.7785	24.8322	26.1745	22.8188	15.4362	20.8054	22.1477	22.1477	13.4228	15.4362	19.4631	13.4228	18.7919	16.1074	24.1611	16.7785	21.4765	15.4362	18.7919	16.1074	16.7785	19.4631	16.1074	13.4228	12.7517	18.1208	20.8054	17.4497	16.1074	16.7785	17.4497	15.4362	22.1477	14.7651	17.4497	20.1342	16.1074
10	1	2	64.7887	70.4225	71.831	63.3803	67.6056	64.7887	56.338	77.4648	70.4225	66.1972	73.2394	73.2394	69.0141	85.9155	59.1549	71.831	76.0563	69.0141	69.0141	47.8873	64.7887	87.3239	66.1972	76.0563	61.9718	54.9296	73.2394	76.0563	77.4648	92.9577	64.7887	69.0141	56.338	63.3803	64.7887	54.9296	52.1127	73.2394	71.831	76.0563	67.6056	56.338	71.831	73.2394	67.6056	69.0141	52.1127
11	1	2	21.1268	30.9859	21.1268	21.1268	12.6761	23.9437	30.9859	30.9859	23.9437	22.5352	15.493	16.9014	25.3521	18.3099	19.7183	28.169	14.0845	23.9437	28.169	29.5775	16.9014	23.9437	19.7183	25.3521	18.3099	16.9014	21.1268	14.0845	21.1268	15.493	25.3521	22.5352	16.9014	16.9014	19.7183	16.9014	15.493	15.493	16.9014	16.9014	18.3099	16.9014	25.3521	18.3099	12.6761	18.3099	22.5352
12	1	2	5.6338	1.40845	4.22535	2.8169	4.22535	4.22535	1.40845	1.40845	1.40845	8.4507	2.8169	2.8169	0	0	0	2.8169	2.8169	4.22535	0	7.04225	4.22535	1.40845	1.40845	1.40845	2.8169	4.22535	0	1.40845	1.40845	4.22535	2.8169	2.8169	4.22535	1.40845	4.22535	1.40845	1.40845	1.40845	4.22535	2.8169	0	2.8169	5.6338	1.40845	2.8169	1.40845	8.4507
13	1	3	164.885	166.412	143.511	157.252	174.809	158.779	173.282	158.015	159.542	182.443	163.359	179.389	165.649	182.443	180.153	179.389	189.313	187.023	179.389	185.496	167.176	182.443	174.809	188.55	190.84	190.84	195.42	179.389	188.55	183.206	191.603	183.206	188.55	188.55	178.626	192.366	181.679	193.893	188.55	189.313	185.496	180.153	193.893	183.969	182.443	197.71	196.183
14	1	3	40.458	38.1679	52.6718	48.0916	48.855	45.8015	41.9847	45.0382	51.145	47.3282	39.6947	48.855	44.2748	37.4046	43.5115	40.458	45.8015	41.9847	40.458	51.145	47.3282	32.8244	39.6947	39.6947	37.4046	48.0916	37.4046	32.8244	42.7481	30.5344	42.7481	32.8244	40.458	39.6947	37.4046	40.458	29.0076	38.9313	35.1145	32.0611	32.8244	45.0382	32.8244	47.3282	47.3282	41.9847	36.6412
15	1	3	37.4046	38.9313	44.2748	36.6412	36.6412	42.7481	49.6183	44.2748	42.7481	52.6718	45.0382	37.4046	38.1679	48.855	37.4046	48.0916	49.6183	40.458	44.2748	49.6183	55.7252	52.6718	43.5115	52.6718	43.5115	48.855	48.0916	47.3282	53.4351	43.5115	52.6718	51.9084	48.855	40.458	47.3282	48.855	47.3282	45.8015	43.5115	42.7481	38.9313	48.855	38.1679	51.9084	56.4885	34.3511	43.5115
16	1	3	0	0	0	0	0	0.763359	0	0	0	0	0.763359	0.763359	0	0	0	0	0	0.763359	0	0	0	0	0	0	0	0	0	0	0	0	0	0	0.763359	1.52672	1.52672	0	0	0	0	0.763359	0	0	0	0.763359	0	0	0
17	1	3	0	0	0	0.763359	0	0.763359	1.52672	2.29008	0.763359	0	0	0	0	0.763359	0	0	2.29008	0.763359	0	0	0	0	0	0	0	0	0	0	0	0	0	0	0	0	0	0.763359	0	0	0	0	0	0	0	0	0	1.52672	0
18	1	3	0.763359	2.29008	0.763359	0.763359	3.81679	0	2.29008	0	0.763359	4.58015	1.52672	2.29008	3.05344	2.29008	1.52672	3.81679	1.52672	0	3.05344	1.52672	3.81679	4.58015	0	2.29008	0	2.29008	1.52672	1.52672	3.05344	0.763359	0.763359	3.81679	1.52672	0	2.29008	2.29008	2.29008	3.81679	1.52672	2.29008	3.81679	0.763359	1.52672	1.52672	2.29008	1.52672	0.763359
19	1	3	1.52672	0.763359	3.05344	1.52672	3.05344	0	1.52672	1.52672	1.52672	2.29008	1.52672	1.52672	1.52672	2.29008	1.52672	1.52672	2.29008	3.05344	0	1.52672	2.29008	0.763359	0	0	0	0.763359	0.763359	1.52672	0	1.52672	0.763359	0	0.763359	0.763359	1.52672	0	0.763359	0.763359	0.763359	0.763359	0	0	0	0	0.763359	0.763359	1.52672
20	1	3	41.2214	29.0076	38.1679	36.6412	32.8244	27.4809	39.6947	37.4046	36.6412	37.4046	41.2214	36.6412	45.0382	32.8244	41.9847	34.3511	44.2748	30.5344	38.9313	48.855	33.5878	30.5344	41.2214	36.6412	32.8244	38.1679	34.3511	46.5649	36.6412	36.6412	30.5344	37.4046	41.2214	33.5878	39.6947	36.6412	31.2977	35.8779	33.5878	36.6412	38.9313	38.1679	43.5115	35.8779	37.4046	34.3511	43.5115
21	1	3	14.5038	9.16031	14.5038	12.9771	13.7405	12.9771	9.92366	12.2137	9.92366	8.39695	12.2137	9.92366	9.16031	10.687	11.4504	6.10687	8.39695	10.687	13.7405	7.63359	5.34351	7.63359	6.87023	9.16031	12.9771	8.39695	6.87023	6.10687	6.10687	10.687	7.63359	7.63359	12.2137	6.10687	7.63359	3.81679	4.58015	6.87023	9.92366	9.16031	5.34351	7.63359	5.34351	7.63359	4.58015	6.10687	3.81679
22	1	4	46.1538	52.3077	51.5385	39.2308	59.2308	51.5385	60.7692	51.5385	49.2308	53.0769	46.9231	40	48.4615	43.0769	44.6154	45.3846	45.3846	47.6923	42.3077	45.3846	54.6154	52.3077	43.0769	49.2308	56.9231	46.9231	50	50	43.8462	43.8462	46.1538	54.6154	33.8462	43.0769	44.6154	45.3846	41.5385	36.9231	37.6923	42.3077	41.5385	34.6154	37.6923	38.4615	46.1538	33.0769	41.5385
23	1	4	0.769231	0.769231	0.769231	1.53846	0.769231	2.30769	2.30769	0.769231	1.53846	2.30769	0.769231	3.07692	1.53846	1.53846	2.30769	1.53846	1.53846	1.53846	0.769231	2.30769	0.769231	0.769231	0.769231	2.30769	0	1.53846	0	1.53846	0	2.30769	1.53846	0.769231	0	0	1.53846	0.769231	0	0	3.84615	1.53846	1.53846	0	0	1.53846	2.30769	1.53846	0.769231
24	1	4	14.6154	13.0769	13.8462	8.46154	8.46154	8.46154	17.6923	8.46154	13.0769	9.23077	5.38462	11.5385	6.15385	6.92308	11.5385	8.46154	6.15385	10.7692	13.0769	16.1538	10.7692	10	12.3077	13.8462	10.7692	6.15385	15.3846	10.7692	10	5.38462	8.46154	10.7692	6.15385	8.46154	8.46154	9.23077	7.69231	6.15385	6.15385	7.69231	6.15385	7.69231	11.5385	8.46154	11.5385	4.61538	9.23077
25	1	4	3.07692	0.769231	1.53846	0.769231	0.769231	0.769231	0	0.769231	1.53846	0.769231	0.769231	3.07692	0	1.53846	2.30769	0	1.53846	0	1.53846	0.769231	0.769231	0.769231	0.769231	0	0	0	2.30769	0	1.53846	0.769231	0	0.769231	0.769231	0	0.769231	1.53846	0	0.769231	2.30769	0.769231	0	0	0	0	0.769231	0	0
26	1	4	2.30769	1.53846	0.769231	1.53846	0	1.53846	0	0.769231	1.53846	0.769231	0.769231	1.53846	3.07692	0	0	0.769231	2.30769	1.53846	0	0.769231	1.53846	2.30769	0	1.53846	3.07692	0.769231	0	0.769231	0	0	0.769231	0.769231	0.769231	0	0	0	1.53846	0	0.769231	0	0	0.769231	0.769231	0	0	0.769231	1.53846
27	1	4	25.3846	27.6923	18.4615	24.6154	17.6923	33.8462	25.3846	20.7692	18.4615	27.6923	26.1538	22.3077	23.0769	30.7692	22.3077	26.1538	28.4615	23.0769	23.0769	20	31.5385	24.6154	20	23.0769	33.0769	20.7692	23.8462	32.3077	20	26.9231	23.0769	26.1538	26.1538	21.5385	30	26.9231	28.4615	22.3077	31.5385	20.7692	27.6923	30	30	31.5385	26.1538	21.5385	25.3846
28	1	4	34.6154	30.7692	43.8462	36.1538	40	36.1538	33.8462	36.9231	40	27.6923	43.0769	38.4615	37.6923	40.7692	43.0769	35.3846	33.8462	30.7692	38.4615	43.0769	31.5385	36.9231	36.1538	37.6923	32.3077	43.8462	30	30	44.6154	46.1538	38.4615	41.5385	38.4615	42.3077	43.0769	40.7692	31.5385	46.1538	38.4615	31.5385	33.8462	36.1538	40.7692	36.1538	27.6923	31.5385	30.7692
29	1	4	33.8462	39.2308	43.8462	41.5385	35.3846	33.0769	34.6154	37.6923	38.4615	29.2308	50	35.3846	41.5385	33.0769	34.6154	36.9231	32.3077	40.7692	40	30.7692	33.8462	33.8462	29.2308	33.0769	28.4615	32.3077	35.3846	27.6923	29.2308	31.5385	38.4615	22.3077	32.3077	30	30	29.2308	28.4615	35.3846	29.2308	26.1538	30.7692	23.0769	37.6923	23.8462	30	26.1538	23.8462
30	1	5	111.888	118.182	113.986	132.867	120.979	126.573	134.266	115.385	132.168	125.874	117.483	127.972	124.476	124.476	136.364	129.371	123.077	120.979	122.378	132.168	132.867	126.573	119.58	127.972	133.566	123.776	133.566	127.972	122.378	127.273	127.972	118.881	127.273	127.972	120.28	118.881	128.671	131.469	124.476	127.273	130.07	125.175	130.07	127.972	124.476	127.972	122.378
31	1	5	6.99301	7.69231	4.1958	7.69231	4.1958	7.69231	4.1958	4.8951	4.1958	0	2.7972	4.1958	4.1958	4.8951	5.59441	5.59441	6.29371	4.1958	2.7972	3.4965	4.8951	6.29371	4.1958	3.4965	4.1958	2.7972	6.29371	6.29371	4.1958	4.1958	4.8951	7.69231	6.29371	4.1958	4.1958	4.1958	4.1958	6.99301	5.59441	2.0979	4.1958	8.39161	6.29371	3.4965	3.4965	4.1958	2.7972
32	1	5	0	1.3986	0.699301	1.3986	0.699301	0.699301	0.699301	0	0	0.699301	0	2.7972	2.0979	1.3986	1.3986	0	1.3986	2.0979	1.3986	1.3986	1.3986	0.699301	0.699301	0.699301	2.0979	2.0979	4.1958	2.0979	3.4965	0.699301	1.3986	1.3986	4.8951	0.699301	2.0979	1.3986	0	4.1958	0	0.699301	0.699301	2.7972	2.0979	0.699301	0.699301	0.699301	1.3986
33	1	5	0.699301	0	0	0	0	0	0	0	0	0	0	0	0	0	0	0	0	0	0	0	0	1.3986	0	0	0	0	0	0	0	0.699301	0	0.699301	0	0	0	0	0	0	0	0	0	0	0	0	0	0	0
34	1	5	0	0.699301	0	0.699301	0	0.699301	0.699301	0	0	0.699301	0	0	0	0.699301	0.699301	0.699301	0	2.0979	0.699301	0	0.699301	0	0.699301	0	0.699301	0.699301	0	0	0	0	0.699301	0	1.3986	0	0	0	0	0.699301	0	0	0.699301	0.699301	0	0.699301	0	0.699301	0
35	1	5	1.3986	2.7972	2.0979	1.3986	4.1958	3.4965	2.7972	2.0979	1.3986	0.699301	4.1958	2.7972	0.699301	2.0979	0	0	2.0979	2.7972	0.699301	2.0979	1.3986	2.0979	4.1958	3.4965	2.7972	2.0979	4.1958	1.3986	3.4965	2.0979	2.0979	2.7972	2.0979	2.0979	1.3986	4.1958	2.0979	3.4965	2.7972	4.1958	2.0979	0.699301	2.0979	4.1958	0.699301	3.4965	2.0979
36	1	5	0	0.699301	0.699301	0	0	0.699301	2.7972	1.3986	1.3986	0	4.1958	1.3986	0.699301	0	1.3986	0	1.3986	0	3.4965	0	0	0	0.699301	2.0979	2.0979	2.0979	1.3986	0.699301	2.0979	2.0979	0.699301	0.699301	0	0	2.0979	1.3986	1.3986	0.699301	0.699301	2.0979	0	0	0.699301	0	2.7972	0	0
37	1	5	0	0.699301	0	0	0.699301	0	0.699301	0	0	0	2.0979	0.699301	2.0979	0.699301	0.699301	0.699301	0.699301	0	1.3986	0	0.699301	0	0.699301	1.3986	0.699301	0	0	0	0.699301	1.3986	1.3986	1.3986	0.699301	0.699301	0.699301	0	1.3986	0	0.699301	2.7972	0	0	1.3986	1.3986	0.699301	0.699301	0.699301
38	1	5	1.3986	0.699301	0.699301	0.699301	1.3986	0.699301	0	0.699301	0.699301	0	0	0	0.699301	0.699301	0.699301	1.3986	1.3986	0.699301	0	0	0.699301	1.3986	0.699301	0.699301	0.699301	0	0	1.3986	0.699301	0	0	0	0.699301	2.7972	2.0979	0.699301	0.699301	0	2.0979	0	0.699301	2.0979	1.3986	0.699301	0.699301	0	0.699301
39	1	5	2.7972	2.7972	4.1958	5.59441	3.4965	0.699301	1.3986	2.0979	0.699301	2.7972	2.7972	1.3986	2.7972	1.3986	1.3986	0.699301	1.3986	0.699301	3.4965	4.1958	1.3986	1.3986	1.3986	1.3986	0.699301	2.0979	1.3986	2.7972	0	0.699301	1.3986	0	1.3986	0	1.3986	0.699301	1.3986	0.699301	0	0.699301	0.699301	0.699301	1.3986	0.699301	0	0	0
40	1	5	1.3986	1.3986	0.699301	0	0.699301	0	0.699301	0.699301	0.699301	0	0.699301	0	0.699301	0	0	1.3986	0	0.699301	1.3986	1.3986	0.699301	0.699301	0	2.0979	4.1958	0	0.699301	0.699301	0	3.4965	0	0	2.0979	0.699301	0	0.699301	0.699301	0.699301	0	0.699301	2.0979	0.699301	0.699301	0.699301	2.0979	2.7972	1.3986
41	1	5	12.5874	8.39161	11.8881	9.09091	10.4895	10.4895	12.5874	11.8881	12.5874	13.2867	13.2867	7.69231	9.79021	8.39161	8.39161	4.8951	19.5804	8.39161	9.79021	11.1888	10.4895	10.4895	10.4895	9.09091	6.29371	10.4895	10.4895	9.79021	15.3846	13.2867	13.986	6.99301	13.986	11.1888	3.4965	13.986	9.09091	13.2867	9.09091	10.4895	13.2867	9.79021	14.6853	13.2867	8.39161	12.5874	6.29371
42	1	5	20.2797	23.0769	24.4755	30.7692	27.972	25.8741	20.979	13.986	25.1748	15.3846	25.1748	23.7762	27.972	25.1748	29.3706	23.7762	29.3706	23.7762	23.7762	25.1748	17.4825	18.8811	28.6713	18.1818	25.8741	31.4685	19.5804	26.5734	30.0699	23.0769	27.2727	29.3706	30.7692	25.1748	33.5664	18.1818	27.2727	21.6783	31.4685	29.3706	25.8741	35.6643	27.972	28.6713	20.979	27.972	28.6713
43	1	5	11.1888	13.2867	13.2867	18.8811	11.1888	9.09091	13.2867	16.7832	13.2867	11.1888	13.986	10.4895	18.8811	13.986	8.39161	10.4895	16.0839	13.2867	13.2867	7.69231	13.986	13.2867	11.1888	8.39161	9.09091	11.8881	13.986	10.4895	11.8881	11.1888	8.39161	11.1888	9.09091	4.8951	8.39161	9.09091	5.59441	7.69231	5.59441	7.69231	9.09091	9.79021	10.4895	12.5874	13.986	6.29371	12.5874
44	1	5	15.3846	16.0839	16.7832	16.0839	13.2867	21.6783	27.2727	17.4825	11.8881	19.5804	12.5874	17.4825	14.6853	11.8881	16.0839	16.7832	18.1818	8.39161	15.3846	11.8881	16.0839	13.2867	10.4895	12.5874	11.1888	17.4825	12.5874	13.2867	15.3846	13.986	16.7832	13.2867	13.986	16.0839	12.5874	11.1888	10.4895	10.4895	9.79021	13.986	9.79021	13.2867	15.3846	10.4895	18.8811	11.8881	11.8881
45	1	6	67.6692	78.1955	72.1805	75.188	72.9323	72.1805	82.7068	75.188	78.1955	78.9474	78.9474	87.9699	83.4586	90.9774	80.4511	91.7293	87.218	81.203	87.9699	80.4511	85.7143	83.4586	68.4211	76.6917	72.1805	87.218	78.9474	83.4586	87.9699	86.4662	77.4436	84.2105	75.9398	94.7368	84.2105	82.7068	80.4511	85.7143	83.4586	84.9624	73.6842	75.188	78.9474	81.9549	76.6917	75.9398	80.4511
46	1	6	11.2782	15.0376	10.5263	18.0451	15.7895	7.5188	18.0451	12.0301	12.0301	8.27068	6.01504	18.0451	9.77444	15.7895	11.2782	7.5188	9.02256	12.782	9.02256	11.2782	9.77444	8.27068	10.5263	4.51128	6.76692	15.7895	3.7594	9.02256	9.77444	9.77444	7.5188	6.01504	10.5263	8.27068	6.01504	6.76692	10.5263	4.51128	10.5263	9.02256	5.26316	6.76692	8.27068	7.5188	9.02256	12.0301	12.0301
47	1	6	0	0	0	0	0	0	0	0	0	0	0	0	0	0	0	0	0	0	0	0	0	0	0	0	0	0	0	0	0	0	0	0	0	0	0	0	0	0	0	0	0	0	0	0	0	0	0
48	1	6	0.75188	0	0.75188	0	0	0	0	0.75188	0.75188	0	0	0.75188	0.75188	0	0	0.75188	0	0.75188	0.75188	0	0.75188	0	0.75188	0	0	0	0	0	0.75188	0	0	0	0	0	0	0	0	0	0	0	0	0	0.75188	0	0.75188	0	0
49	1	6	0	0	0.75188	0	0	0.75188	0.75188	0	0	0	0.75188	0.75188	0	0.75188	0	1.50376	0.75188	0.75188	0	0	0.75188	0	0	0	0	0	0	0	0	0	2.25564	0	0	0	0.75188	0	0.75188	0.75188	0	0	0.75188	0.75188	0	0	0.75188	0	0
50	1	6	0	0.75188	1.50376	0.75188	0	1.50376	0.75188	1.50376	1.50376	0	0.75188	1.50376	3.7594	3.00752	0.75188	1.50376	0.75188	2.25564	0.75188	0.75188	0.75188	0.75188	0	2.25564	0.75188	0.75188	0	0.75188	0.75188	0.75188	0	1.50376	2.25564	0.75188	0.75188	2.25564	0.75188	2.25564	0.75188	1.50376	0.75188	0	1.50376	2.25564	1.50376	0.75188	0.75188
51	1	6	0.75188	0	1.50376	0	0.75188	0	0	0	0	0.75188	0	0.75188	0	0	0	0	0.75188	0.75188	0.75188	0.75188	0	0.75188	0.75188	0	0	0	0	0	0	0	0	0	1.50376	0	0	0	0	0.75188	0.75188	1.50376	0	0	0.75188	0	0	0	0.75188
52	1	6	0	1.50376	0	2.25564	0.75188	0	1.50376	1.50376	0.75188	1.50376	0.75188	0	0.75188	0	1.50376	0.75188	1.50376	0.75188	0	0.75188	0.75188	1.50376	0.75188	0.75188	0	2.25564	0.75188	0	2.25564	0.75188	1.50376	0	0	0.75188	0	1.50376	0	0	0	0	0.75188	0	0	3.00752	0	0	2.25564
53	1	6	1.50376	0.75188	0.75188	0	1.50376	0	3.00752	2.25564	2.25564	0.75188	2.25564	1.50376	2.25564	2.25564	0.75188	1.50376	1.50376	1.50376	0.75188	0.75188	0.75188	2.25564	0.75188	2.25564	0	1.50376	1.50376	2.25564	0	0.75188	0.75188	1.50376	3.7594	1.50376	0	1.50376	1.50376	0.75188	0	1.50376	3.00752	1.50376	1.50376	0	0	1.50376	1.50376
54	1	6	1.50376	0.75188	0.75188	0.75188	0.75188	0.75188	0.75188	0	0.75188	0.75188	0	2.25564	0.75188	0	0	0.75188	0.75188	0	0.75188	0	0	0	0.75188	0.75188	0	1.50376	1.50376	0	0.75188	0.75188	0.75188	0.75188	0	1.50376	0	0.75188	0	0	0	1.50376	0	0.75188	0	0	0	0	0
55	1	6	0.75188	2.25564	2.25564	0	0.75188	0.75188	0.75188	0	2.25564	0.75188	0.75188	3.00752	0	0	0.75188	1.50376	0.75188	0	0.75188	0.75188	0	0	2.25564	1.50376	0	0.75188	0	1.50376	0	0.75188	0.75188	0.75188	0.75188	0	0.75188	0.75188	0.75188	0	0.75188	0.75188	2.25564	0	0	0	0.75188	1.50376	0
56	1	6	12.782	9.77444	12.0301	12.0301	12.0301	9.02256	6.76692	10.5263	7.5188	6.76692	12.0301	4.51128	11.2782	3.00752	8.27068	11.2782	12.782	6.01504	8.27068	9.77444	12.0301	6.01504	10.5263	14.2857	9.02256	9.02256	9.77444	12.0301	15.0376	4.51128	6.01504	11.2782	11.2782	8.27068	6.01504	10.5263	8.27068	9.02256	6.76692	11.2782	7.5188	12.782	8.27068	11.2782	7.5188	12.782	9.02256
57	1	6	64.6617	62.406	69.9248	65.4135	71.4286	62.406	67.6692	73.6842	63.1579	64.6617	65.4135	71.4286	69.1729	79.6992	78.1955	75.188	69.9248	78.9474	74.4361	76.6917	70.6767	78.9474	81.9549	73.6842	72.1805	81.9549	70.6767	72.9323	76.6917	75.188	73.6842	69.9248	80.4511	72.9323	78.9474	67.6692	71.4286	84.9624	98.4962	87.9699	74.4361	86.4662	81.9549	87.218	81.9549	84.2105	86.4662
58	1	7	150	126.25	142.5	123.75	145	135	133.75	131.25	127.5	137.5	148.75	136.25	128.75	133.75	138.75	148.75	145	150	131.25	163.75	133.75	135	143.75	143.75	141.25	135	136.25	152.5	130	135	133.75	161.25	148.75	152.5	146.25	137.5	145	157.5	147.5	140	157.5	140	150	131.25	155	140	151.25
59	1	7	0	2.5	3.75	1.25	3.75	1.25	5	1.25	0	6.25	1.25	2.5	3.75	1.25	2.5	3.75	0	5	1.25	3.75	3.75	5	2.5	5	1.25	1.25	1.25	2.5	0	5	3.75	5	6.25	6.25	6.25	2.5	2.5	5	5	5	2.5	2.5	5	0	6.25	3.75	2.5
60	1	7	0	0	0	0	1.25	0	0	0	0	1.25	0	0	0	0	0	0	0	0	0	0	0	0	0	0	0	0	0	0	0	0	0	0	0	0	0	0	0	0	0	0	0	0	0	0	0	0	0
61	1	7	0	0	0	0	0	0	0	0	0	0	0	0	0	0	0	0	1.25	0	0	0	0	0	0	0	0	0	0	0	0	0	0	0	0	0	0	0	0	0	0	0	0	0	0	0	0	0	0
62	1	7	1.25	1.25	1.25	0	0	0	0	0	0	0	0	0	1.25	0	0	0	0	1.25	1.25	0	1.25	0	0	0	0	0	0	0	1.25	0	0	0	0	0	0	0	0	0	0	0	0	0	0	0	0	0	0
63	1	7	0	0	0	0	0	0	1.25	0	0	0	0	0	0	0	0	1.25	0	1.25	0	0	0	0	0	0	0	1.25	0	0	0	0	1.25	0	0	0	1.25	0	0	0	0	0	0	0	0	0	1.25	1.25	0
64	1	7	1.25	1.25	2.5	1.25	0	1.25	1.25	1.25	2.5	1.25	1.25	1.25	0	1.25	0	1.25	1.25	1.25	0	3.75	0	2.5	1.25	2.5	1.25	2.5	1.25	1.25	1.25	0	0	3.75	0	0	0	0	2.5	2.5	1.25	1.25	0	1.25	0	0	1.25	2.5	3.75
65	1	7	0	2.5	0	0	0	0	0	0	0	2.5	0	0	1.25	0	0	1.25	0	0	1.25	0	0	0	1.25	0	0	0	0	1.25	0	1.25	2.5	0	0	0	0	0	0	0	0	1.25	0	0	0	0	0	0	0
66	1	7	1.25	0	1.25	0	1.25	0	1.25	1.25	1.25	0	0	0	1.25	2.5	0	2.5	2.5	1.25	1.25	1.25	0	0	1.25	0	0	0	0	0	0	2.5	0	0	0	1.25	0	0	0	0	1.25	1.25	0	1.25	1.25	0	0	1.25	0
67	1	7	0	2.5	0	1.25	0	0	3.75	1.25	2.5	1.25	1.25	0	1.25	0	5	1.25	5	0	0	1.25	2.5	1.25	1.25	3.75	1.25	3.75	3.75	1.25	0	2.5	1.25	0	1.25	0	5	0	3.75	1.25	0	1.25	3.75	0	1.25	1.25	2.5	0	2.5
68	1	7	0	0	0	0	0	0	0	1.25	0	0	0	0	0	0	0	0	0	0	0	1.25	0	0	0	0	0	0	0	0	0	0	1.25	0	0	0	0	1.25	0	0	0	0	0	1.25	0	1.25	0	0	0
69	1	7	0	0	0	0	0	0	0	2.5	0	0	1.25	0	0	2.5	1.25	2.5	1.25	1.25	0	1.25	0	0	0	0	1.25	1.25	0	0	1.25	0	0	1.25	1.25	0	0	0	1.25	1.25	1.25	2.5	0	0	1.25	0	0	0	1.25
70	1	7	8.75	5	8.75	6.25	10	5	7.5	6.25	7.5	5	7.5	10	6.25	6.25	6.25	11.25	7.5	12.5	6.25	5	7.5	6.25	3.75	8.75	7.5	12.5	3.75	5	3.75	6.25	6.25	6.25	5	3.75	10	10	2.5	2.5	12.5	6.25	5	10	3.75	1.25	7.5	5	11.25
71	1	7	33.75	28.75	20	27.5	27.5	28.75	26.25	27.5	36.25	30	26.25	26.25	26.25	42.5	28.75	23.75	32.5	40	35	32.5	25	32.5	40	31.25	33.75	32.5	37.5	32.5	38.75	32.5	33.75	32.5	25	41.25	33.75	36.25	27.5	42.5	33.75	30	35	38.75	42.5	41.25	46.25	33.75	42.5
72	1	7	11.25	12.5	15	11.25	7.5	7.5	11.25	2.5	7.5	10	5	8.75	11.25	8.75	8.75	7.5	6.25	6.25	7.5	6.25	6.25	11.25	5	5	11.25	7.5	3.75	10	8.75	5	12.5	7.5	11.25	6.25	8.75	5	6.25	5	1.25	3.75	7.5	8.75	7.5	1.25	10	11.25	11.25
73	1	8	2.58621	3.44828	1.72414	4.31034	0.862069	0	0	1.72414	2.58621	3.44828	1.72414	1.72414	2.58621	0.862069	0.862069	5.17241	3.44828	1.72414	0.862069	1.72414	0.862069	2.58621	2.58621	2.58621	1.72414	2.58621	3.44828	0.862069	1.72414	3.44828	3.44828	2.58621	4.31034	4.31034	4.31034	0.862069	0	4.31034	5.17241	3.44828	1.72414	4.31034	7.75862	5.17241	2.58621	3.44828	4.31034
74	1	8	0	0.862069	0.862069	0	0	0.862069	0	0	0	0	0.862069	0	0	0	0.862069	0	0	0.862069	0	0	0	0.862069	1.72414	0	0.862069	0.862069	0.862069	0.862069	0	0	0	0	0.862069	0	0	0.862069	0	0	0.862069	2.58621	0.862069	0.862069	0	0.862069	0	0	1.72414
75	1	8	0	0	0	0	0	0	0	0	0.862069	1.72414	0	0.862069	0	0	0	0	0	0	0	0	0.862069	0	0	0	0	0	0.862069	0	0	0	0	0	0	0	0	0	0	0	0	0.862069	0.862069	0	0.862069	0	0	0	0
76	1	8	0	0	0	0	0	0	0	0	0	0.862069	0	0	0	0	0	0	0	0	0	0	0	0	0	0	0	0	0	0	0	0	0	0	0	0.862069	0.862069	0	0	0	0	0.862069	0	0	0	0	0	0	0
77	1	8	0	0	0	0	0	0	0	0	0	1.72414	0	0	0	0	0	0.862069	0.862069	0	0	0.862069	0	0	0	0	0.862069	0	0	0.862069	1.72414	0	0.862069	0	0	0	0.862069	0	0	0	0.862069	0	0.862069	0.862069	0	0	0	0	0
78	1	8	0	0	1.72414	0	0	1.72414	0	0.862069	1.72414	1.72414	1.72414	0	0	0	0.862069	0	0	0	0.862069	0	0	0	0.862069	0.862069	0.862069	0	0	0	0	0.862069	0	0	0	0	0.862069	0	0	1.72414	0	0.862069	0	0.862069	1.72414	0	0	0	0.862069
79	1	8	0.862069	0.862069	0.862069	1.72414	0.862069	0	0	0.862069	0.862069	0	0.862069	0	1.72414	0.862069	0.862069	0	0.862069	0	0.862069	0	0	0.862069	0	0	0.862069	1.72414	0	0	0	0	0.862069	0.862069	0	0	0	0	0	0.862069	0	0	1.72414	0	0	1.72414	0.862069	0.862069	0
80	1	8	0.862069	0.862069	0.862069	0.862069	0.862069	2.58621	0.862069	0.862069	0.862069	0	0	0	0	0	0	0	0.862069	1.72414	0	0	0	0.862069	0.862069	0.862069	0	1.72414	0	0.862069	0	0	0	0.862069	1.72414	0	0.862069	0.862069	0	0	0	0	2.58621	0	1.72414	0.862069	0	0	0
81	1	8	0.862069	0.862069	0	1.72414	0.862069	1.72414	0	0	0	5.17241	0	0	0.862069	0	0	0.862069	1.72414	0.862069	2.58621	0.862069	0	0.862069	0.862069	2.58621	0.862069	0.862069	1.72414	0.862069	0.862069	0	0.862069	0.862069	0.862069	0.862069	0.862069	0	0	1.72414	0.862069	0	0	2.58621	0.862069	0	0	0.862069	1.72414
82	1	8	0	0.862069	0	2.58621	1.72414	2.58621	0.862069	1.72414	0.862069	0	0	0	1.72414	0.862069	0.862069	1.72414	1.72414	0.862069	0	1.72414	0.862069	0.862069	1.72414	0	2.58621	0.862069	0.862069	0.862069	0.862069	0.862069	0.862069	0	0.862069	0	0.862069	0	1.72414	0.862069	0	0.862069	0.862069	0	0	0	0	0	0
83	1	8	0.862069	0.862069	0	0.862069	0	1.72414	0.862069	1.72414	0	1.72414	0	2.58621	1.72414	0	0	0.862069	0.862069	1.72414	0.862069	1.72414	0	0	1.72414	1.72414	1.72414	0	0.862069	3.44828	2.58621	0	0	1.72414	0	0	3.44828	1.72414	0.862069	0	0.862069	1.72414	0.862069	2.58621	0	0	0	0.862069	0.862069
84	1	8	6.89655	5.17241	6.89655	2.58621	6.03448	3.44828	5.17241	6.89655	6.03448	11.2069	3.44828	5.17241	5.17241	9.48276	6.89655	4.31034	7.75862	5.17241	9.48276	9.48276	8.62069	6.89655	11.2069	7.75862	5.17241	7.75862	6.03448	11.2069	6.89655	1.72414	6.89655	6.89655	5.17241	4.31034	3.44828	7.75862	0	4.31034	7.75862	7.75862	5.17241	2.58621	7.75862	8.62069	4.31034	5.17241	6.03448
85	1	8	11.2069	6.89655	3.44828	6.89655	13.7931	6.89655	9.48276	8.62069	7.75862	8.62069	10.3448	4.31034	8.62069	9.48276	6.03448	9.48276	10.3448	6.89655	8.62069	6.89655	8.62069	4.31034	12.069	3.44828	4.31034	6.03448	3.44828	6.89655	7.75862	12.069	6.89655	6.03448	4.31034	6.03448	7.75862	6.89655	7.75862	6.03448	10.3448	6.89655	12.931	3.44828	9.48276	7.75862	5.17241	4.31034	9.48276
86	2	1	1.40845	1.40845	1.40845	1.40845	5.6338	2.8169	2.8169	2.8169	2.8169	4.22535	2.8169	5.6338	1.40845	4.22535	2.8169	1.40845	2.8169	11.2676	2.8169	0	4.22535	0	2.8169	2.8169	5.6338	5.6338	1.40845	1.40845	1.40845	0	4.22535	2.8169	2.8169	2.8169	1.40845	0	1.40845	7.04225	2.8169	4.22535	1.40845	0	1.40845	1.40845	0	1.40845	1.40845
87	2	1	0	4.22535	5.6338	4.22535	1.40845	0	4.22535	2.8169	0	4.22535	1.40845	5.6338	1.40845	2.8169	4.22535	2.8169	4.22535	2.8169	0	5.6338	0	1.40845	2.8169	4.22535	0	1.40845	0	5.6338	2.8169	1.40845	4.22535	0	5.6338	2.8169	4.22535	2.8169	0	1.40845	8.4507	4.22535	1.40845	1.40845	0	2.8169	0	1.40845	2.8169
88	2	1	0	2.8169	0	1.40845	0	1.40845	1.40845	0	0	0	0	0	1.40845	0	0	0	0	0	0	0	0	0	0	0	0	0	0	0	0	0	0	0	0	0	0	0	0	0	0	0	0	0	0	0	0	1.40845	0
89	2	1	0	0	0	1.40845	1.40845	0	2.8169	1.40845	0	1.40845	0	0	0	1.40845	0	0	0	0	0	1.40845	0	1.40845	1.40845	1.40845	1.40845	0	0	0	1.40845	0	1.40845	1.40845	0	0	0	1.40845	2.8169	0	0	1.40845	0	0	0	1.40845	0	0	0
90	2	1	1.40845	0	0	2.8169	2.8169	1.40845	1.40845	0	0	1.40845	2.8169	4.22535	1.40845	5.6338	1.40845	0	4.22535	1.40845	4.22535	0	0	1.40845	4.22535	1.40845	0	4.22535	0	0	1.40845	0	1.40845	0	1.40845	4.22535	2.8169	0	0	1.40845	5.6338	1.40845	0	2.8169	1.40845	2.8169	1.40845	1.40845	2.8169
91	2	1	33.8028	29.5775	29.5775	32.3944	26.7606	35.2113	21.1268	40.8451	29.5775	22.5352	21.1268	28.169	33.8028	32.3944	36.6197	36.6197	26.7606	25.3521	40.8451	35.2113	26.7606	26.7606	36.6197	32.3944	38.0282	28.169	25.3521	33.8028	38.0282	32.3944	30.9859	21.1268	35.2113	32.3944	28.169	35.2113	28.169	40.8451	25.3521	28.169	29.5775	35.2113	35.2113	30.9859	29.5775	25.3521	32.3944
92	2	1	0	0	1.40845	0	4.22535	0	0	0	0	0	0	0	0	0	1.40845	0	0	1.40845	1.40845	0	0	0	1.40845	0	1.40845	0	0	0	0	0	0	1.40845	1.40845	0	0	1.40845	0	0	1.40845	0	0	0	0	0	0	0	0
93	2	1	0	0	0	0	5.6338	1.40845	1.40845	0	1.40845	0	4.22535	0	2.8169	0	4.22535	1.40845	0	1.40845	1.40845	1.40845	0	1.40845	7.04225	1.40845	4.22535	1.40845	2.8169	0	4.22535	2.8169	1.40845	1.40845	2.8169	5.6338	1.40845	1.40845	0	2.8169	0	1.40845	4.22535	1.40845	4.22535	5.6338	0	2.8169	0
94	2	1	1.40845	0	1.40845	0	0	1.40845	0	2.8169	0	0	0	1.40845	1.40845	0	1.40845	1.40845	0	0	2.8169	1.40845	1.40845	1.40845	0	0	1.40845	1.40845	0	0	2.8169	0	0	0	2.8169	0	4.22535	0	2.8169	2.8169	0	0	1.40845	1.40845	2.8169	0	2.8169	1.40845	1.40845
95	2	1	1.40845	0	1.40845	0	2.8169	1.40845	0	1.40845	1.40845	1.40845	1.40845	1.40845	1.40845	2.8169	4.22535	2.8169	0	0	0	1.40845	0	0	0	0	1.40845	1.40845	1.40845	0	0	0	1.40845	2.8169	2.8169	0	0	1.40845	0	0	0	2.8169	0	1.40845	1.40845	0	0	1.40845	1.40845
96	2	1	0	0	0	0	0	1.40845	0	0	1.40845	2.8169	0	0	2.8169	0	1.40845	1.40845	1.40845	2.8169	1.40845	1.40845	0	1.40845	0	0	0	0	1.40845	0	4.22535	2.8169	0	4.22535	2.8169	1.40845	1.40845	5.6338	1.40845	2.8169	1.40845	0	0	1.40845	1.40845	0	1.40845	2.8169	1.40845
97	2	1	7.04225	2.8169	0	2.8169	7.04225	2.8169	1.40845	0	4.22535	5.6338	2.8169	4.22535	2.8169	1.40845	1.40845	0	2.8169	2.8169	2.8169	1.40845	4.22535	4.22535	7.04225	2.8169	1.40845	2.8169	7.04225	0	4.22535	4.22535	2.8169	5.6338	0	4.22535	1.40845	4.22535	4.22535	0	2.8169	1.40845	1.40845	4.22535	1.40845	1.40845	4.22535	2.8169	4.22535
98	2	1	1.40845	7.04225	0	1.40845	4.22535	2.8169	1.40845	2.8169	1.40845	4.22535	4.22535	0	0	2.8169	4.22535	1.40845	0	0	0	0	0	1.40845	1.40845	1.40845	4.22535	5.6338	2.8169	1.40845	4.22535	1.40845	1.40845	1.40845	2.8169	0	1.40845	2.8169	2.8169	4.22535	1.40845	1.40845	0	2.8169	2.8169	1.40845	1.40845	1.40845	1.40845
99	2	1	1.40845	2.8169	2.8169	1.40845	0	1.40845	0	0	1.40845	1.40845	0	1.40845	1.40845	0	0	0	2.8169	1.40845	1.40845	0	1.40845	0	1.40845	1.40845	1.40845	1.40845	2.8169	0	2.8169	0	1.40845	1.40845	2.8169	0	0	1.40845	0	0	0	0	0	2.8169	0	1.40845	0	0	0
100	2	1	0	1.40845	2.8169	1.40845	1.40845	0	0	1.40845	0	0	0	1.40845	1.40845	0	1.40845	2.8169	1.40845	0	0	1.40845	0	4.22535	0	0	1.40845	1.40845	0	1.40845	0	0	0	1.40845	1.40845	0	1.40845	0	0	1.40845	1.40845	1.40845	0	0	0	2.8169	0	2.8169	0
101	2	1	0	0	0	1.40845	1.40845	0	0	0	0	1.40845	0	0	0	0	0	0	0	0	0	0	0	0	0	0	0	0	1.40845	0	0	0	0	0	0	0	0	0	0	1.40845	0	0	0	0	0	0	0	0	0
102	2	1	23.9437	23.9437	26.7606	29.5775	21.1268	28.169	26.7606	19.7183	21.1268	18.3099	22.5352	25.3521	21.1268	25.3521	16.9014	22.5352	22.5352	15.493	12.6761	35.2113	12.6761	18.3099	12.6761	22.5352	21.1268	16.9014	16.9014	16.9014	16.9014	16.9014	15.493	16.9014	16.9014	8.4507	16.9014	21.1268	12.6761	11.2676	15.493	15.493	15.493	14.0845	8.4507	11.2676	14.0845	9.85915	11.2676
103	2	2	22.7273	21.5909	26.1364	36.3636	22.7273	19.3182	18.1818	37.5	32.9545	21.5909	27.2727	23.8636	28.4091	23.8636	27.2727	28.4091	30.6818	25	29.5455	31.8182	30.6818	19.3182	22.7273	18.1818	27.2727	25	22.7273	25	21.5909	29.5455	26.1364	28.4091	22.7273	28.4091	34.0909	25	21.5909	31.8182	26.1364	36.3636	27.2727	21.5909	29.5455	37.5	21.5909	28.4091	29.5455
104	2	2	6.81818	4.54545	9.09091	6.81818	5.68182	6.81818	2.27273	9.09091	5.68182	7.95455	10.2273	6.81818	4.54545	1.13636	5.68182	2.27273	7.95455	13.6364	11.3636	6.81818	9.09091	6.81818	12.5	5.68182	5.68182	4.54545	4.54545	3.40909	2.27273	4.54545	3.40909	1.13636	1.13636	4.54545	4.54545	1.13636	0	6.81818	1.13636	7.95455	2.27273	5.68182	5.68182	2.27273	6.81818	3.40909	4.54545
105	2	2	0	3.40909	0	2.27273	1.13636	2.27273	1.13636	3.40909	2.27273	2.27273	2.27273	0	2.27273	1.13636	1.13636	1.13636	2.27273	0	0	1.13636	1.13636	2.27273	2.27273	0	2.27273	1.13636	1.13636	2.27273	1.13636	0	1.13636	0	1.13636	2.27273	0	0	1.13636	0	2.27273	1.13636	0	0	1.13636	2.27273	1.13636	3.40909	3.40909
106	2	2	0	0	1.13636	0	0	1.13636	1.13636	0	1.13636	0	1.13636	0	0	0	0	0	0	0	0	1.13636	0	1.13636	0	0	1.13636	1.13636	0	1.13636	0	0	0	0	1.13636	0	0	1.13636	0	1.13636	0	1.13636	0	0	0	0	0	0	0
107	2	2	0	0	0	0	0	0	0	1.13636	2.27273	1.13636	0	1.13636	0	0	2.27273	1.13636	0	0	0	0	1.13636	1.13636	2.27273	1.13636	0	0	1.13636	2.27273	1.13636	0	0	1.13636	1.13636	2.27273	0	1.13636	1.13636	0	2.27273	1.13636	0	2.27273	0	1.13636	0	1.13636	1.13636
108	2	2	2.27273	2.27273	3.40909	4.54545	0	1.13636	3.40909	4.54545	3.40909	5.68182	5.68182	3.40909	1.13636	0	3.40909	2.27273	2.27273	1.13636	2.27273	1.13636	2.27273	3.40909	4.54545	3.40909	2.27273	0	3.40909	4.54545	3.40909	3.40909	3.40909	3.40909	2.27273	2.27273	3.40909	6.81818	1.13636	0	3.40909	3.40909	1.13636	4.54545	3.40909	0	2.27273	4.54545	2.27273
109	2	2	0	0	0	0	0	0	1.13636	0	0	0	1.13636	0	0	2.27273	1.13636	0	0	0	0	0	1.13636	1.13636	1.13636	0	1.13636	0	1.13636	0	0	0	0	1.13636	0	0	1.13636	0	2.27273	0	0	0	1.13636	0	0	2.27273	1.13636	1.13636	2.27273
110	2	2	0	1.13636	0	0	2.27273	0	0	0	0	0	0	1.13636	0	1.13636	2.27273	1.13636	0	1.13636	0	2.27273	1.13636	0	1.13636	0	2.27273	1.13636	1.13636	1.13636	0	0	0	0	0	0	1.13636	0	1.13636	0	0	0	0	1.13636	0	0	0	0	1.13636
111	2	2	1.13636	1.13636	1.13636	0	0	0	0	0	0	0	0	1.13636	0	0	0	0	0	0	0	0	0	1.13636	0	0	0	0	0	0	0	1.13636	0	0	0	1.13636	0	1.13636	0	0	0	0	1.13636	0	0	0	1.13636	0	0
112	2	2	2.27273	1.13636	1.13636	0	0	1.13636	0	0	0	0	1.13636	0	1.13636	0	1.13636	0	0	1.13636	0	0	1.13636	2.27273	1.13636	1.13636	0	2.27273	0	2.27273	1.13636	0	0	0	0	0	1.13636	1.13636	2.27273	0	0	2.27273	1.13636	1.13636	1.13636	1.13636	2.27273	0	2.27273
113	2	2	0	0	0	1.13636	0	0	1.13636	1.13636	0	0	0	0	0	0	0	0	0	0	0	0	0	0	0	0	0	0	0	0	0	0	0	0	0	0	0	0	0	0	0	0	0	0	0	0	0	0	0
114	2	2	3.40909	1.13636	4.54545	5.68182	1.13636	2.27273	1.13636	3.40909	3.40909	2.27273	2.27273	4.54545	1.13636	4.54545	0	3.40909	3.40909	1.13636	3.40909	3.40909	4.54545	0	2.27273	0	1.13636	0	2.27273	5.68182	1.13636	2.27273	3.40909	3.40909	5.68182	0	2.27273	1.13636	3.40909	3.40909	3.40909	0	2.27273	3.40909	1.13636	7.95455	1.13636	3.40909	3.40909
115	2	2	0	1.13636	1.13636	0	4.54545	2.27273	1.13636	1.13636	2.27273	0	1.13636	1.13636	2.27273	2.27273	1.13636	2.27273	3.40909	0	1.13636	0	0	2.27273	0	0	0	1.13636	0	0	3.40909	0	1.13636	0	0	1.13636	1.13636	0	1.13636	0	0	1.13636	1.13636	1.13636	1.13636	1.13636	0	1.13636	0
116	2	2	1.13636	1.13636	2.27273	1.13636	1.13636	2.27273	2.27273	3.40909	1.13636	2.27273	0	1.13636	0	0	1.13636	2.27273	1.13636	1.13636	2.27273	1.13636	1.13636	0	1.13636	2.27273	1.13636	1.13636	0	2.27273	1.13636	1.13636	1.13636	0	1.13636	0	2.27273	1.13636	0	1.13636	1.13636	2.27273	2.27273	0	3.40909	2.27273	2.27273	0	0
117	2	2	0	1.13636	4.54545	1.13636	0	2.27273	1.13636	1.13636	4.54545	5.68182	3.40909	2.27273	3.40909	3.40909	2.27273	3.40909	3.40909	10.2273	2.27273	2.27273	4.54545	2.27273	5.68182	2.27273	1.13636	0	3.40909	5.68182	1.13636	2.27273	0	2.27273	3.40909	4.54545	3.40909	2.27273	2.27273	3.40909	2.27273	5.68182	0	0	2.27273	6.81818	5.68182	1.13636	3.40909
118	2	2	4.54545	4.54545	7.95455	6.81818	7.95455	6.81818	5.68182	12.5	7.95455	5.68182	5.68182	6.81818	4.54545	6.81818	6.81818	7.95455	9.09091	2.27273	5.68182	4.54545	9.09091	5.68182	6.81818	2.27273	3.40909	9.09091	7.95455	4.54545	10.2273	7.95455	3.40909	12.5	7.95455	5.68182	5.68182	7.95455	4.54545	4.54545	9.09091	5.68182	7.95455	5.68182	7.95455	4.54545	3.40909	4.54545	7.95455
119	2	2	18.1818	23.8636	25	21.5909	28.4091	20.4545	25	21.5909	21.5909	14.7727	25	19.3182	26.1364	18.1818	14.7727	22.7273	18.1818	21.5909	22.7273	15.9091	20.4545	10.2273	14.7727	26.1364	13.6364	21.5909	17.0455	12.5	11.3636	19.3182	21.5909	13.6364	18.1818	15.9091	15.9091	19.3182	19.3182	14.7727	9.09091	9.09091	19.3182	12.5	11.3636	14.7727	15.9091	7.95455	21.5909
120	2	3	22.8571	21.4286	18.5714	27.1429	24.2857	35.7143	22.8571	22.8571	21.4286	25.7143	40	22.8571	25.7143	34.2857	24.2857	21.4286	21.4286	34.2857	27.1429	25.7143	35.7143	25.7143	21.4286	31.4286	22.8571	24.2857	22.8571	22.8571	30	21.4286	27.1429	18.5714	40	32.8571	35.7143	37.1429	40	35.7143	20	24.2857	27.1429	34.2857	22.8571	35.7143	30	22.8571	30
121	2	3	2.85714	4.28571	4.28571	4.28571	2.85714	4.28571	1.42857	5.71429	1.42857	1.42857	2.85714	1.42857	0	0	1.42857	1.42857	5.71429	4.28571	2.85714	2.85714	5.71429	2.85714	4.28571	1.42857	4.28571	1.42857	1.42857	5.71429	8.57143	5.71429	0	10	7.14286	2.85714	5.71429	7.14286	5.71429	2.85714	4.28571	1.42857	2.85714	4.28571	0	1.42857	0	7.14286	0
122	2	3	8.57143	4.28571	2.85714	5.71429	2.85714	1.42857	0	2.85714	2.85714	5.71429	4.28571	7.14286	1.42857	5.71429	5.71429	4.28571	1.42857	2.85714	4.28571	5.71429	5.71429	2.85714	2.85714	5.71429	7.14286	5.71429	2.85714	2.85714	0	7.14286	4.28571	8.57143	2.85714	4.28571	2.85714	1.42857	1.42857	5.71429	4.28571	2.85714	1.42857	4.28571	4.28571	1.42857	7.14286	1.42857	5.71429
123	2	3	2.85714	2.85714	0	0	2.85714	0	0	0	5.71429	0	0	1.42857	1.42857	2.85714	1.42857	2.85714	1.42857	2.85714	1.42857	0	0	5.71429	2.85714	0	4.28571	5.71429	0	2.85714	4.28571	7.14286	1.42857	4.28571	2.85714	0	2.85714	2.85714	1.42857	0	1.42857	1.42857	1.42857	0	0	0	1.42857	0	0
124	2	3	1.42857	0	0	0	0	0	0	0	0	2.85714	0	0	1.42857	1.42857	0	0	0	0	0	0	0	0	1.42857	0	1.42857	0	0	0	0	0	0	1.42857	0	1.42857	0	0	0	1.42857	0	0	0	1.42857	0	0	0	1.42857	0
125	2	3	1.42857	1.42857	5.71429	4.28571	1.42857	1.42857	2.85714	2.85714	4.28571	5.71429	5.71429	4.28571	4.28571	4.28571	1.42857	4.28571	5.71429	1.42857	2.85714	7.14286	5.71429	2.85714	0	1.42857	2.85714	5.71429	4.28571	0	2.85714	1.42857	1.42857	1.42857	2.85714	2.85714	1.42857	4.28571	4.28571	5.71429	2.85714	1.42857	2.85714	1.42857	1.42857	4.28571	7.14286	2.85714	1.42857
126	2	3	2.85714	4.28571	2.85714	2.85714	1.42857	4.28571	2.85714	4.28571	0	4.28571	1.42857	0	2.85714	2.85714	0	1.42857	1.42857	5.71429	5.71429	0	1.42857	0	0	2.85714	4.28571	1.42857	2.85714	4.28571	2.85714	4.28571	1.42857	2.85714	2.85714	8.57143	2.85714	1.42857	4.28571	2.85714	1.42857	0	0	4.28571	1.42857	1.42857	1.42857	0	4.28571
127	2	3	1.42857	0	1.42857	0	0	0	0	0	0	0	0	1.42857	4.28571	0	0	2.85714	0	0	0	0	0	0	0	1.42857	2.85714	0	0	2.85714	0	0	1.42857	1.42857	0	0	0	1.42857	0	1.42857	0	0	2.85714	0	1.42857	0	2.85714	0	0
128	2	3	0	0	0	1.42857	0	0	0	0	0	0	1.42857	1.42857	0	0	0	1.42857	0	0	0	0	0	1.42857	0	0	1.42857	1.42857	0	0	0	0	1.42857	0	2.85714	0	0	0	0	0	0	0	1.42857	0	0	0	0	0	0
129	2	3	0	0	0	1.42857	1.42857	0	1.42857	0	0	0	0	0	0	0	0	0	1.42857	0	0	1.42857	0	2.85714	0	0	0	1.42857	0	0	0	0	0	0	0	1.42857	0	1.42857	0	0	1.42857	0	0	0	1.42857	0	0	0	0
130	2	3	7.14286	5.71429	10	8.57143	2.85714	4.28571	12.8571	15.7143	11.4286	14.2857	7.14286	10	5.71429	10	1.42857	14.2857	7.14286	2.85714	10	8.57143	8.57143	10	1.42857	7.14286	7.14286	7.14286	8.57143	8.57143	2.85714	5.71429	10	5.71429	5.71429	10	2.85714	2.85714	4.28571	10	2.85714	8.57143	4.28571	11.4286	0	10	1.42857	8.57143	7.14286
131	2	3	0	0	0	0	1.42857	0	0	0	2.85714	2.85714	1.42857	1.42857	0	0	2.85714	0	0	2.85714	2.85714	0	2.85714	0	0	0	0	0	1.42857	0	0	0	0	0	0	2.85714	1.42857	0	1.42857	1.42857	0	1.42857	0	0	2.85714	1.42857	0	0	1.42857
132	2	4	14.6341	18.2927	14.6341	21.9512	21.9512	18.2927	12.1951	13.4146	24.3902	15.8537	14.6341	17.0732	20.7317	15.8537	13.4146	20.7317	18.2927	12.1951	26.8293	25.6098	17.0732	15.8537	29.2683	18.2927	28.0488	21.9512	21.9512	23.1707	15.8537	19.5122	26.8293	20.7317	21.9512	20.7317	19.5122	13.4146	17.0732	29.2683	21.9512	20.7317	25.6098	23.1707	18.2927	29.2683	25.6098	25.6098	13.4146
133	2	4	30.4878	32.9268	40.2439	41.4634	42.6829	25.6098	39.0244	24.3902	32.9268	28.0488	28.0488	37.8049	29.2683	47.561	41.4634	35.3659	34.1463	36.5854	34.1463	23.1707	29.2683	30.4878	25.6098	35.3659	32.9268	30.4878	26.8293	39.0244	31.7073	32.9268	29.2683	31.7073	30.4878	19.5122	29.2683	31.7073	28.0488	26.8293	34.1463	30.4878	36.5854	30.4878	31.7073	30.4878	26.8293	19.5122	28.0488
134	2	4	0	0	0	0	0	0	0	0	0	0	0	0	0	0	0	0	0	0	0	0	0	0	0	0	0	0	0	0	0	0	0	0	0	0	0	0	0	0	0	0	0	0	0	0	0	0	0
135	2	4	0	1.21951	0	0	0	0	0	0	0	0	0	0	0	0	0	0	0	0	0	0	0	0	0	0	0	0	0	0	0	0	0	0	0	0	0	0	0	0	0	0	0	0	0	0	0	0	1.21951
136	2	4	0	0	0	0	0	0	0	0	0	0	0	0	0	0	0	0	0	0	0	0	0	0	0	0	0	0	0	0	0	0	0	0	0	0	1.21951	0	0	0	0	0	0	0	0	0	0	0	0
137	2	4	0	0	1.21951	0	0	0	0	2.43902	0	0	2.43902	0	0	1.21951	0	0	0	0	2.43902	0	0	0	1.21951	0	0	1.21951	0	1.21951	0	0	0	1.21951	1.21951	0	0	0	0	0	1.21951	0	1.21951	0	0	0	0	0	0
138	2	4	0	0	0	0	0	0	0	0	0	0	0	0	0	0	0	0	0	0	0	0	0	0	0	0	0	0	0	0	0	0	0	0	0	0	0	0	0	0	0	0	0	0	0	0	0	0	0
139	2	4	0	0	0	0	0	0	1.21951	1.21951	0	0	0	0	0	0	0	1.21951	0	0	0	1.21951	0	0	1.21951	0	1.21951	0	2.43902	0	1.21951	1.21951	0	0	0	0	3.65854	1.21951	0	0	0	0	0	0	1.21951	0	0	1.21951	1.21951
140	2	4	3.65854	0	0	0	0	1.21951	0	1.21951	0	0	0	0	0	1.21951	0	0	1.21951	1.21951	0	1.21951	1.21951	1.21951	0	1.21951	0	0	0	1.21951	0	1.21951	2.43902	0	0	0	1.21951	0	0	0	0	1.21951	1.21951	0	0	1.21951	0	0	0
141	2	4	2.43902	1.21951	4.87805	2.43902	3.65854	0	1.21951	0	1.21951	8.53659	0	1.21951	0	1.21951	2.43902	1.21951	0	1.21951	0	2.43902	1.21951	3.65854	2.43902	1.21951	1.21951	1.21951	4.87805	2.43902	0	0	3.65854	1.21951	1.21951	1.21951	1.21951	0	1.21951	0	0	1.21951	3.65854	0	0	0	2.43902	0	1.21951
142	2	4	1.21951	0	1.21951	1.21951	0	0	1.21951	0	0	0	1.21951	1.21951	0	0	0	1.21951	0	1.21951	0	1.21951	1.21951	1.21951	2.43902	0	0	0	1.21951	0	0	0	1.21951	0	0	0	1.21951	1.21951	0	0	0	0	1.21951	2.43902	3.65854	2.43902	1.21951	0	1.21951
143	2	4	2.43902	1.21951	0	0	2.43902	1.21951	1.21951	2.43902	3.65854	0	0	1.21951	1.21951	1.21951	0	1.21951	1.21951	0	0	0	1.21951	0	0	0	2.43902	1.21951	0	0	0	1.21951	0	0	2.43902	1.21951	1.21951	0	1.21951	1.21951	0	0	0	0	1.21951	1.21951	0	0	1.21951
144	2	4	1.21951	2.43902	4.87805	4.87805	1.21951	1.21951	3.65854	2.43902	3.65854	6.09756	3.65854	2.43902	7.31707	3.65854	1.21951	2.43902	2.43902	0	6.09756	2.43902	2.43902	6.09756	12.1951	1.21951	6.09756	3.65854	6.09756	3.65854	4.87805	3.65854	2.43902	8.53659	4.87805	6.09756	4.87805	4.87805	8.53659	4.87805	4.87805	6.09756	10.9756	1.21951	6.09756	6.09756	6.09756	8.53659	3.65854
145	2	4	13.4146	6.09756	10.9756	3.65854	8.53659	10.9756	14.6341	7.31707	3.65854	13.4146	10.9756	4.87805	3.65854	10.9756	2.43902	6.09756	4.87805	7.31707	2.43902	7.31707	7.31707	9.7561	9.7561	7.31707	7.31707	4.87805	9.7561	8.53659	4.87805	3.65854	3.65854	8.53659	10.9756	10.9756	14.6341	4.87805	4.87805	8.53659	4.87805	13.4146	7.31707	7.31707	10.9756	10.9756	6.09756	7.31707	3.65854
146	2	4	14.6341	18.2927	17.0732	18.2927	9.7561	12.1951	13.4146	9.7561	18.2927	15.8537	8.53659	13.4146	12.1951	14.6341	14.6341	10.9756	9.7561	12.1951	9.7561	18.2927	18.2927	7.31707	15.8537	18.2927	13.4146	10.9756	14.6341	12.1951	14.6341	10.9756	12.1951	15.8537	8.53659	9.7561	14.6341	13.4146	28.0488	7.31707	17.0732	9.7561	8.53659	10.9756	12.1951	12.1951	7.31707	10.9756	10.9756
147	2	5	34.0426	22.3404	34.0426	36.1702	25.5319	36.1702	45.7447	40.4255	42.5532	50	43.617	37.234	53.1915	38.2979	51.0638	42.5532	56.383	52.1277	42.5532	53.1915	53.1915	52.1277	47.8723	52.1277	44.6809	56.383	45.7447	63.8298	59.5745	58.5106	48.9362	63.8298	54.2553	59.5745	59.5745	56.383	62.766	47.8723	54.2553	73.4043	68.0851	53.1915	57.4468	62.766	54.2553	63.8298	61.7021
148	2	5	6.38298	4.25532	6.38298	2.12766	1.06383	3.19149	4.25532	2.12766	10.6383	2.12766	5.31915	3.19149	2.12766	5.31915	4.25532	3.19149	5.31915	5.31915	5.31915	3.19149	4.25532	1.06383	3.19149	6.38298	1.06383	0	4.25532	6.38298	5.31915	7.44681	4.25532	6.38298	5.31915	5.31915	3.19149	5.31915	4.25532	3.19149	3.19149	5.31915	5.31915	7.44681	4.25532	5.31915	1.06383	4.25532	7.44681
149	2	5	2.12766	4.25532	1.06383	0	0	0	0	1.06383	1.06383	4.25532	2.12766	3.19149	1.06383	1.06383	0	0	1.06383	1.06383	1.06383	0	2.12766	1.06383	1.06383	2.12766	3.19149	1.06383	0	1.06383	1.06383	3.19149	1.06383	1.06383	3.19149	1.06383	2.12766	1.06383	1.06383	0	2.12766	3.19149	3.19149	1.06383	3.19149	0	0	1.06383	2.12766
150	2	5	2.12766	2.12766	3.19149	1.06383	1.06383	2.12766	7.44681	2.12766	2.12766	0	1.06383	4.25532	2.12766	3.19149	3.19149	1.06383	2.12766	2.12766	2.12766	0	3.19149	4.25532	2.12766	0	3.19149	0	3.19149	6.38298	2.12766	1.06383	2.12766	3.19149	2.12766	1.06383	4.25532	2.12766	4.25532	2.12766	3.19149	1.06383	4.25532	4.25532	1.06383	0	1.06383	3.19149	4.25532
151	2	5	0	3.19149	4.25532	0	3.19149	2.12766	2.12766	1.06383	2.12766	0	2.12766	0	3.19149	2.12766	1.06383	2.12766	2.12766	4.25532	0	3.19149	2.12766	2.12766	2.12766	1.06383	3.19149	0	1.06383	5.31915	4.25532	0	1.06383	2.12766	5.31915	1.06383	1.06383	1.06383	1.06383	1.06383	1.06383	1.06383	2.12766	2.12766	3.19149	2.12766	3.19149	3.19149	0
152	2	5	4.25532	1.06383	1.06383	3.19149	4.25532	1.06383	4.25532	4.25532	4.25532	2.12766	4.25532	5.31915	5.31915	2.12766	2.12766	3.19149	3.19149	2.12766	1.06383	11.7021	7.44681	5.31915	4.25532	3.19149	5.31915	4.25532	5.31915	2.12766	3.19149	4.25532	4.25532	2.12766	3.19149	6.38298	3.19149	4.25532	10.6383	5.31915	5.31915	2.12766	5.31915	4.25532	3.19149	2.12766	3.19149	6.38298	6.38298
153	2	5	18.0851	19.1489	21.2766	20.2128	30.8511	17.0213	19.1489	15.9574	23.4043	12.766	27.6596	14.8936	19.1489	25.5319	23.4043	27.6596	25.5319	23.4043	19.1489	22.3404	25.5319	20.2128	24.4681	24.4681	18.0851	27.6596	30.8511	23.4043	13.8298	22.3404	27.6596	23.4043	26.5957	27.6596	14.8936	26.5957	32.9787	17.0213	20.2128	21.2766	26.5957	22.3404	31.9149	25.5319	29.7872	26.5957	22.3404
154	2	5	0	0	0	0	0	0	0	0	0	0	1.06383	2.12766	0	0	0	0	0	0	0	0	0	0	1.06383	0	1.06383	0	0	0	0	0	0	0	0	0	0	0	0	0	0	0	0	0	0	0	0	1.06383	0
155	2	5	3.19149	2.12766	4.25532	0	4.25532	1.06383	2.12766	2.12766	0	3.19149	2.12766	1.06383	2.12766	1.06383	1.06383	0	0	1.06383	0	0	0	1.06383	0	2.12766	1.06383	1.06383	2.12766	0	0	0	0	3.19149	0	0	0	0	0	2.12766	2.12766	0	0	0	1.06383	1.06383	0	0	0
156	2	5	0	0	1.06383	0	0	1.06383	0	0	0	0	1.06383	1.06383	1.06383	0	1.06383	0	1.06383	1.06383	1.06383	0	0	0	0	0	0	0	2.12766	0	2.12766	0	0	0	1.06383	2.12766	0	1.06383	0	0	0	0	0	1.06383	0	1.06383	0	1.06383	0
157	2	5	0	1.06383	1.06383	0	2.12766	0	2.12766	0	1.06383	2.12766	0	0	0	0	0	0	1.06383	1.06383	0	0	0	0	0	1.06383	0	0	0	1.06383	1.06383	0	0	0	0	0	0	1.06383	0	2.12766	2.12766	1.06383	1.06383	0	2.12766	0	1.06383	2.12766	0
158	2	5	0	0	1.06383	0	1.06383	0	1.06383	1.06383	0	0	0	1.06383	1.06383	0	0	0	0	0	0	2.12766	0	0	0	0	0	2.12766	0	0	0	0	0	0	0	1.06383	0	1.06383	0	1.06383	0	0	0	0	0	0	1.06383	1.06383	1.06383
159	2	5	0	0	0	0	2.12766	1.06383	0	0	0	0	1.06383	0	0	0	0	0	0	0	0	0	0	1.06383	0	0	0	0	0	0	0	0	0	0	0	1.06383	0	0	0	0	0	1.06383	0	0	1.06383	2.12766	0	0	0
160	2	5	0	0	1.06383	1.06383	0	2.12766	0	0	1.06383	0	0	0	0	1.06383	0	1.06383	0	0	1.06383	0	0	0	0	0	1.06383	1.06383	0	1.06383	0	0	0	0	1.06383	0	0	0	1.06383	0	0	3.19149	0	0	0	0	1.06383	0	1.06383
161	2	5	3.19149	1.06383	1.06383	3.19149	3.19149	2.12766	2.12766	0	2.12766	3.19149	1.06383	5.31915	1.06383	0	2.12766	3.19149	3.19149	7.44681	2.12766	1.06383	2.12766	1.06383	3.19149	2.12766	4.25532	3.19149	1.06383	1.06383	0	2.12766	1.06383	2.12766	5.31915	0	2.12766	2.12766	2.12766	2.12766	2.12766	2.12766	2.12766	5.31915	1.06383	2.12766	3.19149	0	1.06383
162	2	5	4.25532	4.25532	2.12766	0	2.12766	4.25532	3.19149	1.06383	6.38298	4.25532	2.12766	5.31915	2.12766	3.19149	7.44681	3.19149	4.25532	7.44681	4.25532	1.06383	3.19149	6.38298	4.25532	4.25532	1.06383	2.12766	2.12766	6.38298	3.19149	3.19149	6.38298	4.25532	6.38298	7.44681	5.31915	8.51064	5.31915	6.38298	3.19149	4.25532	5.31915	7.44681	2.12766	3.19149	1.06383	2.12766	7.44681
163	2	5	1.06383	5.31915	1.06383	0	1.06383	0	0	0	1.06383	2.12766	2.12766	0	3.19149	2.12766	1.06383	0	1.06383	1.06383	1.06383	3.19149	2.12766	1.06383	5.31915	1.06383	2.12766	4.25532	2.12766	3.19149	0	2.12766	2.12766	3.19149	2.12766	2.12766	2.12766	1.06383	1.06383	0	3.19149	2.12766	3.19149	1.06383	0	2.12766	0	2.12766	0
164	2	6	19.4444	21.2963	25	18.5185	26.8519	19.4444	23.1481	23.1481	20.3704	28.7037	23.1481	25.9259	29.6296	22.2222	25	23.1481	31.4815	16.6667	25.9259	28.7037	25.9259	23.1481	34.2593	16.6667	26.8519	25	26.8519	23.1481	22.2222	24.0741	25	22.2222	29.6296	15.7407	23.1481	27.7778	16.6667	31.4815	27.7778	22.2222	25.9259	29.6296	20.3704	17.5926	23.1481	27.7778	25
165	2	6	4.62963	2.77778	2.77778	2.77778	2.77778	3.7037	3.7037	4.62963	4.62963	1.85185	4.62963	2.77778	5.55556	4.62963	4.62963	3.7037	7.40741	4.62963	2.77778	0.925926	1.85185	2.77778	3.7037	1.85185	2.77778	5.55556	2.77778	4.62963	1.85185	2.77778	5.55556	5.55556	4.62963	4.62963	6.48148	0.925926	5.55556	3.7037	3.7037	2.77778	0.925926	1.85185	3.7037	1.85185	4.62963	0	0
166	2	6	2.77778	2.77778	0.925926	0	1.85185	0.925926	3.7037	1.85185	1.85185	3.7037	2.77778	0.925926	0	0.925926	3.7037	2.77778	2.77778	2.77778	1.85185	2.77778	1.85185	3.7037	2.77778	1.85185	2.77778	2.77778	1.85185	6.48148	1.85185	1.85185	4.62963	3.7037	1.85185	4.62963	6.48148	1.85185	1.85185	2.77778	3.7037	4.62963	3.7037	5.55556	9.25926	0.925926	3.7037	5.55556	2.77778
167	2	6	50.9259	38.8889	39.8148	50.9259	41.6667	42.5926	36.1111	47.2222	49.0741	56.4815	41.6667	39.8148	46.2963	39.8148	49.0741	36.1111	42.5926	36.1111	39.8148	41.6667	39.8148	44.4444	50	46.2963	39.8148	29.6296	45.3704	33.3333	39.8148	37.963	42.5926	40.7407	36.1111	50.9259	46.2963	40.7407	41.6667	38.8889	39.8148	46.2963	42.5926	36.1111	46.2963	49.0741	39.8148	30.5556	46.2963
168	2	6	2.77778	1.85185	4.62963	3.7037	4.62963	4.62963	1.85185	2.77778	1.85185	2.77778	1.85185	5.55556	1.85185	6.48148	2.77778	4.62963	2.77778	5.55556	1.85185	2.77778	8.33333	3.7037	0.925926	3.7037	4.62963	0.925926	1.85185	3.7037	3.7037	3.7037	0	4.62963	3.7037	7.40741	6.48148	2.77778	3.7037	2.77778	5.55556	3.7037	0	3.7037	4.62963	4.62963	1.85185	1.85185	3.7037
169	2	6	0	0	0	0	0	0	0	0	0.925926	0	0	0	0	0	0	0	0	0	0	0	0	0	0	0	0	0	0	0	0	0	0	0.925926	0	0.925926	0	0	0	0	0	0	0	0.925926	0	0	0	0.925926	0
170	2	6	1.85185	0	0.925926	0	0.925926	1.85185	0	0.925926	1.85185	2.77778	0.925926	0.925926	0	0	0.925926	0.925926	0	0	0	1.85185	0	0	0	0	0.925926	0.925926	0	0.925926	1.85185	0	0	0	0.925926	0	0	0.925926	0.925926	0	0	1.85185	0.925926	1.85185	0	0	0	0	0.925926
171	2	6	0	0.925926	0.925926	0	0	0	0	0	0	0	0	0.925926	0	0	0	0	0	0	0	0.925926	0	0	0	0	0.925926	0	0	0	0	0	1.85185	0	0	0.925926	0.925926	0	0	0	0	0	0	0	0	0	0	0.925926	0
172	2	6	0	0	0	0	0.925926	0.925926	0	0	0	0	0.925926	0	0	0.925926	0	0	0	0	0.925926	0	0	0	1.85185	0.925926	0	0.925926	0	0	0	0	0	0.925926	0.925926	0	0	0	0.925926	0	0	0	0	0	0	0	0	0	0
173	2	6	4.62963	2.77778	1.85185	2.77778	1.85185	0.925926	1.85185	4.62963	0.925926	1.85185	4.62963	0.925926	1.85185	1.85185	2.77778	3.7037	0.925926	1.85185	2.77778	4.62963	4.62963	0.925926	0.925926	3.7037	2.77778	1.85185	1.85185	1.85185	3.7037	3.7037	2.77778	1.85185	2.77778	3.7037	3.7037	2.77778	3.7037	2.77778	1.85185	4.62963	5.55556	0.925926	1.85185	1.85185	1.85185	1.85185	4.62963
174	2	6	0	0	0	0	0	0	0	0	0	0	0	0	0	0	0	0	0	0	0	0	0	0	0	0	0	0	0	0	0	0	0	0	0	0	0	0	0	0	0.925926	0	0	0.925926	0	0.925926	0	0	0
175	2	6	2.77778	5.55556	3.7037	2.77778	4.62963	5.55556	2.77778	4.62963	6.48148	2.77778	2.77778	2.77778	2.77778	3.7037	2.77778	2.77778	2.77778	0	4.62963	4.62963	5.55556	5.55556	1.85185	3.7037	0.925926	2.77778	4.62963	3.7037	3.7037	7.40741	7.40741	1.85185	4.62963	5.55556	0.925926	2.77778	2.77778	7.40741	6.48148	2.77778	4.62963	3.7037	4.62963	5.55556	4.62963	7.40741	6.48148
176	2	6	12.963	9.25926	15.7407	7.40741	12.963	6.48148	13.8889	12.963	10.1852	12.037	10.1852	9.25926	10.1852	11.1111	8.33333	13.8889	12.037	9.25926	14.8148	9.25926	12.963	13.8889	10.1852	6.48148	15.7407	10.1852	10.1852	13.8889	9.25926	7.40741	10.1852	6.48148	9.25926	8.33333	10.1852	7.40741	7.40741	8.33333	12.037	7.40741	9.25926	14.8148	10.1852	13.8889	13.8889	13.8889	11.1111
177	2	6	0.925926	2.77778	2.77778	1.85185	0.925926	1.85185	2.77778	2.77778	0	1.85185	0	2.77778	0.925926	0	0	0.925926	3.7037	1.85185	1.85185	1.85185	0.925926	1.85185	3.7037	3.7037	1.85185	2.77778	2.77778	1.85185	2.77778	4.62963	3.7037	3.7037	3.7037	4.62963	2.77778	2.77778	5.55556	1.85185	3.7037	5.55556	5.55556	5.55556	2.77778	5.55556	1.85185	4.62963	3.7037
178	2	6	17.5926	8.33333	14.8148	11.1111	21.2963	14.8148	18.5185	17.5926	19.4444	18.5185	22.2222	15.7407	19.4444	12.963	12.037	17.5926	16.6667	15.7407	13.8889	24.0741	17.5926	19.4444	25	28.7037	23.1481	18.5185	26.8519	24.0741	12.037	22.2222	21.2963	24.0741	20.3704	19.4444	22.2222	21.2963	23.1481	30.5556	25	25.9259	29.6296	31.4815	22.2222	31.4815	29.6296	26.8519	29.6296
179	2	7	1.92308	5.76923	4.80769	0.961538	4.80769	3.84615	0.961538	1.92308	2.88462	4.80769	5.76923	2.88462	1.92308	3.84615	1.92308	5.76923	1.92308	3.84615	3.84615	2.88462	4.80769	8.65385	4.80769	8.65385	0.961538	8.65385	4.80769	5.76923	1.92308	5.76923	2.88462	5.76923	1.92308	2.88462	4.80769	0	2.88462	1.92308	3.84615	1.92308	2.88462	4.80769	2.88462	0	0.961538	3.84615	3.84615
180	2	7	2.88462	4.80769	5.76923	2.88462	2.88462	7.69231	2.88462	5.76923	5.76923	2.88462	6.73077	5.76923	6.73077	1.92308	2.88462	7.69231	9.61538	6.73077	1.92308	2.88462	6.73077	4.80769	5.76923	4.80769	4.80769	3.84615	4.80769	3.84615	3.84615	6.73077	1.92308	3.84615	4.80769	1.92308	2.88462	5.76923	7.69231	3.84615	4.80769	2.88462	3.84615	1.92308	0.961538	2.88462	0.961538	4.80769	2.88462
181	2	7	5.76923	13.4615	12.5	10.5769	6.73077	11.5385	7.69231	5.76923	5.76923	8.65385	10.5769	4.80769	12.5	7.69231	4.80769	12.5	16.3462	6.73077	8.65385	6.73077	7.69231	9.61538	10.5769	11.5385	7.69231	8.65385	10.5769	10.5769	7.69231	7.69231	13.4615	5.76923	6.73077	11.5385	7.69231	5.76923	13.4615	10.5769	7.69231	8.65385	7.69231	11.5385	6.73077	15.3846	9.61538	11.5385	6.73077
182	2	7	2.88462	4.80769	2.88462	2.88462	2.88462	0.961538	3.84615	5.76923	2.88462	1.92308	2.88462	3.84615	2.88462	1.92308	1.92308	1.92308	1.92308	3.84615	3.84615	3.84615	1.92308	2.88462	1.92308	1.92308	5.76923	3.84615	3.84615	2.88462	2.88462	3.84615	2.88462	0	4.80769	4.80769	0.961538	3.84615	2.88462	2.88462	3.84615	4.80769	7.69231	3.84615	5.76923	4.80769	2.88462	6.73077	0
183	2	7	0.961538	0.961538	0.961538	0	0	0	0	0	0	0	0	1.92308	2.88462	0.961538	1.92308	0	0	0	0.961538	0	0	0	0	0	0	1.92308	0.961538	1.92308	0	0	0	1.92308	0.961538	0	0.961538	0	0	1.92308	0	0	0.961538	0	0	0	0.961538	0	0
184	2	7	0.961538	0	0	0	0	0	0	0	0	0	0	0	0	1.92308	0	0	1.92308	0	0	0	0	0	0	0	0.961538	0	0	0	0	0	0	0.961538	0	0	0	0	0	0	0	0	0	0	0	0	0	0.961538	0
185	2	7	0	0	0	0	0	0	0	0.961538	0	0	0	0	0	0	0	0	0	0	0	0	0	0	0	0	0	0	0	0	0	0	0	0	0	0	0	0	0	0	0	0	0	0	0	0	0	0	0
186	2	7	0.961538	3.84615	1.92308	0	2.88462	2.88462	0	2.88462	1.92308	0.961538	1.92308	1.92308	0	1.92308	0.961538	0.961538	0.961538	2.88462	1.92308	0.961538	0	0.961538	1.92308	1.92308	0.961538	0	0	0	1.92308	0.961538	0	0.961538	1.92308	1.92308	0	0	0	0.961538	1.92308	0	0	0	0	0	0	0	0.961538
187	2	7	0	0	0	0	0.961538	0	0	1.92308	0	1.92308	0	0	1.92308	0	0.961538	0	0.961538	0.961538	0	0.961538	0.961538	0	0	1.92308	0	0	0.961538	0.961538	0.961538	0	1.92308	0	0.961538	0	0.961538	0	1.92308	0.961538	2.88462	0	0.961538	0.961538	0.961538	0	0	0.961538	0
188	2	7	0.961538	0	0.961538	0	0	0	0.961538	0.961538	1.92308	0.961538	0.961538	0	0.961538	0	0	0	0.961538	0.961538	0.961538	1.92308	0	0	0.961538	0	0.961538	0	1.92308	0	0	0.961538	0.961538	1.92308	0.961538	0.961538	0.961538	0	1.92308	0	0.961538	0	0	0.961538	0	0	0.961538	0.961538	0
189	2	7	0.961538	3.84615	2.88462	0.961538	1.92308	2.88462	2.88462	4.80769	4.80769	2.88462	5.76923	0.961538	3.84615	0.961538	1.92308	1.92308	1.92308	3.84615	1.92308	1.92308	1.92308	0.961538	0.961538	3.84615	2.88462	0.961538	1.92308	0.961538	1.92308	1.92308	1.92308	1.92308	3.84615	3.84615	2.88462	2.88462	0	3.84615	0.961538	2.88462	2.88462	1.92308	2.88462	1.92308	4.80769	1.92308	2.88462
190	2	7	6.73077	4.80769	3.84615	2.88462	2.88462	1.92308	3.84615	0.961538	1.92308	0.961538	5.76923	6.73077	2.88462	1.92308	2.88462	3.84615	6.73077	5.76923	0.961538	4.80769	0.961538	7.69231	4.80769	2.88462	0.961538	4.80769	4.80769	1.92308	1.92308	5.76923	4.80769	3.84615	0.961538	0.961538	4.80769	7.69231	4.80769	6.73077	5.76923	6.73077	0.961538	3.84615	0.961538	4.80769	0.961538	4.80769	4.80769
191	2	7	0	1.92308	1.92308	0.961538	1.92308	0	1.92308	1.92308	1.92308	2.88462	0.961538	1.92308	0	0	0.961538	2.88462	1.92308	0	0.961538	0.961538	0.961538	0.961538	0	0.961538	0	0	0	0.961538	0	0	0.961538	0	0.961538	0	0.961538	1.92308	0	1.92308	0	0	0	0	0	0	0	0	1.92308
192	2	7	1.92308	3.84615	0.961538	1.92308	6.73077	5.76923	0.961538	1.92308	3.84615	2.88462	0	2.88462	1.92308	2.88462	4.80769	2.88462	2.88462	3.84615	1.92308	3.84615	3.84615	1.92308	1.92308	5.76923	1.92308	0.961538	2.88462	3.84615	0.961538	0.961538	2.88462	2.88462	0.961538	3.84615	6.73077	2.88462	1.92308	2.88462	4.80769	7.69231	2.88462	1.92308	4.80769	10.5769	4.80769	5.76923	4.80769
193	2	7	1.92308	0	0	0.961538	0.961538	0	2.88462	0.961538	0.961538	0	1.92308	0	0	0	1.92308	1.92308	0.961538	0	0	0.961538	1.92308	0	0	1.92308	0.961538	0.961538	0	0.961538	0	0	0	0.961538	1.92308	0.961538	0.961538	0	1.92308	0.961538	0.961538	0.961538	0	0.961538	0.961538	1.92308	0.961538	0	0.961538
194	2	7	24.0385	17.3077	25	26.9231	32.6923	14.4231	16.3462	20.1923	28.8462	17.3077	19.2308	20.1923	18.2692	16.3462	14.4231	23.0769	17.3077	17.3077	16.3462	14.4231	20.1923	22.1154	12.5	12.5	16.3462	21.1538	14.4231	15.3846	17.3077	10.5769	21.1538	18.2692	12.5	12.5	23.0769	6.73077	13.4615	14.4231	17.3077	12.5	13.4615	9.61538	13.4615	13.4615	11.5385	13.4615	12.5
195	2	8	58.8785	41.1215	49.5327	55.1402	53.271	47.6636	48.5981	48.5981	49.5327	42.0561	43.9252	57.9439	43.9252	50.4673	59.8131	53.271	40.1869	59.8131	51.4019	41.1215	54.2056	42.0561	53.271	58.8785	57.0093	39.2523	52.3364	47.6636	54.2056	55.1402	44.8598	61.6822	51.4019	55.1402	51.4019	57.9439	40.1869	50.4673	57.9439	44.8598	46.729	51.4019	47.6636	45.7944	62.6168	50.4673	46.729
196	2	8	7.47664	0	1.86916	3.73832	2.80374	4.6729	0	1.86916	2.80374	2.80374	6.54206	1.86916	3.73832	6.54206	2.80374	8.41121	3.73832	0.934579	3.73832	2.80374	0.934579	5.60748	1.86916	2.80374	6.54206	3.73832	2.80374	4.6729	2.80374	1.86916	4.6729	2.80374	6.54206	3.73832	0.934579	1.86916	2.80374	2.80374	3.73832	3.73832	4.6729	5.60748	3.73832	5.60748	4.6729	0.934579	1.86916
197	2	8	0	0	0.934579	0	0	0.934579	0	0	0	0	0	0	0	0	0	0	0	0	0	0	0.934579	0	0	0	0	0	0	0	0.934579	0	0	0.934579	0	0.934579	0	0	0	0	0.934579	0.934579	0	0	0.934579	0	0	0	0
198	2	8	1.86916	1.86916	0	0.934579	0.934579	0.934579	3.73832	0.934579	1.86916	0	0	0	0	0	1.86916	0.934579	0	0.934579	0	2.80374	0.934579	0	1.86916	0.934579	0.934579	1.86916	0	0.934579	1.86916	1.86916	0.934579	0.934579	0	1.86916	1.86916	3.73832	0.934579	0.934579	0.934579	0.934579	3.73832	0	0	0.934579	0	3.73832	0.934579
199	2	8	2.80374	0.934579	4.6729	1.86916	2.80374	0	0.934579	1.86916	0	0	3.73832	0.934579	1.86916	1.86916	4.6729	1.86916	1.86916	4.6729	2.80374	0	2.80374	0	0.934579	3.73832	1.86916	0.934579	2.80374	4.6729	3.73832	1.86916	1.86916	0	2.80374	0.934579	0	2.80374	0.934579	0	1.86916	3.73832	0.934579	2.80374	0.934579	2.80374	1.86916	0.934579	1.86916
200	2	8	0.934579	4.6729	1.86916	0.934579	0.934579	0.934579	2.80374	3.73832	0.934579	2.80374	1.86916	0	0.934579	0.934579	2.80374	0.934579	0	0	1.86916	0	5.60748	0.934579	1.86916	0.934579	0	1.86916	0.934579	0.934579	0.934579	2.80374	0.934579	0	1.86916	1.86916	2.80374	0.934579	1.86916	1.86916	1.86916	2.80374	0	4.6729	2.80374	3.73832	0.934579	2.80374	1.86916
201	2	8	0.934579	3.73832	0.934579	1.86916	0.934579	1.86916	1.86916	2.80374	0.934579	2.80374	2.80374	0	0.934579	0.934579	3.73832	0.934579	0.934579	1.86916	6.54206	2.80374	0.934579	1.86916	3.73832	0.934579	1.86916	5.60748	0.934579	0.934579	3.73832	2.80374	2.80374	3.73832	2.80374	0.934579	3.73832	0.934579	2.80374	0.934579	4.6729	4.6729	0.934579	0.934579	3.73832	2.80374	1.86916	2.80374	2.80374
202	2	8	2.80374	0	2.80374	0.934579	2.80374	2.80374	0	2.80374	0.934579	0	2.80374	1.86916	2.80374	1.86916	0.934579	2.80374	0	0.934579	0	0	0	0	1.86916	2.80374	1.86916	0.934579	0	0.934579	0	1.86916	0.934579	0	0.934579	0.934579	0	0.934579	0	0	0.934579	0	1.86916	0.934579	0.934579	2.80374	0	1.86916	1.86916
203	2	8	0	0	0	0	0	0	0	0	0	0	0	0	0	0	0	0	0	0	0	0	0	0	0	0	0	0	0	0	0	0	0.934579	0	0	0	0	0	0	0	0	0	0	0	0	0	0	0	0
204	2	8	0.934579	2.80374	0.934579	0.934579	1.86916	1.86916	0.934579	1.86916	1.86916	1.86916	6.54206	0.934579	2.80374	2.80374	3.73832	1.86916	0.934579	0	1.86916	0	5.60748	1.86916	0	2.80374	0.934579	2.80374	2.80374	2.80374	0.934579	1.86916	3.73832	0.934579	0.934579	2.80374	3.73832	0	2.80374	1.86916	3.73832	0	1.86916	0.934579	6.54206	4.6729	1.86916	1.86916	0
205	2	8	0	2.80374	0.934579	0	0.934579	0	0.934579	0.934579	0.934579	1.86916	0.934579	1.86916	0.934579	0.934579	0	2.80374	0	0.934579	0.934579	0.934579	1.86916	0	0	0.934579	0.934579	0.934579	0	0.934579	0	0	0.934579	0.934579	0.934579	0	0.934579	0	0.934579	1.86916	0.934579	0	1.86916	0	0.934579	0.934579	1.86916	0	0
206	2	8	1.86916	0.934579	0	0.934579	0.934579	0.934579	0.934579	0.934579	0	0	1.86916	1.86916	0	0	0	0.934579	0	0	0	0	0.934579	0	0	0.934579	0	0.934579	0	0	0.934579	0	0.934579	0.934579	1.86916	0	0	0	0.934579	0	0.934579	0	0.934579	0	0	0	0	0	0
207	2	8	0	0.934579	0	0	0	0.934579	0.934579	0.934579	0	0	0	0	0	0	0.934579	0	0	0	0	0	0.934579	0.934579	0	0	0	0	0	0	0	0	0	0	0	0	0	0	0	0	0.934579	0	0	0	0	0	0	0	0.934579
208	2	8	0	0	1.86916	0	0.934579	0	0	0	0	0	0	0	2.80374	0	1.86916	0	0.934579	0	0.934579	0	0	0	0	0	0	0	0	0	0	0	1.86916	0	0.934579	0	0	0.934579	0	0.934579	0	0	0	0	0	0.934579	0	0	0
209	2	8	1.86916	1.86916	2.80374	0	1.86916	3.73832	2.80374	0.934579	0	0	0	0.934579	3.73832	0	0	1.86916	4.6729	0	0.934579	0.934579	0.934579	0	2.80374	2.80374	1.86916	1.86916	0	0.934579	1.86916	0.934579	0	2.80374	1.86916	0	0.934579	0	2.80374	0.934579	0.934579	0	2.80374	1.86916	3.73832	4.6729	0.934579	1.86916	0
210	2	8	0	0	0	0.934579	1.86916	0	0.934579	0	0.934579	0.934579	0.934579	0.934579	0.934579	0	0	0.934579	2.80374	1.86916	0	0	0	1.86916	0	0.934579	0	0	0.934579	0.934579	0	1.86916	0.934579	0.934579	0.934579	0	0.934579	3.73832	0	1.86916	0.934579	0.934579	0.934579	0	0.934579	2.80374	2.80374	0.934579	0.934579
211	2	8	1.86916	3.73832	3.73832	0.934579	0.934579	2.80374	0.934579	2.80374	1.86916	2.80374	1.86916	5.60748	3.73832	1.86916	1.86916	3.73832	1.86916	0.934579	3.73832	2.80374	1.86916	2.80374	1.86916	2.80374	2.80374	2.80374	2.80374	2.80374	1.86916	1.86916	1.86916	0	2.80374	3.73832	0	1.86916	2.80374	0	1.86916	0.934579	1.86916	2.80374	1.86916	2.80374	5.60748	2.80374	0
212	2	8	25.2336	17.757	18.6916	28.0374	15.8879	20.5607	21.4953	18.6916	28.0374	22.4299	18.6916	21.4953	24.2991	16.8224	14.9533	13.0841	21.4953	18.6916	19.6262	21.4953	12.1495	19.6262	19.6262	18.6916	8.41121	18.6916	11.215	17.757	14.0187	14.9533	12.1495	11.215	12.1495	15.8879	18.6916	16.8224	15.8879	14.9533	14.9533	11.215	14.0187	9.34579	10.2804	14.0187	12.1495	7.47664	5.60748
213	3	1	0.892857	0	0.892857	0.892857	3.57143	0.892857	0	3.57143	3.57143	0	1.78571	2.67857	0.892857	1.78571	6.25	0.892857	2.67857	6.25	1.78571	2.67857	0.892857	4.46429	1.78571	6.25	0	4.46429	5.35714	6.25	1.78571	5.35714	4.46429	2.67857	3.57143	3.57143	4.46429	3.57143	4.46429	2.67857	1.78571	8.92857	3.57143	4.46429	6.25	5.35714	5.35714	3.57143	6.25
214	3	1	1.78571	4.46429	3.57143	2.67857	2.67857	1.78571	6.25	4.46429	4.46429	4.46429	3.57143	1.78571	1.78571	5.35714	1.78571	2.67857	0.892857	5.35714	4.46429	3.57143	3.57143	2.67857	2.67857	1.78571	4.46429	2.67857	1.78571	1.78571	3.57143	4.46429	8.03571	3.57143	2.67857	3.57143	2.67857	2.67857	3.57143	3.57143	0.892857	6.25	3.57143	2.67857	5.35714	8.03571	3.57143	6.25	5.35714
215	3	1	1.78571	1.78571	0.892857	1.78571	0	0	0.892857	2.67857	0	0	0	0.892857	0.892857	0	0.892857	0.892857	0	0	1.78571	0.892857	3.57143	2.67857	0.892857	0	0.892857	0	0	1.78571	0	1.78571	0	0	2.67857	0	0.892857	0.892857	0	0	0	0	0	1.78571	0	0.892857	0	0	0
216	3	1	0.892857	0	0.892857	0	0	1.78571	0.892857	0	1.78571	1.78571	0	1.78571	0.892857	0	1.78571	0	0.892857	0.892857	0	0.892857	1.78571	0	0	0	1.78571	1.78571	0	0.892857	0	1.78571	0	0	0.892857	0	0.892857	0	0	0	0	0	0	0	0	0.892857	0.892857	0	0.892857
217	3	1	0	0	0.892857	0.892857	0	0	0	0	0	0.892857	1.78571	0	1.78571	0	0	0.892857	0.892857	0	0	0	0.892857	0	0	0	0	0	0	0	0	0.892857	0.892857	1.78571	0.892857	1.78571	0	0.892857	0.892857	1.78571	0	1.78571	0	0.892857	0	0	0.892857	1.78571	1.78571
218	3	1	28.5714	30.3571	28.5714	22.3214	24.1071	30.3571	26.7857	22.3214	24.1071	30.3571	24.1071	27.6786	24.1071	21.4286	16.0714	30.3571	28.5714	26.7857	24.1071	25	29.4643	21.4286	16.9643	21.4286	20.5357	25.8929	20.5357	24.1071	22.3214	22.3214	18.75	15.1786	17.8571	18.75	17.8571	20.5357	21.4286	12.5	20.5357	20.5357	11.6071	25	20.5357	20.5357	15.1786	17.8571	20.5357
219	3	2	3.9604	0.990099	1.9802	0	0.990099	0.990099	0.990099	0	2.9703	0	0	0.990099	2.9703	3.9604	1.9802	0.990099	0.990099	0.990099	1.9802	2.9703	0	0	0.990099	0	4.9505	0.990099	4.9505	6.93069	1.9802	0.990099	6.93069	0.990099	3.9604	1.9802	0.990099	3.9604	2.9703	1.9802	3.9604	4.9505	1.9802	1.9802	3.9604	6.93069	4.9505	8.91089	2.9703
220	3	2	2.9703	1.9802	1.9802	1.9802	0.990099	3.9604	1.9802	0	1.9802	2.9703	0.990099	4.9505	4.9505	3.9604	4.9505	1.9802	2.9703	3.9604	2.9703	3.9604	3.9604	2.9703	2.9703	4.9505	1.9802	2.9703	3.9604	2.9703	4.9505	3.9604	3.9604	5.94059	1.9802	9.90099	4.9505	3.9604	0	10.8911	2.9703	5.94059	4.9505	4.9505	6.93069	3.9604	3.9604	4.9505	2.9703
221	3	2	4.9505	5.94059	3.9604	1.9802	1.9802	3.9604	5.94059	1.9802	1.9802	2.9703	2.9703	4.9505	4.9505	5.94059	2.9703	3.9604	1.9802	4.9505	6.93069	2.9703	1.9802	4.9505	4.9505	4.9505	1.9802	4.9505	4.9505	5.94059	3.9604	6.93069	2.9703	6.93069	0.990099	3.9604	3.9604	5.94059	5.94059	5.94059	4.9505	3.9604	1.9802	3.9604	3.9604	0.990099	0.990099	6.93069	3.9604
222	3	2	0.990099	1.9802	0.990099	1.9802	0	0	0	0	0	0	0	0	0.990099	0.990099	0	0.990099	0	0	0	1.9802	0	0.990099	0	1.9802	0.990099	0.990099	0.990099	0	0	1.9802	0	0	0	0	0.990099	0.990099	0	0	0	1.9802	0	0	0	0.990099	0.990099	0	0
223	3	2	0	0.990099	0.990099	1.9802	0	0.990099	0	1.9802	0.990099	1.9802	1.9802	0	1.9802	0	1.9802	0.990099	3.9604	0.990099	2.9703	0.990099	0.990099	0.990099	2.9703	0.990099	0.990099	0.990099	2.9703	1.9802	3.9604	0	1.9802	0	1.9802	0	1.9802	0	1.9802	1.9802	0.990099	3.9604	0	0.990099	1.9802	0.990099	0.990099	1.9802	2.9703
224	3	2	5.94059	2.9703	3.9604	2.9703	6.93069	3.9604	2.9703	1.9802	2.9703	3.9604	2.9703	3.9604	2.9703	2.9703	1.9802	3.9604	1.9802	1.9802	1.9802	6.93069	4.9505	0.990099	3.9604	2.9703	0.990099	1.9802	2.9703	0.990099	4.9505	1.9802	0	2.9703	0.990099	0.990099	1.9802	0.990099	0.990099	0	0.990099	0	0.990099	1.9802	1.9802	0	3.9604	0	0
225	3	2	0	0	2.9703	0	0	1.9802	0.990099	0	0	1.9802	0	0	0.990099	0	0.990099	0.990099	0	0.990099	0	0	0	0	0.990099	1.9802	0	0.990099	0	0.990099	0.990099	0	0	0	0	0	0	2.9703	1.9802	0.990099	0	0.990099	0	0.990099	0	0.990099	0	0	0
226	3	2	0.990099	0.990099	0	0	0.990099	0	0	0.990099	0	0	0	0.990099	0.990099	0.990099	0	0	0	0	1.9802	0	1.9802	0.990099	0.990099	0	0	0.990099	1.9802	0.990099	2.9703	0.990099	0.990099	0.990099	0.990099	0.990099	0	0.990099	0	0.990099	0.990099	0.990099	0	0	1.9802	0.990099	0	1.9802	0.990099
227	3	2	28.7129	17.8218	21.7822	32.6733	21.7822	30.6931	26.7327	26.7327	31.6832	30.6931	22.7723	22.7723	23.7624	27.7228	20.7921	30.6931	21.7822	36.6337	19.802	19.802	30.6931	23.7624	29.703	22.7723	19.802	22.7723	26.7327	27.7228	17.8218	21.7822	19.802	19.802	23.7624	20.7921	19.802	17.8218	19.802	18.8119	18.8119	20.7921	15.8416	13.8614	19.802	18.8119	16.8317	19.802	22.7723
228	3	3	1.04167	0	1.04167	2.08333	0	3.125	2.08333	3.125	4.16667	2.08333	1.04167	4.16667	3.125	1.04167	0	2.08333	1.04167	1.04167	3.125	1.04167	1.04167	3.125	4.16667	2.08333	2.08333	0	0	3.125	0	2.08333	0	2.08333	0	2.08333	3.125	1.04167	2.08333	0	1.04167	3.125	2.08333	5.20833	5.20833	2.08333	2.08333	1.04167	3.125
229	3	3	0	1.04167	1.04167	1.04167	0	1.04167	1.04167	0	1.04167	1.04167	3.125	1.04167	0	1.04167	0	1.04167	3.125	2.08333	2.08333	1.04167	2.08333	1.04167	1.04167	2.08333	1.04167	2.08333	3.125	1.04167	3.125	1.04167	2.08333	1.04167	1.04167	3.125	1.04167	3.125	4.16667	3.125	4.16667	2.08333	3.125	2.08333	2.08333	1.04167	3.125	5.20833	0
230	3	3	1.04167	0	1.04167	0	0	0	0	0	1.04167	0	0	0	0	0	0	0	0	0	1.04167	0	1.04167	0	0	1.04167	0	0	1.04167	0	0	1.04167	0	0	1.04167	0	0	1.04167	2.08333	0	1.04167	3.125	0	3.125	0	1.04167	0	1.04167	1.04167
231	3	3	0	1.04167	1.04167	1.04167	2.08333	0	2.08333	4.16667	2.08333	0	4.16667	2.08333	0	2.08333	1.04167	0	0	1.04167	2.08333	1.04167	2.08333	1.04167	1.04167	1.04167	2.08333	1.04167	1.04167	0	0	1.04167	1.04167	0	2.08333	1.04167	1.04167	0	2.08333	1.04167	1.04167	2.08333	3.125	1.04167	0	1.04167	3.125	0	2.08333
232	3	3	2.08333	1.04167	2.08333	2.08333	3.125	3.125	2.08333	1.04167	2.08333	3.125	3.125	1.04167	0	2.08333	2.08333	3.125	2.08333	2.08333	1.04167	2.08333	2.08333	3.125	2.08333	1.04167	2.08333	2.08333	0	0	0	3.125	1.04167	3.125	0	3.125	0	2.08333	1.04167	2.08333	0	2.08333	1.04167	0	2.08333	1.04167	2.08333	1.04167	0
233	3	3	0	0	0	0	1.04167	0	0	0	0	0	0	0	1.04167	0	1.04167	0	0	0	1.04167	1.04167	0	0	1.04167	0	1.04167	0	0	0	0	0	0	0	0	0	1.04167	0	0	0	0	1.04167	0	0	1.04167	0	0	0	0
234	3	3	4.16667	2.08333	5.20833	2.08333	3.125	8.33333	6.25	4.16667	4.16667	3.125	7.29167	7.29167	1.04167	2.08333	8.33333	5.20833	3.125	6.25	3.125	4.16667	4.16667	6.25	4.16667	2.08333	6.25	9.375	3.125	1.04167	2.08333	4.16667	9.375	2.08333	0	2.08333	2.08333	2.08333	7.29167	0	3.125	2.08333	4.16667	4.16667	2.08333	1.04167	5.20833	5.20833	4.16667
235	3	3	18.75	9.375	29.1667	14.5833	17.7083	12.5	19.7917	15.625	10.4167	16.6667	8.33333	14.5833	16.6667	11.4583	21.875	14.5833	10.4167	14.5833	17.7083	11.4583	10.4167	14.5833	12.5	10.4167	14.5833	12.5	11.4583	13.5417	15.625	14.5833	8.33333	6.25	10.4167	18.75	6.25	14.5833	9.375	11.4583	13.5417	10.4167	15.625	4.16667	14.5833	12.5	8.33333	11.4583	13.5417
236	3	3	2.08333	1.04167	0	1.04167	1.04167	2.08333	2.08333	2.08333	3.125	1.04167	0	1.04167	1.04167	2.08333	1.04167	1.04167	0	0	0	0	2.08333	1.04167	0	0	0	1.04167	1.04167	1.04167	1.04167	1.04167	0	0	0	0	2.08333	1.04167	0	0	2.08333	0	0	0	1.04167	0	1.04167	0	0
237	3	4	0.869565	0.869565	1.73913	1.73913	0.869565	0	1.73913	1.73913	1.73913	0.869565	1.73913	1.73913	2.6087	0.869565	2.6087	2.6087	1.73913	2.6087	0.869565	2.6087	4.34783	3.47826	3.47826	1.73913	4.34783	3.47826	2.6087	5.21739	5.21739	0	2.6087	2.6087	4.34783	3.47826	0	6.95652	2.6087	3.47826	2.6087	3.47826	2.6087	6.08696	6.95652	6.95652	4.34783	5.21739	2.6087
238	3	4	4.34783	3.47826	5.21739	5.21739	1.73913	0.869565	5.21739	4.34783	0.869565	5.21739	1.73913	2.6087	3.47826	0.869565	3.47826	1.73913	4.34783	4.34783	1.73913	5.21739	2.6087	1.73913	2.6087	1.73913	3.47826	1.73913	5.21739	1.73913	4.34783	5.21739	2.6087	9.56522	0.869565	6.08696	1.73913	2.6087	1.73913	4.34783	5.21739	3.47826	1.73913	6.95652	0.869565	0.869565	3.47826	3.47826	5.21739
239	3	4	26.9565	19.1304	26.087	29.5652	22.6087	32.1739	19.1304	22.6087	24.3478	25.2174	19.1304	25.2174	21.7391	27.8261	22.6087	20.8696	25.2174	15.6522	31.3043	21.7391	17.3913	18.2609	20	17.3913	19.1304	22.6087	20.8696	16.5217	28.6957	13.913	20	15.6522	13.913	18.2609	19.1304	13.0435	18.2609	13.913	23.4783	19.1304	11.3043	12.1739	21.7391	16.5217	18.2609	14.7826	25.2174
240	3	4	4.34783	0.869565	1.73913	1.73913	0.869565	1.73913	2.6087	0	1.73913	0	0.869565	0.869565	3.47826	0	0	0.869565	1.73913	2.6087	0	0.869565	0	0	3.47826	1.73913	0.869565	1.73913	1.73913	0	0	1.73913	1.73913	4.34783	1.73913	4.34783	0	0	2.6087	0	3.47826	3.47826	3.47826	3.47826	0	1.73913	0.869565	0.869565	0.869565
241	3	4	0	1.73913	4.34783	2.6087	4.34783	2.6087	3.47826	0.869565	1.73913	4.34783	3.47826	5.21739	1.73913	1.73913	3.47826	2.6087	0.869565	1.73913	3.47826	0.869565	3.47826	0.869565	1.73913	1.73913	1.73913	4.34783	5.21739	3.47826	0.869565	5.21739	3.47826	2.6087	6.08696	4.34783	4.34783	0	2.6087	6.08696	2.6087	0	3.47826	2.6087	1.73913	1.73913	0.869565	0.869565	0
242	3	4	0	2.6087	0.869565	0.869565	2.6087	0.869565	0	1.73913	0	2.6087	0	0.869565	0	0	0	0.869565	0	0	0.869565	0	0.869565	0.869565	0	0.869565	0.869565	0.869565	0	0	1.73913	0	0	0	1.73913	0	0.869565	0	0.869565	1.73913	0	2.6087	0	1.73913	0.869565	0	1.73913	0	0
243	3	4	14.7826	15.6522	9.56522	9.56522	17.3913	10.4348	19.1304	11.3043	13.913	9.56522	13.913	13.0435	15.6522	13.0435	12.1739	11.3043	13.913	14.7826	16.5217	15.6522	14.7826	15.6522	13.913	14.7826	8.69565	11.3043	13.0435	14.7826	16.5217	11.3043	12.1739	18.2609	17.3913	11.3043	18.2609	19.1304	11.3043	13.0435	16.5217	13.0435	13.0435	12.1739	16.5217	8.69565	14.7826	13.913	21.7391
244	3	4	1.73913	0.869565	2.6087	2.6087	5.21739	2.6087	4.34783	3.47826	1.73913	1.73913	1.73913	1.73913	0.869565	0	0	0.869565	0	0	0	0	0.869565	1.73913	0.869565	0.869565	0.869565	0	2.6087	0.869565	4.34783	0.869565	0.869565	1.73913	0	0	0	0.869565	0	0	0.869565	0	1.73913	0.869565	0.869565	1.73913	0	0	0
245	3	4	126.957	140.87	141.739	122.609	144.348	133.043	133.913	124.348	140.87	147.826	130.435	138.261	126.957	136.522	133.043	130.435	135.652	131.304	137.391	122.609	120	121.739	127.826	111.304	113.913	116.522	121.739	122.609	113.913	102.609	107.826	113.913	114.783	120	95.6522	131.304	116.522	117.391	119.13	115.652	110.435	119.13	114.783	109.565	116.522	121.739	96.5217
246	3	4	54.7826	60.8696	61.7391	64.3478	56.5217	52.1739	60.8696	59.1304	60	59.1304	60	48.6957	59.1304	53.913	46.087	56.5217	54.7826	66.087	57.3913	56.5217	52.1739	55.6522	69.5652	74.7826	66.9565	53.0435	66.9565	60	58.2609	67.8261	54.7826	71.3043	56.5217	68.6957	57.3913	63.4783	67.8261	67.8261	73.0435	60.8696	63.4783	59.1304	66.087	71.3043	60	62.6087	70.4348
247	3	5	0	2.52101	1.68067	1.68067	1.68067	0	0.840336	1.68067	0	0.840336	0	0.840336	0.840336	0.840336	3.36134	2.52101	2.52101	2.52101	2.52101	0.840336	1.68067	2.52101	0.840336	4.20168	2.52101	3.36134	0.840336	2.52101	1.68067	2.52101	4.20168	3.36134	0.840336	2.52101	5.04202	6.72269	4.20168	5.88235	2.52101	0.840336	3.36134	2.52101	1.68067	5.04202	5.88235	5.04202	4.20168
248	3	5	0.840336	1.68067	0	2.52101	1.68067	0	0.840336	2.52101	0	0	0	1.68067	0.840336	0.840336	2.52101	0.840336	3.36134	0	1.68067	4.20168	0	1.68067	2.52101	1.68067	3.36134	0.840336	0	2.52101	2.52101	2.52101	2.52101	1.68067	0.840336	2.52101	1.68067	1.68067	2.52101	0.840336	3.36134	4.20168	0.840336	0.840336	3.36134	4.20168	1.68067	0.840336	2.52101
249	3	5	1.68067	2.52101	2.52101	0.840336	0	0.840336	0.840336	0	1.68067	0	2.52101	0	2.52101	3.36134	0.840336	2.52101	0.840336	4.20168	0.840336	2.52101	0	3.36134	0.840336	2.52101	1.68067	0.840336	1.68067	1.68067	0	1.68067	2.52101	2.52101	3.36134	1.68067	3.36134	2.52101	0.840336	4.20168	2.52101	0.840336	0.840336	0	4.20168	3.36134	3.36134	4.20168	0.840336
250	3	5	15.1261	24.3697	18.4874	16.8067	15.1261	14.2857	15.9664	25.2101	13.4454	14.2857	20.1681	20.1681	21.8487	18.4874	15.9664	17.6471	13.4454	18.4874	16.8067	10.9244	21.8487	18.4874	10.9244	21.0084	11.7647	19.3277	10.084	21.8487	9.2437	12.605	18.4874	14.2857	19.3277	11.7647	16.8067	14.2857	16.8067	10.9244	17.6471	7.56303	12.605	15.9664	11.7647	12.605	10.9244	9.2437	15.1261
251	3	5	9.2437	6.72269	5.04202	5.04202	3.36134	8.40336	12.605	5.88235	6.72269	10.084	10.9244	5.88235	5.88235	3.36134	9.2437	7.56303	5.04202	8.40336	9.2437	10.084	8.40336	5.04202	7.56303	9.2437	6.72269	7.56303	5.88235	9.2437	10.084	5.88235	8.40336	7.56303	10.084	5.88235	9.2437	8.40336	9.2437	6.72269	7.56303	5.88235	4.20168	10.084	10.084	8.40336	8.40336	6.72269	7.56303
252	3	5	0.840336	0.840336	0.840336	0	0	0	0.840336	0.840336	0	0	1.68067	0	1.68067	0.840336	2.52101	0	2.52101	0	1.68067	1.68067	0	0	0	0.840336	0.840336	0	0	0	0	0.840336	0.840336	0.840336	0	0.840336	0.840336	0	0.840336	0	0.840336	0	0	0	0	0	0.840336	1.68067	0
253	3	5	0.840336	1.68067	2.52101	0.840336	2.52101	0.840336	0.840336	0	0.840336	0.840336	0.840336	0	0.840336	1.68067	0	1.68067	1.68067	0.840336	0	0.840336	2.52101	0.840336	0	1.68067	0	0	0.840336	0	1.68067	0.840336	0	0	1.68067	1.68067	0.840336	0.840336	0.840336	0.840336	0	0.840336	0	0	0	0	0.840336	1.68067	1.68067
254	3	5	0	0.840336	0.840336	2.52101	2.52101	2.52101	2.52101	0	0	1.68067	2.52101	1.68067	5.88235	5.04202	0.840336	0	0	2.52101	2.52101	0.840336	0	0	1.68067	1.68067	2.52101	1.68067	1.68067	0.840336	2.52101	1.68067	2.52101	1.68067	1.68067	0	0.840336	0.840336	0.840336	0	0.840336	1.68067	0	1.68067	1.68067	0.840336	0.840336	0	0
255	3	5	0	0.840336	0.840336	2.52101	0.840336	0.840336	0.840336	0	1.68067	0.840336	0	0.840336	0	0	2.52101	0.840336	0.840336	0.840336	0.840336	1.68067	0.840336	0	1.68067	2.52101	0.840336	0.840336	0.840336	0	1.68067	1.68067	0	0	0	0.840336	0.840336	1.68067	0.840336	0.840336	0	2.52101	0	0	0	0.840336	0.840336	2.52101	0
256	3	5	0.840336	0.840336	0	0	0	0	0	0	0	1.68067	0	0	0	0.840336	0	0.840336	0.840336	0	0.840336	0	0	0	0	1.68067	1.68067	0	0.840336	0	0.840336	0.840336	0.840336	0	1.68067	0.840336	0.840336	0	0.840336	0.840336	0	0	0.840336	0.840336	0	0	0	0	0.840336
257	3	5	3.36134	0.840336	3.36134	1.68067	3.36134	4.20168	2.52101	0	1.68067	0	0.840336	1.68067	0.840336	0.840336	4.20168	0	4.20168	2.52101	0	3.36134	0.840336	1.68067	0.840336	2.52101	2.52101	1.68067	1.68067	1.68067	1.68067	0.840336	1.68067	0.840336	0.840336	1.68067	0.840336	0	0.840336	0	1.68067	1.68067	0.840336	0	0	0.840336	1.68067	0	1.68067
258	3	5	73.9496	68.9076	61.3445	59.6639	62.1849	56.3025	66.3866	73.9496	58.8235	61.3445	61.3445	57.1429	58.8235	68.0672	63.0252	63.0252	63.8655	61.3445	57.1429	62.1849	61.3445	63.8655	63.8655	54.6218	59.6639	67.2269	71.4286	67.2269	64.7059	61.3445	57.9832	60.5042	68.0672	70.5882	65.5462	67.2269	67.2269	68.0672	64.7059	63.8655	63.0252	59.6639	66.3866	59.6639	57.1429	64.7059	62.1849
259	3	6	3.44828	0	1.72414	1.72414	0.862069	0.862069	1.72414	1.72414	1.72414	1.72414	0.862069	1.72414	1.72414	1.72414	0.862069	4.31034	2.58621	3.44828	3.44828	1.72414	2.58621	1.72414	3.44828	1.72414	2.58621	4.31034	3.44828	1.72414	2.58621	2.58621	2.58621	3.44828	1.72414	0.862069	0.862069	1.72414	5.17241	2.58621	0.862069	6.03448	4.31034	0.862069	7.75862	5.17241	6.89655	2.58621	1.72414
260	3	6	4.31034	3.44828	0	1.72414	1.72414	2.58621	3.44828	1.72414	2.58621	0.862069	2.58621	2.58621	2.58621	2.58621	3.44828	3.44828	3.44828	3.44828	2.58621	0.862069	5.17241	0.862069	3.44828	4.31034	3.44828	1.72414	2.58621	3.44828	2.58621	3.44828	4.31034	3.44828	1.72414	3.44828	2.58621	2.58621	3.44828	0.862069	2.58621	1.72414	0	5.17241	3.44828	1.72414	4.31034	4.31034	0.862069
261	3	6	0	0	0	0	0	1.72414	0	0	0	0.862069	0.862069	0.862069	0	0	1.72414	0.862069	1.72414	0	0.862069	0.862069	0	0	0.862069	0	0	2.58621	0	0.862069	0	0.862069	0.862069	0	0.862069	2.58621	0	0.862069	0	0	0.862069	0	0	0.862069	1.72414	0	0	1.72414	1.72414
262	3	6	0	0.862069	0	0.862069	0	0	0.862069	0.862069	0	0.862069	0	0	0.862069	0	0	0.862069	0.862069	0	0	0	0	0	0.862069	0	0	0.862069	0	0	0.862069	0	1.72414	0	0	0.862069	1.72414	0	0	0	0	0	0	0	0	0	0	0	0
263	3	6	0	0	0	0	0	0	0	0	0	0	0	0	0	0.862069	0	0	0	0	0	0	0	0	0	0.862069	0	0	0	0	0	0	0	0	0	0	0	0	0	0	0	0	0	0	0	0	0	0	0
264	3	6	1.72414	3.44828	0.862069	1.72414	0	0.862069	1.72414	1.72414	0	0	2.58621	1.72414	1.72414	3.44828	2.58621	0	2.58621	3.44828	0.862069	1.72414	2.58621	0.862069	0.862069	0.862069	0	0.862069	0	0	0.862069	0	0	0	0.862069	0	0	0	0	0	0	0	0	0	0	0	0	0	0
265	3	6	1.72414	0.862069	0.862069	1.72414	0	0	0	0	0	0	0	2.58621	0.862069	0.862069	0	0	0.862069	0	0.862069	0	0	0.862069	0.862069	0.862069	0.862069	0	0	0	0	0.862069	0	0	0	2.58621	0.862069	1.72414	0.862069	0.862069	1.72414	1.72414	3.44828	2.58621	1.72414	0.862069	0.862069	1.72414	0.862069
266	3	6	23.2759	20.6897	28.4483	20.6897	18.9655	25	20.6897	24.1379	21.5517	17.2414	22.4138	18.9655	15.5172	20.6897	28.4483	18.9655	22.4138	9.48276	27.5862	20.6897	15.5172	18.9655	29.3103	13.7931	18.9655	16.3793	23.2759	22.4138	18.1034	19.8276	15.5172	15.5172	20.6897	18.1034	21.5517	14.6552	19.8276	18.9655	18.1034	17.2414	21.5517	10.3448	17.2414	20.6897	23.2759	14.6552	16.3793
267	3	7	0	0.862069	0.862069	0.862069	1.72414	4.31034	0	1.72414	0	2.58621	1.72414	1.72414	2.58621	1.72414	2.58621	0.862069	1.72414	2.58621	1.72414	6.03448	1.72414	1.72414	1.72414	2.58621	4.31034	1.72414	1.72414	1.72414	0.862069	2.58621	1.72414	1.72414	2.58621	3.44828	1.72414	1.72414	5.17241	1.72414	5.17241	0.862069	2.58621	2.58621	3.44828	4.31034	4.31034	2.58621	2.58621
268	3	7	4.31034	2.58621	2.58621	2.58621	5.17241	2.58621	1.72414	0	1.72414	2.58621	4.31034	4.31034	4.31034	2.58621	4.31034	3.44828	4.31034	3.44828	1.72414	3.44828	4.31034	0.862069	0.862069	3.44828	0.862069	1.72414	3.44828	4.31034	1.72414	0.862069	0.862069	5.17241	0.862069	2.58621	0.862069	7.75862	4.31034	1.72414	0	2.58621	2.58621	3.44828	5.17241	5.17241	2.58621	5.17241	5.17241
269	3	7	16.3793	23.2759	12.069	24.1379	25	14.6552	19.8276	16.3793	15.5172	18.9655	22.4138	18.1034	25.8621	21.5517	18.9655	20.6897	15.5172	18.9655	18.9655	20.6897	15.5172	14.6552	20.6897	21.5517	15.5172	16.3793	29.3103	17.2414	20.6897	17.2414	10.3448	18.1034	17.2414	15.5172	23.2759	15.5172	12.931	18.1034	14.6552	17.2414	15.5172	17.2414	18.1034	9.48276	14.6552	13.7931	17.2414
270	3	7	1.72414	0	0	0	3.44828	0.862069	0.862069	0.862069	0.862069	1.72414	1.72414	1.72414	4.31034	2.58621	2.58621	0.862069	2.58621	0.862069	0.862069	3.44828	0.862069	1.72414	0	0.862069	1.72414	1.72414	2.58621	0	0	0.862069	0	4.31034	0.862069	2.58621	0	2.58621	1.72414	2.58621	2.58621	0.862069	2.58621	0.862069	1.72414	3.44828	2.58621	0.862069	0.862069
271	3	7	0.862069	0	0	1.72414	0.862069	1.72414	0	0	0.862069	0	0	0	0.862069	1.72414	0	0	2.58621	0	0.862069	0	0	0	0.862069	0	0	0	0	0	0	0	0	0	0	0	0	0	0	0	0	0	0	0	0	0	0.862069	0	0.862069
272	3	7	0.862069	0	1.72414	3.44828	1.72414	3.44828	3.44828	0	0	1.72414	0	0.862069	2.58621	0	1.72414	0.862069	0.862069	0	0	0.862069	1.72414	3.44828	0	2.58621	1.72414	0	0.862069	0.862069	0	0.862069	0.862069	0.862069	0	1.72414	0.862069	0	2.58621	2.58621	0.862069	0	0.862069	2.58621	1.72414	0.862069	0	0	0
273	3	7	0.862069	0	0.862069	0.862069	1.72414	0	0	0	0	0	0	0	0.862069	0	0	0	0.862069	0	0	0	0	0	0	0.862069	0	0	0	0	0.862069	0	0.862069	0	1.72414	0.862069	0	0	0.862069	0	0.862069	0	1.72414	0.862069	0	1.72414	0.862069	0	0
274	3	7	0.862069	0	0.862069	0	0	0	0	0	1.72414	0	0	0	0	0	0	0	0	0.862069	0	0.862069	0.862069	0	2.58621	0	0.862069	0	0.862069	0	0	0.862069	1.72414	0.862069	0	0	0.862069	0.862069	1.72414	1.72414	0	0.862069	0.862069	0.862069	0	0.862069	0.862069	0	0
275	3	7	1.72414	3.44828	2.58621	0.862069	0.862069	1.72414	5.17241	3.44828	3.44828	2.58621	6.03448	5.17241	0.862069	0.862069	1.72414	0.862069	1.72414	0.862069	0.862069	1.72414	1.72414	0.862069	0	1.72414	0	1.72414	0.862069	0.862069	0.862069	0	1.72414	0	0.862069	0	0.862069	1.72414	0	0.862069	1.72414	1.72414	1.72414	0	0.862069	0	0	0.862069	0
276	3	7	14.6552	11.2069	12.931	18.1034	9.48276	12.931	11.2069	6.89655	11.2069	10.3448	13.7931	12.931	9.48276	8.62069	13.7931	7.75862	6.89655	11.2069	6.89655	7.75862	13.7931	11.2069	12.069	6.89655	10.3448	12.069	7.75862	10.3448	8.62069	7.75862	14.6552	7.75862	6.03448	6.03448	8.62069	10.3448	6.89655	8.62069	9.48276	7.75862	8.62069	9.48276	10.3448	6.03448	7.75862	6.89655	11.2069
277	4	1	73.5632	80.4598	77.0115	79.3103	93.1034	85.0575	93.1034	91.954	81.6092	79.3103	97.7011	83.908	90.8046	82.7586	94.2529	80.4598	78.1609	90.8046	91.954	79.3103	91.954	72.4138	97.7011	77.0115	75.8621	88.5057	72.4138	83.908	83.908	94.2529	88.5057	77.0115	94.2529	78.1609	95.4023	78.1609	90.8046	80.4598	70.1149	80.4598	81.6092	86.2069	87.3563	81.6092	90.8046	82.7586	79.3103
278	4	1	1.14943	0	0	1.14943	0	0	0	0	0	2.29885	0	1.14943	0	1.14943	0	0	0	0	1.14943	0	0	1.14943	1.14943	1.14943	1.14943	1.14943	1.14943	1.14943	0	1.14943	1.14943	1.14943	0	1.14943	4.5977	1.14943	1.14943	3.44828	0	2.29885	2.29885	0	0	0	1.14943	0	2.29885
279	4	1	0	0	0	0	0	0	0	0	0	0	0	2.29885	0	1.14943	0	0	0	0	0	0	0	0	0	1.14943	0	0	0	0	1.14943	0	2.29885	0	0	0	0	0	0	0	0	0	0	0	0	0	0	1.14943	0
280	4	1	0	0	0	0	0	0	0	0	0	0	0	0	0	0	0	0	0	0	0	0	0	0	0	0	0	0	0	0	0	0	1.14943	0	0	0	0	0	0	0	0	0	0	0	0	0	0	0	0
281	4	1	52.8736	67.8161	60.9195	56.3218	60.9195	70.1149	55.1724	63.2184	66.6667	66.6667	63.2184	65.5172	52.8736	56.3218	66.6667	67.8161	62.069	74.7126	66.6667	72.4138	73.5632	57.4713	63.2184	75.8621	77.0115	75.8621	60.9195	75.8621	72.4138	77.0115	79.3103	74.7126	54.023	64.3678	77.0115	68.9655	80.4598	87.3563	75.8621	62.069	91.954	74.7126	77.0115	74.7126	66.6667	85.0575	70.1149
282	4	1	0	0	0	0	0	0	0	0	0	0	0	0	0	0	0	0	0	0	0	1.14943	0	0	0	0	0	0	0	1.14943	0	0	0	0	0	0	0	0	0	0	0	0	0	0	0	0	0	0	0
283	4	1	1.14943	2.29885	1.14943	1.14943	0	1.14943	0	1.14943	2.29885	1.14943	0	0	1.14943	1.14943	1.14943	3.44828	0	0	2.29885	1.14943	1.14943	0	0	1.14943	0	0	1.14943	2.29885	1.14943	0	0	0	1.14943	0	0	0	1.14943	2.29885	2.29885	1.14943	0	1.14943	3.44828	0	2.29885	0	0
284	4	1	1.14943	2.29885	2.29885	2.29885	0	1.14943	1.14943	3.44828	1.14943	2.29885	0	0	0	1.14943	1.14943	0	2.29885	2.29885	0	1.14943	0	2.29885	1.14943	3.44828	2.29885	0	0	1.14943	1.14943	2.29885	1.14943	1.14943	3.44828	0	0	1.14943	3.44828	0	1.14943	0	0	0	2.29885	0	1.14943	2.29885	2.29885
285	4	1	4.5977	4.5977	4.5977	3.44828	3.44828	1.14943	3.44828	2.29885	3.44828	0	8.04598	2.29885	5.74713	2.29885	5.74713	3.44828	3.44828	6.89655	2.29885	0	5.74713	3.44828	3.44828	5.74713	4.5977	3.44828	2.29885	0	4.5977	4.5977	1.14943	3.44828	3.44828	4.5977	2.29885	4.5977	2.29885	2.29885	3.44828	3.44828	3.44828	0	4.5977	2.29885	3.44828	2.29885	4.5977
286	4	1	9.1954	11.4943	3.44828	5.74713	3.44828	6.89655	4.5977	10.3448	4.5977	5.74713	5.74713	9.1954	11.4943	2.29885	5.74713	5.74713	6.89655	3.44828	4.5977	3.44828	2.29885	8.04598	4.5977	9.1954	1.14943	3.44828	3.44828	3.44828	3.44828	5.74713	4.5977	5.74713	2.29885	3.44828	2.29885	3.44828	5.74713	10.3448	10.3448	1.14943	2.29885	4.5977	3.44828	1.14943	4.5977	1.14943	3.44828
287	4	2	50.495	56.4356	56.4356	57.4257	51.4851	59.4059	56.4356	54.4554	56.4356	56.4356	58.4158	55.4455	56.4356	51.4851	57.4257	55.4455	58.4158	53.4653	50.495	63.3663	67.3267	58.4158	58.4158	55.4455	63.3663	59.4059	53.4653	71.2871	54.4554	56.4356	54.4554	53.4653	52.4752	57.4257	60.396	61.3861	70.297	59.4059	61.3861	56.4356	52.4752	70.297	61.3861	55.4455	59.4059	60.396	52.4752
288	4	2	3.9604	0.990099	2.9703	1.9802	3.9604	3.9604	3.9604	0.990099	0.990099	1.9802	0.990099	3.9604	1.9802	2.9703	3.9604	1.9802	4.9505	2.9703	5.94059	6.93069	5.94059	2.9703	2.9703	1.9802	4.9505	7.92079	1.9802	5.94059	3.9604	0.990099	6.93069	2.9703	4.9505	2.9703	2.9703	2.9703	4.9505	4.9505	6.93069	3.9604	3.9604	2.9703	2.9703	4.9505	4.9505	1.9802	5.94059
289	4	2	41.5842	27.7228	39.604	44.5545	29.703	32.6733	25.7426	30.6931	29.703	28.7129	33.6634	33.6634	23.7624	34.6535	21.7822	30.6931	25.7426	39.604	27.7228	27.7228	33.6634	33.6634	33.6634	30.6931	34.6535	20.7921	34.6535	25.7426	33.6634	26.7327	43.5644	18.8119	30.6931	22.7723	21.7822	23.7624	31.6832	35.6436	31.6832	17.8218	29.703	29.703	31.6832	27.7228	33.6634	30.6931	20.7921
290	4	2	64.3564	53.4653	65.3465	55.4455	59.4059	63.3663	72.2772	80.198	61.3861	70.297	62.3762	71.2871	64.3564	69.3069	74.2574	60.396	70.297	73.2673	78.2178	86.1386	76.2376	83.1683	65.3465	72.2772	85.1485	76.2376	75.2475	84.1584	91.0891	88.1188	89.1089	71.2871	83.1683	78.2178	90.099	81.1881	81.1881	83.1683	87.1287	95.0495	91.0891	89.1089	80.198	95.0495	88.1188	77.2277	96.0396
291	4	2	1.9802	1.9802	0	0.990099	4.9505	1.9802	6.93069	2.9703	1.9802	2.9703	2.9703	6.93069	3.9604	5.94059	1.9802	2.9703	5.94059	2.9703	2.9703	2.9703	0.990099	0.990099	2.9703	3.9604	0	5.94059	5.94059	4.9505	0.990099	5.94059	3.9604	1.9802	0.990099	3.9604	4.9505	5.94059	4.9505	2.9703	1.9802	2.9703	2.9703	0.990099	5.94059	2.9703	4.9505	1.9802	6.93069
292	4	2	0	0	0	0	0	0	0	0	0	0	0	0	0	0	0	0	0	0	0	0	0	0	0	0	0	0	0	0	0	0	0	0	0	0	0	0	0	0	0	0	0	0	0	0	0	0	0
293	4	3	43.5484	53.2258	49.1935	45.9677	54.0323	53.2258	64.5161	46.7742	52.4194	53.2258	51.6129	54.0323	56.4516	58.871	57.2581	60.4839	54.0323	47.5806	64.5161	54.0323	56.4516	59.6774	45.1613	53.2258	48.3871	57.2581	68.5484	57.2581	51.6129	56.4516	55.6452	52.4194	58.0645	62.0968	52.4194	53.2258	49.1935	51.6129	50.8065	57.2581	54.0323	56.4516	52.4194	56.4516	54.0323	54.8387	59.6774
294	4	3	2.41935	4.03226	5.64516	5.64516	3.22581	0	4.03226	4.83871	1.6129	1.6129	5.64516	4.83871	4.03226	4.83871	1.6129	3.22581	4.03226	1.6129	1.6129	2.41935	3.22581	2.41935	1.6129	4.83871	3.22581	1.6129	6.45161	1.6129	2.41935	8.87097	3.22581	6.45161	4.03226	4.03226	4.83871	6.45161	0.806452	0.806452	7.25806	2.41935	3.22581	4.83871	3.22581	4.03226	2.41935	3.22581	4.83871
295	4	3	0	0	0	0.806452	0	0	0	0	0	0	0	0	0	0	0	0	0	0.806452	0	0	0	0	0	0	0	0.806452	0	0	0	0	0	0	0	0	0	0	0	0.806452	0	0	0	0	0	0	0	0	0
296	4	3	42.7419	41.9355	54.8387	32.2581	39.5161	47.5806	51.6129	39.5161	55.6452	40.3226	50.8065	46.7742	46.7742	52.4194	51.6129	54.0323	61.2903	51.6129	43.5484	52.4194	62.0968	56.4516	52.4194	52.4194	57.2581	50	54.0323	53.2258	55.6452	56.4516	56.4516	54.8387	62.0968	54.0323	49.1935	53.2258	58.0645	61.2903	61.2903	54.8387	56.4516	61.2903	52.4194	58.871	63.7097	62.9032	62.0968
297	4	3	0	2.41935	0.806452	0.806452	0	0.806452	0	0	0	0	0.806452	0	0	1.6129	0.806452	1.6129	0.806452	0	0.806452	0	1.6129	1.6129	0.806452	1.6129	0	0.806452	0	0	0.806452	0	0	0	0	0	0.806452	0.806452	0.806452	2.41935	0	0	0.806452	0.806452	0	0.806452	0.806452	0	0.806452
298	4	3	15.3226	6.45161	7.25806	16.9355	6.45161	12.0968	8.87097	10.4839	13.7097	8.87097	11.2903	8.06452	8.06452	10.4839	8.06452	5.64516	5.64516	10.4839	8.06452	8.06452	10.4839	8.87097	9.67742	12.0968	6.45161	8.06452	12.0968	7.25806	7.25806	11.2903	7.25806	5.64516	5.64516	5.64516	5.64516	10.4839	11.2903	7.25806	6.45161	7.25806	7.25806	4.83871	5.64516	6.45161	12.0968	11.2903	8.87097
299	4	4	28.4553	25.2033	23.5772	31.7073	27.6423	20.3252	31.7073	27.6423	23.5772	26.8293	23.5772	33.3333	28.4553	25.2033	21.1382	23.5772	28.4553	19.5122	27.6423	30.8943	23.5772	30.0813	21.9512	26.8293	25.2033	21.9512	30.0813	26.8293	21.9512	25.2033	28.4553	27.6423	19.5122	25.2033	24.3902	28.4553	26.8293	17.8862	29.2683	26.0163	16.2602	24.3902	29.2683	22.7642	24.3902	25.2033	24.3902
300	4	4	34.9593	40.6504	36.5854	32.5203	36.5854	43.0894	32.5203	38.2114	36.5854	45.5285	43.0894	35.7724	43.9024	41.4634	41.4634	43.0894	44.7154	47.1545	38.2114	40.6504	41.4634	39.0244	40.6504	49.5935	30.8943	39.0244	46.3415	42.2764	40.6504	47.1545	35.7724	42.2764	46.3415	34.9593	38.2114	39.0244	39.8374	34.1463	39.8374	43.0894	35.7724	43.0894	40.6504	45.5285	38.2114	30.8943	41.4634
301	4	4	2.43902	0.813008	2.43902	2.43902	2.43902	1.62602	1.62602	2.43902	4.87805	3.25203	4.87805	1.62602	1.62602	1.62602	1.62602	4.06504	4.06504	3.25203	4.06504	0.813008	0	5.69106	6.50407	0.813008	3.25203	4.06504	5.69106	4.06504	1.62602	1.62602	2.43902	1.62602	5.69106	1.62602	6.50407	5.69106	8.13008	4.87805	4.87805	1.62602	2.43902	7.31707	5.69106	4.06504	3.25203	1.62602	4.06504
302	4	4	17.0732	13.0081	16.2602	17.8862	17.0732	13.8211	20.3252	21.1382	17.8862	23.5772	13.8211	14.6341	19.5122	17.0732	14.6341	16.2602	17.8862	20.3252	19.5122	21.1382	21.1382	21.1382	15.4472	20.3252	15.4472	20.3252	14.6341	13.8211	17.8862	19.5122	22.7642	21.1382	17.8862	17.8862	13.8211	17.0732	21.9512	16.2602	14.6341	14.6341	15.4472	18.6992	17.0732	18.6992	20.3252	15.4472	18.6992
303	4	4	0	0	0	0	0	0	0	0	0	0.813008	0	0	0	0	0	0	0	0	0.813008	0	0	0	0	0.813008	0.813008	0.813008	0	0	0	0.813008	0	0	0	0	0	0	0	0	0	0	0	0	0	0	0	0	1.62602
304	4	4	0	0	0	0	0	0	0.813008	0.813008	0	0	0	0	0	0.813008	0	0	0	0	0	0.813008	0.813008	0	0.813008	0	0	0	0	0	0	0.813008	0	0	0	0	0	0	0.813008	0	0	0.813008	0	0	0	0	0	0	0
305	4	4	0.813008	0	0.813008	4.06504	2.43902	1.62602	1.62602	0.813008	0	0.813008	0.813008	3.25203	0	0	3.25203	3.25203	2.43902	1.62602	2.43902	0.813008	0	0.813008	0.813008	1.62602	1.62602	0	2.43902	1.62602	0.813008	0	1.62602	0.813008	2.43902	3.25203	0	0	0	0.813008	0.813008	1.62602	1.62602	1.62602	0	0.813008	1.62602	2.43902	0
306	4	4	8.94309	4.06504	6.50407	8.94309	3.25203	8.94309	3.25203	7.31707	8.13008	1.62602	4.87805	7.31707	4.87805	4.06504	4.87805	8.13008	4.06504	7.31707	3.25203	2.43902	4.06504	6.50407	8.13008	3.25203	7.31707	8.94309	3.25203	4.87805	4.06504	4.87805	3.25203	4.06504	3.25203	4.87805	4.06504	4.06504	5.69106	4.06504	1.62602	4.06504	6.50407	5.69106	4.06504	5.69106	6.50407	3.25203	10.5691
307	4	4	50.4065	56.0976	47.1545	52.0325	60.9756	55.2846	59.3496	56.0976	59.3496	69.1057	59.3496	69.9187	59.3496	58.5366	56.0976	72.3577	66.6667	67.4797	67.4797	59.3496	73.9837	71.5447	62.6016	69.1057	73.1707	65.0407	66.6667	69.9187	76.4228	66.6667	77.2358	77.2358	65.8537	81.3008	75.6098	72.3577	76.4228	66.6667	68.2927	80.4878	80.4878	72.3577	71.5447	70.7317	72.3577	85.3659	73.9837
308	4	5	60.4839	50	57.2581	60.4839	50	61.2903	55.6452	54.0323	58.0645	68.5484	56.4516	62.0968	65.3226	66.9355	62.9032	63.7097	57.2581	63.7097	62.0968	58.871	50.8065	67.7419	69.3548	52.4194	66.9355	68.5484	62.9032	64.5161	65.3226	60.4839	61.2903	64.5161	57.2581	58.871	59.6774	66.9355	55.6452	66.9355	53.2258	61.2903	58.871	60.4839	68.5484	62.9032	60.4839	63.7097	69.3548
309	4	5	2.41935	0	0	1.6129	1.6129	1.6129	2.41935	1.6129	2.41935	1.6129	1.6129	3.22581	2.41935	3.22581	1.6129	0	1.6129	4.03226	3.22581	2.41935	0	2.41935	0.806452	4.03226	2.41935	2.41935	2.41935	2.41935	5.64516	3.22581	2.41935	3.22581	3.22581	4.03226	4.03226	4.03226	4.03226	1.6129	3.22581	7.25806	1.6129	4.03226	7.25806	6.45161	0.806452	4.03226	4.03226
310	4	5	7.25806	5.64516	6.45161	1.6129	4.83871	4.03226	4.83871	7.25806	4.83871	1.6129	9.67742	4.83871	8.06452	8.87097	9.67742	9.67742	7.25806	6.45161	4.03226	5.64516	4.03226	6.45161	1.6129	4.83871	8.87097	8.87097	5.64516	8.87097	4.83871	3.22581	7.25806	3.22581	0.806452	4.03226	7.25806	4.83871	5.64516	4.03226	4.83871	4.03226	2.41935	3.22581	2.41935	4.03226	3.22581	4.03226	2.41935
311	4	5	7.25806	5.64516	4.83871	4.03226	8.87097	2.41935	4.83871	2.41935	5.64516	4.83871	4.83871	5.64516	6.45161	3.22581	4.03226	1.6129	7.25806	4.03226	4.83871	3.22581	1.6129	4.03226	3.22581	2.41935	4.03226	3.22581	2.41935	1.6129	3.22581	3.22581	4.03226	4.03226	5.64516	0.806452	3.22581	10.4839	1.6129	5.64516	2.41935	6.45161	4.03226	1.6129	4.03226	4.03226	4.03226	2.41935	5.64516
312	4	6	15.5039	10.0775	9.30233	7.75194	6.20155	9.30233	10.8527	6.97674	10.8527	10.0775	15.5039	9.30233	15.5039	11.6279	10.8527	10.0775	5.42636	11.6279	11.6279	10.0775	13.9535	13.1783	13.1783	10.8527	9.30233	10.8527	10.0775	12.4031	9.30233	10.0775	9.30233	10.8527	13.9535	12.4031	10.8527	10.8527	12.4031	6.97674	10.0775	10.8527	6.97674	12.4031	12.4031	11.6279	10.8527	15.5039	13.1783
313	4	6	0	0.775194	0.775194	0.775194	0	0.775194	0.775194	1.55039	0	0	0	0	0	0.775194	0	0	0	0	0	0	0.775194	0	0.775194	0	0	0.775194	0.775194	0.775194	0.775194	0	1.55039	0	0	2.32558	0	0	0	0.775194	0	0	0	0	0.775194	0	0.775194	0	0.775194
314	5	1	0	0	0	0	0	0	0	0	0	1.06383	0	0	0	0	0	0	0	0	0	0	0	0	0	0	0	0	0	0	0	0	0	0	0	0	0	0	1.06383	0	0	0	0	0	0	0	0	0	0
315	5	1	0	0	0	0	0	0	0	0	0	0	0	0	0	0	0	0	0	0	0	0	0	0	0	0	0	0	0	0	0	0	0	0	0	0	0	0	0	0	0	0	0	0	0	0	0	0	0
316	5	1	0	0	0	1.06383	0	0	0	0	0	0	0	0	1.06383	0	1.06383	0	0	0	0	0	1.06383	0	0	0	0	0	1.06383	0	0	0	0	0	0	0	2.12766	0	0	0	0	0	0	0	0	0	0	0	0
317	5	1	0	1.06383	2.12766	2.12766	4.25532	5.31915	1.06383	4.25532	3.19149	4.25532	1.06383	1.06383	3.19149	0	2.12766	3.19149	1.06383	5.31915	5.31915	1.06383	1.06383	4.25532	2.12766	1.06383	2.12766	1.06383	0	2.12766	1.06383	2.12766	4.25532	2.12766	0	2.12766	1.06383	1.06383	2.12766	2.12766	3.19149	2.12766	2.12766	1.06383	0	3.19149	0	2.12766	1.06383
318	5	1	4.25532	2.12766	9.57447	4.25532	1.06383	5.31915	4.25532	3.19149	6.38298	3.19149	5.31915	8.51064	2.12766	1.06383	1.06383	5.31915	10.6383	2.12766	7.44681	6.38298	4.25532	6.38298	5.31915	4.25532	7.44681	2.12766	4.25532	6.38298	1.06383	6.38298	3.19149	9.57447	6.38298	5.31915	6.38298	4.25532	8.51064	0	4.25532	4.25532	6.38298	3.19149	6.38298	6.38298	3.19149	6.38298	7.44681
319	5	1	23.4043	14.8936	20.2128	21.2766	17.0213	18.0851	21.2766	23.4043	20.2128	11.7021	14.8936	25.5319	12.766	18.0851	20.2128	20.2128	25.5319	22.3404	19.1489	13.8298	22.3404	22.3404	20.2128	13.8298	14.8936	21.2766	18.0851	21.2766	18.0851	19.1489	20.2128	11.7021	19.1489	18.0851	18.0851	19.1489	18.0851	25.5319	11.7021	19.1489	14.8936	17.0213	21.2766	10.6383	17.0213	9.57447	17.0213
320	5	2	0	0	0	0	0	0	0	0	0	0	0	1.21951	0	0	0	0	0	0	0	0	0	0	1.21951	0	0	0	0	0	0	0	0	0	0	0	0	0	1.21951	0	0	0	0	0	0	0	0	0	1.21951
321	5	2	0	0	0	0	0	0	0	0	0	0	1.21951	0	0	0	0	0	0	0	0	0	0	1.21951	0	0	0	0	0	0	0	0	0	0	0	0	0	0	0	0	0	0	0	0	0	0	0	1.21951	0
322	5	2	6.09756	2.43902	3.65854	6.09756	2.43902	1.21951	7.31707	3.65854	3.65854	6.09756	3.65854	6.09756	1.21951	8.53659	9.7561	4.87805	4.87805	6.09756	2.43902	2.43902	6.09756	1.21951	3.65854	4.87805	4.87805	4.87805	2.43902	4.87805	7.31707	3.65854	8.53659	4.87805	3.65854	7.31707	1.21951	3.65854	3.65854	8.53659	4.87805	9.7561	7.31707	1.21951	3.65854	7.31707	4.87805	7.31707	2.43902
323	5	2	6.09756	3.65854	4.87805	2.43902	2.43902	2.43902	7.31707	1.21951	3.65854	2.43902	0	0	1.21951	2.43902	1.21951	3.65854	4.87805	1.21951	3.65854	0	3.65854	3.65854	4.87805	2.43902	4.87805	1.21951	2.43902	0	4.87805	1.21951	3.65854	7.31707	4.87805	2.43902	2.43902	4.87805	2.43902	3.65854	3.65854	2.43902	6.09756	2.43902	2.43902	1.21951	1.21951	2.43902	2.43902
324	5	2	0	0	0	0	2.43902	0	0	1.21951	0	0	0	1.21951	0	1.21951	1.21951	1.21951	1.21951	0	0	1.21951	0	0	0	0	0	0	1.21951	1.21951	0	0	1.21951	3.65854	2.43902	1.21951	0	0	0	1.21951	0	0	0	0	1.21951	1.21951	0	0	0
325	5	2	0	0	0	0	1.21951	0	0	0	1.21951	0	0	0	2.43902	0	0	0	1.21951	1.21951	0	0	0	0	1.21951	2.43902	0	0	0	0	0	0	0	0	1.21951	2.43902	2.43902	1.21951	1.21951	1.21951	2.43902	0	0	0	0	0	1.21951	0	0
326	5	2	25.6098	21.9512	29.2683	41.4634	41.4634	35.3659	34.1463	43.9024	41.4634	40.2439	40.2439	40.2439	36.5854	35.3659	37.8049	40.2439	45.122	47.561	51.2195	43.9024	45.122	39.0244	48.7805	47.561	41.4634	40.2439	47.561	43.9024	54.878	34.1463	59.7561	42.6829	28.0488	40.2439	34.1463	41.4634	39.0244	47.561	53.6585	64.6341	52.439	43.9024	36.5854	35.3659	48.7805	45.122	40.2439
327	5	3	0	1.21951	0	0	0	0	0	0	0	0	0	0	0	0	0	0	0	0	0	0	0	0	0	0	0	0	0	0	0	0	0	0	0	0	0	0	0	0	0	0	0	0	0	0	0	0	1.21951
328	5	3	1.21951	1.21951	0	0	0	0	0	0	0	1.21951	0	0	0	0	2.43902	0	0	0	1.21951	0	1.21951	1.21951	0	0	0	1.21951	0	0	1.21951	0	1.21951	0	1.21951	1.21951	0	1.21951	0	1.21951	1.21951	0	1.21951	1.21951	0	0	0	0	2.43902
329	5	3	6.09756	2.43902	2.43902	3.65854	0	6.09756	1.21951	6.09756	3.65854	3.65854	3.65854	3.65854	4.87805	2.43902	4.87805	3.65854	7.31707	8.53659	6.09756	2.43902	1.21951	3.65854	4.87805	4.87805	9.7561	3.65854	6.09756	3.65854	1.21951	6.09756	2.43902	10.9756	4.87805	2.43902	2.43902	3.65854	4.87805	3.65854	7.31707	1.21951	4.87805	6.09756	4.87805	8.53659	4.87805	7.31707	6.09756
330	5	3	1.21951	0	1.21951	1.21951	1.21951	1.21951	2.43902	0	0	1.21951	0	0	0	0	0	0	0	0	0	0	0	0	0	0	0	2.43902	1.21951	2.43902	0	1.21951	0	1.21951	0	1.21951	0	2.43902	1.21951	1.21951	1.21951	1.21951	1.21951	0	0	0	0	0	2.43902
331	5	3	1.21951	2.43902	7.31707	1.21951	3.65854	1.21951	2.43902	7.31707	3.65854	4.87805	4.87805	6.09756	4.87805	2.43902	2.43902	2.43902	6.09756	1.21951	4.87805	0	0	4.87805	1.21951	2.43902	8.53659	1.21951	4.87805	3.65854	2.43902	6.09756	3.65854	2.43902	9.7561	6.09756	1.21951	3.65854	4.87805	6.09756	6.09756	0	6.09756	3.65854	0	1.21951	3.65854	3.65854	2.43902
332	5	3	1.21951	0	0	1.21951	0	2.43902	0	0	1.21951	0	0	0	0	0	0	0	1.21951	1.21951	0	0	0	0	0	0	0	0	0	0	0	2.43902	0	2.43902	0	0	0	0	0	0	0	0	0	2.43902	1.21951	0	1.21951	0	0
333	5	3	14.6341	15.8537	12.1951	13.4146	6.09756	21.9512	13.4146	12.1951	7.31707	13.4146	8.53659	12.1951	18.2927	14.6341	17.0732	14.6341	17.0732	12.1951	12.1951	15.8537	13.4146	18.2927	13.4146	18.2927	18.2927	13.4146	15.8537	18.2927	23.1707	13.4146	12.1951	13.4146	13.4146	13.4146	19.5122	12.1951	8.53659	8.53659	9.7561	19.5122	10.9756	14.6341	12.1951	15.8537	12.1951	13.4146	20.7317
334	5	3	39.0244	29.2683	25.6098	39.0244	26.8293	23.1707	25.6098	30.4878	20.7317	29.2683	34.1463	31.7073	29.2683	36.5854	32.9268	28.0488	42.6829	21.9512	32.9268	31.7073	30.4878	40.2439	35.3659	32.9268	43.9024	35.3659	26.8293	37.8049	36.5854	35.3659	25.6098	41.4634	26.8293	41.4634	35.3659	35.3659	41.4634	34.1463	37.8049	37.8049	46.3415	45.122	39.0244	45.122	35.3659	42.6829	34.1463
335	5	4	0	0	0	0	0	0	0	0	0	0	0	0.884956	0	0	0	0	0	0	0	0	0	0	0	0.884956	0	0	0	0	0	0	0	0	0	0	0	0	0	0	0	0	0	0	0	0	0	0	0
336	5	4	0	0	1.76991	0	0	1.76991	0.884956	0.884956	0	0	0	0.884956	0.884956	0	0.884956	0	0.884956	0	0	0	0	0	0	0	0.884956	0	0	0	0.884956	0	0	0	0	0	0	0	0	0	0.884956	0	0	0	1.76991	1.76991	0.884956	0	0
337	5	4	0	0	0	0	0.884956	0	0	0	0	0	0	0	0	0.884956	0	0	0	0	0	0	0	0	0	0	1.76991	0.884956	0	0	0.884956	0	0	0	0	0.884956	0	0.884956	0	0	0	0	0	1.76991	0.884956	0.884956	0	0.884956	1.76991
338	5	4	0	0	0	0	0	0	0	0	0	0	0	0	0	0	0	0	0	0	0	0	0	0	0	0	0	0	0	0	0.884956	0	0	0	0	0	0	0	0	0	0	0	0	0	0	0	0.884956	0	0
339	5	4	0	0	4.42478	0.884956	2.65487	0.884956	0.884956	0.884956	0	1.76991	0	0.884956	0.884956	0.884956	0	1.76991	0	0	0	0.884956	0	0	0.884956	0	0	0.884956	0	0	0	0	0	0	0	0	0	0	0	0	0.884956	0	0	0	0	0	0	0	0
340	5	4	1.76991	0.884956	0.884956	0	0.884956	0	0.884956	0.884956	1.76991	0.884956	1.76991	0	0	0	1.76991	1.76991	0.884956	0.884956	0	0	0.884956	0	0.884956	1.76991	0	0	1.76991	0.884956	0	0	2.65487	0	0.884956	1.76991	0	0	0	0.884956	0	1.76991	0	0	0.884956	1.76991	0	0	1.76991
341	5	4	7.9646	4.42478	1.76991	2.65487	1.76991	5.30973	4.42478	4.42478	3.53982	4.42478	2.65487	4.42478	5.30973	4.42478	3.53982	5.30973	6.19469	1.76991	4.42478	7.07965	5.30973	5.30973	1.76991	5.30973	4.42478	3.53982	5.30973	2.65487	4.42478	1.76991	0.884956	5.30973	3.53982	6.19469	4.42478	5.30973	3.53982	3.53982	5.30973	1.76991	2.65487	5.30973	4.42478	0.884956	1.76991	4.42478	0.884956
342	5	4	0	1.76991	0.884956	0.884956	0.884956	0.884956	0.884956	0.884956	0	1.76991	0.884956	0	1.76991	1.76991	0	0	0	0	0	0	0	0	0	0	0	0	0	0	0	0	0.884956	0	0	1.76991	0	0	0	0.884956	0.884956	0	0	1.76991	0	0	0.884956	0.884956	0.884956
343	5	4	3.53982	2.65487	0.884956	2.65487	1.76991	0.884956	0	0.884956	2.65487	1.76991	0.884956	3.53982	1.76991	0.884956	2.65487	1.76991	0.884956	1.76991	1.76991	2.65487	2.65487	0.884956	0	1.76991	1.76991	2.65487	0	0	1.76991	0	0.884956	0.884956	0.884956	1.76991	0.884956	3.53982	0.884956	0.884956	0.884956	1.76991	0.884956	0.884956	0	0	0.884956	0	1.76991
344	5	5	1.94175	2.91262	3.8835	3.8835	3.8835	0.970874	4.85437	4.85437	5.82524	6.79612	2.91262	2.91262	4.85437	4.85437	2.91262	2.91262	2.91262	5.82524	3.8835	0.970874	1.94175	4.85437	0.970874	3.8835	1.94175	0.970874	3.8835	4.85437	2.91262	0.970874	4.85437	7.76699	2.91262	1.94175	4.85437	4.85437	2.91262	5.82524	2.91262	7.76699	3.8835	0	2.91262	1.94175	3.8835	2.91262	0
345	5	5	2.91262	4.85437	3.8835	3.8835	0.970874	3.8835	1.94175	5.82524	4.85437	6.79612	3.8835	4.85437	4.85437	5.82524	3.8835	5.82524	3.8835	6.79612	7.76699	2.91262	4.85437	2.91262	4.85437	4.85437	4.85437	5.82524	5.82524	4.85437	4.85437	5.82524	0.970874	7.76699	4.85437	5.82524	4.85437	1.94175	6.79612	6.79612	0.970874	4.85437	9.70874	8.73786	1.94175	3.8835	10.6796	7.76699	4.85437
346	5	5	0	0	0	0.970874	0	0	0	0	0	0	0	0	0	0	1.94175	0	0	0	0	0	0	0	0	0.970874	0	0	0.970874	0	0.970874	0	0	0	0	0	0	0	0	0	0	0	0.970874	0	0	1.94175	0.970874	0.970874	0
347	5	5	0	0	0	0	0.970874	0	0	0	0	0	0	0.970874	0	0.970874	0	0	0.970874	0	0	0	0	0	0	0	0	0	0	0	0	0	0	0	0	0	0.970874	0.970874	0	0	0	0	0	0	0	0	0	0	0
348	5	5	0.970874	0.970874	1.94175	1.94175	0.970874	3.8835	0	1.94175	0	0	0	0.970874	0.970874	0.970874	0.970874	0	0.970874	0.970874	0	1.94175	1.94175	0.970874	0	0.970874	0.970874	0	0.970874	0.970874	0	0	0	0	0	0.970874	0.970874	0.970874	0	0.970874	0	0	0.970874	1.94175	0	0	0	0.970874	0
349	5	5	0	0.970874	1.94175	0	0	0.970874	0	0	0	0	0	0	0	0	0	0.970874	0	0	0.970874	0	0	0	0	0.970874	0	0	0	0	0.970874	0	0	0	0	0	0	0	0	0	0	0	0	0.970874	0	0	0	0	0
350	5	5	40.7767	39.8058	38.835	40.7767	36.8932	48.5437	30.0971	46.6019	39.8058	36.8932	47.5728	36.8932	36.8932	39.8058	33.9806	45.6311	35.9223	42.7184	35.9223	49.5146	38.835	43.6893	45.6311	52.4272	52.4272	46.6019	41.7476	51.4563	48.5437	39.8058	40.7767	37.8641	39.8058	44.6602	60.1942	51.4563	51.4563	57.2816	52.4272	53.3981	43.6893	50.4854	44.6602	47.5728	63.1068	46.6019	53.3981
351	5	6	5.10204	3.06122	8.16327	1.02041	4.08163	7.14286	3.06122	2.04082	3.06122	4.08163	2.04082	2.04082	3.06122	3.06122	6.12245	5.10204	4.08163	5.10204	2.04082	3.06122	4.08163	4.08163	1.02041	2.04082	2.04082	7.14286	3.06122	1.02041	2.04082	1.02041	5.10204	3.06122	2.04082	4.08163	6.12245	2.04082	5.10204	5.10204	5.10204	2.04082	5.10204	2.04082	3.06122	5.10204	3.06122	1.02041	4.08163
352	5	6	0	0	0	0	0	0	0	0	0	0	0	0	0	0	2.04082	0	1.02041	1.02041	0	0	0	0	0	0	1.02041	0	0	0	0	0	0	0	1.02041	0	0	1.02041	0	1.02041	0	0	0	0	0	2.04082	0	1.02041	0
353	5	6	4.08163	1.02041	5.10204	5.10204	8.16327	1.02041	6.12245	6.12245	5.10204	1.02041	10.2041	5.10204	5.10204	6.12245	4.08163	4.08163	6.12245	3.06122	6.12245	2.04082	7.14286	3.06122	7.14286	4.08163	3.06122	3.06122	4.08163	3.06122	4.08163	3.06122	5.10204	7.14286	7.14286	2.04082	5.10204	6.12245	7.14286	3.06122	4.08163	9.18367	4.08163	3.06122	1.02041	5.10204	3.06122	4.08163	5.10204
354	5	6	1.02041	1.02041	0	0	0	1.02041	2.04082	0	0	0	1.02041	0	1.02041	1.02041	0	0	0	0	0	0	0	1.02041	0	0	2.04082	0	0	1.02041	2.04082	1.02041	0	1.02041	3.06122	0	0	2.04082	0	0	1.02041	0	0	0	0	1.02041	1.02041	0	0
355	6	1	43.8095	51.4286	50.4762	66.6667	49.5238	54.2857	69.5238	75.2381	64.7619	67.619	59.0476	57.1429	57.1429	60	61.9048	66.6667	51.4286	56.1905	63.8095	61.9048	55.2381	60.9524	72.381	64.7619	65.7143	60.9524	69.5238	72.381	61.9048	61.9048	59.0476	64.7619	66.6667	52.381	52.381	55.2381	69.5238	58.0952	60.9524	55.2381	50.4762	62.8571	66.6667	68.5714	52.381	60	64.7619
356	6	1	51.4286	66.6667	59.0476	66.6667	58.0952	60.9524	53.3333	60.9524	60	68.5714	61.9048	62.8571	61.9048	71.4286	61.9048	58.0952	60	66.6667	68.5714	56.1905	66.6667	67.619	60	65.7143	60.9524	54.2857	61.9048	63.8095	67.619	61.9048	60.9524	60	64.7619	56.1905	63.8095	60.9524	65.7143	59.0476	59.0476	60	61.9048	80	66.6667	55.2381	65.7143	71.4286	70.4762
357	6	1	11.4286	13.3333	18.0952	3.80952	10.4762	13.3333	16.1905	10.4762	8.57143	13.3333	18.0952	11.4286	13.3333	12.381	15.2381	8.57143	12.381	9.52381	10.4762	11.4286	15.2381	8.57143	10.4762	11.4286	10.4762	5.71429	15.2381	7.61905	8.57143	4.7619	11.4286	6.66667	8.57143	12.381	10.4762	13.3333	8.57143	10.4762	8.57143	3.80952	3.80952	5.71429	9.52381	7.61905	4.7619	6.66667	11.4286
358	6	1	0	0	0	0	0	0	0	0	0	0	0	0	0	0	0	0	0	0	0	0	0	0	0	0	0	0	0	0	0	0	0	0	0	0	0.952381	0	0	0	0	0	0	0.952381	0	0.952381	0	0.952381	0
359	6	1	0.952381	3.80952	4.7619	9.52381	4.7619	3.80952	5.71429	2.85714	7.61905	4.7619	4.7619	1.90476	6.66667	4.7619	1.90476	3.80952	5.71429	4.7619	2.85714	3.80952	3.80952	0.952381	0.952381	1.90476	3.80952	3.80952	3.80952	3.80952	6.66667	3.80952	7.61905	8.57143	4.7619	3.80952	5.71429	1.90476	1.90476	2.85714	3.80952	7.61905	2.85714	9.52381	2.85714	3.80952	6.66667	2.85714	6.66667
360	6	1	0	0	0	0	0	0	0	0	0	0	0	0	0	0	0	0	0	0	0	0	0	0	0	0	0	0	0	0	0	0	0	0	0	0	0	0	0	0	0	0	0	0	0	0	0	0	0
361	6	1	0	0.952381	1.90476	0	0	0	0	0	0	0	0.952381	0	0	0	0.952381	0	0	0.952381	0	0	0	0	0	0	0	0	0	0	0	0.952381	0	0	0.952381	0.952381	0	0	0.952381	0	0	0.952381	0	0	0.952381	0	0.952381	0	0
362	6	1	0	0	0	0	0	0	0	0	0	0	0	0	0	0	0	0	0	0	0.952381	0	0	0	0	0	0	0	0	0	0	0	0	0	0	0	0.952381	0	0.952381	0	0.952381	0	0	0	0	0	0	0	0.952381
363	6	1	8.57143	3.80952	4.7619	2.85714	1.90476	4.7619	2.85714	2.85714	3.80952	3.80952	2.85714	1.90476	3.80952	1.90476	4.7619	4.7619	0	1.90476	5.71429	5.71429	4.7619	1.90476	1.90476	1.90476	1.90476	1.90476	2.85714	2.85714	2.85714	1.90476	0.952381	2.85714	1.90476	0.952381	2.85714	1.90476	2.85714	1.90476	1.90476	4.7619	3.80952	1.90476	1.90476	0.952381	3.80952	3.80952	2.85714
364	6	1	0	0	0	0.952381	0	0	0	0	0	0.952381	0.952381	0.952381	0	0	0	1.90476	0	0	0	0	0	0	2.85714	0.952381	1.90476	0.952381	1.90476	0.952381	0	1.90476	0	0.952381	0.952381	0.952381	0.952381	1.90476	0.952381	1.90476	0	0.952381	1.90476	0.952381	0	0	1.90476	0.952381	0.952381
365	6	1	1.90476	3.80952	5.71429	4.7619	0.952381	0	4.7619	1.90476	2.85714	2.85714	2.85714	5.71429	0	4.7619	3.80952	0	0	2.85714	3.80952	11.4286	1.90476	0.952381	2.85714	3.80952	0.952381	4.7619	1.90476	6.66667	4.7619	1.90476	5.71429	4.7619	5.71429	5.71429	2.85714	2.85714	1.90476	2.85714	4.7619	1.90476	0.952381	2.85714	3.80952	6.66667	4.7619	2.85714	6.66667
366	6	1	6.66667	7.61905	6.66667	4.7619	2.85714	3.80952	2.85714	6.66667	7.61905	5.71429	4.7619	2.85714	5.71429	5.71429	5.71429	6.66667	6.66667	7.61905	9.52381	6.66667	2.85714	6.66667	7.61905	6.66667	6.66667	5.71429	11.4286	9.52381	8.57143	8.57143	6.66667	6.66667	6.66667	5.71429	4.7619	12.381	7.61905	7.61905	2.85714	5.71429	6.66667	11.4286	9.52381	9.52381	4.7619	11.4286	7.61905
367	6	1	20.9524	17.1429	17.1429	27.619	19.0476	18.0952	14.2857	20.9524	19.0476	17.1429	21.9048	22.8571	14.2857	21.9048	17.1429	17.1429	24.7619	8.57143	20	25.7143	16.1905	15.2381	25.7143	20.9524	17.1429	16.1905	17.1429	21.9048	21.9048	20	18.0952	22.8571	23.8095	17.1429	21.9048	25.7143	15.2381	13.3333	16.1905	19.0476	19.0476	20	26.6667	20.9524	16.1905	15.2381	28.5714
368	6	2	29.0323	35.4839	40.3226	36.2903	44.3548	37.9032	45.9677	41.9355	41.9355	35.4839	35.4839	46.7742	50	41.9355	50	45.9677	33.871	24.1935	38.7097	54.8387	41.9355	41.129	42.7419	46.7742	47.5806	42.7419	39.5161	41.129	45.9677	39.5161	41.129	39.5161	36.2903	46.7742	30.6452	34.6774	37.0968	35.4839	39.5161	43.5484	33.0645	33.0645	40.3226	35.4839	42.7419	39.5161	37.9032
369	6	2	33.871	40.3226	30.6452	37.9032	34.6774	29.0323	36.2903	35.4839	41.9355	44.3548	36.2903	34.6774	38.7097	41.129	30.6452	39.5161	45.1613	50	37.0968	34.6774	37.0968	35.4839	44.3548	39.5161	41.9355	58.0645	41.129	40.3226	37.0968	39.5161	40.3226	43.5484	36.2903	42.7419	40.3226	39.5161	40.3226	39.5161	41.9355	43.5484	50.8065	37.0968	40.3226	46.7742	47.5806	36.2903	42.7419
370	6	2	60.4839	61.2903	63.7097	51.6129	62.9032	71.7742	60.4839	62.9032	67.7419	64.5161	62.9032	60.4839	52.4194	60.4839	77.4194	65.3226	64.5161	68.5484	62.0968	71.7742	75.8065	58.871	62.0968	59.6774	70.1613	58.871	73.3871	58.871	69.3548	62.0968	61.2903	62.0968	75.8065	61.2903	67.7419	60.4839	62.9032	62.9032	58.0645	69.3548	71.7742	62.0968	68.5484	72.5806	64.5161	67.7419	63.7097
371	6	2	6.45161	10.4839	5.64516	6.45161	5.64516	5.64516	4.03226	5.64516	5.64516	4.03226	6.45161	4.03226	8.06452	7.25806	7.25806	5.64516	8.06452	5.64516	9.67742	12.0968	4.83871	6.45161	5.64516	4.03226	6.45161	5.64516	8.06452	7.25806	6.45161	8.87097	4.83871	6.45161	7.25806	4.03226	3.22581	2.41935	4.83871	6.45161	7.25806	6.45161	4.03226	4.83871	4.83871	8.06452	4.03226	5.64516	5.64516
372	6	2	13.7097	11.2903	16.129	14.5161	11.2903	17.7419	12.9032	14.5161	10.4839	18.5484	9.67742	12.9032	16.129	12.9032	9.67742	8.06452	12.9032	15.3226	11.2903	13.7097	14.5161	7.25806	13.7097	10.4839	11.2903	10.4839	8.06452	8.06452	13.7097	12.9032	8.06452	7.25806	8.87097	6.45161	4.83871	8.87097	10.4839	9.67742	11.2903	8.87097	3.22581	8.87097	7.25806	9.67742	8.06452	7.25806	7.25806
373	6	2	2.41935	1.6129	3.22581	1.6129	0	0	2.41935	0	0	1.6129	3.22581	0.806452	1.6129	1.6129	0	1.6129	0	0	5.64516	1.6129	2.41935	1.6129	2.41935	1.6129	0	2.41935	0.806452	0.806452	1.6129	0.806452	2.41935	2.41935	0	0.806452	1.6129	1.6129	2.41935	2.41935	0.806452	0	1.6129	0.806452	0.806452	0	0.806452	1.6129	0
374	6	2	3.22581	5.64516	3.22581	2.41935	3.22581	4.03226	6.45161	8.87097	4.83871	3.22581	6.45161	6.45161	1.6129	0.806452	4.03226	0.806452	5.64516	5.64516	4.83871	8.87097	4.03226	4.83871	4.83871	4.03226	3.22581	4.03226	4.83871	4.03226	5.64516	5.64516	6.45161	4.83871	4.03226	4.03226	0.806452	0.806452	4.03226	7.25806	3.22581	4.03226	3.22581	2.41935	3.22581	4.83871	4.03226	3.22581	0
375	6	2	0	0	0	0	0	0	0.806452	0	0	0	0	0	0	0	0	0	0	0	0	0	0	0	0	0	0	0	0	0	0	0	0	0	0	0	0	0	0	0	0	0	0	0	0	0	0	0	0
376	6	2	0	0	0	0	0	0	0	0	0	0	0	0	0	0	0	0	0	0	0	0	0	0	0	0	0	0	0	0	0	0	0	0	0	0	0	0	0.806452	0	0	0	0	0	0	0	0	0	0
377	6	2	3.22581	4.03226	0	2.41935	1.6129	0.806452	0.806452	0.806452	3.22581	2.41935	1.6129	1.6129	1.6129	0.806452	2.41935	4.83871	3.22581	2.41935	0.806452	0.806452	2.41935	1.6129	0.806452	3.22581	1.6129	4.03226	1.6129	3.22581	0.806452	3.22581	5.64516	0.806452	2.41935	2.41935	7.25806	0.806452	4.03226	3.22581	0.806452	2.41935	2.41935	1.6129	2.41935	3.22581	4.03226	1.6129	2.41935
378	6	2	0.806452	0	0	0	1.6129	0.806452	0.806452	0	0	0.806452	0.806452	0	1.6129	0.806452	0.806452	0	2.41935	0	2.41935	0.806452	0.806452	0	1.6129	0.806452	0	0	0.806452	0.806452	0	0	2.41935	1.6129	0.806452	0	0.806452	0.806452	1.6129	1.6129	0	0.806452	0.806452	1.6129	0	0	0	2.41935	0
379	6	2	1.6129	1.6129	4.03226	3.22581	0	1.6129	1.6129	1.6129	4.03226	2.41935	4.83871	2.41935	0.806452	3.22581	2.41935	0.806452	0.806452	0.806452	3.22581	0.806452	2.41935	5.64516	2.41935	4.03226	3.22581	1.6129	2.41935	2.41935	2.41935	1.6129	8.06452	1.6129	1.6129	0.806452	2.41935	0.806452	1.6129	0.806452	2.41935	1.6129	1.6129	4.03226	2.41935	1.6129	1.6129	0.806452	4.83871
380	6	2	4.03226	5.64516	4.83871	4.03226	3.22581	4.03226	4.03226	4.03226	6.45161	3.22581	2.41935	1.6129	3.22581	2.41935	1.6129	4.03226	4.83871	0.806452	1.6129	4.03226	0.806452	3.22581	7.25806	0.806452	4.03226	3.22581	1.6129	1.6129	5.64516	0.806452	1.6129	1.6129	3.22581	0.806452	0.806452	1.6129	4.83871	2.41935	0.806452	4.03226	3.22581	2.41935	1.6129	0.806452	0.806452	4.03226	2.41935
381	6	3	19.6581	14.5299	20.5128	18.8034	21.3675	16.2393	17.094	17.094	18.8034	28.2051	19.6581	23.0769	29.0598	23.9316	25.641	25.641	20.5128	19.6581	26.4957	23.9316	23.9316	19.6581	23.9316	23.0769	27.3504	27.3504	25.641	21.3675	16.2393	19.6581	20.5128	15.3846	21.3675	22.2222	17.094	17.9487	17.094	14.5299	20.5128	20.5128	12.8205	23.9316	20.5128	20.5128	16.2393	23.9316	27.3504
382	6	3	16.2393	11.1111	10.2564	11.1111	15.3846	17.094	11.1111	11.1111	16.2393	20.5128	17.9487	19.6581	23.0769	19.6581	17.9487	14.5299	11.9658	14.5299	20.5128	20.5128	17.094	17.9487	15.3846	17.9487	24.7863	5.98291	17.9487	14.5299	16.2393	17.9487	15.3846	16.2393	13.6752	7.69231	13.6752	17.9487	8.54701	9.40171	16.2393	17.094	11.1111	13.6752	16.2393	22.2222	5.12821	14.5299	9.40171
383	6	3	59.8291	66.6667	57.265	58.1197	59.8291	59.8291	62.3932	50.4274	69.2308	65.812	70.0855	56.4103	64.9573	62.3932	58.1197	62.3932	64.9573	63.2479	63.2479	56.4103	65.812	60.6838	59.8291	71.7949	58.1197	59.8291	62.3932	65.812	64.9573	64.9573	59.8291	64.1026	69.2308	66.6667	58.9744	70.0855	67.5214	53.8462	73.5043	63.2479	59.8291	64.9573	63.2479	60.6838	69.2308	64.9573	66.6667
384	6	3	12.8205	19.6581	15.3846	15.3846	12.8205	11.1111	13.6752	8.54701	20.5128	17.094	13.6752	18.8034	16.2393	11.9658	10.2564	16.2393	15.3846	14.5299	11.1111	17.094	10.2564	11.9658	17.094	11.9658	9.40171	11.1111	14.5299	11.1111	8.54701	15.3846	11.1111	9.40171	19.6581	11.1111	11.9658	12.8205	12.8205	13.6752	2.5641	11.1111	11.9658	4.2735	16.2393	5.98291	8.54701	8.54701	8.54701
385	6	3	2.5641	4.2735	3.4188	4.2735	1.7094	3.4188	0.854701	4.2735	2.5641	3.4188	1.7094	3.4188	1.7094	4.2735	3.4188	1.7094	4.2735	0.854701	0.854701	2.5641	5.98291	5.12821	3.4188	3.4188	6.83761	4.2735	3.4188	1.7094	2.5641	1.7094	0	4.2735	4.2735	5.98291	2.5641	5.98291	5.12821	1.7094	4.2735	3.4188	2.5641	1.7094	2.5641	1.7094	3.4188	2.5641	3.4188
386	6	3	2.5641	2.5641	0.854701	2.5641	4.2735	1.7094	0.854701	0	1.7094	0.854701	0.854701	1.7094	0	0.854701	1.7094	0	0	0	0.854701	2.5641	0	0	1.7094	0	2.5641	0.854701	0.854701	1.7094	1.7094	0.854701	1.7094	0.854701	2.5641	0	0.854701	0.854701	0	2.5641	1.7094	0.854701	0.854701	0.854701	0.854701	0.854701	0	0.854701	0.854701
387	6	3	0	0	0.854701	0	0	0.854701	0	0	0	0	0	0	0	0	0	0	0	0	0	0	0	0	0	0	0	0	0	0.854701	0	0	0	0	0	0	0	0	0	0	0	0	0	0	0	0	0	0	0
388	6	3	0	0	0	0	0	0	0	0	0.854701	0	0	0	0	0	0	0.854701	0	0	0.854701	0	0	0	0	0	0	0	0	0	0	0.854701	0	0	0.854701	0	0	0	0	0	0	0	0	0	0	0	0	0	0
389	6	3	0	0	0	0	0	0	0	0	0	0	0	0	0	0	0	0	0	0	0	0	0	0	0	0	0	0	0	0	0	0	0	0	0	0	0	0	0	0	0	0	0	0	0	0	0.854701	0	0
390	6	3	0	0	0	0	0	0	0	0	0	0	0	0	0	0	0	0	0	0	0	0	0	0	0	0	0	0	0	0	0	0	0	0	0	0	0	0	0	0	0	0	0	0	0	0	0	0	0
391	6	3	2.5641	0.854701	0.854701	0	0.854701	0.854701	0	0	0.854701	1.7094	2.5641	2.5641	1.7094	1.7094	0.854701	0.854701	0.854701	4.2735	0.854701	1.7094	2.5641	1.7094	1.7094	1.7094	0.854701	1.7094	0.854701	0	0	1.7094	0.854701	1.7094	1.7094	2.5641	0.854701	4.2735	2.5641	3.4188	2.5641	0	2.5641	3.4188	1.7094	4.2735	3.4188	2.5641	1.7094
392	6	3	0	0	0.854701	0	0	0	0.854701	0	0	0	0	0	0	0	0	0.854701	0	0	0	0	0	0	0	0	0.854701	0	0	0	0	0	0.854701	0	0	0	0	0	0	0	0	0	0	0	0	0	0	0	0
393	6	3	2.5641	1.7094	3.4188	5.12821	3.4188	3.4188	4.2735	1.7094	1.7094	5.12821	5.98291	0.854701	6.83761	4.2735	3.4188	2.5641	3.4188	3.4188	2.5641	1.7094	3.4188	0.854701	1.7094	2.5641	2.5641	0	3.4188	3.4188	0.854701	2.5641	3.4188	4.2735	1.7094	2.5641	5.12821	4.2735	4.2735	2.5641	2.5641	2.5641	2.5641	3.4188	2.5641	0	1.7094	3.4188	3.4188
394	6	3	0.854701	0	0	0	0	0	0.854701	0	1.7094	1.7094	1.7094	0.854701	2.5641	0	0.854701	2.5641	0.854701	1.7094	3.4188	1.7094	2.5641	2.5641	3.4188	0.854701	0	2.5641	1.7094	1.7094	1.7094	2.5641	1.7094	0	0.854701	0.854701	0.854701	2.5641	1.7094	1.7094	0.854701	2.5641	1.7094	1.7094	1.7094	3.4188	1.7094	1.7094	0
395	6	3	0.854701	0	0	0	0	0	0	0	0	0	0	0	0	0	0	0	0	0	0	0	0	0	0	0	0	0	0	0	0	0	0	0	0	0	0	0	0	0	0	0	0	0	0	0	0	0	0
396	6	3	3.4188	0.854701	5.12821	1.7094	3.4188	1.7094	2.5641	2.5641	3.4188	2.5641	3.4188	4.2735	6.83761	0.854701	0	2.5641	0.854701	1.7094	3.4188	2.5641	2.5641	1.7094	1.7094	1.7094	3.4188	1.7094	0.854701	0	4.2735	2.5641	5.98291	1.7094	3.4188	2.5641	1.7094	0	2.5641	3.4188	1.7094	0	1.7094	2.5641	2.5641	2.5641	1.7094	2.5641	0.854701
397	6	3	0.854701	2.5641	0.854701	0.854701	0	0	0.854701	0.854701	1.7094	4.2735	0	0.854701	0	4.2735	1.7094	2.5641	1.7094	1.7094	1.7094	1.7094	1.7094	2.5641	1.7094	3.4188	1.7094	3.4188	0	5.12821	2.5641	5.12821	1.7094	4.2735	2.5641	3.4188	0.854701	2.5641	0.854701	0.854701	0.854701	2.5641	2.5641	0.854701	2.5641	2.5641	2.5641	1.7094	3.4188
398	6	4	10.9091	10	13.6364	13.6364	18.1818	13.6364	10	15.4545	17.2727	13.6364	10.9091	17.2727	20	14.5455	15.4545	14.5455	12.7273	19.0909	20	16.3636	13.6364	19.0909	13.6364	18.1818	18.1818	17.2727	11.8182	22.7273	13.6364	19.0909	14.5455	14.5455	16.3636	28.1818	23.6364	15.4545	19.0909	12.7273	22.7273	22.7273	26.3636	20.9091	19.0909	19.0909	22.7273	20.9091	18.1818
399	6	4	49.0909	51.8182	60.9091	70.9091	61.8182	67.2727	64.5455	63.6364	57.2727	66.3636	59.0909	62.7273	62.7273	58.1818	56.3636	60	61.8182	57.2727	56.3636	66.3636	67.2727	60.9091	69.0909	56.3636	64.5455	52.7273	55.4545	62.7273	61.8182	68.1818	54.5455	70	51.8182	67.2727	60	66.3636	64.5455	68.1818	67.2727	64.5455	60	61.8182	68.1818	60	56.3636	58.1818	69.0909
400	6	4	10.9091	13.6364	14.5455	7.27273	12.7273	7.27273	8.18182	7.27273	13.6364	11.8182	14.5455	8.18182	6.36364	12.7273	9.09091	14.5455	3.63636	10	7.27273	10	7.27273	10.9091	8.18182	7.27273	9.09091	5.45455	3.63636	6.36364	2.72727	10	7.27273	6.36364	9.09091	7.27273	6.36364	10	7.27273	9.09091	6.36364	3.63636	4.54545	3.63636	5.45455	4.54545	9.09091	8.18182	8.18182
401	6	4	1.81818	3.63636	5.45455	4.54545	6.36364	2.72727	1.81818	5.45455	4.54545	5.45455	4.54545	1.81818	4.54545	4.54545	2.72727	4.54545	2.72727	2.72727	3.63636	9.09091	3.63636	3.63636	4.54545	6.36364	4.54545	5.45455	3.63636	7.27273	5.45455	5.45455	1.81818	6.36364	4.54545	10	4.54545	7.27273	6.36364	5.45455	4.54545	4.54545	2.72727	5.45455	6.36364	3.63636	0	2.72727	1.81818
402	6	4	0	1.81818	3.63636	6.36364	5.45455	1.81818	0.909091	1.81818	0.909091	0.909091	3.63636	4.54545	3.63636	2.72727	3.63636	2.72727	6.36364	7.27273	7.27273	4.54545	0.909091	2.72727	2.72727	4.54545	0.909091	6.36364	0.909091	6.36364	4.54545	3.63636	4.54545	7.27273	3.63636	3.63636	5.45455	3.63636	4.54545	2.72727	5.45455	2.72727	4.54545	8.18182	4.54545	8.18182	8.18182	4.54545	2.72727
403	6	4	0	0.909091	0	0	0	0	0.909091	0	0	0.909091	0	0	0	0	0	0	0.909091	0	0	0.909091	0	0	0	0.909091	0.909091	0	0	0	0	1.81818	0	0	0	0	0	0	1.81818	0	0.909091	0	0.909091	0	0	0	0.909091	0	0.909091
404	6	4	0	0	0	0.909091	0	0	0.909091	0	0	0	0	0	0	0.909091	0	0	0	0	0	0	0	0	0	0	0	0	0	0	0	0	0	0	0	0	0	0	0	0	0	0	0	0	0	0	0	0	0
405	6	4	0	0	0	0	0	0	0	0	0.909091	0	0	0	0	0	0	0	0	0	0	0	0	0	0	0	0	0	0	0	0	0	0	0	0	0	0	0	0	0	0	0.909091	0	0	0	0	0	0	0
406	6	4	0	0	0	0	0.909091	0	0	0	0	0	0	0	0	0	0	0	0	0	0	0	0	0	0	0	0	0	0	0	0	0	0	0	0	0	0	0	0	0	0	0	0	0	0	0	0	0	0
407	6	4	0	0	0	0	0.909091	0	0	0	0	0	0	0	0	0	0	0	0	0	0	0	0	0	0	0	0	0	0	0	0	0	0	0	0	0	0	0	0	0	0	0	0	0	0	0	0	0	0
408	6	4	0	0.909091	0.909091	1.81818	0.909091	2.72727	1.81818	1.81818	1.81818	1.81818	1.81818	1.81818	0	0.909091	2.72727	0.909091	0.909091	1.81818	1.81818	0	0.909091	0	0.909091	0.909091	0.909091	0.909091	1.81818	3.63636	0	2.72727	1.81818	1.81818	1.81818	0	0	1.81818	2.72727	0.909091	4.54545	0.909091	0.909091	2.72727	0	1.81818	2.72727	3.63636	0
409	6	4	10	10.9091	7.27273	14.5455	10.9091	7.27273	12.7273	6.36364	7.27273	11.8182	12.7273	6.36364	10.9091	14.5455	14.5455	10.9091	12.7273	10	12.7273	10.9091	6.36364	11.8182	10.9091	10	7.27273	6.36364	10.9091	4.54545	7.27273	10.9091	9.09091	5.45455	7.27273	7.27273	7.27273	6.36364	8.18182	9.09091	8.18182	12.7273	7.27273	11.8182	11.8182	6.36364	7.27273	10.9091	16.3636
410	6	5	61.0619	54.8673	50.4425	54.8673	55.7522	56.6372	54.8673	57.5221	45.1327	55.7522	65.4867	52.2124	59.292	50.4425	62.8319	54.8673	57.5221	58.4071	58.4071	50.4425	53.0973	61.9469	61.9469	48.6726	61.0619	53.9823	53.9823	53.0973	68.1416	60.177	46.0177	61.9469	38.9381	65.4867	58.4071	74.3363	40.708	56.6372	66.3717	47.7876	66.3717	60.177	51.3274	61.9469	59.292	58.4071	53.9823
411	6	5	9.73451	6.19469	12.3894	8.84956	3.53982	13.2743	9.73451	11.5044	7.9646	8.84956	10.6195	11.5044	14.1593	8.84956	7.07965	10.6195	7.07965	6.19469	9.73451	5.30973	2.65487	14.1593	10.6195	7.9646	7.9646	4.42478	12.3894	4.42478	8.84956	7.9646	7.07965	9.73451	7.9646	6.19469	5.30973	7.9646	7.9646	9.73451	7.9646	6.19469	5.30973	1.76991	8.84956	8.84956	7.9646	4.42478	4.42478
412	6	5	2.65487	2.65487	0	1.76991	1.76991	1.76991	0	2.65487	0.884956	0.884956	0.884956	4.42478	5.30973	1.76991	4.42478	1.76991	2.65487	2.65487	3.53982	0	1.76991	2.65487	1.76991	3.53982	0.884956	2.65487	2.65487	2.65487	3.53982	3.53982	1.76991	0	1.76991	3.53982	4.42478	2.65487	7.07965	3.53982	3.53982	4.42478	6.19469	5.30973	2.65487	3.53982	3.53982	1.76991	2.65487
413	6	5	6.19469	5.30973	7.07965	7.9646	3.53982	6.19469	8.84956	7.9646	5.30973	3.53982	8.84956	12.3894	7.07965	12.3894	4.42478	7.9646	9.73451	6.19469	9.73451	5.30973	12.3894	13.2743	8.84956	5.30973	0.884956	8.84956	7.9646	2.65487	4.42478	9.73451	14.1593	10.6195	7.07965	5.30973	10.6195	6.19469	6.19469	7.9646	12.3894	9.73451	15.9292	14.1593	5.30973	3.53982	8.84956	4.42478	4.42478
414	6	5	0	0	0	0	0	0	0	0	0	0	0	0	0	0	0	0	0	0	0	0	0	0	0	0	0	0	0	0	0	0	0	0	0	0	0	0	0	0	0	0	0	0	0	0	0	0	0
415	6	5	0	0	0	0.884956	0	0	0	0	0	0	0	0	0	0	0	0	0	0	0	0	0	0	0	0.884956	0	0	0	0	0	0.884956	0	0	0	0	0	0	0	0	0	0	0	0	0	0	0	0	0
416	6	5	0	0	0	0	0	0	0	0	0	0	0	0	0.884956	0	0	0	0	0	0	0	0	0	0	0	0	0.884956	0	0	0	0	0	1.76991	0	0	0.884956	0	0.884956	0	1.76991	1.76991	0	0	0.884956	0	0	0.884956	0
417	6	5	0	2.65487	0.884956	2.65487	0	0	0	0.884956	0	0	0.884956	0.884956	0.884956	0	0.884956	0	0	0	0	0	0	0.884956	0.884956	0	0	0	0	0	0.884956	2.65487	0	0.884956	0.884956	0.884956	0.884956	0	0	0.884956	0	0.884956	0	0	0.884956	0	0	0.884956	1.76991
418	6	5	0	0	0	0	0	0	0	0	0	0	0	0	0	0	0	0	0	0	0	0.884956	0	0	0	0	0	0	0	0	0	0	0	0	0	0	0	0	0	0	0	0	0	0	0	0	0	0	0
419	6	5	1.76991	0	0.884956	1.76991	1.76991	1.76991	0	0.884956	2.65487	0.884956	0	0	0.884956	0	0.884956	0	0.884956	0	0	0	0	0	0.884956	0	0.884956	0	0	0	0.884956	0	0	0	0	0	0.884956	0	0	0	0	0	0	0	0	0	0	0	0
420	6	5	2.65487	0.884956	0	0.884956	0	1.76991	0.884956	0	0.884956	0.884956	0.884956	0	0	0.884956	0	1.76991	0	0	0	0	0	0.884956	0	0	0	0	0	0.884956	0	0.884956	0	0	0	0	0	0	0	0	0	0	0.884956	0	0	0	0	0	0.884956
421	6	6	16.7939	22.1374	17.5573	14.5038	22.1374	19.084	12.9771	21.374	20.6107	28.2443	15.2672	18.3206	21.374	17.5573	21.374	16.7939	23.6641	25.9542	19.8473	26.7176	24.4275	25.1908	15.2672	22.9008	24.4275	19.084	25.1908	18.3206	23.6641	26.7176	22.9008	16.7939	20.6107	22.9008	25.1908	19.8473	20.6107	25.9542	18.3206	29.0076	21.374	23.6641	21.374	19.084	20.6107	19.084	22.9008
422	6	6	5.34351	6.87023	5.34351	6.87023	7.63359	5.34351	6.10687	5.34351	4.58015	5.34351	7.63359	9.92366	5.34351	9.92366	3.05344	5.34351	0.763359	7.63359	6.87023	3.81679	6.10687	7.63359	3.81679	3.81679	4.58015	4.58015	2.29008	5.34351	5.34351	4.58015	3.81679	3.81679	0.763359	0.763359	7.63359	6.10687	2.29008	2.29008	3.05344	5.34351	6.87023	6.10687	3.05344	0	3.05344	5.34351	2.29008
423	6	6	0	0	0	0	0	0	0	0	0	0	0	0	0	0	0	0	0	0	0	0	0.763359	0	0.763359	0	0	0	0	0	0	0	0	0	0	0	0	0	0	0	0	0	0	0	0.763359	0	0.763359	0	0
424	6	6	0	0	0	0.763359	0	0	0	0	0	0	0	0	0.763359	0	0	0	0	0	0	0	0	0	0	0	0	0	0	0.763359	0	0	0.763359	0.763359	0	0	0	1.52672	0	0	0.763359	0	0	0.763359	0	0	0.763359	0.763359	0.763359
425	6	6	0	1.52672	1.52672	1.52672	0	0.763359	3.05344	0	3.81679	2.29008	2.29008	1.52672	2.29008	0.763359	1.52672	1.52672	0.763359	2.29008	0.763359	1.52672	2.29008	0.763359	0	0.763359	2.29008	1.52672	0	2.29008	2.29008	0	1.52672	1.52672	1.52672	0.763359	0	3.05344	0.763359	0	0.763359	2.29008	0	0	1.52672	0.763359	3.05344	0	0.763359
426	6	6	0	2.29008	0	0	1.52672	0	0.763359	0.763359	0	0.763359	0	0	0.763359	0	0	0	0	0	0.763359	0.763359	1.52672	0	0.763359	2.29008	0.763359	0	0.763359	0	0	0.763359	0.763359	0	0	0	0	0.763359	1.52672	0.763359	0	0	0.763359	0	0.763359	0	0	0	0
427	6	6	0	1.52672	3.05344	3.05344	1.52672	0	1.52672	3.05344	1.52672	0	0	3.05344	0	0.763359	0.763359	1.52672	1.52672	0.763359	0.763359	0	0.763359	0.763359	0	0.763359	0	4.58015	0	0.763359	1.52672	0	3.05344	0.763359	0.763359	0	0.763359	0.763359	0.763359	0.763359	0	1.52672	0	0	0	0	0	0	0.763359
428	7	1	0.833333	2.5	2.5	1.66667	0.833333	0.833333	0.833333	0.833333	0.833333	0.833333	0.833333	3.33333	1.66667	1.66667	0.833333	1.66667	2.5	1.66667	4.16667	2.5	5	0	2.5	0.833333	1.66667	2.5	3.33333	2.5	2.5	2.5	5	3.33333	1.66667	1.66667	3.33333	0.833333	6.66667	5	5	0.833333	5.83333	5	1.66667	2.5	3.33333	3.33333	4.16667
429	7	1	0.833333	0	0	0	0	0	0	0	1.66667	0	0.833333	0	0	0	0.833333	0.833333	0	0.833333	0	0	0.833333	0	0	0	0	0	0	0	0.833333	0	0	0	0	0	0	0	0	0	0	0.833333	0	0	1.66667	0	0	1.66667	0
430	7	1	0	0.833333	0.833333	0.833333	1.66667	0	0	0	1.66667	0	0	0.833333	0	0.833333	0.833333	2.5	0.833333	1.66667	1.66667	3.33333	0.833333	0	0.833333	0	0	0.833333	0.833333	1.66667	0	0	0.833333	1.66667	1.66667	0.833333	0	0	0	0	0	0.833333	0.833333	2.5	2.5	1.66667	1.66667	0	0.833333
431	7	1	0	1.66667	0	0	0.833333	0	0	1.66667	0	0	0.833333	0.833333	0.833333	0	0	0	0	0	0.833333	0.833333	0	1.66667	0	0.833333	0	0	0.833333	0	0.833333	0.833333	0	0.833333	0.833333	1.66667	0	0.833333	0	0	0.833333	0.833333	0	0.833333	0.833333	0	0	0.833333	0
432	7	1	0.833333	0.833333	0.833333	0	0.833333	0	0	0	0.833333	0	0	0	0	0	0.833333	0	0	0	0	0	0	0	0	0	0	0	0	0	0	0	0	0	0	0	0.833333	0	0	0	0	0	0	0	0	0	0	0	0
433	7	2	1.52672	0.763359	0.763359	0	0.763359	0	0.763359	0	0	0	0.763359	0	0	0	0.763359	0	0	0	0	0	0	0	0	0	0	0	0	0	0	0.763359	0	0	0	0	0	0	0.763359	0.763359	0	0	0.763359	0	0	0	0	0	0.763359
434	7	2	1.52672	5.34351	6.10687	3.05344	3.81679	5.34351	1.52672	3.81679	1.52672	3.05344	2.29008	4.58015	2.29008	2.29008	1.52672	4.58015	4.58015	1.52672	3.81679	3.81679	1.52672	1.52672	2.29008	4.58015	3.81679	1.52672	3.81679	2.29008	3.81679	2.29008	4.58015	5.34351	2.29008	2.29008	1.52672	2.29008	3.05344	2.29008	2.29008	3.81679	2.29008	0.763359	3.81679	3.81679	1.52672	1.52672	1.52672
435	7	3	2.38095	3.1746	1.5873	3.1746	5.55556	1.5873	0.793651	0.793651	1.5873	1.5873	1.5873	1.5873	0.793651	3.96825	1.5873	1.5873	2.38095	2.38095	1.5873	0.793651	2.38095	1.5873	0	2.38095	1.5873	2.38095	0.793651	1.5873	2.38095	0.793651	4.7619	0	0.793651	0	1.5873	0.793651	1.5873	0	0	0	0	2.38095	0	0.793651	0	0.793651	1.5873
436	7	3	1.5873	3.96825	2.38095	3.1746	1.5873	3.96825	0.793651	0.793651	0	0.793651	0	0.793651	2.38095	1.5873	0.793651	2.38095	2.38095	0.793651	0.793651	0.793651	1.5873	0	1.5873	1.5873	1.5873	0.793651	0	0.793651	1.5873	1.5873	2.38095	0.793651	0	0	0	0.793651	0.793651	1.5873	0	3.96825	0.793651	0	0	1.5873	1.5873	0.793651	0
437	7	4	2.38095	1.5873	0	0.793651	1.5873	1.5873	2.38095	0.793651	0.793651	0.793651	3.1746	1.5873	1.5873	1.5873	0.793651	0	0	0	0	0.793651	0.793651	0	0.793651	0.793651	0.793651	0.793651	0.793651	2.38095	0	0.793651	2.38095	0	0	0	0.793651	0	0.793651	0	1.5873	0.793651	0.793651	0.793651	1.5873	0.793651	0	0	0
438	7	4	0.793651	0	0.793651	0.793651	0	0.793651	0	0	0.793651	0	0	0	0	0.793651	0	0	0.793651	0.793651	0	0	0	0.793651	0	0.793651	0	0.793651	0	0	0.793651	1.5873	0.793651	0	0	0.793651	0	0	0	0.793651	0	0	0.793651	0	0.793651	0	0	0	0.793651
439	7	4	0	0	0	0.793651	0	1.5873	0.793651	0.793651	0.793651	0	1.5873	2.38095	0	0.793651	0	0.793651	2.38095	0	0	0	0.793651	0	0	0.793651	0	0.793651	0.793651	1.5873	2.38095	1.5873	1.5873	0.793651	3.1746	0.793651	0	1.5873	0	1.5873	0.793651	3.1746	0	0	0	1.5873	0.793651	3.1746	0
440	7	4	15.0794	23.0159	12.6984	16.6667	14.2857	14.2857	20.6349	15.0794	17.4603	18.254	17.4603	20.6349	16.6667	15.0794	14.2857	20.6349	19.8413	19.8413	15.0794	21.4286	16.6667	12.6984	21.4286	16.6667	15.873	22.2222	16.6667	19.8413	15.873	18.254	17.4603	10.3175	10.3175	21.4286	17.4603	19.8413	20.6349	25.3968	15.0794	22.2222	21.4286	20.6349	17.4603	18.254	16.6667	18.254	22.2222
			PSTH time bins
ANIMAL_ID			-0.5	-0.49	-0.48	-0.47	-0.46	-0.45	-0.44	-0.43	-0.42	-0.41	-0.4	-0.39	-0.38	-0.37	-0.36	-0.35	-0.34	-0.33	-0.32	-0.31	-0.3	-0.29	-0.28	-0.27	-0.26	-0.25	-0.24	-0.23	-0.22	-0.21	-0.2	-0.19	-0.18	-0.17	-0.16	-0.15	-0.14	-0.13	-0.12	-0.11	-0.1	-0.09	-0.08	-0.07	-0.06	-0.05	-0.04
1			17.4621	17.0163	17.3914	17.246	17.1779	17.9665	18.4443	18.1528	17.9967	18.382	18.6968	18.9278	18.4695	18.4946	18.5308	18.7355	18.6793	19.4339	18.9756	18.9144	19.7017	19.5051	18.6533	19.1941	19.3188	19.3544	19.1119	19.849	19.52	20.0877	20.4678	18.6956	18.9892	18.769	19.5232	19.479	20.4676	19.6549	19.2235	19.2116	19.3522	20.0781	19.9399	19.726	20.03	19.8155	20.2903
2			8.27874	8.06479	8.35099	8.00181	8.02338	7.96246	8.37513	7.75062	7.77602	8.11446	7.86267	7.90841	7.94501	7.90301	7.95508	7.77062	7.75556	8.06712	8.02802	7.6633	7.65802	7.3803	7.94642	7.56155	7.26129	7.52582	7.97718	7.80784	7.50485	7.24906	7.10152	7.34227	7.18183	7.73546	6.98242	7.73214	7.62333	7.31283	7.67249	7.45909	6.84215	7.14108	7.87082	7.27239	7.29219	7.41106	7.40849
3			4.97398	4.61597	5.16157	5.01417	5.14794	4.65919	4.69799	5.0067	5.20323	5.02291	5.12689	4.91954	5.01336	4.87973	4.87042	5.07895	5.0694	4.92944	4.89723	5.03792	5.12227	4.77769	5.20916	5.08557	5.03623	4.82649	4.84939	5.12236	4.69225	4.84817	4.89235	5.03588	5.22788	5.07525	5.20834	4.98178	5.02877	5.07062	5.00571	5.02258	5.08118	5.00292	4.82586	5.44167	4.79024	4.79215	4.85238
4			4.88241	3.97376	4.70416	4.95458	4.26656	4.90283	4.30684	5.19963	4.46307	4.60631	4.66944	4.92463	4.51964	4.73874	4.85385	4.94261	5.6994	4.90063	5.10855	4.63168	4.81926	5.19948	5.01105	5.24237	5.69225	4.87057	4.86735	5.2785	5.54111	4.50712	5.07483	5.48071	4.58588	5.29156	5.23949	5.25311	5.27216	5.63378	5.42834	5.96758	5.65699	5.34099	4.64488	5.12149	5.48099	5.19015	5.26589
5			8.46996	9.19631	9.11685	9.48514	8.99483	9.01381	9.06991	9.15152	9.5465	10.0939	9.67038	9.43616	9.84749	9.62832	9.52533	9.42369	9.22743	9.26507	9.84309	10.0318	9.52672	9.46603	9.86103	9.49326	9.69325	9.03193	9.49334	9.45557	9.67438	9.83886	9.19587	9.48671	9.28907	9.33524	9.10835	9.61708	9.28218	8.96268	9.4173	9.45617	9.15701	9.62911	9.64331	9.36296	9.17566	9.29836	9.67704
6			2.13659	3.36048	2.19209	2.38079	2.44328	2.30664	2.19386	1.89006	2.15041	1.94733	2.25869	2.81264	2.01682	2.19997	1.77567	2.69054	2.74548	2.26945	2.14952	2.63792	2.33966	1.4056	2.26407	2.25098	1.94806	2.5106	2.14342	2.51132	2.38456	2.38384	3.05989	1.77551	1.59557	2.26712	1.9642	2.07482	2.63792	2.87835	1.96798	2.86991	2.5792	2.53125	2.33267	2.38456	1.96726	2.33661	2.45333
7			17.6333	17.7108	17.9998	17.8756	17.948	17.4827	18.8803	17.8028	17.8876	18.2691	17.9887	18.2264	18.3395	18.2921	18.4258	18.5232	18.8726	18.52	18.008	18.7923	18.0593	18.2172	17.6736	18.3283	17.8439	18.5883	18.1001	18.3948	18.2118	18.2179	18.2163	18.3579	18.1188	17.9188	18.1671	17.5125	16.7359	18.2786	18.1566	17.8011	17.6307	17.7244	18.7495	18.0048	17.816	17.2568	18.1248
Sound Trials Mean			9.11959	9.13407	9.27384	9.27973	9.14313	9.18487	9.42405	9.27916	9.28908	9.49087	9.46765	9.59365	9.45019	9.44806	9.41956	9.59502	9.72131	9.62653	9.57286	9.67277	9.60384	9.42162	9.51694	9.59373	9.54197	9.52973	9.5061	9.77419	9.64699	9.59039	9.71551	9.45351	9.28403	9.48464	9.45616	9.52149	9.57827	9.68454	9.55313	9.68401	9.47134	9.63541	9.71529	9.61627	9.50749	9.44295	9.7246
Catch Trials Mean			9.4885	9.57342	9.56863	9.36288	9.60667	9.59594	9.64624	9.74167	9.44499	9.74715	9.73988	9.65037	9.8693	9.77066	9.99007	9.97921	9.70891	9.91003	9.94497	9.44556	9.6215	9.71904	9.81456	9.65755	9.97237	9.7501	9.93225	9.69143	9.83898	9.71834	9.60958	9.57445	9.80926	9.6061	9.78843	9.84454	9.70338	9.56196	9.79609	9.70905	9.73817	9.76713	9.50482	9.64983	9.43875	9.81771	9.5165
Sound Reward
	See Table 2	See Table 2	PSTH time bins
neuron_id	neuron_animal_id	neuron_session_id	-0.5	-0.49	-0.48	-0.47	-0.46	-0.45	-0.44	-0.43	-0.42	-0.41	-0.4	-0.39	-0.38	-0.37	-0.36	-0.35	-0.34	-0.33	-0.32	-0.31	-0.3	-0.29	-0.28	-0.27	-0.26	-0.25	-0.24	-0.23	-0.22	-0.21	-0.2	-0.19	-0.18	-0.17	-0.16	-0.15	-0.14	-0.13	-0.12	-0.11	-0.1	-0.09	-0.08	-0.07	-0.06	-0.05	-0.04
1	1	1	40.9396	46.9799	46.3087	44.9664	43.6242	34.8993	50.3356	45.6376	39.5973	51.0067	44.2953	44.2953	55.0336	44.9664	48.9933	53.6913	46.9799	42.2819	49.6644	42.2819	51.6779	46.9799	48.3221	47.651	42.2819	44.9664	47.651	44.9664	37.5839	49.6644	54.3624	50.3356	53.0201	50.3356	59.7315	64.4295	51.6779	56.3758	63.0872	55.0336	66.443	52.349	51.6779	47.651	51.0067	51.6779	72.4832
2	1	1	19.4631	18.7919	12.7517	12.0805	17.4497	10.7383	8.72483	13.4228	12.7517	16.1074	17.4497	10.0671	14.7651	12.7517	10.0671	19.4631	12.7517	13.4228	15.4362	13.4228	21.4765	18.7919	12.0805	12.0805	11.4094	12.7517	14.7651	11.4094	16.7785	11.4094	10.7383	10.7383	6.71141	4.02685	6.71141	11.4094	4.02685	7.38255	9.39597	3.3557	8.72483	8.05369	3.3557	8.05369	7.38255	6.71141	4.02685
3	1	1	28.8591	34.8993	44.2953	40.9396	32.2148	42.2819	42.953	48.3221	34.2282	36.2416	47.651	42.953	42.953	42.2819	51.0067	51.6779	47.651	55.0336	59.0604	59.7315	60.4027	53.6913	54.3624	61.745	57.7181	53.6913	55.7047	51.0067	50.3356	59.7315	51.6779	41.6107	39.5973	45.6376	32.2148	48.9933	42.953	36.9128	43.6242	30.8725	36.9128	36.2416	38.9262	30.2013	34.2282	27.5168	36.9128
4	1	1	62.4161	58.3893	67.7852	58.3893	67.7852	67.7852	67.1141	63.7584	74.4966	55.7047	75.1678	74.4966	73.1544	75.1678	68.4564	84.5638	62.4161	67.7852	61.745	77.1812	47.651	64.4295	60.4027	56.3758	56.3758	47.651	60.4027	58.3893	62.4161	66.443	79.1946	64.4295	67.1141	53.0201	42.953	43.6242	38.9262	40.2685	56.3758	54.3624	60.4027	74.4966	78.5235	77.1812	69.7987	73.1544	46.3087
5	1	1	29.5302	30.2013	29.5302	25.5034	23.4899	46.9799	39.5973	29.5302	30.8725	27.5168	30.2013	31.5436	22.8188	38.9262	37.5839	29.5302	42.953	52.349	46.9799	42.2819	52.349	56.3758	71.8121	42.953	46.3087	50.3356	58.3893	55.7047	63.0872	53.6913	55.7047	41.6107	47.651	39.5973	34.8993	36.9128	32.8859	40.2685	21.4765	28.1879	20.8054	30.8725	21.4765	17.4497	16.7785	12.0805	16.1074
6	1	1	2.68456	4.69799	2.68456	3.3557	2.68456	3.3557	1.34228	6.71141	6.71141	7.38255	4.69799	2.68456	6.04027	3.3557	4.02685	5.36913	4.69799	6.71141	3.3557	2.01342	6.71141	3.3557	4.02685	4.02685	2.68456	4.69799	0.671141	4.69799	5.36913	4.02685	7.38255	5.36913	6.04027	2.68456	3.3557	5.36913	2.68456	3.3557	4.02685	4.02685	4.02685	2.01342	2.01342	6.04027	4.69799	2.68456	3.3557
7	1	1	12.0805	18.7919	14.094	8.72483	14.7651	11.4094	12.7517	9.39597	16.7785	11.4094	15.4362	16.1074	12.0805	16.7785	15.4362	17.4497	14.094	12.7517	20.8054	18.1208	17.4497	17.4497	14.7651	18.1208	15.4362	15.4362	18.7919	12.7517	18.7919	18.1208	18.7919	13.4228	15.4362	18.7919	26.8456	24.1611	35.5705	36.9128	22.8188	23.4899	8.05369	22.8188	16.7785	13.4228	12.7517	16.1074	22.1477
8	1	1	4.69799	8.72483	8.05369	8.72483	3.3557	6.04027	10.0671	7.38255	8.72483	10.7383	10.0671	6.71141	6.04027	9.39597	6.04027	5.36913	8.05369	12.0805	7.38255	5.36913	10.0671	7.38255	2.68456	8.05369	10.0671	2.68456	5.36913	8.72483	11.4094	7.38255	7.38255	10.7383	12.7517	9.39597	5.36913	6.71141	3.3557	4.69799	7.38255	5.36913	8.72483	8.72483	12.7517	13.4228	5.36913	8.72483	7.38255
9	1	1	38.9262	38.255	36.9128	44.2953	50.3356	43.6242	37.5839	42.953	38.9262	33.557	38.255	28.8591	30.2013	42.2819	38.255	28.8591	30.2013	23.4899	41.6107	26.8456	29.5302	26.1745	32.2148	29.5302	30.2013	26.1745	38.9262	32.2148	38.255	35.5705	26.8456	38.9262	36.9128	29.5302	27.5168	26.1745	32.8859	24.8322	30.2013	23.4899	28.8591	41.6107	36.9128	30.8725	29.5302	28.8591	26.8456
10	1	2	43.662	32.3944	19.7183	45.0704	45.0704	39.4366	38.0282	35.2113	36.6197	36.6197	33.8028	47.8873	33.8028	43.662	52.1127	50.7042	56.338	52.1127	36.6197	42.2535	42.2535	42.2535	38.0282	49.2958	57.7465	43.662	61.9718	32.3944	53.5211	54.9296	38.0282	35.2113	32.3944	30.9859	19.7183	33.8028	46.4789	26.7606	21.1268	18.3099	40.8451	19.7183	29.5775	43.662	26.7606	32.3944	25.3521
11	1	2	16.9014	12.6761	12.6761	9.85915	15.493	14.0845	21.1268	26.7606	14.0845	19.7183	14.0845	32.3944	8.4507	19.7183	16.9014	11.2676	23.9437	25.3521	16.9014	22.5352	14.0845	22.5352	14.0845	33.8028	25.3521	30.9859	32.3944	23.9437	16.9014	25.3521	22.5352	22.5352	19.7183	21.1268	16.9014	25.3521	36.6197	26.7606	26.7606	26.7606	23.9437	18.3099	19.7183	22.5352	21.1268	18.3099	8.4507
12	1	2	2.8169	2.8169	2.8169	1.40845	4.22535	4.22535	5.6338	5.6338	5.6338	1.40845	1.40845	7.04225	4.22535	2.8169	7.04225	2.8169	1.40845	4.22535	1.40845	5.6338	11.2676	1.40845	0	4.22535	4.22535	5.6338	5.6338	4.22535	5.6338	2.8169	2.8169	2.8169	2.8169	2.8169	2.8169	0	8.4507	5.6338	5.6338	7.04225	1.40845	2.8169	4.22535	2.8169	0	1.40845	0
13	1	3	138.931	116.794	141.221	127.481	140.458	135.878	125.191	138.931	123.664	142.748	145.038	135.115	137.405	125.191	128.244	140.458	125.191	142.748	129.008	157.252	148.092	144.275	147.328	139.695	141.985	162.595	134.351	153.435	157.252	154.198	168.702	159.542	154.198	141.985	151.145	167.939	168.702	174.046	189.313	176.336	166.412	160.305	175.573	179.389	174.046	169.466	177.099
14	1	3	13.7405	14.5038	16.7939	11.4504	20.6107	16.0305	12.9771	21.374	14.5038	16.7939	19.084	22.9008	15.2672	19.084	12.9771	15.2672	23.6641	19.8473	19.084	19.8473	23.6641	17.5573	29.0076	23.6641	21.374	18.3206	22.1374	23.6641	26.7176	17.5573	23.6641	19.8473	16.0305	28.2443	23.6641	25.9542	29.0076	21.374	25.9542	29.0076	32.0611	29.0076	16.7939	13.7405	16.7939	25.1908	19.084
15	1	3	52.6718	61.8321	66.4122	54.9618	67.1756	56.4885	53.4351	48.0916	56.4885	63.3588	51.145	66.4122	58.0153	48.855	53.4351	50.3817	50.3817	43.5115	49.6183	41.2214	40.458	56.4885	51.9084	56.4885	49.6183	41.9847	35.8779	43.5115	55.7252	47.3282	47.3282	38.1679	33.5878	45.8015	48.0916	38.1679	41.9847	45.8015	47.3282	50.3817	51.9084	51.145	46.5649	48.0916	52.6718	56.4885	51.9084
16	1	3	2.29008	3.81679	6.10687	2.29008	2.29008	5.34351	6.10687	3.05344	3.81679	8.39695	2.29008	0.763359	4.58015	1.52672	3.81679	3.05344	2.29008	0	3.05344	4.58015	3.81679	0.763359	3.05344	2.29008	3.81679	2.29008	0.763359	5.34351	4.58015	4.58015	12.2137	4.58015	5.34351	6.10687	5.34351	9.16031	4.58015	5.34351	6.10687	6.87023	0.763359	5.34351	6.10687	4.58015	6.10687	5.34351	4.58015
17	1	3	1.52672	8.39695	3.81679	0.763359	3.81679	3.81679	5.34351	6.10687	2.29008	5.34351	9.92366	8.39695	3.81679	6.10687	5.34351	2.29008	3.81679	6.10687	4.58015	3.05344	2.29008	0.763359	3.05344	2.29008	6.10687	4.58015	3.81679	4.58015	3.05344	3.81679	6.10687	5.34351	2.29008	2.29008	3.05344	8.39695	5.34351	4.58015	4.58015	5.34351	6.10687	4.58015	3.05344	3.05344	6.87023	3.05344	9.16031
18	1	3	0.763359	0.763359	1.52672	1.52672	1.52672	2.29008	0.763359	2.29008	0	0.763359	0.763359	0.763359	0.763359	3.81679	3.05344	0.763359	1.52672	3.05344	0	0.763359	2.29008	2.29008	3.05344	4.58015	0.763359	2.29008	2.29008	1.52672	0.763359	0	3.05344	1.52672	2.29008	3.05344	3.81679	3.05344	2.29008	0.763359	3.81679	0.763359	3.05344	3.05344	2.29008	1.52672	0	0	2.29008
19	1	3	1.52672	0.763359	2.29008	2.29008	2.29008	2.29008	2.29008	2.29008	0.763359	1.52672	1.52672	3.05344	1.52672	4.58015	3.05344	1.52672	0.763359	3.05344	0.763359	2.29008	4.58015	2.29008	3.05344	0.763359	3.05344	4.58015	1.52672	3.81679	2.29008	2.29008	3.81679	3.05344	2.29008	4.58015	2.29008	9.16031	3.81679	0.763359	2.29008	3.05344	3.81679	0.763359	2.29008	4.58015	5.34351	3.81679	3.05344
20	1	3	44.2748	38.9313	45.0382	38.9313	35.8779	39.6947	39.6947	38.1679	34.3511	32.8244	34.3511	40.458	37.4046	42.7481	39.6947	36.6412	30.5344	40.458	37.4046	45.0382	43.5115	40.458	44.2748	45.0382	42.7481	41.2214	57.2519	43.5115	58.7786	51.9084	45.8015	59.542	58.7786	54.9618	54.1985	68.7023	63.3588	60.3053	63.3588	49.6183	61.8321	66.4122	59.542	59.542	57.2519	47.3282	57.2519
21	1	3	16.7939	21.374	19.084	19.8473	17.5573	19.084	21.374	12.9771	19.084	12.9771	19.8473	20.6107	19.084	14.5038	16.7939	18.3206	10.687	14.5038	8.39695	11.4504	12.9771	17.5573	16.0305	13.7405	14.5038	9.92366	9.92366	6.10687	12.9771	10.687	9.92366	13.7405	12.9771	5.34351	7.63359	4.58015	9.16031	9.16031	7.63359	11.4504	10.687	9.16031	3.81679	12.2137	8.39695	7.63359	12.2137
22	1	4	32.3077	30	30	30	30.7692	27.6923	30.7692	23.8462	36.9231	28.4615	30	23.8462	26.9231	33.8462	26.9231	29.2308	17.6923	25.3846	28.4615	36.9231	26.1538	26.1538	42.3077	33.8462	30	43.0769	29.2308	35.3846	32.3077	33.0769	34.6154	30.7692	40	36.9231	38.4615	29.2308	35.3846	33.0769	33.0769	33.0769	23.0769	24.6154	30	21.5385	21.5385	29.2308	18.4615
23	1	4	3.07692	6.15385	3.07692	4.61538	0	0.769231	6.92308	6.15385	5.38462	7.69231	3.84615	2.30769	10	5.38462	11.5385	10.7692	4.61538	4.61538	7.69231	1.53846	9.23077	0	5.38462	10	3.84615	10	3.84615	7.69231	2.30769	4.61538	6.92308	10	1.53846	5.38462	8.46154	3.07692	10	4.61538	5.38462	4.61538	5.38462	3.07692	13.0769	7.69231	13.0769	6.15385	13.0769
24	1	4	16.9231	16.9231	20	19.2308	19.2308	22.3077	15.3846	18.4615	17.6923	16.9231	26.9231	20.7692	17.6923	22.3077	16.1538	26.9231	23.8462	26.1538	30	28.4615	22.3077	26.9231	27.6923	36.1538	25.3846	37.6923	28.4615	31.5385	29.2308	23.0769	30.7692	31.5385	30	36.1538	30	26.1538	15.3846	14.6154	12.3077	14.6154	7.69231	7.69231	7.69231	6.15385	3.07692	6.15385	1.53846
25	1	4	0.769231	2.30769	0.769231	0.769231	0.769231	1.53846	1.53846	0	4.61538	0.769231	1.53846	1.53846	2.30769	5.38462	0	3.84615	1.53846	4.61538	2.30769	0.769231	1.53846	5.38462	0.769231	5.38462	3.84615	5.38462	4.61538	3.07692	4.61538	3.07692	3.07692	3.84615	2.30769	1.53846	2.30769	3.07692	3.84615	4.61538	3.84615	1.53846	3.07692	0.769231	3.07692	3.07692	0.769231	0.769231	1.53846
26	1	4	0.769231	0	0	0	3.07692	0	0	0	0.769231	0	0	2.30769	0	0.769231	0	1.53846	0	0.769231	4.61538	0	3.07692	0.769231	1.53846	1.53846	0	3.07692	1.53846	2.30769	1.53846	3.84615	2.30769	2.30769	2.30769	3.07692	0.769231	1.53846	3.84615	4.61538	2.30769	2.30769	2.30769	3.84615	2.30769	3.84615	0.769231	3.07692	2.30769
27	1	4	20	23.0769	32.3077	20.7692	21.5385	13.0769	32.3077	27.6923	24.6154	26.1538	19.2308	23.8462	31.5385	20	32.3077	27.6923	33.0769	23.0769	26.9231	33.0769	27.6923	34.6154	30.7692	28.4615	38.4615	44.6154	30	40.7692	29.2308	34.6154	30	33.8462	27.6923	42.3077	42.3077	31.5385	29.2308	37.6923	34.6154	29.2308	37.6923	30	39.2308	23.0769	38.4615	26.1538	28.4615
28	1	4	25.3846	19.2308	25.3846	23.0769	30.7692	24.6154	31.5385	30	21.5385	26.1538	23.8462	31.5385	31.5385	36.1538	30	26.1538	36.9231	29.2308	41.5385	23.0769	30	33.8462	26.1538	39.2308	31.5385	33.0769	38.4615	43.8462	40.7692	42.3077	35.3846	40	33.8462	45.3846	50.7692	46.9231	45.3846	40	44.6154	46.1538	39.2308	41.5385	42.3077	36.9231	33.8462	30.7692	29.2308
29	1	4	45.3846	44.6154	46.1538	42.3077	49.2308	37.6923	46.9231	47.6923	60.7692	45.3846	52.3077	37.6923	58.4615	54.6154	48.4615	60	57.6923	46.1538	55.3846	56.9231	60	58.4615	53.8462	61.5385	49.2308	74.6154	62.3077	53.0769	46.1538	57.6923	63.0769	61.5385	58.4615	71.5385	60.7692	46.1538	53.0769	46.9231	66.1538	46.1538	55.3846	48.4615	44.6154	53.8462	55.3846	63.0769	47.6923
30	1	5	93.7063	86.7133	96.5035	96.5035	102.098	98.6014	109.091	104.196	104.895	101.399	107.692	106.294	110.49	113.986	104.895	102.797	111.888	113.287	110.49	102.797	100	87.4126	95.8042	100	98.6014	97.2028	99.3007	102.098	89.5105	85.3147	93.007	89.5105	85.3147	83.9161	83.2168	81.1189	86.014	93.7063	91.6084	84.6154	93.007	93.7063	106.993	92.3077	100.699	102.098	111.888
31	1	5	9.09091	10.4895	7.69231	9.79021	11.1888	9.09091	6.29371	10.4895	11.8881	13.986	13.986	6.99301	6.29371	9.79021	13.2867	9.09091	9.09091	9.79021	8.39161	6.29371	10.4895	11.8881	15.3846	16.7832	9.09091	12.5874	12.5874	13.2867	16.7832	26.5734	20.2797	15.3846	23.0769	21.6783	19.5804	20.2797	17.4825	11.8881	6.99301	12.5874	10.4895	2.0979	4.1958	7.69231	3.4965	4.8951	0.699301
32	1	5	6.99301	2.0979	0.699301	2.0979	3.4965	4.8951	2.0979	2.7972	0.699301	0	1.3986	0	0.699301	0	0	1.3986	1.3986	0.699301	0	0	0.699301	0.699301	0	0.699301	0.699301	0.699301	1.3986	0.699301	0	0	0.699301	1.3986	0	0	0.699301	0	0.699301	0	0.699301	0	0	0.699301	0	0	0	0	0
33	1	5	2.0979	2.7972	1.3986	1.3986	4.8951	2.0979	2.7972	2.0979	3.4965	3.4965	4.1958	2.0979	2.7972	1.3986	2.0979	2.7972	1.3986	4.1958	1.3986	1.3986	0.699301	4.1958	4.8951	2.0979	1.3986	2.7972	0	4.1958	0.699301	0.699301	2.0979	2.7972	4.1958	2.0979	2.0979	1.3986	2.7972	1.3986	6.99301	6.29371	6.99301	3.4965	6.29371	2.7972	1.3986	5.59441	1.3986
34	1	5	0.699301	0	1.3986	0.699301	1.3986	2.0979	1.3986	0.699301	2.0979	2.0979	0.699301	1.3986	0.699301	0	0	2.7972	2.7972	1.3986	0.699301	0	2.0979	0	0	0.699301	0	0	2.0979	0	0	4.1958	1.3986	1.3986	1.3986	0.699301	2.0979	2.0979	4.1958	0	2.0979	3.4965	5.59441	3.4965	2.7972	1.3986	7.69231	3.4965	5.59441
35	1	5	0.699301	0.699301	5.59441	2.7972	2.0979	2.7972	2.0979	2.7972	2.7972	2.7972	2.7972	3.4965	2.0979	2.0979	4.1958	4.1958	4.8951	2.7972	7.69231	4.1958	2.7972	3.4965	5.59441	0.699301	1.3986	4.1958	2.0979	2.7972	3.4965	0.699301	4.1958	2.7972	4.8951	0.699301	2.0979	2.0979	1.3986	2.7972	0.699301	0	2.0979	2.7972	2.0979	2.0979	1.3986	2.7972	0.699301
36	1	5	1.3986	1.3986	0	1.3986	0.699301	2.0979	0.699301	2.0979	0.699301	1.3986	2.0979	3.4965	3.4965	2.0979	0	0.699301	3.4965	0.699301	2.0979	1.3986	0.699301	2.0979	2.7972	2.0979	0	0	0.699301	0.699301	0.699301	1.3986	0	1.3986	0.699301	0	2.0979	0.699301	0.699301	1.3986	2.0979	2.0979	0.699301	1.3986	1.3986	0	1.3986	0.699301	2.0979
37	1	5	2.7972	0.699301	0	2.0979	1.3986	0.699301	2.0979	2.0979	0.699301	1.3986	1.3986	0	1.3986	1.3986	2.0979	1.3986	0	0.699301	2.0979	0.699301	1.3986	0	0	1.3986	1.3986	0	1.3986	2.0979	0.699301	1.3986	2.7972	1.3986	0	0.699301	0	2.0979	0.699301	1.3986	1.3986	2.0979	0.699301	0.699301	2.0979	1.3986	2.0979	1.3986	0.699301
38	1	5	8.39161	4.1958	4.8951	2.0979	3.4965	4.1958	8.39161	5.59441	4.8951	0.699301	9.09091	2.7972	3.4965	5.59441	8.39161	0.699301	6.29371	2.0979	4.1958	2.0979	5.59441	3.4965	6.99301	2.7972	3.4965	4.1958	2.7972	4.1958	2.0979	1.3986	0.699301	4.1958	0.699301	2.7972	4.8951	2.0979	3.4965	2.7972	2.0979	1.3986	1.3986	4.1958	2.7972	4.1958	2.7972	0	1.3986
39	1	5	6.99301	4.1958	5.59441	8.39161	4.8951	4.8951	8.39161	6.29371	3.4965	4.8951	6.99301	4.8951	6.99301	4.8951	6.29371	11.1888	5.59441	7.69231	2.7972	4.8951	4.8951	8.39161	4.1958	8.39161	8.39161	7.69231	9.79021	7.69231	5.59441	9.09091	7.69231	6.29371	8.39161	10.4895	4.8951	9.79021	5.59441	2.7972	9.09091	6.99301	9.09091	4.1958	13.2867	13.2867	20.2797	8.39161	13.986
40	1	5	6.29371	8.39161	5.59441	2.7972	4.8951	6.29371	7.69231	6.99301	5.59441	3.4965	9.79021	6.99301	5.59441	6.99301	5.59441	6.99301	6.99301	4.1958	6.99301	4.8951	5.59441	10.4895	3.4965	7.69231	13.986	2.7972	6.29371	5.59441	9.09091	6.99301	7.69231	11.8881	7.69231	9.09091	7.69231	6.99301	9.09091	7.69231	11.1888	6.99301	9.79021	10.4895	6.29371	9.09091	8.39161	11.1888	6.99301
41	1	5	20.979	23.0769	18.1818	13.2867	21.6783	11.8881	19.5804	16.0839	15.3846	14.6853	11.8881	16.0839	7.69231	14.6853	8.39161	9.09091	8.39161	11.1888	10.4895	6.99301	8.39161	5.59441	2.7972	2.0979	10.4895	3.4965	4.8951	6.29371	5.59441	6.29371	4.1958	6.29371	4.8951	2.0979	5.59441	8.39161	4.1958	4.1958	2.7972	9.09091	4.1958	4.1958	10.4895	4.8951	8.39161	6.99301	5.59441
42	1	5	20.979	25.8741	19.5804	20.2797	23.7762	17.4825	27.972	17.4825	25.1748	22.3776	20.979	24.4755	27.2727	20.2797	27.972	24.4755	29.3706	23.7762	18.1818	30.0699	34.2657	29.3706	28.6713	39.8601	23.0769	37.0629	28.6713	37.0629	27.2727	42.6573	36.3636	33.5664	32.1678	37.7622	38.4615	30.7692	37.0629	37.7622	47.5524	30.7692	45.4545	33.5664	30.0699	23.7762	25.1748	27.2727	26.5734
43	1	5	14.6853	16.7832	23.0769	22.3776	25.1748	18.1818	18.8811	20.2797	21.6783	17.4825	21.6783	15.3846	26.5734	19.5804	23.7762	18.1818	17.4825	20.979	18.8811	26.5734	20.2797	16.7832	16.7832	23.0769	18.8811	21.6783	18.8811	14.6853	18.8811	20.979	15.3846	17.4825	20.2797	19.5804	16.0839	18.8811	15.3846	9.09091	10.4895	11.1888	19.5804	18.1818	17.4825	13.2867	18.8811	12.5874	15.3846
44	1	5	23.7762	23.0769	20.2797	18.8811	30.7692	23.0769	25.1748	35.6643	30.7692	30.0699	25.8741	30.0699	31.4685	34.2657	37.0629	34.965	31.4685	27.2727	30.0699	25.8741	31.4685	34.2657	32.8671	32.8671	31.4685	40.5594	39.1608	48.2517	37.7622	34.2657	44.7552	33.5664	38.4615	37.0629	60.1399	73.4266	88.8112	106.294	86.014	69.9301	58.042	45.4545	27.972	33.5664	29.3706	25.1748	32.8671
45	1	6	59.3985	63.9098	70.6767	72.9323	75.188	63.1579	74.4361	69.9248	75.9398	66.9173	75.188	71.4286	64.6617	69.9248	66.1654	66.9173	68.4211	66.1654	68.4211	59.3985	62.406	54.8872	64.6617	60.9023	49.6241	56.391	49.6241	54.1353	49.6241	54.1353	60.9023	51.8797	61.6541	53.3835	51.1278	48.8722	56.391	56.391	69.9248	71.4286	63.9098	66.9173	69.1729	76.6917	69.9248	81.9549	79.6992
46	1	6	17.2932	18.0451	9.77444	12.782	15.0376	12.0301	12.782	15.0376	13.5338	8.27068	13.5338	14.2857	12.782	15.7895	8.27068	11.2782	13.5338	12.0301	13.5338	12.782	9.77444	12.0301	10.5263	9.02256	11.2782	9.02256	12.782	12.0301	6.01504	9.02256	6.01504	4.51128	8.27068	0.75188	3.00752	8.27068	3.00752	4.51128	3.7594	6.01504	6.76692	3.00752	4.51128	3.00752	6.01504	4.51128	6.76692
47	1	6	0	0.75188	0.75188	1.50376	2.25564	0.75188	0	1.50376	0	0.75188	0.75188	0	0.75188	0	0.75188	1.50376	0.75188	0.75188	0	0.75188	0	0	0	2.25564	1.50376	2.25564	0.75188	3.00752	0.75188	1.50376	1.50376	0.75188	3.7594	1.50376	3.00752	4.51128	1.50376	2.25564	2.25564	4.51128	6.01504	0.75188	6.01504	3.00752	1.50376	2.25564	7.5188
48	1	6	0.75188	0	0	0	0.75188	0	0	0	0	0.75188	0	0	0	0	1.50376	0.75188	0	0.75188	0	0.75188	0	0	0	0	0	0.75188	0.75188	0.75188	0	0	0	0.75188	0	0	0.75188	0.75188	0	0	0.75188	0	0.75188	0	0.75188	0	0.75188	0	0
49	1	6	0.75188	0	0	0	0.75188	0	0	0	0	0.75188	0	0	0	0	1.50376	0	1.50376	0	0	0	0	0	0	0	0	0	0.75188	0	0	0.75188	0	0	0	0	0	0	0	0	0	0	0.75188	0.75188	0	0	0	0	0
50	1	6	1.50376	0.75188	2.25564	1.50376	2.25564	1.50376	1.50376	1.50376	1.50376	2.25564	0.75188	1.50376	1.50376	0.75188	1.50376	4.51128	0.75188	4.51128	2.25564	2.25564	0.75188	0.75188	0	0.75188	0	1.50376	0.75188	1.50376	0	0.75188	0.75188	0	0.75188	0.75188	0	0	0.75188	0.75188	1.50376	1.50376	0	1.50376	0.75188	0	2.25564	0	1.50376
51	1	6	2.25564	0.75188	0.75188	0	3.7594	0	1.50376	2.25564	0.75188	0.75188	0.75188	3.7594	2.25564	0.75188	0.75188	0.75188	1.50376	2.25564	0.75188	3.00752	1.50376	0.75188	1.50376	2.25564	1.50376	0.75188	0.75188	0	1.50376	1.50376	0.75188	0.75188	1.50376	2.25564	1.50376	0	1.50376	0	0.75188	0.75188	0.75188	0	2.25564	0.75188	1.50376	0.75188	2.25564
52	1	6	1.50376	0	3.00752	2.25564	3.00752	2.25564	0.75188	1.50376	1.50376	0	0.75188	1.50376	3.7594	0	1.50376	1.50376	0	0.75188	1.50376	1.50376	0	0	0	3.00752	0	0	2.25564	2.25564	0.75188	1.50376	3.7594	2.25564	0.75188	4.51128	1.50376	2.25564	0.75188	3.00752	3.7594	4.51128	6.01504	5.26316	6.76692	5.26316	6.01504	6.76692	7.5188
53	1	6	0.75188	3.7594	1.50376	5.26316	2.25564	2.25564	3.7594	0.75188	1.50376	0	6.01504	2.25564	2.25564	3.00752	2.25564	0.75188	5.26316	3.00752	2.25564	0.75188	3.7594	2.25564	2.25564	4.51128	1.50376	1.50376	3.00752	3.00752	3.7594	4.51128	2.25564	2.25564	3.00752	4.51128	2.25564	3.00752	2.25564	3.00752	3.00752	1.50376	0.75188	2.25564	1.50376	2.25564	2.25564	3.00752	2.25564
54	1	6	3.7594	3.00752	3.7594	3.7594	5.26316	1.50376	2.25564	2.25564	3.7594	2.25564	3.00752	2.25564	2.25564	5.26316	1.50376	2.25564	5.26316	2.25564	0.75188	3.00752	0.75188	1.50376	1.50376	3.00752	4.51128	0	0	1.50376	0	0.75188	0	0.75188	0.75188	0.75188	0.75188	0.75188	3.00752	0.75188	0	0	0.75188	1.50376	0.75188	0	1.50376	1.50376	3.00752
55	1	6	3.00752	3.00752	0	2.25564	0	0	2.25564	3.00752	0.75188	1.50376	0	3.00752	3.00752	0	3.00752	0	1.50376	1.50376	0	0	1.50376	0	1.50376	2.25564	2.25564	0.75188	2.25564	0	0.75188	0	1.50376	0.75188	0.75188	2.25564	0.75188	0.75188	0.75188	2.25564	0	0.75188	1.50376	0	0	0	0.75188	0.75188	0
56	1	6	14.2857	13.5338	16.5414	12.782	20.3008	9.77444	12.782	7.5188	8.27068	11.2782	7.5188	9.77444	7.5188	6.01504	9.02256	3.00752	9.77444	4.51128	11.2782	3.00752	6.76692	3.00752	6.76692	6.01504	6.76692	4.51128	6.76692	2.25564	3.7594	5.26316	12.782	5.26316	5.26316	6.01504	6.01504	5.26316	6.01504	6.01504	6.01504	6.76692	9.77444	7.5188	3.7594	7.5188	7.5188	6.76692	6.76692
57	1	6	60.9023	54.1353	66.1654	54.1353	63.1579	50.3759	45.8647	45.1128	54.1353	46.6165	42.8571	59.3985	58.6466	36.8421	54.1353	52.6316	60.9023	58.6466	54.8872	45.8647	48.1203	42.8571	52.6316	56.391	47.3684	50.3759	54.1353	54.1353	51.1278	49.6241	61.6541	60.9023	64.6617	58.6466	57.1429	63.9098	63.1579	72.9323	75.188	69.9248	69.9248	51.8797	73.6842	58.6466	56.391	65.4135	63.1579
58	1	7	140	148.75	141.25	153.75	151.25	147.5	137.5	131.25	147.5	138.75	161.25	123.75	137.5	138.75	145	131.25	116.25	130	121.25	131.25	140	145	132.5	131.25	128.75	117.5	141.25	120	132.5	112.5	120	121.25	135	120	131.25	120	142.5	122.5	138.75	140	125	128.75	143.75	155	132.5	135	117.5
59	1	7	10	7.5	8.75	8.75	12.5	7.5	12.5	11.25	13.75	13.75	5	16.25	8.75	12.5	11.25	11.25	13.75	17.5	16.25	21.25	11.25	16.25	11.25	13.75	13.75	11.25	20	25	5	15	12.5	12.5	11.25	8.75	17.5	7.5	23.75	12.5	16.25	8.75	12.5	12.5	12.5	10	13.75	13.75	13.75
60	1	7	1.25	0	0	1.25	0	0	1.25	1.25	0	0	1.25	0	0	1.25	0	0	1.25	2.5	0	0	1.25	0	0	1.25	2.5	0	1.25	0	2.5	0	5	3.75	7.5	0	2.5	2.5	0	2.5	1.25	8.75	1.25	0	2.5	2.5	5	1.25	1.25
61	1	7	0	0	0	0	0	0	0	0	0	0	0	0	0	0	0	0	0	0	0	0	0	0	0	0	0	0	0	0	0	0	0	0	0	0	0	0	0	0	0	0	0	0	0	0	0	0	0
62	1	7	2.5	1.25	2.5	5	5	0	2.5	1.25	3.75	1.25	0	0	2.5	1.25	1.25	2.5	2.5	1.25	2.5	2.5	0	0	0	0	1.25	1.25	1.25	0	1.25	0	0	1.25	0	1.25	0	0	0	0	0	0	0	0	0	0	0	0	0
63	1	7	0	0	0	1.25	0	0	1.25	2.5	0	0	1.25	0	0	0	1.25	0	0	0	0	0	0	1.25	0	0	1.25	0	0	0	0	0	0	0	0	0	0	0	0	0	1.25	0	0	1.25	1.25	0	0	1.25	0
64	1	7	0	3.75	1.25	0	0	3.75	0	1.25	3.75	3.75	2.5	5	2.5	2.5	2.5	3.75	2.5	2.5	1.25	0	7.5	3.75	3.75	2.5	1.25	5	2.5	1.25	3.75	3.75	1.25	3.75	7.5	5	2.5	2.5	3.75	6.25	1.25	3.75	1.25	5	2.5	3.75	10	3.75	3.75
65	1	7	2.5	0	3.75	5	0	0	2.5	2.5	0	3.75	0	3.75	0	0	0	0	0	1.25	0	2.5	1.25	1.25	0	1.25	0	0	0	0	2.5	0	1.25	0	1.25	0	0	0	1.25	0	0	0	1.25	1.25	0	0	0	0	0
66	1	7	5	0	1.25	2.5	0	0	0	2.5	2.5	3.75	0	0	1.25	1.25	1.25	1.25	1.25	1.25	1.25	0	3.75	6.25	1.25	1.25	2.5	0	3.75	6.25	2.5	0	0	3.75	1.25	2.5	5	2.5	2.5	3.75	1.25	0	8.75	8.75	6.25	2.5	5	2.5	3.75
67	1	7	0	2.5	1.25	0	0	0	0	5	0	2.5	1.25	1.25	0	0	0	1.25	2.5	5	1.25	2.5	1.25	1.25	0	3.75	7.5	2.5	2.5	3.75	1.25	6.25	0	2.5	3.75	2.5	1.25	2.5	5	3.75	3.75	5	3.75	10	3.75	5	0	2.5	2.5
68	1	7	2.5	5	3.75	3.75	2.5	5	1.25	2.5	3.75	5	3.75	5	2.5	6.25	7.5	2.5	3.75	6.25	2.5	1.25	7.5	3.75	6.25	2.5	2.5	3.75	6.25	8.75	2.5	5	11.25	3.75	6.25	3.75	3.75	7.5	2.5	1.25	3.75	6.25	2.5	11.25	6.25	3.75	10	10	5
69	1	7	3.75	6.25	2.5	2.5	2.5	3.75	3.75	1.25	8.75	8.75	6.25	2.5	5	2.5	5	6.25	1.25	5	6.25	10	2.5	5	1.25	2.5	6.25	3.75	3.75	8.75	1.25	3.75	7.5	7.5	2.5	5	5	3.75	7.5	8.75	7.5	6.25	3.75	7.5	11.25	11.25	10	7.5	2.5
70	1	7	2.5	7.5	3.75	5	10	7.5	8.75	11.25	3.75	6.25	6.25	7.5	1.25	5	5	12.5	5	11.25	3.75	8.75	10	6.25	2.5	7.5	5	7.5	13.75	15	5	6.25	5	2.5	8.75	6.25	7.5	5	8.75	8.75	2.5	5	5	6.25	5	2.5	7.5	3.75	8.75
71	1	7	16.25	25	25	33.75	22.5	27.5	27.5	35	13.75	23.75	21.25	37.5	26.25	23.75	38.75	36.25	25	42.5	31.25	37.5	36.25	25	36.25	48.75	35	53.75	38.75	41.25	52.5	35	41.25	36.25	47.5	43.75	57.5	36.25	53.75	52.5	42.5	57.5	41.25	56.25	38.75	46.25	33.75	50	42.5
72	1	7	25	20	16.25	18.75	20	11.25	11.25	13.75	10	1.25	10	7.5	3.75	7.5	10	7.5	7.5	3.75	5	6.25	6.25	3.75	5	2.5	1.25	5	2.5	2.5	1.25	3.75	8.75	2.5	5	5	1.25	1.25	5	7.5	3.75	0	3.75	5	5	1.25	0	2.5	5
73	1	8	0	0.862069	0.862069	0	0	0	0	0	0.862069	0	0	0	0	0	0	0	0	2.58621	0	0	0	0.862069	0	0.862069	0	0	0	0.862069	0	0	0.862069	0	0.862069	0.862069	0	0	0	0	0.862069	1.72414	0.862069	0	0	0.862069	1.72414	0.862069	0.862069
74	1	8	5.17241	0.862069	1.72414	1.72414	1.72414	2.58621	2.58621	1.72414	3.44828	1.72414	0.862069	1.72414	2.58621	1.72414	0	1.72414	4.31034	1.72414	0	3.44828	5.17241	3.44828	0.862069	0	3.44828	0.862069	1.72414	4.31034	0.862069	3.44828	1.72414	2.58621	2.58621	3.44828	3.44828	2.58621	2.58621	2.58621	4.31034	3.44828	5.17241	3.44828	3.44828	1.72414	3.44828	2.58621	3.44828
75	1	8	0	0	0	1.72414	0	0.862069	0	0	0	0	2.58621	1.72414	0	0	0	0.862069	0	0.862069	1.72414	0.862069	0	0	0	1.72414	1.72414	0	0	0	0	0	0	0.862069	0	0	0	0	0	0	0	0	0	0	0	0	0	0	0
76	1	8	1.72414	0	0	0.862069	1.72414	0.862069	4.31034	0.862069	0	0	2.58621	0.862069	0.862069	1.72414	0	4.31034	2.58621	0.862069	3.44828	0.862069	0.862069	2.58621	1.72414	0	1.72414	1.72414	0.862069	1.72414	3.44828	1.72414	1.72414	0	0	6.03448	4.31034	3.44828	3.44828	5.17241	1.72414	0.862069	0.862069	3.44828	0.862069	0.862069	6.03448	2.58621	3.44828
77	1	8	0.862069	0	0	0	0.862069	0.862069	0	0	0.862069	0.862069	0	2.58621	0.862069	0	0	0	0	0	1.72414	0	0	0	0	0	0	0	0.862069	0.862069	0	0.862069	0.862069	0	0	0	0	0	0	2.58621	0.862069	0	0	0.862069	0	0.862069	0	0	0
78	1	8	0.862069	0	0	0	0	0.862069	0	1.72414	1.72414	0	0	2.58621	1.72414	0.862069	1.72414	0.862069	0.862069	0.862069	0.862069	1.72414	0.862069	0	2.58621	1.72414	0.862069	0	0.862069	0.862069	3.44828	2.58621	1.72414	0	0.862069	1.72414	3.44828	1.72414	0	0	0.862069	0.862069	0	1.72414	2.58621	4.31034	0.862069	1.72414	0.862069
79	1	8	4.31034	2.58621	0.862069	3.44828	1.72414	2.58621	3.44828	0.862069	4.31034	3.44828	1.72414	0.862069	2.58621	1.72414	0.862069	1.72414	1.72414	4.31034	2.58621	3.44828	0.862069	2.58621	3.44828	6.03448	5.17241	0.862069	0	1.72414	0	1.72414	1.72414	0.862069	0	0	0.862069	0.862069	0.862069	0.862069	0.862069	1.72414	0	2.58621	0	1.72414	2.58621	0.862069	0.862069
80	1	8	2.58621	2.58621	0.862069	2.58621	1.72414	0.862069	2.58621	2.58621	0.862069	0	1.72414	0	0.862069	1.72414	0	1.72414	0	0.862069	0	3.44828	0.862069	0.862069	0	0.862069	3.44828	3.44828	0.862069	3.44828	0.862069	1.72414	1.72414	0.862069	3.44828	1.72414	1.72414	0.862069	1.72414	5.17241	3.44828	4.31034	1.72414	4.31034	0.862069	6.03448	4.31034	1.72414	6.89655
81	1	8	0.862069	2.58621	1.72414	2.58621	3.44828	2.58621	3.44828	3.44828	2.58621	0	0	0.862069	0.862069	1.72414	0.862069	2.58621	2.58621	2.58621	1.72414	3.44828	0.862069	5.17241	1.72414	0.862069	3.44828	0	4.31034	3.44828	1.72414	3.44828	1.72414	2.58621	0.862069	0.862069	3.44828	4.31034	2.58621	1.72414	0.862069	0.862069	0	2.58621	2.58621	0.862069	1.72414	2.58621	4.31034
82	1	8	0	3.44828	0.862069	1.72414	1.72414	2.58621	1.72414	1.72414	0.862069	2.58621	0.862069	2.58621	1.72414	1.72414	0.862069	1.72414	4.31034	2.58621	3.44828	2.58621	1.72414	2.58621	0.862069	0.862069	1.72414	0.862069	0	0.862069	0.862069	0.862069	0	0	0.862069	1.72414	2.58621	3.44828	0.862069	0	1.72414	0	0	0	0	2.58621	0	0.862069	1.72414
83	1	8	0.862069	0.862069	1.72414	0.862069	0.862069	0	4.31034	0.862069	0.862069	0	1.72414	0	0.862069	0	1.72414	1.72414	0	0.862069	0	0	0	0.862069	0	1.72414	0.862069	0	0	2.58621	0	0	0	0.862069	0.862069	0	0.862069	0.862069	0	4.31034	1.72414	0	6.03448	1.72414	0	0.862069	0	1.72414	0.862069
84	1	8	6.03448	7.75862	4.31034	2.58621	6.03448	7.75862	6.03448	6.03448	6.03448	6.03448	6.03448	6.89655	4.31034	9.48276	4.31034	1.72414	11.2069	6.89655	4.31034	12.931	7.75862	7.75862	4.31034	6.03448	5.17241	8.62069	2.58621	13.7931	12.069	2.58621	5.17241	8.62069	9.48276	6.89655	12.069	6.89655	9.48276	7.75862	8.62069	5.17241	4.31034	2.58621	4.31034	4.31034	1.72414	6.03448	6.03448
85	1	8	18.9655	25	19.8276	9.48276	25	13.7931	10.3448	11.2069	11.2069	13.7931	6.89655	10.3448	9.48276	10.3448	8.62069	9.48276	11.2069	8.62069	10.3448	8.62069	7.75862	18.9655	6.89655	8.62069	6.89655	3.44828	2.58621	4.31034	5.17241	6.89655	4.31034	7.75862	7.75862	4.31034	4.31034	8.62069	2.58621	7.75862	6.03448	6.89655	6.03448	3.44828	9.48276	6.89655	4.31034	4.31034	5.17241
86	2	1	0	0	0	2.8169	8.4507	1.40845	1.40845	0	1.40845	1.40845	2.8169	0	0	1.40845	2.8169	7.04225	0	5.6338	2.8169	2.8169	0	2.8169	0	2.8169	2.8169	1.40845	2.8169	5.6338	4.22535	2.8169	2.8169	5.6338	2.8169	1.40845	1.40845	8.4507	1.40845	0	0	2.8169	5.6338	2.8169	2.8169	2.8169	2.8169	2.8169	1.40845
87	2	1	1.40845	2.8169	1.40845	1.40845	0	1.40845	0	0	4.22535	1.40845	2.8169	2.8169	1.40845	1.40845	0	1.40845	1.40845	2.8169	0	4.22535	2.8169	1.40845	0	2.8169	1.40845	7.04225	0	2.8169	0	0	2.8169	4.22535	2.8169	0	2.8169	2.8169	0	4.22535	2.8169	2.8169	1.40845	2.8169	2.8169	1.40845	1.40845	0	0
88	2	1	0	0	0	0	0	0	0	0	0	0	0	0	0	0	0	0	0	0	0	0	0	0	0	0	0	0	0	0	0	0	0	0	0	0	0	0	0	0	0	0	0	0	0	0	0	0	0
89	2	1	1.40845	0	0	0	0	1.40845	1.40845	0	0	0	1.40845	0	1.40845	1.40845	0	1.40845	2.8169	0	0	0	0	1.40845	1.40845	0	2.8169	0	0	0	0	0	0	0	0	0	0	0	1.40845	0	0	0	0	1.40845	0	0	0	0	2.8169
90	2	1	4.22535	0	2.8169	4.22535	1.40845	1.40845	1.40845	0	1.40845	1.40845	4.22535	4.22535	4.22535	2.8169	1.40845	4.22535	2.8169	4.22535	2.8169	7.04225	0	7.04225	0	1.40845	0	1.40845	4.22535	0	0	2.8169	2.8169	4.22535	1.40845	2.8169	0	0	4.22535	1.40845	5.6338	2.8169	1.40845	4.22535	2.8169	2.8169	0	1.40845	2.8169
91	2	1	19.7183	12.6761	28.169	26.7606	15.493	19.7183	23.9437	33.8028	28.169	21.1268	32.3944	16.9014	23.9437	25.3521	21.1268	16.9014	36.6197	32.3944	29.5775	22.5352	33.8028	26.7606	33.8028	26.7606	30.9859	33.8028	29.5775	32.3944	40.8451	25.3521	33.8028	28.169	33.8028	32.3944	25.3521	30.9859	49.2958	23.9437	19.7183	25.3521	26.7606	23.9437	22.5352	26.7606	26.7606	28.169	23.9437
92	2	1	0	0	1.40845	1.40845	1.40845	1.40845	0	0	1.40845	0	0	2.8169	0	0	0	0	0	0	0	1.40845	1.40845	0	0	1.40845	1.40845	0	1.40845	1.40845	2.8169	0	0	2.8169	0	0	2.8169	1.40845	1.40845	1.40845	1.40845	1.40845	0	1.40845	0	2.8169	1.40845	1.40845	1.40845
93	2	1	4.22535	0	8.4507	4.22535	4.22535	0	5.6338	0	2.8169	0	2.8169	2.8169	1.40845	0	0	0	1.40845	0	1.40845	0	0	4.22535	1.40845	0	0	0	0	1.40845	0	1.40845	1.40845	0	1.40845	0	0	0	0	0	0	0	1.40845	0	0	4.22535	2.8169	0	1.40845
94	2	1	2.8169	0	0	1.40845	0	0	0	0	1.40845	0	2.8169	2.8169	0	0	0	5.6338	0	2.8169	0	2.8169	0	1.40845	2.8169	0	0	1.40845	1.40845	1.40845	1.40845	1.40845	1.40845	2.8169	4.22535	1.40845	0	4.22535	4.22535	0	0	0	2.8169	2.8169	0	0	0	1.40845	1.40845
95	2	1	0	0	0	0	1.40845	0	1.40845	1.40845	0	1.40845	0	0	0	0	0	0	0	0	0	0	0	1.40845	0	0	0	0	0	0	0	1.40845	0	0	0	0	0	1.40845	0	0	0	0	0	0	0	2.8169	1.40845	0	1.40845
96	2	1	2.8169	1.40845	1.40845	1.40845	1.40845	0	0	1.40845	5.6338	1.40845	2.8169	0	2.8169	2.8169	1.40845	1.40845	0	2.8169	0	2.8169	0	1.40845	1.40845	1.40845	2.8169	2.8169	2.8169	2.8169	4.22535	2.8169	2.8169	9.85915	1.40845	1.40845	4.22535	4.22535	2.8169	1.40845	4.22535	1.40845	0	2.8169	0	2.8169	0	1.40845	5.6338
97	2	1	4.22535	1.40845	1.40845	1.40845	1.40845	5.6338	0	8.4507	1.40845	5.6338	0	0	1.40845	1.40845	2.8169	7.04225	1.40845	2.8169	0	1.40845	0	0	1.40845	1.40845	1.40845	4.22535	1.40845	0	2.8169	0	1.40845	1.40845	2.8169	2.8169	2.8169	2.8169	0	4.22535	4.22535	5.6338	1.40845	1.40845	0	0	1.40845	1.40845	2.8169
98	2	1	0	0	1.40845	1.40845	0	0	1.40845	1.40845	2.8169	2.8169	4.22535	1.40845	5.6338	1.40845	1.40845	2.8169	0	1.40845	2.8169	0	1.40845	0	0	0	4.22535	0	2.8169	1.40845	1.40845	1.40845	1.40845	5.6338	4.22535	1.40845	0	4.22535	2.8169	7.04225	1.40845	0	2.8169	1.40845	1.40845	4.22535	1.40845	5.6338	2.8169
99	2	1	1.40845	1.40845	1.40845	1.40845	0	0	0	1.40845	1.40845	0	1.40845	0	0	0	0	2.8169	1.40845	1.40845	0	0	0	0	1.40845	0	0	1.40845	0	0	0	0	0	2.8169	1.40845	0	0	1.40845	1.40845	0	0	0	0	0	0	0	0	0	0
100	2	1	4.22535	1.40845	0	1.40845	0	2.8169	0	0	1.40845	0	0	0	1.40845	1.40845	1.40845	0	0	0	1.40845	1.40845	0	0	0	0	0	0	0	0	0	0	0	0	0	0	1.40845	0	1.40845	0	0	0	0	0	0	0	0	0	0
101	2	1	7.04225	0	0	1.40845	2.8169	0	2.8169	0	0	2.8169	1.40845	1.40845	0	0	1.40845	4.22535	1.40845	0	1.40845	2.8169	2.8169	1.40845	5.6338	1.40845	4.22535	1.40845	2.8169	1.40845	0	1.40845	1.40845	1.40845	1.40845	1.40845	0	4.22535	5.6338	0	0	0	1.40845	0	0	0	0	1.40845	1.40845
102	2	1	12.6761	11.2676	18.3099	9.85915	21.1268	21.1268	22.5352	21.1268	12.6761	21.1268	15.493	21.1268	18.3099	16.9014	19.7183	16.9014	18.3099	19.7183	19.7183	25.3521	12.6761	16.9014	9.85915	14.0845	14.0845	19.7183	9.85915	21.1268	19.7183	21.1268	29.5775	23.9437	16.9014	28.169	22.5352	28.169	23.9437	14.0845	19.7183	16.9014	22.5352	21.1268	19.7183	12.6761	14.0845	16.9014	22.5352
103	2	2	19.7674	26.7442	15.1163	24.4186	24.4186	24.4186	17.4419	19.7674	22.093	10.4651	20.9302	18.6047	15.1163	22.093	18.6047	15.1163	17.4419	34.8837	18.6047	19.7674	20.9302	24.4186	24.4186	20.9302	22.093	19.7674	13.9535	30.2326	17.4419	18.6047	23.2558	24.4186	29.0698	19.7674	17.4419	27.907	22.093	17.4419	19.7674	25.5814	22.093	26.7442	25.5814	24.4186	18.6047	18.6047	15.1163
104	2	2	2.32558	1.16279	6.97674	4.65116	1.16279	5.81395	3.48837	5.81395	3.48837	4.65116	4.65116	6.97674	4.65116	2.32558	4.65116	6.97674	1.16279	8.13953	5.81395	3.48837	1.16279	5.81395	2.32558	4.65116	1.16279	3.48837	2.32558	5.81395	2.32558	4.65116	3.48837	1.16279	5.81395	4.65116	5.81395	8.13953	5.81395	5.81395	4.65116	6.97674	3.48837	3.48837	4.65116	3.48837	1.16279	1.16279	3.48837
105	2	2	1.16279	1.16279	2.32558	0	1.16279	2.32558	0	1.16279	2.32558	3.48837	0	0	0	1.16279	2.32558	1.16279	1.16279	2.32558	0	0	0	2.32558	0	1.16279	2.32558	1.16279	1.16279	1.16279	0	0	3.48837	2.32558	4.65116	2.32558	0	3.48837	5.81395	3.48837	3.48837	3.48837	2.32558	2.32558	5.81395	2.32558	1.16279	2.32558	1.16279
106	2	2	1.16279	0	2.32558	0	0	0	0	0	0	0	0	0	0	0	0	0	0	0	0	0	0	0	0	1.16279	0	0	0	0	0	0	0	0	0	0	0	0	1.16279	0	1.16279	0	0	0	1.16279	0	1.16279	0	0
107	2	2	1.16279	1.16279	0	2.32558	1.16279	1.16279	0	0	0	1.16279	0	0	0	0	0	0	0	0	0	0	0	0	0	0	1.16279	0	0	0	0	0	0	0	0	0	0	1.16279	0	0	0	0	1.16279	1.16279	0	0	1.16279	0	0
108	2	2	8.13953	0	0	5.81395	5.81395	1.16279	5.81395	5.81395	1.16279	1.16279	4.65116	0	3.48837	1.16279	2.32558	2.32558	5.81395	1.16279	5.81395	2.32558	2.32558	4.65116	2.32558	0	3.48837	1.16279	0	1.16279	1.16279	0	1.16279	1.16279	2.32558	3.48837	3.48837	3.48837	2.32558	2.32558	1.16279	2.32558	0	0	4.65116	3.48837	1.16279	2.32558	0
109	2	2	1.16279	1.16279	0	1.16279	2.32558	0	1.16279	1.16279	0	2.32558	0	0	0	0	1.16279	0	0	0	0	0	1.16279	0	0	1.16279	0	0	0	0	0	0	0	0	0	0	0	0	0	0	0	0	0	0	0	0	0	0	0
110	2	2	1.16279	0	0	0	2.32558	0	2.32558	2.32558	2.32558	1.16279	1.16279	0	1.16279	0	1.16279	0	0	1.16279	0	0	0	1.16279	1.16279	1.16279	1.16279	1.16279	0	0	0	3.48837	0	2.32558	1.16279	3.48837	2.32558	1.16279	0	1.16279	0	0	0	0	1.16279	0	0	0	1.16279
111	2	2	0	0	0	0	2.32558	0	0	0	2.32558	1.16279	0	1.16279	0	0	0	0	0	0	0	0	0	0	0	0	0	0	0	0	0	0	0	0	0	0	0	0	0	0	0	0	0	0	0	0	0	0	0
112	2	2	1.16279	3.48837	1.16279	1.16279	1.16279	0	2.32558	0	0	0	3.48837	0	0	0	0	0	0	0	1.16279	0	1.16279	1.16279	0	0	0	1.16279	0	0	0	0	0	1.16279	1.16279	1.16279	0	0	0	0	1.16279	0	1.16279	1.16279	0	0	0	0	0
113	2	2	1.16279	1.16279	1.16279	0	0	1.16279	1.16279	0	1.16279	0	1.16279	1.16279	0	0	0	0	0	0	0	0	0	0	1.16279	0	0	0	0	0	0	0	0	0	0	0	0	0	0	0	0	0	1.16279	0	0	0	0	0	0
114	2	2	1.16279	1.16279	0	0	1.16279	0	1.16279	1.16279	1.16279	2.32558	1.16279	1.16279	1.16279	1.16279	0	0	0	1.16279	2.32558	0	1.16279	1.16279	1.16279	0	1.16279	0	2.32558	3.48837	0	3.48837	2.32558	0	0	2.32558	3.48837	1.16279	0	2.32558	2.32558	0	0	0	2.32558	0	0	1.16279	0
115	2	2	0	0	0	0	0	0	0	1.16279	0	0	0	0	1.16279	0	1.16279	1.16279	0	1.16279	0	1.16279	0	0	0	1.16279	1.16279	0	1.16279	0	3.48837	0	0	0	1.16279	0	0	1.16279	2.32558	1.16279	2.32558	4.65116	2.32558	0	0	1.16279	3.48837	2.32558	0
116	2	2	5.81395	8.13953	9.30233	4.65116	5.81395	5.81395	4.65116	5.81395	1.16279	2.32558	6.97674	6.97674	2.32558	4.65116	3.48837	2.32558	4.65116	3.48837	3.48837	6.97674	0	1.16279	1.16279	1.16279	1.16279	3.48837	0	2.32558	2.32558	0	1.16279	0	0	0	1.16279	0	0	0	0	0	0	0	0	0	0	0	0
117	2	2	2.32558	6.97674	2.32558	3.48837	3.48837	3.48837	3.48837	3.48837	4.65116	6.97674	1.16279	1.16279	1.16279	2.32558	1.16279	3.48837	2.32558	0	3.48837	4.65116	3.48837	1.16279	1.16279	0	3.48837	5.81395	1.16279	3.48837	2.32558	1.16279	1.16279	0	2.32558	3.48837	3.48837	3.48837	5.81395	3.48837	2.32558	4.65116	2.32558	2.32558	0	1.16279	1.16279	0	1.16279
118	2	2	2.32558	3.48837	8.13953	9.30233	5.81395	8.13953	4.65116	4.65116	11.6279	9.30233	8.13953	9.30233	6.97674	9.30233	9.30233	6.97674	6.97674	8.13953	5.81395	11.6279	3.48837	6.97674	8.13953	9.30233	5.81395	8.13953	9.30233	11.6279	6.97674	11.6279	4.65116	4.65116	2.32558	4.65116	5.81395	5.81395	1.16279	8.13953	6.97674	3.48837	1.16279	2.32558	1.16279	8.13953	8.13953	3.48837	3.48837
119	2	2	11.6279	12.7907	18.6047	15.1163	11.6279	17.4419	11.6279	19.7674	12.7907	17.4419	15.1163	13.9535	9.30233	18.6047	13.9535	16.2791	9.30233	9.30233	16.2791	12.7907	12.7907	11.6279	16.2791	19.7674	9.30233	11.6279	23.2558	17.4419	23.2558	17.4419	20.9302	23.2558	22.093	29.0698	11.6279	22.093	13.9535	23.2558	19.7674	18.6047	19.7674	13.9535	19.7674	11.6279	18.6047	18.6047	17.4419
120	2	3	20	17.1429	17.1429	18.5714	11.4286	12.8571	27.1429	11.4286	11.4286	21.4286	15.7143	18.5714	22.8571	17.1429	15.7143	24.2857	15.7143	17.1429	17.1429	24.2857	24.2857	11.4286	17.1429	27.1429	15.7143	31.4286	10	31.4286	17.1429	21.4286	20	28.5714	25.7143	20	28.5714	14.2857	37.1429	20	24.2857	24.2857	25.7143	21.4286	32.8571	28.5714	32.8571	24.2857	31.4286
121	2	3	1.42857	0	2.85714	2.85714	0	4.28571	4.28571	1.42857	1.42857	1.42857	0	1.42857	0	1.42857	1.42857	2.85714	2.85714	4.28571	0	0	1.42857	1.42857	0	0	2.85714	1.42857	0	2.85714	2.85714	0	0	1.42857	1.42857	0	1.42857	0	0	1.42857	1.42857	1.42857	1.42857	0	1.42857	0	2.85714	0	1.42857
122	2	3	0	1.42857	1.42857	0	1.42857	2.85714	5.71429	1.42857	2.85714	5.71429	1.42857	0	1.42857	2.85714	0	5.71429	5.71429	0	1.42857	2.85714	2.85714	2.85714	5.71429	1.42857	2.85714	7.14286	2.85714	0	2.85714	2.85714	2.85714	4.28571	4.28571	1.42857	2.85714	1.42857	1.42857	0	1.42857	0	1.42857	0	2.85714	2.85714	1.42857	0	1.42857
123	2	3	1.42857	1.42857	4.28571	1.42857	2.85714	1.42857	1.42857	0	0	0	0	0	0	2.85714	0	0	0	1.42857	0	1.42857	0	0	0	0	0	0	0	1.42857	0	1.42857	1.42857	0	0	1.42857	1.42857	0	0	1.42857	0	1.42857	0	0	0	0	0	0	0
124	2	3	0	0	0	0	1.42857	0	0	0	0	0	0	0	0	0	0	0	1.42857	0	0	0	0	0	1.42857	0	0	0	0	0	1.42857	0	0	0	0	1.42857	0	0	0	0	1.42857	0	0	0	0	1.42857	0	1.42857	0
125	2	3	2.85714	2.85714	1.42857	4.28571	1.42857	8.57143	2.85714	2.85714	4.28571	7.14286	4.28571	0	2.85714	0	1.42857	0	2.85714	4.28571	0	1.42857	2.85714	1.42857	1.42857	7.14286	2.85714	2.85714	0	0	1.42857	5.71429	0	0	0	1.42857	1.42857	0	5.71429	0	0	1.42857	0	1.42857	2.85714	4.28571	1.42857	0	1.42857
126	2	3	0	2.85714	1.42857	4.28571	1.42857	1.42857	4.28571	1.42857	1.42857	4.28571	0	1.42857	0	4.28571	1.42857	2.85714	2.85714	2.85714	0	1.42857	1.42857	0	1.42857	1.42857	2.85714	1.42857	4.28571	2.85714	2.85714	1.42857	5.71429	7.14286	4.28571	2.85714	2.85714	1.42857	0	5.71429	5.71429	1.42857	2.85714	0	2.85714	1.42857	2.85714	1.42857	1.42857
127	2	3	1.42857	0	0	0	1.42857	0	1.42857	2.85714	0	1.42857	1.42857	1.42857	1.42857	0	1.42857	1.42857	0	0	0	0	0	0	0	0	0	0	0	2.85714	0	0	1.42857	0	1.42857	0	0	1.42857	0	1.42857	0	0	0	1.42857	0	1.42857	0	0	2.85714
128	2	3	0	0	0	0	0	0	0	0	0	0	0	0	0	0	0	0	0	0	0	0	0	0	0	0	0	0	0	0	0	0	0	0	0	0	0	0	0	0	1.42857	0	0	0	0	0	0	0	0
129	2	3	1.42857	0	0	0	0	0	1.42857	0	0	0	0	0	0	0	0	0	0	0	0	0	0	0	1.42857	2.85714	0	0	0	0	0	2.85714	0	0	0	4.28571	0	0	1.42857	0	0	0	0	0	1.42857	0	0	0	0
130	2	3	12.8571	11.4286	7.14286	11.4286	8.57143	8.57143	5.71429	18.5714	18.5714	5.71429	5.71429	10	8.57143	12.8571	10	12.8571	11.4286	11.4286	4.28571	8.57143	8.57143	11.4286	11.4286	0	12.8571	17.1429	8.57143	11.4286	2.85714	11.4286	10	7.14286	10	8.57143	7.14286	4.28571	2.85714	5.71429	2.85714	8.57143	11.4286	10	10	4.28571	5.71429	0	4.28571
131	2	3	2.85714	1.42857	2.85714	0	1.42857	0	0	0	1.42857	1.42857	0	1.42857	0	0	0	1.42857	0	0	0	0	0	1.42857	0	0	1.42857	0	2.85714	0	1.42857	0	2.85714	1.42857	1.42857	2.85714	0	4.28571	1.42857	1.42857	1.42857	2.85714	1.42857	1.42857	0	0	0	4.28571	2.85714
132	2	4	12.1951	15.8537	8.53659	15.8537	12.1951	12.1951	14.6341	7.31707	12.1951	12.1951	12.1951	12.1951	12.1951	21.9512	10.9756	8.53659	9.7561	13.4146	17.0732	10.9756	17.0732	19.5122	12.1951	15.8537	18.2927	4.87805	18.2927	18.2927	8.53659	21.9512	8.53659	17.0732	20.7317	10.9756	12.1951	19.5122	20.7317	17.0732	12.1951	26.8293	20.7317	8.53659	8.53659	13.4146	17.0732	25.6098	20.7317
133	2	4	25.6098	26.8293	28.0488	36.5854	40.2439	41.4634	29.2683	39.0244	28.0488	37.8049	41.4634	32.9268	37.8049	37.8049	26.8293	39.0244	31.7073	41.4634	41.4634	42.6829	51.2195	48.7805	50	36.5854	45.122	48.7805	32.9268	40.2439	41.4634	52.439	41.4634	56.0976	43.9024	46.3415	43.9024	42.6829	30.4878	41.4634	28.0488	42.6829	29.2683	31.7073	28.0488	47.561	34.1463	36.5854	42.6829
134	2	4	0	0	0	0	0	0	0	0	0	0	0	0	0	0	0	0	0	0	0	0	0	0	0	0	0	0	0	0	0	0	0	0	0	0	0	0	0	0	0	0	0	0	0	0	0	0	0
135	2	4	0	3.65854	2.43902	1.21951	2.43902	1.21951	0	1.21951	0	1.21951	0	1.21951	0	0	0	0	0	0	0	0	0	0	0	0	0	1.21951	0	0	0	0	0	0	0	0	0	0	0	0	0	0	0	0	0	0	0	0	0
136	2	4	2.43902	0	1.21951	1.21951	0	0	1.21951	0	0	0	0	0	0	1.21951	0	0	0	0	0	0	0	0	0	0	0	0	0	0	0	0	0	0	0	0	0	0	0	0	0	0	0	0	0	0	0	0	0
137	2	4	0	0	0	0	0	0	0	0	0	0	0	0	1.21951	0	0	0	0	0	0	1.21951	0	0	0	0	0	0	0	0	0	0	0	0	0	0	0	0	0	0	0	0	1.21951	0	0	0	0	0	0
138	2	4	0	0	0	0	0	0	0	0	0	0	0	0	0	0	0	0	0	0	0	0	0	0	0	0	0	0	0	0	0	0	0	0	0	0	0	0	0	0	0	0	0	0	0	0	0	0	0
139	2	4	1.21951	2.43902	3.65854	1.21951	2.43902	2.43902	0	0	1.21951	1.21951	0	1.21951	0	0	0	0	0	2.43902	0	0	3.65854	1.21951	1.21951	0	0	0	0	0	1.21951	0	0	1.21951	0	0	0	0	0	0	0	0	0	0	1.21951	0	0	0	0
140	2	4	0	2.43902	1.21951	0	3.65854	0	0	1.21951	0	1.21951	0	0	0	1.21951	0	0	1.21951	0	1.21951	0	1.21951	0	1.21951	1.21951	0	0	0	1.21951	10.9756	1.21951	0	3.65854	2.43902	2.43902	3.65854	0	2.43902	1.21951	1.21951	0	1.21951	0	0	4.87805	0	1.21951	1.21951
141	2	4	3.65854	2.43902	4.87805	4.87805	1.21951	7.31707	7.31707	2.43902	3.65854	0	6.09756	1.21951	8.53659	6.09756	6.09756	7.31707	2.43902	2.43902	6.09756	4.87805	4.87805	1.21951	1.21951	6.09756	7.31707	3.65854	2.43902	4.87805	2.43902	1.21951	6.09756	0	1.21951	2.43902	1.21951	1.21951	1.21951	7.31707	1.21951	0	2.43902	3.65854	1.21951	1.21951	2.43902	0	0
142	2	4	2.43902	0	1.21951	2.43902	0	3.65854	0	0	1.21951	0	1.21951	2.43902	4.87805	1.21951	0	1.21951	1.21951	1.21951	2.43902	0	0	2.43902	4.87805	0	0	2.43902	1.21951	1.21951	0	0	0	1.21951	0	0	1.21951	0	0	2.43902	1.21951	0	2.43902	2.43902	0	1.21951	0	0	0
143	2	4	2.43902	3.65854	0	0	0	0	0	0	0	0	3.65854	0	1.21951	1.21951	1.21951	1.21951	0	2.43902	3.65854	0	3.65854	0	0	2.43902	1.21951	2.43902	2.43902	2.43902	1.21951	0	3.65854	3.65854	0	3.65854	0	1.21951	1.21951	0	4.87805	1.21951	0	3.65854	2.43902	0	2.43902	0	0
144	2	4	3.65854	6.09756	3.65854	2.43902	3.65854	1.21951	2.43902	6.09756	2.43902	1.21951	8.53659	8.53659	3.65854	2.43902	2.43902	3.65854	3.65854	9.7561	9.7561	6.09756	3.65854	1.21951	7.31707	8.53659	7.31707	7.31707	6.09756	10.9756	6.09756	7.31707	3.65854	4.87805	3.65854	9.7561	2.43902	4.87805	1.21951	2.43902	0	3.65854	2.43902	10.9756	3.65854	7.31707	3.65854	10.9756	7.31707
145	2	4	12.1951	15.8537	10.9756	4.87805	7.31707	8.53659	6.09756	9.7561	6.09756	7.31707	0	8.53659	10.9756	15.8537	14.6341	10.9756	6.09756	9.7561	12.1951	10.9756	4.87805	13.4146	6.09756	7.31707	12.1951	12.1951	12.1951	10.9756	13.4146	12.1951	12.1951	9.7561	9.7561	8.53659	10.9756	8.53659	10.9756	17.0732	10.9756	17.0732	9.7561	12.1951	4.87805	10.9756	9.7561	10.9756	12.1951
146	2	4	10.9756	12.1951	14.6341	14.6341	13.4146	10.9756	10.9756	8.53659	19.5122	12.1951	3.65854	14.6341	14.6341	20.7317	12.1951	17.0732	8.53659	8.53659	9.7561	6.09756	8.53659	4.87805	10.9756	13.4146	8.53659	24.3902	10.9756	15.8537	21.9512	14.6341	14.6341	6.09756	18.2927	12.1951	9.7561	9.7561	18.2927	17.0732	23.1707	13.4146	12.1951	2.43902	15.8537	9.7561	3.65854	9.7561	9.7561
147	2	5	17.0213	15.9574	20.2128	13.8298	24.4681	11.7021	15.9574	15.9574	26.5957	29.7872	31.9149	31.9149	27.6596	41.4894	48.9362	41.4894	41.4894	41.4894	57.4468	54.2553	48.9362	54.2553	41.4894	54.2553	48.9362	54.2553	56.383	53.1915	60.6383	58.5106	61.7021	61.7021	63.8298	55.3191	58.5106	59.5745	65.9574	56.383	60.6383	58.5106	64.8936	62.766	60.6383	61.7021	67.0213	71.2766	68.0851
148	2	5	1.06383	6.38298	2.12766	2.12766	2.12766	1.06383	2.12766	1.06383	1.06383	3.19149	3.19149	2.12766	2.12766	0	5.31915	5.31915	4.25532	4.25532	4.25532	1.06383	1.06383	3.19149	3.19149	2.12766	7.44681	10.6383	7.44681	5.31915	6.38298	4.25532	2.12766	2.12766	4.25532	5.31915	7.44681	8.51064	6.38298	5.31915	4.25532	5.31915	1.06383	5.31915	3.19149	2.12766	2.12766	4.25532	4.25532
149	2	5	0	0	1.06383	1.06383	2.12766	2.12766	1.06383	0	0	0	1.06383	0	1.06383	0	0	0	0	0	0	0	0	1.06383	0	0	1.06383	0	1.06383	0	1.06383	0	0	1.06383	1.06383	0	1.06383	0	0	0	0	0	0	0	0	0	1.06383	0	0
150	2	5	2.12766	2.12766	2.12766	4.25532	0	1.06383	1.06383	0	2.12766	0	2.12766	0	0	2.12766	1.06383	0	1.06383	1.06383	1.06383	1.06383	1.06383	2.12766	1.06383	2.12766	0	0	2.12766	0	0	1.06383	1.06383	0	1.06383	0	2.12766	2.12766	0	0	2.12766	2.12766	0	1.06383	1.06383	0	0	0	2.12766
151	2	5	2.12766	1.06383	1.06383	2.12766	2.12766	2.12766	1.06383	1.06383	2.12766	2.12766	5.31915	2.12766	0	1.06383	3.19149	4.25532	6.38298	0	6.38298	4.25532	2.12766	0	2.12766	1.06383	0	7.44681	2.12766	1.06383	6.38298	4.25532	2.12766	7.44681	6.38298	2.12766	3.19149	3.19149	0	1.06383	4.25532	3.19149	0	3.19149	3.19149	2.12766	2.12766	1.06383	2.12766
152	2	5	5.31915	7.44681	6.38298	1.06383	2.12766	5.31915	3.19149	1.06383	4.25532	3.19149	6.38298	5.31915	3.19149	11.7021	4.25532	3.19149	7.44681	7.44681	7.44681	7.44681	7.44681	10.6383	6.38298	11.7021	3.19149	5.31915	7.44681	4.25532	6.38298	6.38298	2.12766	2.12766	7.44681	6.38298	6.38298	2.12766	4.25532	8.51064	2.12766	6.38298	2.12766	2.12766	7.44681	7.44681	7.44681	5.31915	4.25532
153	2	5	24.4681	20.2128	18.0851	18.0851	20.2128	22.3404	21.2766	11.7021	14.8936	11.7021	23.4043	15.9574	21.2766	10.6383	18.0851	20.2128	14.8936	19.1489	15.9574	15.9574	17.0213	24.4681	19.1489	12.766	19.1489	25.5319	20.2128	20.2128	13.8298	26.5957	18.0851	24.4681	25.5319	27.6596	20.2128	25.5319	15.9574	26.5957	17.0213	38.2979	21.2766	19.1489	19.1489	18.0851	22.3404	17.0213	14.8936
154	2	5	0	0	0	0	0	0	0	0	0	0	0	0	0	0	0	0	0	0	0	0	0	0	0	0	0	0	0	0	0	0	0	0	0	0	0	0	0	0	0	0	0	0	0	0	0	0	0
155	2	5	0	4.25532	1.06383	1.06383	7.44681	3.19149	4.25532	4.25532	1.06383	5.31915	3.19149	1.06383	1.06383	3.19149	4.25532	2.12766	3.19149	2.12766	3.19149	1.06383	0	1.06383	2.12766	1.06383	2.12766	2.12766	1.06383	3.19149	3.19149	4.25532	0	0	2.12766	3.19149	2.12766	1.06383	1.06383	0	1.06383	3.19149	0	3.19149	0	0	0	1.06383	0
156	2	5	0	0	0	0	0	2.12766	0	0	2.12766	1.06383	0	0	0	0	0	0	1.06383	1.06383	0	0	2.12766	0	0	0	0	0	1.06383	0	0	0	0	0	0	0	0	0	0	0	0	0	0	0	0	0	0	0	0
157	2	5	0	2.12766	1.06383	0	1.06383	1.06383	0	1.06383	0	0	2.12766	1.06383	1.06383	0	0	0	0	0	0	0	2.12766	0	0	1.06383	0	0	0	0	2.12766	2.12766	1.06383	2.12766	3.19149	0	1.06383	1.06383	0	1.06383	0	3.19149	3.19149	5.31915	2.12766	5.31915	2.12766	1.06383	0
158	2	5	0	0	0	0	0	1.06383	0	0	0	0	0	0	0	0	0	0	0	0	0	0	0	1.06383	0	0	0	0	0	0	0	0	0	0	0	0	1.06383	0	0	0	0	0	0	0	0	1.06383	0	0	0
159	2	5	0	1.06383	1.06383	1.06383	2.12766	0	2.12766	1.06383	0	0	0	0	0	0	0	0	1.06383	0	0	0	0	0	0	0	0	0	0	0	0	1.06383	0	0	0	0	0	0	0	0	0	0	0	0	0	0	0	0	0
160	2	5	1.06383	0	0	0	0	1.06383	2.12766	1.06383	1.06383	0	0	1.06383	1.06383	0	0	1.06383	0	0	1.06383	0	0	0	1.06383	0	0	0	0	1.06383	0	0	0	1.06383	0	1.06383	0	0	0	1.06383	0	0	0	0	0	1.06383	0	1.06383	1.06383
161	2	5	0	1.06383	2.12766	3.19149	2.12766	3.19149	1.06383	3.19149	1.06383	3.19149	3.19149	0	1.06383	1.06383	1.06383	1.06383	1.06383	3.19149	2.12766	1.06383	1.06383	0	2.12766	3.19149	3.19149	3.19149	4.25532	1.06383	3.19149	4.25532	2.12766	3.19149	2.12766	2.12766	3.19149	1.06383	3.19149	2.12766	0	0	3.19149	2.12766	4.25532	8.51064	2.12766	3.19149	2.12766
162	2	5	2.12766	4.25532	5.31915	5.31915	5.31915	6.38298	7.44681	2.12766	7.44681	8.51064	3.19149	6.38298	4.25532	5.31915	5.31915	4.25532	6.38298	3.19149	3.19149	6.38298	4.25532	5.31915	6.38298	6.38298	4.25532	6.38298	6.38298	5.31915	4.25532	6.38298	5.31915	10.6383	8.51064	5.31915	8.51064	9.57447	5.31915	5.31915	10.6383	4.25532	12.766	6.38298	6.38298	5.31915	7.44681	4.25532	3.19149
163	2	5	0	0	1.06383	0	1.06383	0	1.06383	0	0	0	0	0	1.06383	0	0	3.19149	0	0	1.06383	0	0	0	0	0	2.12766	0	0	0	1.06383	0	1.06383	0	0	0	0	1.06383	0	2.12766	0	0	0	0	0	0	1.06383	1.06383	0
164	2	6	12.037	21.2963	10.1852	12.037	16.6667	13.8889	11.1111	13.8889	15.7407	17.5926	9.25926	16.6667	13.8889	17.5926	16.6667	13.8889	14.8148	18.5185	20.3704	19.4444	14.8148	24.0741	22.2222	18.5185	20.3704	21.2963	21.2963	15.7407	21.2963	21.2963	18.5185	27.7778	27.7778	26.8519	25.9259	26.8519	21.2963	34.2593	25	33.3333	24.0741	17.5926	26.8519	24.0741	20.3704	25	13.8889
165	2	6	0	3.7037	2.77778	2.77778	0.925926	3.7037	0.925926	2.77778	0.925926	0.925926	1.85185	2.77778	2.77778	4.62963	2.77778	2.77778	0	2.77778	1.85185	2.77778	1.85185	4.62963	2.77778	3.7037	0.925926	4.62963	2.77778	1.85185	3.7037	6.48148	4.62963	2.77778	0.925926	0.925926	5.55556	3.7037	5.55556	0	2.77778	0	4.62963	0	6.48148	4.62963	1.85185	5.55556	0.925926
166	2	6	0.925926	5.55556	2.77778	0.925926	1.85185	0	0.925926	1.85185	0	0	1.85185	2.77778	0.925926	1.85185	0.925926	1.85185	2.77778	0.925926	1.85185	1.85185	0.925926	0.925926	0	0	1.85185	0	0	0	0	0.925926	0	0	0	0	0.925926	0.925926	0.925926	0.925926	0	0	0.925926	1.85185	1.85185	0	0.925926	0.925926	0.925926
167	2	6	42.5926	54.6296	54.6296	50	47.2222	38.8889	38.8889	48.1481	54.6296	44.4444	44.4444	57.4074	60.1852	57.4074	54.6296	53.7037	52.7778	38.8889	60.1852	60.1852	45.3704	57.4074	43.5185	56.4815	60.1852	66.6667	60.1852	55.5556	58.3333	59.2593	51.8519	45.3704	48.1481	60.1852	53.7037	62.037	61.1111	55.5556	79.6296	62.037	50	50.9259	46.2963	53.7037	43.5185	43.5185	44.4444
168	2	6	6.48148	0.925926	0.925926	6.48148	6.48148	0.925926	0	3.7037	0.925926	2.77778	2.77778	4.62963	3.7037	1.85185	5.55556	5.55556	2.77778	5.55556	7.40741	8.33333	2.77778	5.55556	6.48148	2.77778	6.48148	10.1852	6.48148	9.25926	6.48148	4.62963	7.40741	3.7037	4.62963	8.33333	7.40741	4.62963	2.77778	4.62963	2.77778	4.62963	2.77778	6.48148	2.77778	3.7037	5.55556	9.25926	4.62963
169	2	6	0	0	0	0	0	0	0	0	0	0	0	0	0	0	0	0	0	0	0	0	0	0	0	0	0	0	0	0	0	0	0	0	0	0	0	0	0	0	0	0	0	0	0	0	0	0	0
170	2	6	0.925926	0.925926	0.925926	0	0	0.925926	0.925926	0.925926	0	1.85185	0.925926	0	0	0.925926	0	2.77778	3.7037	5.55556	1.85185	2.77778	2.77778	1.85185	0.925926	1.85185	0.925926	0.925926	0.925926	0	0.925926	0.925926	1.85185	1.85185	1.85185	0.925926	0.925926	0	1.85185	0.925926	0.925926	0.925926	1.85185	1.85185	0.925926	0.925926	0	0.925926	0.925926
171	2	6	0.925926	0	2.77778	0	0	0	1.85185	0	0.925926	0	0	0	0.925926	0.925926	0	0	0	0	0	0	0	0	0	0	0	0	0	0	0	0	0	0	0	0	0	0	0	0	0	0.925926	0	0	0	0	0	0	0.925926
172	2	6	0	0	0	0	0	0.925926	0	0	0	0	0	0	0.925926	0	0	0	0	0	0.925926	0	0	0	0	0	0	0	0	0	0	0	0	0.925926	0	0	0	0	1.85185	0.925926	0	0	0	0	0	0	0	0	0.925926
173	2	6	0.925926	2.77778	1.85185	3.7037	5.55556	3.7037	6.48148	6.48148	4.62963	2.77778	7.40741	1.85185	3.7037	1.85185	2.77778	3.7037	3.7037	3.7037	4.62963	2.77778	2.77778	2.77778	2.77778	2.77778	1.85185	2.77778	2.77778	1.85185	4.62963	2.77778	1.85185	0.925926	1.85185	2.77778	2.77778	3.7037	1.85185	0.925926	0	0.925926	2.77778	1.85185	0.925926	2.77778	0.925926	1.85185	0.925926
174	2	6	1.85185	0.925926	0.925926	2.77778	1.85185	0	0.925926	2.77778	0	0	1.85185	0	0	0.925926	0	0	1.85185	1.85185	0	0	0	0	0	0	0	0	0	0	0	0	0	0	0	0	0	0	0	0	0	0	0	0	0	0	0	0	0
175	2	6	1.85185	4.62963	3.7037	3.7037	4.62963	3.7037	1.85185	1.85185	4.62963	2.77778	1.85185	5.55556	0.925926	4.62963	4.62963	3.7037	0.925926	1.85185	1.85185	0.925926	2.77778	4.62963	2.77778	4.62963	3.7037	2.77778	4.62963	0.925926	0	1.85185	2.77778	2.77778	1.85185	4.62963	3.7037	6.48148	8.33333	1.85185	4.62963	2.77778	3.7037	7.40741	3.7037	3.7037	4.62963	5.55556	6.48148
176	2	6	27.7778	25	25	19.4444	23.1481	23.1481	26.8519	25	15.7407	20.3704	23.1481	22.2222	12.037	11.1111	18.5185	20.3704	12.037	12.037	11.1111	15.7407	19.4444	10.1852	12.037	10.1852	5.55556	11.1111	12.037	12.037	14.8148	17.5926	11.1111	10.1852	9.25926	11.1111	11.1111	12.963	7.40741	14.8148	14.8148	11.1111	12.037	4.62963	6.48148	5.55556	2.77778	6.48148	4.62963
177	2	6	2.77778	0	0.925926	0	1.85185	0	0	1.85185	1.85185	2.77778	1.85185	0	0.925926	2.77778	0.925926	0.925926	2.77778	0.925926	0.925926	0.925926	0.925926	2.77778	2.77778	3.7037	0.925926	0.925926	0.925926	0	1.85185	2.77778	1.85185	1.85185	0.925926	3.7037	0	3.7037	0.925926	0	4.62963	3.7037	0.925926	0.925926	1.85185	0	0.925926	2.77778	0.925926
178	2	6	62.963	62.963	82.4074	80.5556	75	78.7037	87.963	85.1852	77.7778	79.6296	78.7037	84.2593	89.8148	88.8889	78.7037	88.8889	89.8148	75	67.5926	67.5926	57.4074	45.3704	52.7778	50	43.5185	42.5926	50.9259	51.8519	38.8889	33.3333	26.8519	26.8519	37.037	33.3333	22.2222	18.5185	12.037	24.0741	26.8519	35.1852	30.5556	15.7407	22.2222	15.7407	15.7407	10.1852	10.1852
179	2	7	1.92308	0	3.84615	3.84615	1.92308	2.88462	2.88462	3.84615	1.92308	1.92308	4.80769	7.69231	2.88462	5.76923	1.92308	2.88462	3.84615	3.84615	5.76923	3.84615	1.92308	2.88462	3.84615	0.961538	5.76923	3.84615	1.92308	5.76923	6.73077	4.80769	4.80769	3.84615	3.84615	2.88462	1.92308	1.92308	2.88462	5.76923	2.88462	4.80769	3.84615	2.88462	6.73077	6.73077	3.84615	3.84615	3.84615
180	2	7	3.84615	0.961538	5.76923	3.84615	5.76923	5.76923	7.69231	4.80769	6.73077	7.69231	4.80769	6.73077	4.80769	10.5769	5.76923	11.5385	7.69231	5.76923	8.65385	4.80769	10.5769	5.76923	6.73077	4.80769	2.88462	5.76923	1.92308	3.84615	3.84615	6.73077	3.84615	3.84615	4.80769	6.73077	3.84615	4.80769	3.84615	2.88462	3.84615	5.76923	7.69231	4.80769	3.84615	5.76923	5.76923	3.84615	5.76923
181	2	7	17.3077	15.3846	15.3846	16.3462	25	19.2308	16.3462	17.3077	22.1154	15.3846	17.3077	8.65385	10.5769	7.69231	18.2692	16.3462	11.5385	13.4615	14.4231	5.76923	8.65385	11.5385	10.5769	7.69231	10.5769	9.61538	3.84615	6.73077	9.61538	13.4615	8.65385	6.73077	6.73077	6.73077	7.69231	4.80769	9.61538	5.76923	7.69231	4.80769	6.73077	4.80769	4.80769	0.961538	14.4231	2.88462	4.80769
182	2	7	0	0.961538	3.84615	0.961538	1.92308	1.92308	0.961538	1.92308	0.961538	0.961538	0	0	1.92308	0	1.92308	0	1.92308	0	0	0.961538	0	0	0	2.88462	0	0	0.961538	0	0	0.961538	1.92308	0.961538	0	1.92308	1.92308	0.961538	2.88462	0.961538	1.92308	2.88462	2.88462	2.88462	0.961538	0.961538	2.88462	4.80769	1.92308
183	2	7	0.961538	0.961538	0.961538	1.92308	0	0.961538	0	0	0.961538	0	0.961538	1.92308	0.961538	0.961538	0	0.961538	0	0.961538	2.88462	0	0.961538	0	2.88462	1.92308	0.961538	0	0	1.92308	0	0	0	1.92308	0.961538	0	0.961538	1.92308	0	0	0	0.961538	1.92308	0	0	0	0	0	0
184	2	7	0.961538	1.92308	4.80769	0.961538	1.92308	0	0.961538	2.88462	1.92308	1.92308	0	0	0	0	0	0	0	0	0	0	0.961538	0	0	0.961538	0	0	0	0	0	0.961538	0.961538	0	0	0	0	0	0	0	0	0	0	0	0	0	0	0	0
185	2	7	0	0	0.961538	0	0.961538	0	0	0	0	0	0	0	0	0	0	0	0	0	0	0	0	0	0	0	0	0	0	0	0	0	0	0	0	0	0	0	0	0	0	0	0	0	0	0	0	0	1.92308
186	2	7	3.84615	2.88462	5.76923	0.961538	7.69231	3.84615	1.92308	2.88462	0	4.80769	5.76923	1.92308	1.92308	0	0	0.961538	0	0.961538	0	0.961538	0	0	0.961538	0	0	1.92308	0.961538	0.961538	0	0.961538	0	0	0	0	0	0	0	0	0	0	0	0	0	0	0	0	0.961538
187	2	7	0	0	0	0.961538	0	0.961538	0	0	0	0	0	0	0	0	0.961538	0.961538	1.92308	0	0	0	0	0	0	0.961538	0.961538	0	0.961538	0	0.961538	1.92308	0	0	0	0	1.92308	0	0	0	0.961538	1.92308	1.92308	0	0.961538	0	1.92308	0.961538	1.92308
188	2	7	0	0	0	0	0	0.961538	0	0	0	0	0	0	0	0.961538	0	0.961538	0.961538	0	0	0	0	0	0	0.961538	0	0.961538	0.961538	0.961538	0	0	0.961538	0.961538	1.92308	0.961538	0	0	0.961538	1.92308	0.961538	0.961538	0	0	2.88462	2.88462	0	0.961538	0
189	2	7	0	0.961538	0	0	0.961538	1.92308	0	0.961538	0.961538	1.92308	0.961538	0.961538	2.88462	0	0.961538	1.92308	0	3.84615	0	0.961538	0.961538	0	0.961538	0	0.961538	0.961538	0.961538	2.88462	1.92308	2.88462	0.961538	1.92308	1.92308	2.88462	1.92308	0	4.80769	2.88462	3.84615	3.84615	2.88462	2.88462	2.88462	0	1.92308	3.84615	1.92308
190	2	7	2.88462	2.88462	2.88462	3.84615	5.76923	2.88462	1.92308	0.961538	0	2.88462	1.92308	2.88462	0.961538	6.73077	3.84615	1.92308	4.80769	6.73077	0.961538	3.84615	5.76923	1.92308	2.88462	7.69231	2.88462	5.76923	3.84615	0.961538	6.73077	3.84615	4.80769	6.73077	1.92308	5.76923	7.69231	7.69231	4.80769	11.5385	5.76923	5.76923	3.84615	8.65385	6.73077	4.80769	9.61538	3.84615	13.4615
191	2	7	0	0	0.961538	0	0.961538	0	0	0.961538	0	0	1.92308	0.961538	0	1.92308	0	1.92308	0	1.92308	1.92308	0.961538	0.961538	0	3.84615	0	0.961538	2.88462	0	1.92308	3.84615	1.92308	1.92308	1.92308	0	0.961538	1.92308	0	0.961538	0	0	0	1.92308	0	0.961538	0.961538	0	0.961538	0
192	2	7	0	0.961538	1.92308	1.92308	1.92308	0.961538	1.92308	1.92308	1.92308	0	1.92308	0.961538	1.92308	0.961538	0.961538	2.88462	1.92308	1.92308	1.92308	3.84615	0.961538	0.961538	3.84615	3.84615	0.961538	1.92308	0.961538	1.92308	1.92308	2.88462	4.80769	3.84615	6.73077	3.84615	3.84615	4.80769	0	2.88462	6.73077	11.5385	3.84615	5.76923	7.69231	4.80769	5.76923	4.80769	7.69231
193	2	7	1.92308	0.961538	0.961538	0.961538	0.961538	1.92308	0.961538	0	4.80769	0.961538	0	0.961538	0.961538	0	0	0.961538	0.961538	0.961538	0	0.961538	0.961538	0	0	0	0	0	0	0	1.92308	0	0.961538	0.961538	0.961538	0.961538	0	0	1.92308	0	0.961538	0.961538	0.961538	0	0	0	0	0	0
194	2	7	6.73077	16.3462	11.5385	10.5769	9.61538	15.3846	14.4231	21.1538	10.5769	11.5385	18.2692	18.2692	16.3462	17.3077	21.1538	19.2308	15.3846	18.2692	16.3462	10.5769	17.3077	15.3846	12.5	14.4231	9.61538	13.4615	22.1154	22.1154	20.1923	23.0769	29.8077	22.1154	17.3077	21.1538	19.2308	15.3846	18.2692	20.1923	20.1923	10.5769	16.3462	27.8846	17.3077	19.2308	11.5385	16.3462	15.3846
195	2	8	53.271	64.486	44.8598	60.7477	44.8598	63.5514	59.8131	46.729	54.2056	62.6168	49.5327	54.2056	61.6822	52.3364	54.2056	49.5327	55.1402	50.4673	56.0748	47.6636	47.6636	57.9439	41.1215	45.7944	43.9252	46.729	46.729	38.3178	46.729	42.9907	42.9907	34.5794	41.1215	41.1215	39.2523	36.4486	42.9907	37.3832	38.3178	47.6636	51.4019	41.1215	47.6636	40.1869	45.7944	51.4019	42.9907
196	2	8	2.80374	2.80374	3.73832	3.73832	5.60748	3.73832	1.86916	1.86916	3.73832	7.47664	5.60748	3.73832	2.80374	0.934579	3.73832	5.60748	6.54206	2.80374	2.80374	3.73832	4.6729	3.73832	6.54206	6.54206	5.60748	8.41121	0.934579	1.86916	7.47664	4.6729	4.6729	3.73832	7.47664	4.6729	3.73832	3.73832	2.80374	4.6729	1.86916	4.6729	3.73832	3.73832	1.86916	3.73832	5.60748	4.6729	3.73832
197	2	8	0	0	0	0.934579	0	0	0	0	0.934579	0	0	0	1.86916	0	0	0	0	0	0	0	0	0	0	0.934579	0.934579	0	0	0	0	0.934579	0	0	0	0	0	0	0	0	0	0	0	0	0	0	0	0	0
198	2	8	1.86916	1.86916	0	0.934579	0	1.86916	0.934579	0.934579	0.934579	0	1.86916	1.86916	1.86916	0.934579	0	0	2.80374	1.86916	0.934579	0	0	0.934579	0	0	0.934579	2.80374	0.934579	0	2.80374	0.934579	2.80374	3.73832	0.934579	3.73832	3.73832	2.80374	4.6729	3.73832	1.86916	1.86916	0.934579	1.86916	0	1.86916	2.80374	3.73832	0.934579
199	2	8	0	1.86916	0	0	1.86916	0.934579	2.80374	3.73832	0.934579	1.86916	0.934579	1.86916	3.73832	1.86916	2.80374	1.86916	0.934579	2.80374	0.934579	0.934579	4.6729	0	0.934579	3.73832	2.80374	2.80374	3.73832	3.73832	4.6729	4.6729	2.80374	2.80374	0	1.86916	2.80374	2.80374	0.934579	0	2.80374	2.80374	0	0.934579	0	0.934579	1.86916	2.80374	0
200	2	8	4.6729	5.60748	4.6729	3.73832	5.60748	6.54206	3.73832	0	5.60748	5.60748	2.80374	4.6729	3.73832	4.6729	1.86916	0.934579	2.80374	4.6729	1.86916	3.73832	3.73832	0	0.934579	0.934579	0.934579	3.73832	1.86916	1.86916	0.934579	1.86916	2.80374	0	0.934579	3.73832	0.934579	1.86916	0	4.6729	0	0.934579	0.934579	0.934579	0.934579	0	0	0	0
201	2	8	3.73832	0.934579	1.86916	1.86916	4.6729	0	1.86916	0.934579	0.934579	3.73832	0.934579	1.86916	0.934579	1.86916	1.86916	1.86916	2.80374	0	1.86916	2.80374	0.934579	1.86916	2.80374	0.934579	1.86916	0.934579	1.86916	1.86916	1.86916	0.934579	0	2.80374	2.80374	0	0.934579	0.934579	0.934579	3.73832	0.934579	0.934579	1.86916	0.934579	2.80374	1.86916	0	1.86916	1.86916
202	2	8	0	0.934579	0.934579	0	0	0	0	1.86916	0	0	0.934579	0.934579	0.934579	0	0	0	0.934579	0.934579	0.934579	0.934579	2.80374	1.86916	0.934579	0	0.934579	0.934579	0	1.86916	0	0.934579	1.86916	0	0.934579	1.86916	0	0.934579	2.80374	0.934579	0.934579	0.934579	0.934579	3.73832	0	0.934579	1.86916	0	0.934579
203	2	8	0	0	0	0	0	0	0	0	0	0	0	0	0	0	0	0	0	0	0	0	0	0	0	0	0	0	0	0	0	0	0	0	0	0	0	0	0	0	0	0	0	0	0	0	0	0	0
204	2	8	0.934579	1.86916	0.934579	0.934579	3.73832	1.86916	4.6729	1.86916	0.934579	2.80374	0.934579	0	4.6729	3.73832	5.60748	3.73832	0.934579	2.80374	1.86916	1.86916	2.80374	1.86916	1.86916	0.934579	2.80374	4.6729	0	1.86916	0.934579	2.80374	1.86916	0.934579	2.80374	0.934579	0.934579	0	1.86916	1.86916	0.934579	1.86916	0	1.86916	0.934579	2.80374	2.80374	0.934579	3.73832
205	2	8	1.86916	1.86916	3.73832	0.934579	0.934579	0	0	2.80374	1.86916	0.934579	0.934579	0	2.80374	0.934579	2.80374	0.934579	0.934579	2.80374	4.6729	0	1.86916	0.934579	0.934579	1.86916	1.86916	2.80374	2.80374	0.934579	2.80374	3.73832	2.80374	2.80374	3.73832	2.80374	1.86916	1.86916	0.934579	0.934579	1.86916	5.60748	0.934579	0	2.80374	0.934579	0.934579	0	2.80374
206	2	8	0	2.80374	0	0.934579	0.934579	2.80374	0	1.86916	0	0.934579	0	0	0.934579	0.934579	0	0.934579	0	0	0	0	0	1.86916	0.934579	0.934579	0	0	0.934579	0.934579	0	1.86916	0	0	0.934579	0	0	0.934579	0	0.934579	0.934579	2.80374	2.80374	0	1.86916	0	0	0.934579	0.934579
207	2	8	2.80374	0	0	0.934579	0.934579	0	2.80374	0.934579	1.86916	0	0	0.934579	0	0.934579	0	0	0	0	0	0	0	0	0	0	0	0	0	0	0	0	0	0	0	0	0	0	0	0	0	0	0.934579	0	0	0	0	0	0
208	2	8	0.934579	0.934579	0	1.86916	1.86916	0.934579	0.934579	1.86916	0	0	0	0	0.934579	0.934579	0.934579	0	0	0	0.934579	0	0	1.86916	0	1.86916	0	1.86916	0.934579	0.934579	1.86916	1.86916	0.934579	0.934579	0	0	2.80374	0	1.86916	0.934579	1.86916	0	0.934579	0	0	0	0	0	0.934579
209	2	8	0.934579	0.934579	0.934579	0.934579	0.934579	2.80374	0	1.86916	0.934579	0.934579	0.934579	2.80374	0.934579	0.934579	3.73832	0	3.73832	1.86916	1.86916	1.86916	0	3.73832	0	4.6729	2.80374	2.80374	3.73832	0.934579	0	3.73832	2.80374	2.80374	3.73832	2.80374	1.86916	1.86916	1.86916	0	0.934579	0.934579	0.934579	0	0	1.86916	0	0	0.934579
210	2	8	2.80374	2.80374	1.86916	1.86916	1.86916	0.934579	3.73832	1.86916	0.934579	1.86916	0.934579	0.934579	0	0.934579	0	0	0.934579	0	0	0	0	0.934579	0	3.73832	1.86916	0	0	0.934579	0	0	1.86916	0	0	0	0	0	0.934579	0	0	0	0	0	0	0.934579	0	0	0
211	2	8	0	3.73832	1.86916	1.86916	5.60748	5.60748	2.80374	1.86916	2.80374	4.6729	4.6729	0.934579	0	8.41121	1.86916	1.86916	1.86916	3.73832	0.934579	6.54206	2.80374	4.6729	0	3.73832	2.80374	4.6729	1.86916	0.934579	5.60748	4.6729	0.934579	4.6729	4.6729	2.80374	9.34579	2.80374	4.6729	6.54206	2.80374	7.47664	0.934579	2.80374	6.54206	0.934579	5.60748	4.6729	4.6729
212	2	8	13.0841	12.1495	7.47664	12.1495	4.6729	9.34579	13.0841	10.2804	15.8879	11.215	14.9533	17.757	12.1495	10.2804	13.0841	14.0187	13.0841	16.8224	18.6916	21.4953	14.0187	15.8879	11.215	20.5607	14.9533	15.8879	18.6916	19.6262	15.8879	21.4953	14.9533	23.3645	19.6262	24.2991	17.757	20.5607	25.2336	19.6262	22.4299	16.8224	26.1682	19.6262	16.8224	18.6916	19.6262	9.34579	18.6916
213	3	1	2.67857	0.892857	0.892857	1.78571	0	0.892857	0.892857	2.67857	2.67857	0.892857	1.78571	0.892857	0.892857	0	0.892857	0	1.78571	0.892857	5.35714	0.892857	1.78571	0.892857	1.78571	0	9.82143	1.78571	2.67857	2.67857	3.57143	4.46429	9.82143	6.25	6.25	6.25	12.5	4.46429	10.7143	7.14286	7.14286	4.46429	6.25	6.25	15.1786	8.03571	11.6071	12.5	6.25
214	3	1	9.82143	5.35714	7.14286	11.6071	3.57143	4.46429	7.14286	6.25	6.25	2.67857	0.892857	4.46429	2.67857	5.35714	3.57143	3.57143	1.78571	8.03571	4.46429	4.46429	2.67857	2.67857	6.25	4.46429	5.35714	6.25	0.892857	1.78571	2.67857	4.46429	1.78571	1.78571	1.78571	0	0	5.35714	0.892857	3.57143	3.57143	0.892857	0.892857	5.35714	3.57143	2.67857	0	4.46429	4.46429
215	3	1	1.78571	0	2.67857	1.78571	0.892857	1.78571	3.57143	1.78571	1.78571	0	1.78571	0	0	0.892857	2.67857	0	0	0.892857	0	0	0.892857	0	0.892857	0	0.892857	0.892857	0	0.892857	0.892857	0.892857	2.67857	0	0.892857	3.57143	0.892857	3.57143	0	0	0.892857	0	0	0	0	0.892857	0	0	0.892857
216	3	1	0	2.67857	0	0	0.892857	0.892857	0	0	0.892857	1.78571	1.78571	0.892857	0	0.892857	0.892857	0	0	0.892857	0	0.892857	0	0	0.892857	0	0	0.892857	3.57143	1.78571	0.892857	1.78571	0.892857	1.78571	1.78571	0	2.67857	0	0.892857	0.892857	1.78571	1.78571	0	0	0	1.78571	0	0.892857	0
217	3	1	2.67857	2.67857	0.892857	6.25	0.892857	2.67857	1.78571	1.78571	0.892857	4.46429	0.892857	2.67857	3.57143	1.78571	2.67857	0.892857	0.892857	3.57143	3.57143	4.46429	2.67857	2.67857	1.78571	2.67857	1.78571	0	1.78571	0	0	1.78571	0.892857	0	1.78571	0.892857	0	0.892857	0	0	0	0	0.892857	0	0	0.892857	0	0	0
218	3	1	6.25	8.03571	6.25	3.57143	0.892857	9.82143	6.25	3.57143	8.03571	7.14286	5.35714	8.03571	2.67857	7.14286	6.25	3.57143	3.57143	4.46429	4.46429	8.92857	7.14286	0.892857	3.57143	9.82143	7.14286	4.46429	6.25	1.78571	7.14286	2.67857	4.46429	3.57143	2.67857	5.35714	3.57143	2.67857	6.25	3.57143	5.35714	6.25	12.5	3.57143	2.67857	4.46429	6.25	7.14286	0.892857
219	3	2	1.9802	1.9802	1.9802	0	0	0.990099	0.990099	1.9802	0.990099	1.9802	1.9802	0.990099	3.9604	1.9802	0.990099	1.9802	2.9703	0.990099	1.9802	2.9703	1.9802	0.990099	4.9505	4.9505	1.9802	4.9505	4.9505	5.94059	2.9703	4.9505	7.92079	5.94059	7.92079	7.92079	10.8911	9.90099	7.92079	5.94059	14.8515	12.8713	11.8812	11.8812	13.8614	8.91089	9.90099	10.8911	8.91089
220	3	2	5.94059	5.94059	5.94059	4.9505	7.92079	3.9604	11.8812	9.90099	2.9703	3.9604	6.93069	4.9505	3.9604	4.9505	4.9505	0.990099	1.9802	0.990099	2.9703	5.94059	5.94059	5.94059	6.93069	4.9505	2.9703	2.9703	2.9703	3.9604	4.9505	1.9802	2.9703	0.990099	8.91089	0.990099	1.9802	4.9505	2.9703	6.93069	4.9505	2.9703	0.990099	4.9505	5.94059	0	3.9604	3.9604	6.93069
221	3	2	0	0.990099	2.9703	4.9505	3.9604	4.9505	5.94059	1.9802	2.9703	3.9604	6.93069	2.9703	6.93069	4.9505	1.9802	3.9604	2.9703	2.9703	1.9802	0	4.9505	1.9802	2.9703	0.990099	0	1.9802	0.990099	0.990099	0	3.9604	0	0	0	0	0	0	0.990099	1.9802	0	0	0	0	0	0	0.990099	0	0
222	3	2	0	1.9802	0	1.9802	1.9802	0.990099	0.990099	0	0.990099	0	0	0	0	0	0	0.990099	0	0.990099	0	0	0	0	0	0	0	0	0	0	0	0	0	0	0	0	0	0	0	0	0	0	0	1.9802	0.990099	0.990099	0	0	0.990099
223	3	2	0	0	1.9802	0	0	1.9802	2.9703	0.990099	1.9802	0	0	0.990099	1.9802	1.9802	0	1.9802	2.9703	1.9802	0	0.990099	0.990099	0	0.990099	0.990099	1.9802	0.990099	0	0.990099	0	0	0	0	0	0.990099	0	0	0	0.990099	0	0.990099	0	0	0.990099	0	0	0	0.990099
224	3	2	0.990099	0	0.990099	0	0.990099	0	0.990099	0.990099	0	0	2.9703	0.990099	0.990099	0.990099	0.990099	0	0.990099	0	0	0	0	1.9802	0	0	1.9802	0	0	0.990099	0	0	0	0.990099	0.990099	0	0.990099	0	0	0	0.990099	0.990099	0	0	0	0	1.9802	0	0
225	3	2	3.9604	2.9703	2.9703	1.9802	1.9802	0.990099	0	0	1.9802	0	1.9802	0	0	0.990099	1.9802	0	0	0.990099	0	2.9703	0	0	0	0.990099	0	0	0.990099	0	0	0.990099	0	0	0.990099	0.990099	0	0	1.9802	0	0	1.9802	0	1.9802	0	0	1.9802	0.990099	1.9802
226	3	2	5.94059	1.9802	1.9802	5.94059	3.9604	2.9703	1.9802	3.9604	1.9802	4.9505	4.9505	3.9604	2.9703	3.9604	2.9703	4.9505	1.9802	4.9505	2.9703	1.9802	2.9703	0.990099	4.9505	1.9802	2.9703	2.9703	3.9604	0.990099	3.9604	2.9703	1.9802	0.990099	2.9703	2.9703	4.9505	3.9604	0.990099	3.9604	0	0.990099	0.990099	2.9703	0.990099	1.9802	1.9802	0	3.9604
227	3	2	3.9604	5.94059	9.90099	4.9505	8.91089	7.92079	8.91089	1.9802	5.94059	6.93069	8.91089	2.9703	1.9802	8.91089	11.8812	8.91089	3.9604	4.9505	6.93069	5.94059	4.9505	5.94059	5.94059	4.9505	5.94059	5.94059	6.93069	10.8911	2.9703	2.9703	7.92079	3.9604	0.990099	6.93069	4.9505	6.93069	1.9802	6.93069	4.9505	6.93069	3.9604	8.91089	3.9604	6.93069	2.9703	5.94059	3.9604
228	3	3	9.375	5.20833	9.375	10.4167	3.125	8.33333	9.375	3.125	2.08333	2.08333	1.04167	2.08333	5.20833	4.16667	5.20833	6.25	0	1.04167	7.29167	3.125	2.08333	2.08333	4.16667	3.125	1.04167	0	2.08333	1.04167	2.08333	0	2.08333	2.08333	1.04167	1.04167	3.125	1.04167	2.08333	0	3.125	4.16667	2.08333	3.125	1.04167	5.20833	3.125	6.25	2.08333
229	3	3	3.125	1.04167	4.16667	0	1.04167	1.04167	0	1.04167	2.08333	4.16667	1.04167	1.04167	0	2.08333	6.25	4.16667	4.16667	2.08333	7.29167	8.33333	5.20833	6.25	4.16667	6.25	9.375	8.33333	10.4167	10.4167	6.25	8.33333	13.5417	10.4167	8.33333	9.375	12.5	9.375	8.33333	7.29167	2.08333	10.4167	10.4167	11.4583	8.33333	9.375	4.16667	6.25	4.16667
230	3	3	0	0	0	0	0	1.04167	1.04167	0	0	0	0	0	1.04167	0	0	0	0	0	1.04167	1.04167	2.08333	1.04167	1.04167	3.125	2.08333	0	4.16667	1.04167	0	1.04167	3.125	1.04167	3.125	4.16667	3.125	4.16667	2.08333	5.20833	1.04167	2.08333	1.04167	1.04167	2.08333	0	1.04167	0	2.08333
231	3	3	1.04167	5.20833	3.125	0	4.16667	1.04167	4.16667	3.125	1.04167	0	1.04167	1.04167	3.125	0	3.125	0	3.125	0	0	0	0	0	0	1.04167	0	0	0	0	0	0	0	0	0	0	0	0	0	0	0	0	0	0	0	0	1.04167	0	0
232	3	3	0	1.04167	2.08333	2.08333	1.04167	1.04167	2.08333	1.04167	1.04167	1.04167	0	0	1.04167	4.16667	1.04167	0	1.04167	1.04167	1.04167	3.125	0	0	0	0	1.04167	0	2.08333	1.04167	0	0	0	0	0	1.04167	1.04167	0	0	2.08333	1.04167	0	0	0	0	0	0	1.04167	0
233	3	3	0	0	0	0	1.04167	2.08333	1.04167	1.04167	1.04167	0	0	1.04167	0	0	0	0	0	0	0	0	0	0	0	0	0	0	0	0	1.04167	2.08333	2.08333	0	1.04167	1.04167	0	0	0	0	1.04167	0	1.04167	0	4.16667	0	1.04167	1.04167	0
234	3	3	0	1.04167	1.04167	0	1.04167	1.04167	1.04167	0	0	0	0	2.08333	0	0	0	0	1.04167	1.04167	0	0	3.125	1.04167	1.04167	0	0	0	0	0	2.08333	2.08333	1.04167	2.08333	1.04167	0	0	1.04167	1.04167	0	1.04167	1.04167	0	0	0	0	0	0	0
235	3	3	3.125	4.16667	0	2.08333	4.16667	3.125	8.33333	6.25	5.20833	3.125	4.16667	4.16667	7.29167	1.04167	4.16667	5.20833	5.20833	4.16667	3.125	2.08333	3.125	5.20833	1.04167	2.08333	2.08333	5.20833	0	2.08333	1.04167	2.08333	1.04167	5.20833	3.125	2.08333	2.08333	1.04167	2.08333	1.04167	3.125	1.04167	3.125	2.08333	2.08333	0	5.20833	1.04167	2.08333
236	3	3	1.04167	0	1.04167	1.04167	0	2.08333	3.125	0	0	0	1.04167	1.04167	1.04167	0	0	0	2.08333	2.08333	0	2.08333	2.08333	0	0	0	0	1.04167	2.08333	1.04167	2.08333	5.20833	0	1.04167	1.04167	0	0	1.04167	2.08333	0	0	0	0	0	0	1.04167	0	0	0
237	3	4	0	0.869565	0.869565	2.6087	0	0.869565	0.869565	0	1.73913	1.73913	0	0.869565	0	0.869565	1.73913	0	6.95652	0.869565	0	4.34783	0.869565	0	0.869565	0	0.869565	0.869565	3.47826	5.21739	3.47826	3.47826	3.47826	0.869565	4.34783	4.34783	5.21739	3.47826	3.47826	5.21739	6.08696	4.34783	4.34783	6.08696	10.4348	6.95652	5.21739	3.47826	7.82609
238	3	4	11.3043	2.6087	5.21739	5.21739	8.69565	9.56522	6.95652	2.6087	10.4348	4.34783	5.21739	2.6087	6.08696	2.6087	5.21739	2.6087	4.34783	6.08696	4.34783	1.73913	3.47826	0	6.08696	1.73913	0	0	0	0	0	0	0	0	0	0	0	0	0	0	0	0	0	0.869565	0	0	0	0	0
239	3	4	4.34783	4.34783	3.47826	9.56522	0	4.34783	3.47826	5.21739	1.73913	8.69565	3.47826	5.21739	4.34783	3.47826	2.6087	6.95652	4.34783	3.47826	3.47826	5.21739	6.95652	2.6087	6.08696	3.47826	6.95652	4.34783	3.47826	9.56522	3.47826	3.47826	1.73913	0	5.21739	2.6087	2.6087	3.47826	5.21739	6.95652	0	6.08696	10.4348	1.73913	4.34783	2.6087	3.47826	2.6087	2.6087
240	3	4	2.6087	6.95652	4.34783	4.34783	15.6522	6.08696	2.6087	2.6087	4.34783	5.21739	7.82609	6.08696	3.47826	3.47826	2.6087	0.869565	1.73913	4.34783	3.47826	1.73913	1.73913	2.6087	2.6087	0.869565	1.73913	0	4.34783	1.73913	5.21739	2.6087	0	0.869565	0.869565	0.869565	0	3.47826	3.47826	1.73913	2.6087	2.6087	1.73913	4.34783	0	1.73913	2.6087	0.869565	7.82609
241	3	4	0.869565	2.6087	0.869565	4.34783	2.6087	2.6087	2.6087	7.82609	2.6087	5.21739	1.73913	1.73913	1.73913	4.34783	5.21739	0	3.47826	4.34783	0	2.6087	1.73913	2.6087	0.869565	0	3.47826	4.34783	0.869565	2.6087	0.869565	0	3.47826	0.869565	1.73913	1.73913	0	2.6087	1.73913	0.869565	1.73913	0.869565	0.869565	1.73913	0	1.73913	0	0.869565	6.08696
242	3	4	0	0	0.869565	0.869565	0.869565	0	0	0	0.869565	0.869565	0.869565	0	0.869565	0	0.869565	0	0.869565	0	0	0	0	0	0	0	0.869565	0	0	0	0	0	0	0	0	0	0	0	0	0	0	0	0	0	0	0	0	0	0
243	3	4	17.3913	22.6087	14.7826	25.2174	21.7391	26.087	22.6087	31.3043	27.8261	13.0435	27.8261	17.3913	23.4783	31.3043	23.4783	29.5652	26.9565	18.2609	25.2174	24.3478	33.913	18.2609	23.4783	20	28.6957	19.1304	17.3913	26.9565	14.7826	27.8261	16.5217	17.3913	15.6522	14.7826	12.1739	6.95652	6.95652	13.913	20	25.2174	28.6957	20.8696	24.3478	20.8696	33.913	26.9565	20.8696
244	3	4	6.08696	0.869565	3.47826	1.73913	0.869565	3.47826	3.47826	1.73913	0	0.869565	5.21739	2.6087	3.47826	0.869565	4.34783	0	0.869565	0	0.869565	4.34783	0	0	0	0	0.869565	1.73913	0.869565	0.869565	1.73913	0.869565	0.869565	0	0	0	0	0	0	0.869565	0.869565	0	0	0	0	0	0	0	0
245	3	4	167.826	175.652	160.87	166.957	155.652	162.609	166.087	160	166.957	152.174	149.565	140.87	127.826	154.783	146.957	158.261	150.435	138.261	125.217	146.087	137.391	137.391	144.348	156.522	120	113.043	140.87	143.478	121.739	142.609	131.304	120	129.565	126.087	121.739	125.217	115.652	111.304	104.348	133.043	103.478	122.609	115.652	126.087	115.652	124.348	111.304
246	3	4	111.304	103.478	86.087	91.3043	102.609	106.957	84.3478	99.1304	96.5217	106.087	80.8696	94.7826	93.0435	100	96.5217	96.5217	94.7826	89.5652	97.3913	104.348	83.4783	77.3913	87.8261	74.7826	80.8696	90.4348	56.5217	70.4348	67.8261	75.6522	64.3478	60.8696	68.6957	60.8696	49.5652	72.1739	57.3913	65.2174	58.2609	55.6522	61.7391	58.2609	46.9565	53.0435	65.2174	58.2609	57.3913
247	3	5	0	1.68067	0.840336	0	2.52101	0.840336	0	0.840336	0.840336	1.68067	0	2.52101	0.840336	0.840336	0	1.68067	1.68067	0	0.840336	0.840336	0.840336	0.840336	0	0	0.840336	3.36134	1.68067	0.840336	0.840336	0.840336	0.840336	1.68067	0.840336	3.36134	0	0	0.840336	2.52101	3.36134	2.52101	1.68067	3.36134	3.36134	2.52101	1.68067	1.68067	2.52101
248	3	5	0.840336	1.68067	2.52101	3.36134	1.68067	4.20168	2.52101	4.20168	1.68067	1.68067	2.52101	4.20168	2.52101	0	2.52101	4.20168	1.68067	2.52101	1.68067	0.840336	1.68067	0.840336	0.840336	0.840336	0.840336	0	1.68067	0	0.840336	0	0	0	0	0	0	0	0	0	0	0	0	0	0	0	0	0	0
249	3	5	4.20168	4.20168	7.56303	5.04202	5.88235	10.084	6.72269	4.20168	5.88235	2.52101	4.20168	4.20168	3.36134	7.56303	5.04202	5.04202	6.72269	5.04202	3.36134	1.68067	4.20168	5.88235	2.52101	2.52101	3.36134	1.68067	0.840336	3.36134	1.68067	1.68067	1.68067	3.36134	0	0.840336	0.840336	2.52101	0.840336	0	1.68067	2.52101	1.68067	2.52101	2.52101	0	2.52101	3.36134	9.2437
250	3	5	5.04202	2.52101	2.52101	5.04202	3.36134	1.68067	0.840336	3.36134	1.68067	5.88235	1.68067	2.52101	1.68067	5.04202	0.840336	1.68067	0.840336	3.36134	5.04202	1.68067	3.36134	2.52101	3.36134	1.68067	3.36134	7.56303	0	1.68067	5.88235	2.52101	2.52101	2.52101	5.88235	4.20168	1.68067	7.56303	2.52101	3.36134	3.36134	4.20168	5.04202	2.52101	3.36134	5.88235	5.04202	1.68067	0.840336
251	3	5	9.2437	15.1261	4.20168	13.4454	10.084	15.9664	10.9244	10.9244	10.084	10.084	11.7647	18.4874	19.3277	12.605	15.9664	10.084	18.4874	15.1261	19.3277	13.4454	15.1261	10.9244	16.8067	19.3277	11.7647	15.1261	14.2857	16.8067	12.605	15.1261	8.40336	3.36134	6.72269	12.605	6.72269	10.084	4.20168	6.72269	6.72269	8.40336	14.2857	13.4454	9.2437	15.9664	15.1261	21.0084	15.1261
252	3	5	0	0	0	0	1.68067	0	0	0	0	1.68067	0.840336	0	0.840336	0.840336	3.36134	0.840336	0.840336	0	2.52101	0.840336	0	0.840336	0.840336	0.840336	2.52101	0	0	1.68067	0.840336	0	0.840336	0	1.68067	0	0	0.840336	0	0	0	0	0	0	2.52101	0	1.68067	0	0
253	3	5	1.68067	0.840336	0	0.840336	2.52101	1.68067	0.840336	1.68067	2.52101	5.04202	3.36134	1.68067	3.36134	0.840336	0.840336	2.52101	0.840336	0.840336	2.52101	5.04202	2.52101	4.20168	1.68067	2.52101	0.840336	2.52101	0.840336	3.36134	0	0	1.68067	1.68067	5.04202	1.68067	0.840336	1.68067	0.840336	0	0	1.68067	0	0	0.840336	0.840336	0.840336	0	0
254	3	5	5.04202	0.840336	5.04202	3.36134	4.20168	5.04202	1.68067	1.68067	0.840336	1.68067	0	1.68067	0.840336	2.52101	0	0	1.68067	0	0.840336	0.840336	0	3.36134	0.840336	0	2.52101	2.52101	3.36134	0	0	0.840336	0	0	0.840336	0	1.68067	0	0	0	0	0	0	0	0	0	0	0	0
255	3	5	0.840336	0.840336	0.840336	0	0.840336	1.68067	1.68067	0	0.840336	0.840336	0.840336	1.68067	1.68067	0.840336	2.52101	1.68067	1.68067	0	2.52101	0	0	0.840336	0	1.68067	1.68067	1.68067	1.68067	0	2.52101	0.840336	1.68067	2.52101	3.36134	0.840336	0.840336	2.52101	0	0.840336	0.840336	0	0.840336	0	0	1.68067	0.840336	0.840336	0
256	3	5	0.840336	1.68067	0.840336	4.20168	0.840336	2.52101	4.20168	1.68067	0.840336	0.840336	4.20168	0.840336	0.840336	1.68067	0	4.20168	1.68067	0.840336	2.52101	2.52101	2.52101	2.52101	3.36134	1.68067	3.36134	2.52101	4.20168	4.20168	1.68067	4.20168	5.88235	3.36134	5.04202	2.52101	2.52101	0.840336	3.36134	5.88235	3.36134	5.88235	2.52101	1.68067	2.52101	3.36134	1.68067	1.68067	0.840336
257	3	5	4.20168	3.36134	4.20168	0.840336	2.52101	6.72269	0.840336	3.36134	1.68067	5.04202	3.36134	5.88235	1.68067	1.68067	2.52101	4.20168	4.20168	3.36134	5.04202	0.840336	3.36134	0.840336	5.88235	1.68067	4.20168	1.68067	5.04202	2.52101	4.20168	4.20168	5.04202	3.36134	4.20168	1.68067	0.840336	0	1.68067	0	0	4.20168	0	2.52101	2.52101	2.52101	1.68067	0.840336	0.840336
258	3	5	110.084	101.681	94.958	97.479	100.84	94.958	96.6387	99.1597	105.882	93.2773	97.479	90.7563	91.5966	93.2773	101.681	94.958	89.0756	86.5546	95.7983	98.3193	94.1176	94.1176	91.5966	90.7563	86.5546	78.1513	100	73.1092	73.1092	76.4706	66.3866	73.1092	63.8655	73.1092	73.1092	68.9076	71.4286	57.9832	87.395	66.3866	56.3025	68.0672	68.0672	63.8655	68.0672	75.6303	65.5462
259	3	6	3.44828	0.862069	0.862069	0.862069	3.44828	0.862069	1.72414	0.862069	1.72414	4.31034	0.862069	0.862069	1.72414	1.72414	2.58621	0.862069	3.44828	0.862069	2.58621	0.862069	0.862069	0.862069	0.862069	1.72414	2.58621	2.58621	1.72414	2.58621	1.72414	4.31034	2.58621	5.17241	6.03448	4.31034	4.31034	5.17241	6.03448	2.58621	6.03448	9.48276	6.89655	7.75862	6.89655	4.31034	6.03448	8.62069	3.44828
260	3	6	5.17241	5.17241	6.89655	6.89655	7.75862	7.75862	6.03448	6.89655	3.44828	4.31034	9.48276	0.862069	4.31034	5.17241	2.58621	3.44828	3.44828	4.31034	2.58621	3.44828	5.17241	5.17241	4.31034	4.31034	0.862069	1.72414	2.58621	3.44828	3.44828	1.72414	4.31034	0.862069	0	0	0	1.72414	1.72414	2.58621	2.58621	0.862069	1.72414	4.31034	5.17241	1.72414	3.44828	2.58621	6.03448
261	3	6	0	0.862069	0.862069	0	0	0.862069	0	0	0.862069	0	0	0	0	0	0	0.862069	1.72414	0.862069	0.862069	0	0	0.862069	0.862069	0	0.862069	0	1.72414	0.862069	1.72414	1.72414	2.58621	2.58621	0.862069	1.72414	2.58621	0.862069	0.862069	1.72414	4.31034	0	0.862069	0.862069	1.72414	0.862069	2.58621	0.862069	0.862069
262	3	6	6.03448	0.862069	1.72414	3.44828	0.862069	0	1.72414	0.862069	0.862069	0	0	0	0	0	0.862069	0.862069	0.862069	3.44828	1.72414	2.58621	2.58621	0.862069	0.862069	0.862069	0	0	0.862069	0	0	0	0	0	0	0	0	0	0	0	0	0	0	0.862069	0.862069	0	0.862069	0	0
263	3	6	0	0	0	0	0.862069	0.862069	0	0.862069	0	0	0	0	0.862069	0.862069	0	0	1.72414	0	0	0.862069	0	0	0	0.862069	1.72414	0	1.72414	0.862069	1.72414	2.58621	0	1.72414	0	0.862069	0	0	0	0	0.862069	0.862069	0	0	0	0	0	0	0.862069
264	3	6	4.31034	3.44828	2.58621	1.72414	1.72414	0.862069	2.58621	1.72414	0.862069	0.862069	1.72414	0.862069	0	0	0.862069	0.862069	0.862069	0	0	0.862069	0.862069	0.862069	0	0.862069	0.862069	0.862069	0.862069	0	0	3.44828	0	3.44828	0	0	0.862069	0	0	0	0	0	0	0	0	0	0	0	0
265	3	6	0.862069	2.58621	0.862069	1.72414	0.862069	0	1.72414	1.72414	2.58621	0	0.862069	0	0.862069	0.862069	0	0	0	0	0	0	0	0	0	0	0	0	0	0	0	0	0	0	0	0	0	0	0	0	0	0	0	0	0	0	0	0	0.862069
266	3	6	7.75862	7.75862	11.2069	7.75862	11.2069	12.069	13.7931	10.3448	9.48276	11.2069	6.03448	7.75862	8.62069	9.48276	10.3448	8.62069	9.48276	12.931	12.069	10.3448	13.7931	9.48276	8.62069	12.069	9.48276	13.7931	16.3793	6.03448	11.2069	10.3448	12.931	10.3448	12.069	6.89655	12.069	8.62069	15.5172	6.03448	6.03448	11.2069	4.31034	11.2069	10.3448	4.31034	9.48276	4.31034	7.75862
267	3	7	0.862069	0.862069	0	1.72414	0.862069	0.862069	0.862069	3.44828	0	0.862069	0.862069	0.862069	0	3.44828	0.862069	0	0.862069	1.72414	1.72414	0.862069	0	1.72414	0.862069	0.862069	0	2.58621	5.17241	1.72414	3.44828	1.72414	3.44828	2.58621	2.58621	5.17241	4.31034	1.72414	6.03448	1.72414	6.89655	3.44828	6.03448	3.44828	6.03448	5.17241	6.89655	6.03448	2.58621
268	3	7	8.62069	10.3448	4.31034	1.72414	2.58621	2.58621	12.069	9.48276	5.17241	4.31034	6.89655	7.75862	4.31034	5.17241	4.31034	1.72414	1.72414	2.58621	6.89655	1.72414	4.31034	2.58621	10.3448	0.862069	2.58621	2.58621	2.58621	1.72414	0.862069	1.72414	0	0.862069	0.862069	0.862069	3.44828	3.44828	1.72414	2.58621	5.17241	5.17241	4.31034	5.17241	5.17241	3.44828	3.44828	8.62069	4.31034
269	3	7	6.89655	7.75862	2.58621	3.44828	3.44828	5.17241	1.72414	7.75862	5.17241	3.44828	6.03448	5.17241	4.31034	6.03448	6.03448	4.31034	3.44828	5.17241	3.44828	0.862069	2.58621	0.862069	3.44828	5.17241	6.03448	1.72414	5.17241	1.72414	3.44828	0.862069	5.17241	3.44828	4.31034	4.31034	2.58621	3.44828	5.17241	5.17241	6.03448	2.58621	6.89655	1.72414	4.31034	3.44828	5.17241	2.58621	4.31034
270	3	7	5.17241	0.862069	0	2.58621	4.31034	0	0.862069	1.72414	1.72414	4.31034	4.31034	2.58621	3.44828	0	2.58621	2.58621	2.58621	1.72414	2.58621	2.58621	1.72414	2.58621	1.72414	0.862069	1.72414	0	0.862069	0	0	0	0	0	0	0	0	0	0	0.862069	0.862069	0	0	0	0	0	0	0	0
271	3	7	0	0	1.72414	1.72414	0.862069	0	1.72414	0.862069	2.58621	0.862069	0	2.58621	1.72414	0.862069	0	2.58621	0	0.862069	0.862069	0.862069	0.862069	0	0	0	0.862069	0	0	0	0	0	0.862069	0	0	0	0	0	0	0	0	0	0	0	0.862069	0	0	0	0
272	3	7	0.862069	0.862069	4.31034	1.72414	2.58621	2.58621	4.31034	5.17241	0.862069	1.72414	3.44828	5.17241	2.58621	4.31034	4.31034	0.862069	0.862069	3.44828	0.862069	0.862069	3.44828	1.72414	1.72414	1.72414	6.03448	6.03448	5.17241	1.72414	2.58621	2.58621	3.44828	4.31034	1.72414	2.58621	3.44828	3.44828	3.44828	7.75862	1.72414	1.72414	3.44828	0.862069	3.44828	0.862069	1.72414	2.58621	1.72414
273	3	7	0	2.58621	0.862069	0	0	1.72414	0	0.862069	0	0.862069	0.862069	0.862069	0	0.862069	0	0.862069	0.862069	0.862069	0	0.862069	2.58621	0.862069	0	0	0	0	0.862069	0	1.72414	1.72414	2.58621	0.862069	1.72414	0.862069	2.58621	1.72414	0.862069	0	1.72414	2.58621	0.862069	2.58621	1.72414	0.862069	0.862069	1.72414	2.58621
274	3	7	1.72414	4.31034	1.72414	0.862069	0.862069	3.44828	1.72414	3.44828	0.862069	0	0	0.862069	0.862069	2.58621	1.72414	0.862069	1.72414	2.58621	2.58621	1.72414	0.862069	0.862069	2.58621	1.72414	1.72414	0.862069	0	0	1.72414	2.58621	0	1.72414	0	0	0	2.58621	0	1.72414	0.862069	0.862069	4.31034	1.72414	0.862069	0.862069	0.862069	0	0
275	3	7	4.31034	0.862069	2.58621	3.44828	5.17241	2.58621	1.72414	0.862069	1.72414	0	1.72414	0.862069	0	1.72414	0.862069	0.862069	0	0.862069	0.862069	0	0.862069	0.862069	0	0.862069	0.862069	0	1.72414	0.862069	0.862069	0	0	0	0.862069	0	0.862069	0	0	0	0	0	0	0	0	0	0	0	0
276	3	7	15.5172	10.3448	14.6552	13.7931	27.5862	22.4138	10.3448	21.5517	18.9655	24.1379	19.8276	17.2414	25.8621	17.2414	25.8621	13.7931	23.2759	15.5172	16.3793	20.6897	13.7931	17.2414	19.8276	19.8276	15.5172	19.8276	13.7931	11.2069	25.8621	13.7931	10.3448	13.7931	11.2069	10.3448	12.069	12.069	4.31034	8.62069	6.03448	7.75862	9.48276	11.2069	12.931	11.2069	18.1034	26.7241	19.8276
277	4	1	44.8276	40.2299	54.023	66.6667	71.2644	88.5057	73.5632	73.5632	68.9655	77.0115	58.6207	78.1609	70.1149	66.6667	82.7586	63.2184	85.0575	83.908	82.7586	67.8161	77.0115	56.3218	73.5632	62.069	65.5172	64.3678	64.3678	54.023	50.5747	39.0805	42.5287	33.3333	32.1839	26.4368	11.4943	28.7356	22.9885	18.3908	17.2414	18.3908	16.092	27.5862	14.9425	12.6437	10.3448	6.89655	13.7931
278	4	1	0	0	0	0	0	0	0	0	0	0	0	0	1.14943	0	0	1.14943	0	0	0	1.14943	0	1.14943	1.14943	0	0	0	0	0	0	0	0	0	0	0	0	0	0	0	0	1.14943	0	0	0	0	0	0	0
279	4	1	1.14943	0	0	0	0	0	0	0	0	0	0	0	0	3.44828	0	1.14943	0	0	1.14943	0	1.14943	1.14943	0	0	0	0	0	1.14943	0	2.29885	0	0	0	0	1.14943	1.14943	6.89655	0	0	0	0	0	1.14943	0	0	0	1.14943
280	4	1	0	0	0	0	0	0	0	0	0	0	0	0	0	0	0	1.14943	0	0	0	0	0	0	0	0	0	0	0	0	0	1.14943	0	0	0	0	0	0	0	0	0	0	0	0	0	0	0	0	0
281	4	1	34.4828	26.4368	42.5287	36.7816	39.0805	43.6782	44.8276	41.3793	42.5287	37.931	55.1724	41.3793	35.6322	45.977	40.2299	44.8276	37.931	37.931	43.6782	39.0805	44.8276	60.9195	48.2759	43.6782	44.8276	54.023	62.069	44.8276	48.2759	44.8276	31.0345	43.6782	37.931	49.4253	42.5287	42.5287	47.1264	45.977	40.2299	45.977	34.4828	49.4253	33.3333	48.2759	57.4713	45.977	47.1264
282	4	1	0	0	0	0	0	1.14943	0	0	0	0	1.14943	0	0	0	1.14943	0	1.14943	0	0	0	0	0	0	0	0	0	0	0	0	1.14943	0	0	0	0	0	0	1.14943	0	0	0	0	0	0	0	1.14943	0	0
283	4	1	0	2.29885	0	0	3.44828	0	0	0	2.29885	1.14943	3.44828	1.14943	1.14943	1.14943	2.29885	2.29885	0	0	0	1.14943	0	1.14943	2.29885	1.14943	0	1.14943	2.29885	0	0	2.29885	2.29885	4.5977	2.29885	1.14943	1.14943	0	0	0	1.14943	0	1.14943	3.44828	1.14943	2.29885	1.14943	3.44828	1.14943
284	4	1	1.14943	1.14943	1.14943	0	0	3.44828	2.29885	3.44828	1.14943	1.14943	0	1.14943	1.14943	1.14943	1.14943	1.14943	1.14943	3.44828	2.29885	0	2.29885	1.14943	1.14943	4.5977	0	2.29885	1.14943	3.44828	1.14943	1.14943	2.29885	1.14943	0	1.14943	1.14943	4.5977	0	3.44828	1.14943	0	3.44828	0	0	2.29885	3.44828	1.14943	3.44828
285	4	1	10.3448	10.3448	11.4943	10.3448	8.04598	11.4943	2.29885	10.3448	9.1954	8.04598	3.44828	8.04598	5.74713	9.1954	9.1954	6.89655	5.74713	8.04598	10.3448	12.6437	10.3448	4.5977	5.74713	9.1954	5.74713	4.5977	6.89655	2.29885	6.89655	9.1954	2.29885	6.89655	4.5977	2.29885	2.29885	1.14943	5.74713	2.29885	2.29885	2.29885	2.29885	0	3.44828	2.29885	0	1.14943	0
286	4	1	12.6437	8.04598	8.04598	5.74713	9.1954	5.74713	8.04598	12.6437	6.89655	5.74713	9.1954	9.1954	6.89655	10.3448	9.1954	8.04598	5.74713	8.04598	1.14943	5.74713	10.3448	6.89655	5.74713	14.9425	10.3448	10.3448	6.89655	1.14943	9.1954	11.4943	4.5977	6.89655	6.89655	5.74713	8.04598	9.1954	14.9425	3.44828	6.89655	4.5977	5.74713	1.14943	3.44828	4.5977	5.74713	2.29885	5.74713
287	4	2	41.5842	41.5842	35.6436	49.505	43.5644	47.5248	41.5842	46.5347	51.4851	39.604	41.5842	45.5446	42.5743	52.4752	40.5941	48.5149	35.6436	44.5545	38.6139	45.5446	34.6535	56.4356	36.6337	50.495	42.5743	45.5446	55.4455	55.4455	52.4752	56.4356	52.4752	56.4356	62.3762	54.4554	47.5248	51.4851	46.5347	45.5446	60.396	55.4455	42.5743	50.495	64.3564	60.396	50.495	61.3861	64.3564
288	4	2	7.92079	1.9802	5.94059	1.9802	6.93069	8.91089	2.9703	6.93069	1.9802	6.93069	6.93069	7.92079	5.94059	2.9703	3.9604	2.9703	5.94059	7.92079	7.92079	6.93069	4.9505	4.9505	10.8911	6.93069	3.9604	4.9505	4.9505	4.9505	5.94059	5.94059	4.9505	6.93069	6.93069	5.94059	2.9703	8.91089	4.9505	7.92079	0.990099	4.9505	7.92079	1.9802	3.9604	5.94059	11.8812	2.9703	7.92079
289	4	2	30.6931	20.7921	23.7624	37.6238	25.7426	29.703	30.6931	26.7327	31.6832	29.703	30.6931	20.7921	24.7525	33.6634	23.7624	30.6931	30.6931	24.7525	27.7228	26.7327	24.7525	30.6931	27.7228	19.802	15.8416	22.7723	24.7525	23.7624	27.7228	34.6535	27.7228	25.7426	29.703	27.7228	22.7723	27.7228	33.6634	20.7921	37.6238	22.7723	24.7525	38.6139	31.6832	22.7723	43.5644	20.7921	32.6733
290	4	2	26.7327	25.7426	26.7327	31.6832	31.6832	31.6832	30.6931	34.6535	35.6436	29.703	39.604	31.6832	34.6535	32.6733	42.5743	32.6733	43.5644	33.6634	32.6733	34.6535	37.6238	45.5446	41.5842	39.604	33.6634	39.604	33.6634	44.5545	44.5545	38.6139	33.6634	42.5743	35.6436	41.5842	46.5347	40.5941	42.5743	37.6238	47.5248	39.604	42.5743	51.4851	46.5347	43.5644	40.5941	38.6139	51.4851
291	4	2	1.9802	0	0	1.9802	0.990099	0.990099	1.9802	1.9802	0.990099	0	2.9703	0.990099	2.9703	0.990099	2.9703	1.9802	0.990099	1.9802	0	0.990099	3.9604	2.9703	2.9703	1.9802	1.9802	0	3.9604	5.94059	3.9604	0	1.9802	0	4.9505	2.9703	4.9505	2.9703	4.9505	2.9703	2.9703	8.91089	0.990099	2.9703	1.9802	5.94059	5.94059	2.9703	8.91089
292	4	2	0	0	0	0	0	0	0	0	0	0	0	0	0	0	0	0	0	0	0	0	0	0	0	0	0	0	0	0	0	0	0	0	0	0	0	0	0	0	0	0	0	0	0	0	0	0	0
293	4	3	25.8065	32.2581	24.1935	25	28.2258	29.8387	33.871	43.5484	55.6452	49.1935	55.6452	53.2258	38.7097	59.6774	57.2581	53.2258	57.2581	64.5161	57.2581	59.6774	59.6774	53.2258	47.5806	41.9355	52.4194	53.2258	45.9677	49.1935	41.9355	37.0968	32.2581	31.4516	24.1935	19.3548	21.7742	24.1935	13.7097	14.5161	7.25806	9.67742	8.87097	8.87097	2.41935	6.45161	4.03226	5.64516	5.64516
294	4	3	0	0.806452	0	0	0.806452	0	1.6129	0	1.6129	0.806452	2.41935	0.806452	1.6129	0	0.806452	1.6129	0	0	0.806452	0.806452	0.806452	3.22581	0.806452	1.6129	1.6129	1.6129	0	0.806452	4.83871	0.806452	1.6129	0.806452	4.03226	2.41935	3.22581	4.03226	3.22581	1.6129	2.41935	4.83871	6.45161	2.41935	4.03226	2.41935	6.45161	4.03226	1.6129
295	4	3	0	0.806452	0	0	0	0	0	0	0	0	0	0	0	0.806452	0	0.806452	0	0	0	0	0.806452	0	0.806452	0	0	0	0	0	0.806452	0	0	0	0	0	0	1.6129	0.806452	0	0	0	0.806452	0	1.6129	0	0	0	0.806452
296	4	3	16.9355	11.2903	15.3226	15.3226	19.3548	26.6129	25.8065	23.3871	31.4516	20.1613	33.0645	23.3871	22.5806	35.4839	26.6129	27.4194	28.2258	28.2258	28.2258	26.6129	23.3871	22.5806	25	27.4194	24.1935	29.0323	33.0645	25.8065	19.3548	35.4839	29.0323	33.0645	33.871	25	33.0645	25	27.4194	22.5806	37.9032	27.4194	32.2581	41.9355	35.4839	32.2581	29.8387	36.2903	33.871
297	4	3	0	2.41935	0	0	0	0	0	0	1.6129	0	0.806452	0.806452	0.806452	0	0	2.41935	0	0.806452	0.806452	0	1.6129	0.806452	0	0	0.806452	0	0	1.6129	1.6129	0.806452	1.6129	0	0	0	1.6129	1.6129	0	0	0	0.806452	1.6129	0.806452	0.806452	2.41935	0.806452	1.6129	0.806452
298	4	3	7.25806	11.2903	11.2903	13.7097	12.0968	12.9032	9.67742	10.4839	12.0968	12.9032	12.9032	12.0968	12.9032	12.9032	15.3226	10.4839	14.5161	12.9032	14.5161	13.7097	11.2903	10.4839	9.67742	10.4839	9.67742	11.2903	7.25806	10.4839	11.2903	12.0968	8.87097	17.7419	10.4839	12.9032	8.87097	12.0968	8.87097	7.25806	9.67742	9.67742	7.25806	10.4839	9.67742	4.03226	4.83871	5.64516	8.87097
299	4	4	23.5772	28.4553	26.8293	36.5854	17.0732	28.4553	26.0163	24.3902	22.7642	32.5203	19.5122	30.0813	21.1382	27.6423	21.9512	26.0163	27.6423	18.6992	17.8862	31.7073	28.4553	26.0163	26.0163	27.6423	21.1382	28.4553	31.7073	30.0813	33.3333	24.3902	27.6423	33.3333	24.3902	35.7724	23.5772	37.3984	28.4553	26.0163	28.4553	34.9593	30.8943	28.4553	21.9512	34.1463	31.7073	29.2683	27.6423
300	4	4	36.5854	42.2764	48.7805	44.7154	53.6585	55.2846	48.7805	56.0976	39.8374	44.7154	41.4634	48.7805	46.3415	51.2195	48.7805	52.0325	55.2846	43.9024	48.7805	34.9593	52.8455	40.6504	42.2764	45.5285	41.4634	39.8374	30.0813	29.2683	26.0163	21.1382	17.8862	20.3252	10.5691	13.8211	9.7561	13.0081	8.94309	9.7561	3.25203	2.43902	3.25203	4.87805	4.87805	6.50407	1.62602	3.25203	3.25203
301	4	4	0.813008	0	0.813008	0.813008	1.62602	2.43902	0	3.25203	2.43902	0.813008	0.813008	0	0	1.62602	1.62602	1.62602	4.87805	0	4.06504	2.43902	2.43902	3.25203	2.43902	6.50407	3.25203	2.43902	0.813008	4.06504	2.43902	4.06504	2.43902	4.06504	3.25203	2.43902	2.43902	3.25203	3.25203	6.50407	1.62602	4.87805	4.06504	4.06504	3.25203	4.06504	4.87805	1.62602	4.06504
302	4	4	15.4472	9.7561	13.0081	16.2602	11.3821	15.4472	13.0081	13.8211	17.8862	17.8862	19.5122	21.1382	16.2602	17.8862	14.6341	14.6341	17.8862	11.3821	17.0732	23.5772	15.4472	21.9512	24.3902	14.6341	10.5691	8.94309	10.5691	9.7561	11.3821	7.31707	13.0081	7.31707	5.69106	4.06504	13.0081	4.87805	5.69106	5.69106	6.50407	4.87805	5.69106	4.06504	0	0.813008	1.62602	1.62602	3.25203
303	4	4	0	0	0	0.813008	0	0	0	0	0	0	0	0	0	0	0	0	0	0	0.813008	0	0	0	0	0	0.813008	0	0	0	0	0	0	0	0	0	0	1.62602	0	0	0.813008	0.813008	0	0	0	0	0	0	0
304	4	4	0	0.813008	4.06504	0.813008	0.813008	0.813008	2.43902	0	0.813008	0.813008	0.813008	0	0	1.62602	1.62602	1.62602	0	0.813008	1.62602	0.813008	0.813008	0.813008	0.813008	0.813008	0	0	0	0.813008	0	0	0	0	1.62602	0	0.813008	0	0	0	0.813008	0	0	0	1.62602	0	1.62602	0.813008	0
305	4	4	0.813008	4.06504	3.25203	0.813008	3.25203	2.43902	1.62602	1.62602	0.813008	3.25203	2.43902	1.62602	0	3.25203	0.813008	0.813008	3.25203	0.813008	2.43902	0.813008	0.813008	1.62602	1.62602	3.25203	1.62602	1.62602	1.62602	0	0.813008	0	0	2.43902	0.813008	0	1.62602	1.62602	0	3.25203	0	2.43902	1.62602	2.43902	2.43902	0	0	0	0
306	4	4	4.06504	6.50407	8.94309	7.31707	6.50407	3.25203	7.31707	6.50407	8.94309	9.7561	5.69106	4.87805	4.87805	7.31707	6.50407	7.31707	4.87805	4.87805	4.06504	12.1951	6.50407	8.13008	8.13008	4.06504	8.13008	1.62602	2.43902	8.13008	4.06504	7.31707	4.87805	7.31707	4.06504	6.50407	4.87805	3.25203	5.69106	4.06504	6.50407	4.06504	6.50407	4.06504	7.31707	4.87805	5.69106	8.94309	4.87805
307	4	4	30.0813	28.4553	34.9593	34.1463	43.0894	36.5854	30.8943	39.8374	40.6504	30.8943	47.9675	39.8374	44.7154	28.4553	34.1463	48.7805	39.8374	39.8374	39.8374	34.9593	47.1545	31.7073	39.8374	43.0894	33.3333	33.3333	25.2033	30.8943	31.7073	27.6423	26.8293	23.5772	34.1463	20.3252	32.5203	33.3333	31.7073	34.9593	26.8293	32.5203	29.2683	44.7154	27.6423	39.8374	41.4634	43.0894	28.4553
308	4	5	46.7742	60.4839	62.9032	69.3548	60.4839	65.3226	68.5484	54.0323	56.4516	57.2581	53.2258	50.8065	62.0968	60.4839	49.1935	53.2258	56.4516	54.8387	52.4194	47.5806	38.7097	38.7097	33.871	27.4194	37.9032	32.2581	34.6774	21.7742	20.9677	19.3548	20.1613	17.7419	15.3226	9.67742	14.5161	16.9355	8.87097	15.3226	6.45161	6.45161	7.25806	7.25806	8.06452	5.64516	7.25806	4.83871	6.45161
309	4	5	2.41935	1.6129	1.6129	0.806452	1.6129	0.806452	0	0	0	0.806452	2.41935	1.6129	2.41935	1.6129	2.41935	1.6129	1.6129	0	0.806452	2.41935	3.22581	0.806452	1.6129	3.22581	2.41935	0.806452	1.6129	2.41935	4.03226	3.22581	3.22581	4.03226	0.806452	3.22581	3.22581	2.41935	4.03226	1.6129	3.22581	4.83871	2.41935	1.6129	2.41935	4.03226	2.41935	5.64516	2.41935
310	4	5	8.06452	9.67742	5.64516	9.67742	5.64516	9.67742	6.45161	12.0968	5.64516	10.4839	7.25806	10.4839	6.45161	4.83871	12.9032	5.64516	2.41935	8.06452	7.25806	4.83871	4.03226	9.67742	6.45161	5.64516	5.64516	11.2903	3.22581	4.03226	8.87097	4.83871	5.64516	1.6129	4.83871	3.22581	2.41935	3.22581	5.64516	4.83871	4.03226	4.03226	5.64516	2.41935	0.806452	4.83871	8.06452	1.6129	1.6129
311	4	5	6.45161	6.45161	8.06452	4.03226	4.83871	4.83871	4.83871	4.03226	4.83871	6.45161	5.64516	8.87097	6.45161	5.64516	6.45161	4.03226	6.45161	6.45161	5.64516	4.83871	8.06452	1.6129	4.83871	4.83871	5.64516	5.64516	4.03226	4.83871	5.64516	8.06452	6.45161	4.83871	0	1.6129	3.22581	0.806452	2.41935	0.806452	4.83871	5.64516	10.4839	4.03226	3.22581	3.22581	2.41935	6.45161	4.83871
312	4	6	10.0775	12.4031	13.1783	13.9535	9.30233	13.1783	11.6279	10.0775	9.30233	8.52713	8.52713	11.6279	7.75194	7.75194	9.30233	10.8527	8.52713	5.42636	7.75194	7.75194	6.20155	5.42636	7.75194	6.97674	10.0775	4.65116	8.52713	5.42636	3.87597	4.65116	3.10078	0.775194	3.10078	3.10078	0.775194	1.55039	2.32558	4.65116	0	3.87597	0.775194	1.55039	0.775194	3.10078	0	1.55039	3.10078
313	4	6	0	1.55039	4.65116	3.87597	3.10078	3.87597	3.10078	3.10078	1.55039	2.32558	3.87597	1.55039	0	3.87597	3.87597	4.65116	3.10078	3.87597	2.32558	3.10078	0	0.775194	6.20155	2.32558	1.55039	3.10078	1.55039	0.775194	3.10078	2.32558	1.55039	2.32558	0	3.87597	0	1.55039	4.65116	1.55039	0.775194	0	1.55039	2.32558	0	0	2.32558	2.32558	1.55039
314	5	1	3.19149	2.12766	1.06383	0	1.06383	1.06383	1.06383	0	1.06383	1.06383	1.06383	0	3.19149	1.06383	0	0	3.19149	2.12766	2.12766	1.06383	2.12766	1.06383	1.06383	0	0	0	2.12766	0	0	0	1.06383	0	4.25532	1.06383	1.06383	2.12766	1.06383	2.12766	2.12766	3.19149	0	0	3.19149	0	1.06383	2.12766	0
315	5	1	0	0	0	1.06383	0	0	0	0	0	0	0	0	0	0	0	0	0	0	0	0	0	1.06383	0	0	0	0	0	0	0	0	0	0	0	0	0	0	0	0	1.06383	0	0	0	0	0	0	0	0
316	5	1	1.06383	1.06383	1.06383	6.38298	4.25532	4.25532	4.25532	9.57447	5.31915	1.06383	1.06383	4.25532	1.06383	5.31915	5.31915	3.19149	4.25532	8.51064	1.06383	5.31915	7.44681	6.38298	6.38298	1.06383	7.44681	2.12766	3.19149	9.57447	5.31915	7.44681	5.31915	6.38298	1.06383	3.19149	4.25532	4.25532	7.44681	7.44681	4.25532	2.12766	4.25532	0	2.12766	5.31915	1.06383	0	0
317	5	1	2.12766	8.51064	1.06383	0	3.19149	2.12766	4.25532	4.25532	3.19149	2.12766	2.12766	3.19149	3.19149	6.38298	3.19149	2.12766	4.25532	5.31915	1.06383	1.06383	3.19149	5.31915	5.31915	2.12766	4.25532	2.12766	4.25532	0	1.06383	1.06383	2.12766	8.51064	2.12766	2.12766	3.19149	1.06383	1.06383	2.12766	0	3.19149	4.25532	2.12766	0	2.12766	1.06383	3.19149	2.12766
318	5	1	1.06383	4.25532	2.12766	6.38298	7.44681	8.51064	4.25532	2.12766	4.25532	4.25532	4.25532	9.57447	4.25532	3.19149	5.31915	5.31915	7.44681	4.25532	2.12766	6.38298	6.38298	10.6383	3.19149	4.25532	1.06383	5.31915	3.19149	9.57447	4.25532	3.19149	8.51064	6.38298	5.31915	7.44681	9.57447	3.19149	8.51064	7.44681	6.38298	4.25532	9.57447	8.51064	5.31915	4.25532	7.44681	8.51064	8.51064
319	5	1	27.6596	32.9787	29.7872	27.6596	32.9787	28.7234	23.4043	20.2128	23.4043	18.0851	27.6596	27.6596	23.4043	18.0851	18.0851	25.5319	26.5957	23.4043	30.8511	27.6596	34.0426	26.5957	31.9149	28.7234	25.5319	11.7021	25.5319	30.8511	28.7234	25.5319	20.2128	30.8511	32.9787	30.8511	20.2128	21.2766	19.1489	23.4043	23.4043	18.0851	20.2128	18.0851	23.4043	17.0213	8.51064	9.57447	18.0851
320	5	2	1.23457	1.23457	2.46914	8.64198	6.17284	0	1.23457	4.93827	1.23457	2.46914	3.7037	3.7037	4.93827	0	3.7037	4.93827	3.7037	6.17284	6.17284	6.17284	2.46914	1.23457	9.87654	1.23457	4.93827	1.23457	6.17284	6.17284	7.40741	4.93827	3.7037	2.46914	12.3457	3.7037	0	7.40741	3.7037	4.93827	2.46914	11.1111	1.23457	3.7037	2.46914	6.17284	3.7037	2.46914	1.23457
321	5	2	1.23457	1.23457	0	0	0	0	0	0	0	0	0	0	0	0	0	0	0	0	0	0	0	0	1.23457	0	0	0	0	0	0	0	0	0	0	0	0	0	1.23457	0	0	0	0	0	0	0	0	0	0
322	5	2	3.7037	2.46914	3.7037	2.46914	4.93827	2.46914	3.7037	4.93827	2.46914	4.93827	6.17284	6.17284	1.23457	6.17284	2.46914	4.93827	7.40741	6.17284	6.17284	2.46914	4.93827	2.46914	6.17284	0	6.17284	6.17284	8.64198	1.23457	1.23457	2.46914	9.87654	3.7037	4.93827	8.64198	6.17284	4.93827	7.40741	3.7037	4.93827	0	3.7037	4.93827	0	0	7.40741	2.46914	4.93827
323	5	2	1.23457	4.93827	4.93827	0	1.23457	1.23457	1.23457	0	1.23457	1.23457	0	1.23457	4.93827	0	2.46914	2.46914	1.23457	1.23457	2.46914	0	1.23457	9.87654	4.93827	8.64198	3.7037	2.46914	3.7037	3.7037	1.23457	4.93827	3.7037	3.7037	0	1.23457	3.7037	0	1.23457	8.64198	6.17284	4.93827	6.17284	7.40741	1.23457	1.23457	2.46914	1.23457	3.7037
324	5	2	0	1.23457	3.7037	1.23457	2.46914	0	2.46914	3.7037	4.93827	3.7037	2.46914	2.46914	8.64198	6.17284	4.93827	0	1.23457	3.7037	6.17284	0	4.93827	7.40741	7.40741	2.46914	3.7037	8.64198	6.17284	1.23457	6.17284	2.46914	3.7037	2.46914	7.40741	4.93827	3.7037	3.7037	2.46914	4.93827	7.40741	1.23457	3.7037	7.40741	6.17284	4.93827	2.46914	1.23457	1.23457
325	5	2	3.7037	1.23457	4.93827	3.7037	3.7037	1.23457	0	2.46914	1.23457	1.23457	3.7037	6.17284	7.40741	2.46914	3.7037	0	9.87654	3.7037	6.17284	0	9.87654	1.23457	3.7037	2.46914	3.7037	7.40741	8.64198	3.7037	4.93827	11.1111	7.40741	2.46914	3.7037	4.93827	7.40741	7.40741	3.7037	2.46914	8.64198	4.93827	2.46914	6.17284	3.7037	7.40741	3.7037	1.23457	0
326	5	2	34.5679	37.037	45.679	43.2099	39.5062	37.037	33.3333	46.9136	44.4444	30.8642	23.4568	37.037	34.5679	28.3951	24.6914	30.8642	44.4444	30.8642	44.4444	24.6914	38.2716	30.8642	28.3951	22.2222	32.0988	23.4568	14.8148	27.1605	19.7531	29.6296	29.6296	24.6914	24.6914	27.1605	22.2222	22.2222	9.87654	17.284	32.0988	28.3951	23.4568	11.1111	19.7531	13.5802	29.6296	23.4568	8.64198
327	5	3	4.87805	2.43902	2.43902	2.43902	2.43902	2.43902	3.65854	3.65854	1.21951	6.09756	3.65854	4.87805	0	3.65854	0	4.87805	1.21951	10.9756	4.87805	4.87805	7.31707	7.31707	4.87805	2.43902	3.65854	2.43902	1.21951	1.21951	3.65854	2.43902	4.87805	6.09756	2.43902	4.87805	2.43902	4.87805	1.21951	6.09756	2.43902	4.87805	4.87805	3.65854	2.43902	1.21951	0	3.65854	2.43902
328	5	3	1.21951	3.65854	1.21951	3.65854	0	3.65854	10.9756	2.43902	4.87805	3.65854	3.65854	2.43902	7.31707	2.43902	3.65854	3.65854	9.7561	2.43902	2.43902	1.21951	2.43902	1.21951	8.53659	4.87805	2.43902	6.09756	7.31707	3.65854	7.31707	3.65854	3.65854	6.09756	8.53659	2.43902	6.09756	1.21951	3.65854	1.21951	6.09756	7.31707	8.53659	9.7561	6.09756	6.09756	3.65854	3.65854	3.65854
329	5	3	8.53659	4.87805	1.21951	7.31707	3.65854	4.87805	4.87805	0	6.09756	3.65854	6.09756	8.53659	2.43902	3.65854	2.43902	8.53659	4.87805	4.87805	6.09756	4.87805	6.09756	6.09756	6.09756	1.21951	8.53659	2.43902	8.53659	3.65854	3.65854	0	8.53659	1.21951	3.65854	3.65854	4.87805	4.87805	8.53659	7.31707	6.09756	4.87805	0	8.53659	3.65854	3.65854	2.43902	0	6.09756
330	5	3	2.43902	3.65854	1.21951	4.87805	2.43902	0	2.43902	2.43902	7.31707	1.21951	7.31707	3.65854	6.09756	1.21951	10.9756	1.21951	2.43902	1.21951	6.09756	4.87805	3.65854	6.09756	4.87805	2.43902	4.87805	7.31707	3.65854	7.31707	2.43902	3.65854	3.65854	2.43902	6.09756	3.65854	0	6.09756	2.43902	4.87805	3.65854	3.65854	6.09756	2.43902	1.21951	0	2.43902	1.21951	4.87805
331	5	3	2.43902	3.65854	4.87805	8.53659	3.65854	3.65854	1.21951	2.43902	4.87805	2.43902	4.87805	2.43902	9.7561	6.09756	0	7.31707	3.65854	3.65854	4.87805	4.87805	2.43902	9.7561	0	1.21951	1.21951	8.53659	1.21951	4.87805	1.21951	4.87805	2.43902	0	7.31707	3.65854	7.31707	3.65854	3.65854	3.65854	0	3.65854	7.31707	1.21951	3.65854	4.87805	1.21951	3.65854	4.87805
332	5	3	1.21951	0	1.21951	2.43902	1.21951	1.21951	2.43902	1.21951	0	0	1.21951	0	1.21951	0	0	0	0	0	0	1.21951	0	0	0	1.21951	1.21951	0	0	1.21951	2.43902	0	1.21951	1.21951	0	0	0	2.43902	0	0	0	0	1.21951	0	0	1.21951	1.21951	0	1.21951
333	5	3	14.6341	15.8537	15.8537	8.53659	15.8537	18.2927	19.5122	32.9268	10.9756	31.7073	15.8537	15.8537	20.7317	24.3902	20.7317	23.1707	21.9512	18.2927	17.0732	18.2927	19.5122	25.6098	25.6098	18.2927	24.3902	13.4146	24.3902	12.1951	15.8537	19.5122	23.1707	18.2927	18.2927	29.2683	17.0732	18.2927	31.7073	18.2927	14.6341	19.5122	26.8293	18.2927	23.1707	34.1463	21.9512	20.7317	28.0488
334	5	3	46.3415	42.6829	54.878	35.3659	35.3659	29.2683	26.8293	36.5854	36.5854	32.9268	28.0488	30.4878	23.1707	19.5122	32.9268	26.8293	21.9512	30.4878	25.6098	17.0732	36.5854	30.4878	25.6098	28.0488	17.0732	24.3902	10.9756	10.9756	17.0732	19.5122	21.9512	9.7561	19.5122	17.0732	14.6341	12.1951	15.8537	12.1951	10.9756	7.31707	6.09756	6.09756	15.8537	14.6341	15.8537	10.9756	8.53659
335	5	4	0	0.884956	0	0	0.884956	0.884956	0.884956	1.76991	2.65487	3.53982	1.76991	0.884956	0.884956	2.65487	2.65487	0.884956	0.884956	0.884956	2.65487	4.42478	0.884956	1.76991	4.42478	0.884956	4.42478	5.30973	0.884956	0	2.65487	0	2.65487	1.76991	0	4.42478	0	1.76991	2.65487	0.884956	2.65487	0.884956	0	1.76991	0	1.76991	0	2.65487	0.884956
336	5	4	1.76991	0	2.65487	0	1.76991	5.30973	0.884956	2.65487	3.53982	0	3.53982	2.65487	0.884956	0	3.53982	0.884956	4.42478	6.19469	9.73451	5.30973	4.42478	11.5044	7.9646	1.76991	5.30973	2.65487	1.76991	7.07965	7.07965	4.42478	6.19469	5.30973	1.76991	6.19469	5.30973	6.19469	4.42478	6.19469	2.65487	7.07965	1.76991	2.65487	2.65487	2.65487	4.42478	2.65487	1.76991
337	5	4	3.53982	5.30973	5.30973	5.30973	4.42478	6.19469	1.76991	2.65487	0	6.19469	1.76991	4.42478	7.07965	0.884956	4.42478	1.76991	3.53982	5.30973	5.30973	1.76991	7.9646	6.19469	10.6195	4.42478	7.07965	5.30973	6.19469	2.65487	7.07965	6.19469	3.53982	5.30973	10.6195	6.19469	7.9646	7.9646	7.9646	7.9646	2.65487	6.19469	4.42478	4.42478	4.42478	0.884956	1.76991	4.42478	5.30973
338	5	4	0	2.65487	1.76991	2.65487	1.76991	4.42478	0	2.65487	2.65487	0	0.884956	2.65487	0.884956	2.65487	1.76991	2.65487	6.19469	2.65487	2.65487	1.76991	1.76991	4.42478	3.53982	3.53982	5.30973	8.84956	2.65487	3.53982	4.42478	5.30973	3.53982	7.9646	1.76991	4.42478	7.07965	2.65487	4.42478	2.65487	4.42478	1.76991	1.76991	2.65487	0.884956	7.9646	0	3.53982	2.65487
339	5	4	0	0	0	0	0	0	0	0	0	0	0	0	1.76991	0	0	1.76991	0	0	0.884956	0	0.884956	0	0.884956	1.76991	0	0	0	0	0	0.884956	0	0	0	0.884956	0	0	0	0	0	0	0	0	0	0	0	0	0
340	5	4	0	0.884956	0.884956	1.76991	1.76991	1.76991	2.65487	2.65487	3.53982	2.65487	0	0	2.65487	3.53982	1.76991	4.42478	1.76991	1.76991	4.42478	1.76991	7.9646	4.42478	5.30973	5.30973	6.19469	5.30973	6.19469	4.42478	5.30973	3.53982	3.53982	4.42478	3.53982	3.53982	4.42478	0.884956	0.884956	0	2.65487	1.76991	2.65487	3.53982	0	0.884956	3.53982	0.884956	4.42478
341	5	4	1.76991	5.30973	2.65487	2.65487	3.53982	9.73451	2.65487	2.65487	1.76991	5.30973	3.53982	2.65487	5.30973	1.76991	3.53982	8.84956	3.53982	3.53982	7.9646	7.9646	6.19469	7.9646	7.07965	3.53982	9.73451	8.84956	4.42478	6.19469	3.53982	2.65487	5.30973	3.53982	2.65487	3.53982	1.76991	1.76991	2.65487	4.42478	4.42478	6.19469	0.884956	6.19469	3.53982	3.53982	3.53982	3.53982	3.53982
342	5	4	4.42478	2.65487	0.884956	4.42478	6.19469	2.65487	5.30973	2.65487	3.53982	5.30973	4.42478	0.884956	1.76991	2.65487	2.65487	1.76991	5.30973	5.30973	2.65487	7.07965	10.6195	8.84956	7.9646	3.53982	7.9646	7.9646	4.42478	4.42478	5.30973	7.9646	8.84956	2.65487	7.07965	7.07965	7.07965	3.53982	2.65487	2.65487	4.42478	3.53982	5.30973	0.884956	1.76991	3.53982	2.65487	4.42478	2.65487
343	5	4	2.65487	2.65487	3.53982	0	1.76991	2.65487	0.884956	3.53982	1.76991	3.53982	1.76991	1.76991	0.884956	0	2.65487	0.884956	1.76991	1.76991	0	0.884956	1.76991	1.76991	2.65487	0	0.884956	4.42478	3.53982	1.76991	2.65487	2.65487	0.884956	0.884956	1.76991	5.30973	1.76991	2.65487	0.884956	0.884956	1.76991	2.65487	0	2.65487	0.884956	1.76991	1.76991	2.65487	0.884956
344	5	5	5.82524	3.8835	1.94175	3.8835	4.85437	1.94175	4.85437	4.85437	2.91262	3.8835	8.73786	2.91262	4.85437	9.70874	4.85437	7.76699	2.91262	9.70874	7.76699	2.91262	2.91262	6.79612	9.70874	4.85437	6.79612	7.76699	4.85437	5.82524	10.6796	7.76699	5.82524	3.8835	8.73786	5.82524	0.970874	4.85437	7.76699	7.76699	5.82524	6.79612	2.91262	3.8835	3.8835	2.91262	2.91262	4.85437	7.76699
345	5	5	4.85437	5.82524	5.82524	8.73786	3.8835	4.85437	3.8835	10.6796	5.82524	3.8835	6.79612	10.6796	5.82524	1.94175	4.85437	6.79612	7.76699	9.70874	4.85437	4.85437	0.970874	1.94175	8.73786	5.82524	0.970874	7.76699	5.82524	1.94175	7.76699	4.85437	4.85437	7.76699	8.73786	7.76699	4.85437	1.94175	6.79612	10.6796	8.73786	7.76699	4.85437	5.82524	3.8835	2.91262	3.8835	4.85437	6.79612
346	5	5	1.94175	1.94175	0.970874	2.91262	0.970874	2.91262	0	3.8835	0.970874	0.970874	1.94175	4.85437	2.91262	1.94175	2.91262	1.94175	0	4.85437	3.8835	7.76699	7.76699	6.79612	2.91262	4.85437	3.8835	7.76699	8.73786	10.6796	6.79612	2.91262	8.73786	4.85437	3.8835	6.79612	4.85437	4.85437	5.82524	4.85437	2.91262	5.82524	2.91262	3.8835	3.8835	1.94175	0.970874	2.91262	1.94175
347	5	5	0.970874	4.85437	3.8835	2.91262	3.8835	2.91262	2.91262	4.85437	2.91262	0	2.91262	3.8835	1.94175	2.91262	0.970874	3.8835	5.82524	0.970874	3.8835	5.82524	0.970874	12.6214	3.8835	4.85437	3.8835	4.85437	2.91262	3.8835	5.82524	5.82524	4.85437	8.73786	6.79612	5.82524	0	2.91262	2.91262	2.91262	2.91262	4.85437	0.970874	2.91262	0.970874	1.94175	3.8835	6.79612	4.85437
348	5	5	2.91262	0.970874	2.91262	0	0.970874	0	0	0	1.94175	0.970874	0	0	0.970874	0	0.970874	0	0.970874	1.94175	0	0	0	0	0	0	2.91262	0	0	0	0	0	0	0	0	0	0	0	0	0	0	0	0.970874	0	0	0.970874	0	0	0
349	5	5	2.91262	0	4.85437	1.94175	3.8835	3.8835	1.94175	3.8835	11.6505	3.8835	0.970874	5.82524	0.970874	3.8835	7.76699	4.85437	5.82524	6.79612	3.8835	3.8835	8.73786	8.73786	4.85437	5.82524	2.91262	3.8835	8.73786	13.5922	14.5631	3.8835	7.76699	5.82524	2.91262	4.85437	6.79612	4.85437	10.6796	11.6505	1.94175	5.82524	6.79612	5.82524	2.91262	0	3.8835	3.8835	2.91262
350	5	5	41.7476	49.5146	51.4563	54.3689	42.7184	54.3689	56.3107	64.0777	39.8058	55.3398	59.2233	50.4854	43.6893	55.3398	49.5146	57.2816	52.4272	44.6602	53.3981	42.7184	41.7476	42.7184	45.6311	44.6602	51.4563	55.3398	52.4272	62.1359	56.3107	61.165	59.2233	66.0194	73.7864	72.8155	65.0485	56.3107	68.932	74.7573	74.7573	65.0485	75.7282	72.8155	60.1942	49.5146	61.165	69.9029	51.4563
351	5	6	3.06122	0	4.08163	6.12245	4.08163	5.10204	2.04082	6.12245	1.02041	5.10204	8.16327	3.06122	8.16327	5.10204	5.10204	7.14286	1.02041	3.06122	4.08163	4.08163	1.02041	11.2245	7.14286	3.06122	6.12245	1.02041	2.04082	4.08163	9.18367	3.06122	4.08163	6.12245	4.08163	7.14286	5.10204	5.10204	3.06122	7.14286	6.12245	5.10204	5.10204	8.16327	5.10204	2.04082	7.14286	4.08163	4.08163
352	5	6	2.04082	2.04082	1.02041	1.02041	0	2.04082	4.08163	5.10204	2.04082	4.08163	5.10204	5.10204	3.06122	4.08163	3.06122	3.06122	10.2041	7.14286	3.06122	3.06122	0	4.08163	9.18367	8.16327	7.14286	6.12245	8.16327	6.12245	7.14286	3.06122	5.10204	8.16327	9.18367	7.14286	6.12245	6.12245	1.02041	4.08163	5.10204	6.12245	6.12245	7.14286	12.2449	2.04082	6.12245	8.16327	7.14286
353	5	6	6.12245	4.08163	6.12245	4.08163	3.06122	5.10204	7.14286	8.16327	7.14286	4.08163	14.2857	7.14286	4.08163	5.10204	8.16327	9.18367	9.18367	5.10204	5.10204	7.14286	6.12245	6.12245	12.2449	11.2245	9.18367	6.12245	7.14286	9.18367	3.06122	9.18367	5.10204	8.16327	7.14286	12.2449	9.18367	10.2041	8.16327	2.04082	6.12245	10.2041	8.16327	12.2449	4.08163	7.14286	3.06122	4.08163	7.14286
354	5	6	2.04082	2.04082	2.04082	1.02041	1.02041	2.04082	0	3.06122	3.06122	4.08163	2.04082	2.04082	3.06122	0	4.08163	3.06122	2.04082	0	3.06122	5.10204	2.04082	3.06122	6.12245	5.10204	6.12245	4.08163	4.08163	7.14286	3.06122	6.12245	6.12245	5.10204	5.10204	5.10204	3.06122	8.16327	3.06122	2.04082	4.08163	2.04082	3.06122	5.10204	3.06122	4.08163	1.02041	0	2.04082
355	6	1	50.4762	57.1429	57.1429	64.7619	58.0952	52.381	42.8571	48.5714	60.9524	61.9048	55.2381	49.5238	39.0476	48.5714	44.7619	35.2381	36.1905	40	30.4762	37.1429	38.0952	26.6667	33.3333	23.8095	24.7619	23.8095	35.2381	21.9048	40.9524	20.9524	30.4762	37.1429	26.6667	16.1905	24.7619	21.9048	29.5238	34.2857	34.2857	30.4762	32.381	17.1429	24.7619	19.0476	18.0952	20.9524	12.381
356	6	1	40.9524	49.5238	40	46.6667	52.381	46.6667	54.2857	49.5238	45.7143	49.5238	43.8095	60.9524	64.7619	56.1905	53.3333	55.2381	60	54.2857	60.9524	67.619	55.2381	58.0952	54.2857	48.5714	60	64.7619	51.4286	42.8571	55.2381	59.0476	51.4286	60	69.5238	59.0476	38.0952	56.1905	57.1429	60	36.1905	41.9048	57.1429	53.3333	54.2857	53.3333	50.4762	50.4762	68.5714
357	6	1	7.61905	20.9524	18.0952	14.2857	11.4286	8.57143	16.1905	17.1429	16.1905	19.0476	3.80952	16.1905	6.66667	7.61905	14.2857	14.2857	9.52381	14.2857	15.2381	12.381	13.3333	5.71429	5.71429	3.80952	7.61905	4.7619	11.4286	3.80952	0	10.4762	3.80952	5.71429	9.52381	4.7619	1.90476	10.4762	0.952381	5.71429	10.4762	2.85714	7.61905	2.85714	4.7619	2.85714	1.90476	3.80952	1.90476
358	6	1	0	0	0	0	0	0	0	0	0	0	0	0	0	0	0	0	0	0	0	0	0	0	0	0	0	0	0	0	0	0	0	0	0	0	0	0	0.952381	0	0	0	0	0	0	0	0	0	0
359	6	1	7.61905	5.71429	7.61905	7.61905	3.80952	8.57143	6.66667	8.57143	1.90476	6.66667	9.52381	5.71429	6.66667	5.71429	8.57143	9.52381	9.52381	4.7619	5.71429	3.80952	5.71429	2.85714	4.7619	7.61905	8.57143	4.7619	7.61905	7.61905	4.7619	11.4286	10.4762	8.57143	7.61905	8.57143	11.4286	3.80952	11.4286	5.71429	3.80952	3.80952	8.57143	10.4762	8.57143	8.57143	3.80952	5.71429	11.4286
360	6	1	0.952381	0	0	0	0	0	0	0	0	0	0	0	0	0	0	0	0	0	0	0	0	0	0	0	0	0	0	0	0	0	0	0	0	0	0	0	0	0	0	0	0	0	0	0	0	0	0
361	6	1	0	0	0	0	0	0	0	0	0	0	0	0	0	0	0	0	0	0	0	0	0	0	0	0	0	0	0	0	0	0	0	0	0	0	0	0	0	0	0	0	0	0.952381	0	0	0	0	0
362	6	1	0	0	0	0	0	0	0	0	0	0	0	0	0	0	0	0	0	0	0	0	0	0	0	0	0	0	0	0	0	0	0.952381	0	0	0	0	0	0	0	0	0	0	0	0	0	0	0	0
363	6	1	7.61905	1.90476	3.80952	1.90476	1.90476	0.952381	7.61905	9.52381	4.7619	2.85714	5.71429	2.85714	2.85714	0.952381	0	3.80952	1.90476	3.80952	0.952381	1.90476	1.90476	2.85714	1.90476	1.90476	3.80952	0.952381	1.90476	2.85714	0	0.952381	1.90476	0	7.61905	2.85714	3.80952	2.85714	0.952381	1.90476	5.71429	1.90476	0.952381	1.90476	0.952381	0.952381	0.952381	2.85714	1.90476
364	6	1	0	0	0	0	0	0	0	0	0	0.952381	0.952381	0	1.90476	0	0	0.952381	0.952381	1.90476	0	0	0	0	0	0.952381	0.952381	1.90476	0.952381	0.952381	0.952381	2.85714	0	0.952381	1.90476	1.90476	1.90476	0	2.85714	0.952381	2.85714	1.90476	2.85714	1.90476	1.90476	0	0.952381	0.952381	0.952381
365	6	1	5.71429	3.80952	3.80952	2.85714	0.952381	5.71429	5.71429	0	4.7619	1.90476	3.80952	1.90476	4.7619	1.90476	1.90476	4.7619	2.85714	2.85714	1.90476	0.952381	0.952381	2.85714	3.80952	0.952381	1.90476	1.90476	3.80952	0.952381	0.952381	0	2.85714	1.90476	0.952381	0	0.952381	1.90476	0	0.952381	4.7619	3.80952	0	2.85714	0.952381	1.90476	0.952381	0	0.952381
366	6	1	0	0	0	0	0	0	0	0	0	0	0	0	0	0	0	0	0	0	0	0	0	0	0.952381	1.90476	0.952381	0	0	0	0	0	0	0	0	0	0	0	0	0	0.952381	0.952381	0.952381	0.952381	0.952381	0	1.90476	0.952381	0
367	6	1	18.0952	22.8571	20.9524	18.0952	21.9048	19.0476	14.2857	24.7619	23.8095	18.0952	15.2381	13.3333	17.1429	23.8095	27.619	16.1905	13.3333	12.381	10.4762	15.2381	10.4762	15.2381	14.2857	10.4762	8.57143	3.80952	12.381	7.61905	10.4762	9.52381	6.66667	4.7619	7.61905	5.71429	3.80952	4.7619	3.80952	4.7619	8.57143	3.80952	3.80952	7.61905	2.85714	6.66667	1.90476	3.80952	4.7619
368	6	2	76.6129	75	75	83.871	75	66.129	77.4194	71.7742	45.1613	66.129	65.3226	55.6452	60.4839	54.0323	60.4839	38.7097	52.4194	45.1613	41.9355	39.5161	47.5806	34.6774	32.2581	21.7742	19.3548	29.0323	23.3871	15.3226	16.9355	12.9032	11.2903	8.06452	9.67742	7.25806	6.45161	10.4839	3.22581	8.87097	8.06452	5.64516	5.64516	6.45161	1.6129	3.22581	4.03226	0.806452	4.83871
369	6	2	23.3871	28.2258	31.4516	32.2581	22.5806	28.2258	25.8065	33.0645	22.5806	22.5806	18.5484	18.5484	27.4194	13.7097	12.9032	22.5806	14.5161	15.3226	13.7097	12.9032	14.5161	10.4839	15.3226	10.4839	7.25806	13.7097	4.83871	6.45161	6.45161	4.83871	4.03226	5.64516	2.41935	1.6129	3.22581	6.45161	0.806452	0.806452	3.22581	3.22581	3.22581	0	2.41935	3.22581	0.806452	4.83871	0.806452
370	6	2	50.8065	62.0968	57.2581	46.7742	48.3871	59.6774	53.2258	55.6452	41.129	43.5484	62.0968	59.6774	62.9032	50	70.9677	59.6774	57.2581	65.3226	52.4194	73.3871	58.0645	54.8387	55.6452	54.0323	55.6452	61.2903	55.6452	51.6129	47.5806	47.5806	47.5806	46.7742	58.871	55.6452	45.1613	65.3226	48.3871	68.5484	58.871	66.9355	53.2258	46.7742	60.4839	48.3871	50.8065	47.5806	67.7419
371	6	2	4.83871	4.03226	12.9032	5.64516	11.2903	6.45161	4.83871	8.87097	16.9355	8.06452	11.2903	5.64516	5.64516	4.03226	10.4839	8.87097	7.25806	4.83871	4.83871	10.4839	9.67742	11.2903	11.2903	7.25806	4.83871	6.45161	5.64516	9.67742	10.4839	9.67742	10.4839	5.64516	2.41935	7.25806	4.03226	12.0968	4.83871	6.45161	6.45161	7.25806	2.41935	4.83871	8.87097	8.06452	4.03226	4.83871	6.45161
372	6	2	8.87097	8.06452	12.0968	13.7097	4.83871	8.87097	11.2903	7.25806	12.0968	6.45161	11.2903	8.06452	13.7097	10.4839	11.2903	7.25806	9.67742	12.9032	12.0968	7.25806	4.83871	7.25806	7.25806	9.67742	6.45161	6.45161	2.41935	8.06452	3.22581	6.45161	2.41935	4.83871	1.6129	5.64516	5.64516	3.22581	2.41935	4.83871	1.6129	1.6129	6.45161	3.22581	1.6129	3.22581	5.64516	3.22581	1.6129
373	6	2	0	1.6129	1.6129	1.6129	0.806452	0.806452	2.41935	0	0	0.806452	0.806452	0	1.6129	2.41935	2.41935	0.806452	1.6129	0.806452	0	0.806452	0.806452	3.22581	2.41935	1.6129	1.6129	2.41935	1.6129	3.22581	0	0.806452	0	0.806452	1.6129	2.41935	2.41935	0.806452	0	2.41935	0.806452	2.41935	1.6129	3.22581	0.806452	0.806452	0	0	4.03226
374	6	2	8.06452	11.2903	4.03226	4.03226	8.06452	7.25806	2.41935	14.5161	2.41935	8.06452	4.83871	4.83871	4.03226	4.83871	7.25806	6.45161	4.03226	2.41935	3.22581	0.806452	1.6129	4.03226	3.22581	0	1.6129	5.64516	2.41935	2.41935	4.83871	0.806452	0.806452	0.806452	0.806452	0	1.6129	0	0	0	0	0.806452	0	3.22581	0	0	0	0	0
375	6	2	0	0.806452	0	0	0	0	0	0	0	0	0	0	0	0	0	0	0	0	0	0	0	0	0	0	0	0	0	0	0	0	0	0	0	0	0	0	0	0	0	0	0	0	0	0	0	0	0
376	6	2	0	0	0	0	0	0	0	0	0	0	0	0	0	0	0	0	0	0	0	0	0	0	0	0	0	0	0	0	0	0	0	0	0	0	0	0	0	0	0	0	0	0	0	0	0	0	0
377	6	2	1.6129	3.22581	4.03226	2.41935	1.6129	3.22581	2.41935	4.83871	3.22581	4.83871	0	4.03226	4.03226	2.41935	0.806452	4.03226	2.41935	4.83871	3.22581	4.03226	4.83871	3.22581	3.22581	1.6129	4.03226	1.6129	2.41935	3.22581	3.22581	4.03226	2.41935	4.03226	4.83871	4.03226	0	2.41935	0.806452	4.03226	5.64516	1.6129	2.41935	4.03226	4.83871	0.806452	0.806452	3.22581	2.41935
378	6	2	0.806452	0.806452	0	0	0	0	0	0.806452	0	1.6129	0	0	0	0.806452	1.6129	0	0.806452	0	0.806452	0.806452	2.41935	0.806452	0	1.6129	1.6129	0.806452	1.6129	0	0.806452	1.6129	1.6129	1.6129	3.22581	0.806452	0	0	3.22581	0	1.6129	1.6129	1.6129	1.6129	0.806452	3.22581	3.22581	0	3.22581
379	6	2	3.22581	2.41935	2.41935	0.806452	0	2.41935	2.41935	0.806452	2.41935	4.03226	1.6129	2.41935	0.806452	0	4.03226	1.6129	0.806452	5.64516	3.22581	4.03226	1.6129	2.41935	0.806452	3.22581	0	2.41935	1.6129	3.22581	0.806452	2.41935	1.6129	0	5.64516	2.41935	0	0.806452	0.806452	1.6129	4.03226	1.6129	1.6129	0.806452	3.22581	1.6129	0.806452	2.41935	1.6129
380	6	2	5.64516	2.41935	1.6129	3.22581	0	2.41935	1.6129	5.64516	4.03226	2.41935	2.41935	3.22581	3.22581	1.6129	2.41935	5.64516	2.41935	3.22581	3.22581	1.6129	4.83871	3.22581	4.03226	0.806452	2.41935	1.6129	4.03226	2.41935	4.03226	0.806452	0.806452	2.41935	0.806452	0.806452	1.6129	5.64516	0	0.806452	1.6129	1.6129	0.806452	1.6129	0.806452	1.6129	4.03226	2.41935	0
381	6	3	5.98291	4.2735	5.12821	7.69231	5.98291	5.12821	0.854701	1.7094	1.7094	0.854701	3.4188	1.7094	2.5641	3.4188	1.7094	1.7094	3.4188	1.7094	0.854701	1.7094	0.854701	0.854701	1.7094	1.7094	3.4188	1.7094	4.2735	0.854701	0.854701	2.5641	0	3.4188	0.854701	2.5641	1.7094	1.7094	0.854701	2.5641	0.854701	0.854701	1.7094	0.854701	0.854701	0	0.854701	0.854701	0
382	6	3	41.8803	42.735	51.2821	46.1538	46.1538	28.2051	41.0256	33.3333	27.3504	37.6068	35.8974	26.4957	17.094	24.7863	22.2222	23.0769	20.5128	19.6581	25.641	15.3846	14.5299	11.1111	14.5299	5.98291	7.69231	3.4188	6.83761	5.12821	8.54701	5.98291	5.12821	3.4188	3.4188	3.4188	3.4188	2.5641	7.69231	4.2735	0.854701	1.7094	0.854701	1.7094	0.854701	2.5641	3.4188	1.7094	1.7094
383	6	3	51.2821	53.8462	48.7179	44.4444	52.1368	55.5556	56.4103	58.1197	52.1368	52.9915	59.8291	64.1026	58.1197	54.7009	63.2479	61.5385	52.9915	60.6838	47.8632	60.6838	55.5556	64.1026	53.8462	64.1026	56.4103	60.6838	62.3932	53.8462	63.2479	51.2821	66.6667	47.8632	57.265	64.1026	45.2991	52.1368	60.6838	44.4444	59.8291	55.5556	59.8291	47.8632	52.1368	60.6838	46.1538	59.8291	40.1709
384	6	3	7.69231	11.9658	11.1111	14.5299	10.2564	8.54701	9.40171	11.1111	8.54701	5.12821	8.54701	11.9658	5.12821	11.1111	5.98291	4.2735	11.1111	6.83761	8.54701	4.2735	7.69231	5.12821	5.12821	0.854701	5.98291	5.12821	3.4188	5.12821	5.98291	5.98291	3.4188	5.12821	5.12821	5.98291	3.4188	5.12821	3.4188	5.12821	3.4188	2.5641	1.7094	1.7094	1.7094	3.4188	0.854701	0	1.7094
385	6	3	0	0	0	0	0	0	0	0	0	0	0	0	0	0.854701	0	0	0.854701	0.854701	0.854701	0.854701	0.854701	0.854701	0	0.854701	2.5641	0.854701	0.854701	1.7094	0	0	0	0.854701	0.854701	0.854701	1.7094	0	0.854701	0	0.854701	0.854701	0	0.854701	0.854701	0.854701	0	0	0
386	6	3	1.7094	4.2735	2.5641	2.5641	3.4188	2.5641	4.2735	11.1111	0.854701	3.4188	1.7094	5.12821	3.4188	1.7094	3.4188	3.4188	0.854701	1.7094	4.2735	1.7094	4.2735	0.854701	1.7094	3.4188	5.98291	3.4188	2.5641	4.2735	0.854701	5.12821	3.4188	0.854701	0	2.5641	1.7094	3.4188	4.2735	6.83761	0	1.7094	3.4188	2.5641	4.2735	1.7094	2.5641	0.854701	0.854701
387	6	3	0	0	0	0	0	0	0	0	0	0	0	0.854701	0	0	0	0.854701	0	0	0	0	0	0	0	0	0	0	0	0.854701	0	0	0	0	0	0	0	0	0	0	0	0	0	0	0	0.854701	0	0	0
388	6	3	0	0.854701	1.7094	0	0	0.854701	0	0	0	0	0	0	0	1.7094	0	0	0	0	0	0	0	0.854701	0	0	0	1.7094	0	0.854701	0	0.854701	0.854701	0	0	0	0	0	0	0	0	0	0	0	0	0	0	0	0
389	6	3	0	0	0	0	0	0	0	0	0	0	0	0	0	0	0	0	0	0	0	0	0	0	0	0	0	0	0	0	0	0	0	0	0	0	0	0	0	0	0	0	0	0	0	0	0	0	0
390	6	3	0	0	0	0	0	0	0	0	0	0	0	0	0	0	0	0	0	0	0	0	0	0	0	0	0	0	0	0	0	0	0	0	0	0	0	0	0	0	0	0	0	0	0	0	0	0	0
391	6	3	0.854701	1.7094	4.2735	4.2735	4.2735	2.5641	1.7094	3.4188	1.7094	5.12821	1.7094	4.2735	5.12821	1.7094	3.4188	4.2735	0.854701	1.7094	0	5.12821	2.5641	2.5641	2.5641	2.5641	3.4188	2.5641	3.4188	0	2.5641	2.5641	3.4188	5.98291	3.4188	4.2735	3.4188	2.5641	3.4188	4.2735	2.5641	4.2735	2.5641	0.854701	5.12821	2.5641	0	3.4188	3.4188
392	6	3	0.854701	0	0	0	0	0	0	0	0	0	0	0	0.854701	0	0	0	0	0	0	0	0	0	0	0	0	0	0	0	0	0	0	0	0	0	0	0	0	0	0	0	0	0	0	0	0	0	0
393	6	3	7.69231	5.12821	4.2735	2.5641	4.2735	3.4188	2.5641	3.4188	1.7094	3.4188	8.54701	2.5641	2.5641	2.5641	2.5641	0	2.5641	4.2735	2.5641	0	0.854701	4.2735	1.7094	1.7094	0.854701	1.7094	3.4188	1.7094	3.4188	1.7094	1.7094	2.5641	2.5641	5.98291	5.12821	3.4188	5.98291	3.4188	5.98291	6.83761	5.12821	2.5641	6.83761	2.5641	2.5641	3.4188	4.2735
394	6	3	9.40171	11.9658	8.54701	2.5641	1.7094	7.69231	5.98291	8.54701	1.7094	1.7094	2.5641	2.5641	3.4188	1.7094	5.98291	3.4188	0.854701	0.854701	1.7094	0.854701	0	0.854701	1.7094	0.854701	0.854701	0.854701	0.854701	0	0.854701	0.854701	0	0	0.854701	0	0	0	0	0	0	0	0	0	0	0	0	0	0
395	6	3	0.854701	0	0	0	0	0	0	0	0	0	0	0	0	0	0	0	0	0	0	0	0	0	0	0	0	0	0	0	0	0	0	0	0	0	0	0	0	0	0	0	0	0	0	0	0	0	0
396	6	3	1.7094	0	2.5641	1.7094	2.5641	1.7094	5.98291	1.7094	2.5641	5.12821	2.5641	6.83761	3.4188	4.2735	5.12821	5.12821	4.2735	2.5641	4.2735	4.2735	0.854701	0.854701	1.7094	5.12821	2.5641	1.7094	1.7094	1.7094	3.4188	3.4188	2.5641	0.854701	3.4188	1.7094	0.854701	0.854701	4.2735	0.854701	3.4188	0.854701	0	0	1.7094	0.854701	3.4188	3.4188	0.854701
397	6	3	0.854701	0.854701	0	0	0	0	0.854701	0	0	0	0	0	0	0	0	0.854701	0.854701	0	0	0	0.854701	0	0.854701	0	0	0.854701	0.854701	0	0	0	0.854701	0.854701	0	0.854701	0	0	0	0.854701	0.854701	0.854701	0.854701	2.5641	0	0.854701	0	0	0
398	6	4	7.27273	0	3.63636	2.72727	1.81818	3.63636	5.45455	4.54545	3.63636	6.36364	6.36364	3.63636	6.36364	2.72727	2.72727	2.72727	0.909091	3.63636	0.909091	2.72727	0.909091	0	0.909091	1.81818	1.81818	0	1.81818	1.81818	0.909091	0	0.909091	0.909091	0.909091	0	0.909091	0	0	0.909091	0	0	0	0	0	0	0	0	0
399	6	4	42.7273	61.8182	51.8182	45.4545	49.0909	50.9091	57.2727	40	45.4545	60.9091	59.0909	57.2727	53.6364	53.6364	50.9091	50.9091	60.9091	52.7273	38.1818	50.9091	71.8182	61.8182	53.6364	55.4545	53.6364	56.3636	37.2727	57.2727	60.9091	52.7273	50	55.4545	53.6364	59.0909	61.8182	54.5455	60	49.0909	47.2727	50.9091	55.4545	34.5455	50	44.5455	56.3636	51.8182	51.8182
400	6	4	9.09091	9.09091	10	15.4545	12.7273	6.36364	9.09091	7.27273	6.36364	2.72727	10	3.63636	9.09091	8.18182	8.18182	4.54545	6.36364	4.54545	10	4.54545	5.45455	9.09091	4.54545	4.54545	2.72727	2.72727	2.72727	3.63636	4.54545	3.63636	3.63636	4.54545	3.63636	5.45455	3.63636	7.27273	6.36364	2.72727	0	4.54545	3.63636	0.909091	2.72727	5.45455	2.72727	2.72727	2.72727
401	6	4	11.8182	9.09091	14.5455	10.9091	9.09091	8.18182	11.8182	11.8182	12.7273	10	8.18182	6.36364	5.45455	3.63636	3.63636	2.72727	5.45455	0.909091	3.63636	1.81818	1.81818	0.909091	0.909091	1.81818	0	1.81818	0.909091	1.81818	1.81818	0.909091	1.81818	1.81818	0	0	0	0	0	0	0.909091	0	0	0	0	0	0	0	0
402	6	4	0.909091	0.909091	0.909091	1.81818	0	0	1.81818	0.909091	0.909091	0	2.72727	0.909091	0.909091	2.72727	0	0.909091	1.81818	3.63636	0	1.81818	1.81818	6.36364	2.72727	0.909091	3.63636	2.72727	3.63636	0	3.63636	2.72727	3.63636	0.909091	1.81818	0	0.909091	1.81818	0.909091	1.81818	1.81818	1.81818	1.81818	0.909091	0.909091	0	0	2.72727	0
403	6	4	0.909091	0.909091	0.909091	0	0.909091	0	0	0.909091	0	0	0	0	0	0	0	0	0	0	0	0	0	0	0	0	0	0	0	0	0	0	0	0	0	0	0	0	0	0	0	0	0	0	0	0	0	0	0
404	6	4	0	0	0	0	0	0	0	0	0	0	0	0	0	0	0	0	0	0	0	0	0	0	0	0	0	0	0	0	0	0	0	0	0	0	0	0	0	0	0	0	0	0	0	0	0	0	0
405	6	4	0	0.909091	0	0	0	0	0	0	0	0	0	0	0	0	0	0	0.909091	0	0	0	0	0	0	0	0	0	0	0	0	0	0	0	0	0	0	0	0	0.909091	0.909091	0	0.909091	0	1.81818	0	0.909091	0	0
406	6	4	0	0	0	0	0	0	0	0	0	0	0	0	0	0	0	0	0	0	0	0	0	0	0	0	0	0	0	0	0	0	0	0	0	0	0	0	0	0	0	0	0	0	0	0	0	0	0
407	6	4	0	0	0	0	0	0	0	0	0	0	0	0	0	0	0	0	0	0	0	0	0	0	0	0	0	0	0	0	0	0	0	0	0	0	0	0	0	0	0	0	0	0	0	0	0	0	0
408	6	4	1.81818	6.36364	1.81818	4.54545	1.81818	1.81818	0.909091	2.72727	3.63636	1.81818	0	0.909091	1.81818	0	1.81818	1.81818	0.909091	0.909091	6.36364	2.72727	0	0	0	0	0	0	0.909091	0	0	0	0	0	0	0	0	0.909091	0	0	0	0	0.909091	0.909091	0	0	0	0	0
409	6	4	7.27273	12.7273	7.27273	10.9091	5.45455	7.27273	6.36364	5.45455	2.72727	9.09091	10.9091	9.09091	5.45455	2.72727	11.8182	6.36364	5.45455	10.9091	3.63636	11.8182	10.9091	10	6.36364	6.36364	10	9.09091	9.09091	8.18182	6.36364	10	8.18182	11.8182	7.27273	7.27273	16.3636	9.09091	5.45455	2.72727	2.72727	10	11.8182	10	10	8.18182	9.09091	10	6.36364
410	6	5	38.0531	39.823	43.3628	49.5575	50.4425	55.7522	42.4779	53.0973	50.4425	39.823	46.0177	49.5575	50.4425	53.9823	57.5221	52.2124	57.5221	56.6372	46.0177	54.8673	42.4779	53.0973	50.4425	54.8673	60.177	57.5221	51.3274	53.9823	41.5929	61.0619	56.6372	54.8673	52.2124	65.4867	49.5575	53.9823	52.2124	48.6726	53.9823	50.4425	46.0177	59.292	59.292	56.6372	39.823	61.0619	48.6726
411	6	5	9.73451	12.3894	8.84956	3.53982	7.9646	12.3894	8.84956	6.19469	15.9292	12.3894	10.6195	8.84956	7.9646	7.07965	7.07965	11.5044	9.73451	7.07965	5.30973	7.9646	11.5044	7.07965	8.84956	13.2743	5.30973	7.9646	8.84956	4.42478	7.9646	6.19469	6.19469	7.07965	6.19469	5.30973	5.30973	10.6195	2.65487	2.65487	7.9646	6.19469	4.42478	4.42478	4.42478	4.42478	2.65487	6.19469	6.19469
412	6	5	0.884956	0	0	0	0.884956	0.884956	1.76991	0.884956	0.884956	0.884956	0	0	0	0	0	0.884956	0	0	0	0	2.65487	0.884956	0.884956	0.884956	1.76991	0	0.884956	4.42478	2.65487	2.65487	0.884956	0.884956	2.65487	1.76991	0.884956	0.884956	1.76991	5.30973	1.76991	0	0	0.884956	0.884956	0.884956	0	1.76991	0
413	6	5	11.5044	15.9292	14.1593	16.8142	19.469	10.6195	18.5841	15.0442	15.9292	14.1593	20.354	17.6991	15.9292	13.2743	10.6195	12.3894	14.1593	14.1593	8.84956	4.42478	6.19469	8.84956	9.73451	7.07965	9.73451	5.30973	3.53982	2.65487	6.19469	5.30973	2.65487	2.65487	3.53982	0	1.76991	0	0.884956	0.884956	0.884956	2.65487	2.65487	0	0.884956	0	0.884956	0	0
414	6	5
415	6	5	0	0	0.884956	0.884956	0	0	0	0	0	0.884956	0.884956	0	0	0	0	0	0	0	0	0	0	0	0	0	0	0	0	0	0	0	0	0	0	0	0	0	0	0.884956	0	0	0	0	0	0	0	0	0
416	6	5	0	0	0.884956	1.76991	0	0	0	0	1.76991	0	0	0	0	0.884956	0.884956	0.884956	0	0	0.884956	0	0	0	0.884956	0	0	0	0	0.884956	0	0	0	0.884956	0	1.76991	0.884956	0.884956	1.76991	1.76991	0	0.884956	0	0.884956	0	0	0.884956	0.884956	0
417	6	5	2.65487	0.884956	0	0	0.884956	4.42478	0	0.884956	0.884956	2.65487	1.76991	4.42478	1.76991	2.65487	0.884956	3.53982	0	0	1.76991	0	0	1.76991	0	2.65487	1.76991	0	0.884956	0	0.884956	0	0	0	0.884956	0.884956	0	0	0	0	0	0	0	0	0	0	0	0	0
418	6	5	0	0	0	0	0	0	0	0	0	0	0	0	0	0	0	0	0	0	0	0	0	0	0	0	0	0	0	0	0	0	0	0	0	0	0	0	0	0	0	0	0	0	0.884956	0	0	0	0.884956
419	6	5	0	0.884956	1.76991	0	0	0	0	0	0	1.76991	0	0	0.884956	0	0.884956	0	0	0.884956	0	0	0	0	0	0	0	0	0	0	0	0	0	0	0	0	0	0	0	0.884956	0	0	0	0	0	0	0	0	0
420	6	5	0.884956	0	0	1.76991	0	0	0	0	0.884956	0.884956	0	0	0	0	0.884956	0	0	0	0	0	0	0	0	0	0.884956	0	0	0	0	0	0	0	0	0	0	0	0	0.884956	0	0	0	0	0	0	0	0	0
421	6	6	24.4275	23.6641	28.2443	31.2977	23.6641	24.4275	19.8473	26.7176	22.9008	17.5573	29.771	26.7176	22.9008	22.9008	21.374	20.6107	20.6107	19.8473	22.9008	16.7939	12.9771	10.687	10.687	11.4504	8.39695	13.7405	9.92366	12.9771	14.5038	14.5038	8.39695	4.58015	6.87023	3.05344	5.34351	3.05344	0.763359	1.52672	1.52672	3.81679	1.52672	3.05344	2.29008	2.29008	1.52672	0.763359	2.29008
422	6	6	8.39695	5.34351	6.10687	8.39695	5.34351	4.58015	6.10687	6.10687	9.16031	8.39695	6.87023	9.92366	4.58015	8.39695	7.63359	5.34351	9.16031	7.63359	6.10687	4.58015	5.34351	3.05344	7.63359	3.05344	3.81679	6.87023	2.29008	7.63359	2.29008	3.05344	4.58015	2.29008	4.58015	1.52672	3.81679	3.05344	1.52672	2.29008	1.52672	2.29008	1.52672	2.29008	1.52672	1.52672	0.763359	0.763359	0
423	6	6	0	0	0	0.763359	0	0	0	0	0	0	0	0	0	0	0	0	0	0	0	0	0	0	0	0	0	0	0	0	0	0	0	0	0	0	0	0	0	0	0	0.763359	0	0	0	0.763359	0	0	0
424	6	6	0	0	0	0	0	0	0	0	0	0	0	0	0	0	0	0	0	0	0	0	0	0	0	0	0	0	0	0	0	0	0	0	0	0	0	0	0	0	0	0	0	0	0	0	0	0	0
425	6	6	1.52672	2.29008	1.52672	2.29008	3.81679	1.52672	0.763359	0	0.763359	0.763359	2.29008	1.52672	2.29008	2.29008	0	0.763359	0.763359	2.29008	0	1.52672	1.52672	0.763359	0	0	1.52672	0	0.763359	0.763359	0	0	0	0	1.52672	0	0.763359	0	0	1.52672	0	0	0	0	0	0	0	0	0
426	6	6	0	0	0	0	0	0	0	1.52672	0.763359	0	0	0	0	0.763359	0	0.763359	0	1.52672	0	0	0	0	0	0	0	0.763359	0.763359	0	0	0	0	0	0	0.763359	0	1.52672	0	0.763359	0.763359	0	0	0	0.763359	0	0	0	0
427	6	6	1.52672	2.29008	0.763359	3.05344	1.52672	0	1.52672	1.52672	0	0.763359	1.52672	0.763359	0	0	0.763359	0.763359	0	0.763359	0	0.763359	0	0	0	0	0	0	0	0	0.763359	0	0	0	0	0.763359	0.763359	0	0	0	0	0	0	0	0	1.52672	0	0	0
428	7	1	3.33333	0.833333	0.833333	0.833333	0.833333	2.5	0	0	1.66667	0	0	0	0	0	0	1.66667	0	0	0	0	0	0	0.833333	0	0	2.5	0	0.833333	0.833333	0.833333	0	2.5	0.833333	0.833333	1.66667	2.5	1.66667	3.33333	4.16667	2.5	3.33333	3.33333	5	4.16667	0.833333	2.5	4.16667
429	7	1	0	2.5	0.833333	0.833333	3.33333	0	0	0.833333	0.833333	0.833333	0.833333	1.66667	2.5	0.833333	2.5	1.66667	0	5.83333	1.66667	0.833333	0	1.66667	1.66667	0	1.66667	1.66667	1.66667	2.5	0	0.833333	0.833333	0.833333	1.66667	3.33333	0.833333	0.833333	0	0	0.833333	0	0	0	0.833333	0	0	0	0
430	7	1	0.833333	0.833333	0.833333	0	0	0.833333	0	0.833333	0	0.833333	4.16667	0	0	0.833333	0.833333	0.833333	0	0	1.66667	0	0	0	0	0	0	0.833333	0.833333	0.833333	0.833333	0.833333	3.33333	0	0.833333	0.833333	1.66667	1.66667	0.833333	3.33333	1.66667	0.833333	0.833333	0	0	0	0.833333	0.833333	1.66667
431	7	1	0.833333	0	0	1.66667	0.833333	0.833333	0	0	0.833333	1.66667	0.833333	0.833333	0.833333	0.833333	2.5	0	0.833333	1.66667	1.66667	2.5	0	1.66667	0	0.833333	0	0	0	2.5	0	1.66667	0	0	0.833333	2.5	0	0	1.66667	0.833333	0.833333	0	0.833333	2.5	0	0.833333	0	0	1.66667
432	7	1	0.833333	0.833333	0.833333	0.833333	0	1.66667	0	0.833333	0.833333	0	2.5	0	0.833333	0.833333	1.66667	0.833333	1.66667	0.833333	0.833333	1.66667	0.833333	0	0	0	0	0.833333	0	0	0	0	0	0	0	0	0	0	0	0	0	0	0	0	0	0	0	0.833333	0
433	7	2	0	0	0	0.763359	0.763359	0	0.763359	0	0	0.763359	0	0	0	1.52672	0	0	0	1.52672	0	0	0	0	0	0	0	0	0	0	0	0	0.763359	0	2.29008	0	0.763359	0	0.763359	0.763359	0	0	0	0	0	1.52672	0.763359	0	0.763359
434	7	2	1.52672	0.763359	1.52672	2.29008	2.29008	5.34351	3.81679	3.81679	5.34351	0.763359	0.763359	3.05344	4.58015	1.52672	2.29008	3.81679	2.29008	4.58015	5.34351	2.29008	5.34351	0.763359	5.34351	2.29008	1.52672	4.58015	3.81679	1.52672	2.29008	4.58015	4.58015	3.81679	3.81679	1.52672	0	0.763359	2.29008	4.58015	0.763359	0.763359	4.58015	0.763359	3.05344	1.52672	0.763359	1.52672	2.29008
435	7	3	2.38095	3.1746	4.7619	3.1746	0	2.38095	2.38095	2.38095	3.1746	2.38095	3.1746	3.1746	0.793651	2.38095	0.793651	1.5873	4.7619	3.1746	3.96825	2.38095	1.5873	6.34921	1.5873	0	2.38095	3.1746	2.38095	2.38095	3.96825	2.38095	0.793651	2.38095	3.1746	2.38095	3.1746	2.38095	3.1746	0.793651	0	2.38095	0.793651	2.38095	3.96825	3.1746	1.5873	0.793651	0
436	7	3	3.1746	0.793651	1.5873	3.1746	2.38095	5.55556	1.5873	0.793651	1.5873	0.793651	1.5873	3.1746	3.96825	1.5873	3.1746	0.793651	0.793651	2.38095	1.5873	3.96825	1.5873	2.38095	0.793651	0.793651	0.793651	0.793651	2.38095	2.38095	0.793651	1.5873	0	5.55556	0	1.5873	0.793651	1.5873	0.793651	0.793651	1.5873	1.5873	0	1.5873	0.793651	0.793651	0.793651	1.5873	1.5873
437	7	4	0.793651	0	0	0	0	0	1.5873	0.793651	0	1.5873	0.793651	0.793651	0	0	1.5873	0	0.793651	0	0	0.793651	0.793651	0.793651	0.793651	0	2.38095	0	0.793651	0.793651	0	0	0	0.793651	2.38095	1.5873	1.5873	2.38095	0	0.793651	0	0.793651	1.5873	0	0	0	1.5873	0.793651	0
438	7	4	0.793651	0	0	0.793651	0	0	2.38095	0	0	1.5873	0	0.793651	0.793651	1.5873	0	0.793651	0.793651	0	0	1.5873	0	0	2.38095	0	0.793651	0	0	0	0.793651	0	0	0.793651	0	0	0	0.793651	0	0	1.5873	0.793651	0	0	0	0	0.793651	0.793651	0
439	7	4	0	0	1.5873	0	0	0	0	0.793651	0	0	0	0	0.793651	0	0	1.5873	0	0	0.793651	0	0	0.793651	0.793651	0	0.793651	1.5873	2.38095	0.793651	0	2.38095	0.793651	0	0.793651	0	0	0.793651	0.793651	0.793651	0	2.38095	1.5873	1.5873	0	0	0	0	0
440	7	4	20.6349	15.0794	16.6667	19.0476	17.4603	19.8413	20.6349	15.0794	24.6032	19.8413	16.6667	23.8095	22.2222	25.3968	27.7778	19.8413	24.6032	29.3651	17.4603	31.746	21.4286	18.254	26.1905	21.4286	16.6667	20.6349	24.6032	25.3968	30.1587	26.9841	26.9841	30.1587	29.3651	30.1587	20.6349	23.0159	19.0476	20.6349	23.8095	17.4603	25.3968	30.9524	24.6032	23.8095	30.9524	28.5714	30.9524
ANIMAL_ID			-0.5	-0.49	-0.48	-0.47	-0.46	-0.45	-0.44	-0.43	-0.42	-0.41	-0.4	-0.39	-0.38	-0.37	-0.36	-0.35	-0.34	-0.33	-0.32	-0.31	-0.3	-0.29	-0.28	-0.27	-0.26	-0.25	-0.24	-0.23	-0.22	-0.21	-0.2	-0.19	-0.18	-0.17	-0.16	-0.15	-0.14	-0.13	-0.12	-0.11	-0.1	-0.09	-0.08	-0.07	-0.06	-0.05	-0.04
1			12.1264	12.1616	13.4279	14.6033	14.13	15.8001	14.4479	15.2567	15.3289	14.7714	15.5897	15.3413	14.2662	16.0218	15.5153	15.5554	15.8334	15.1266	15.2085	15.0064	15.2487	15.0109	14.807	14.3745	13.4252	14.0223	13.7515	13.0197	13.1577	12.6732	11.1366	11.9189	10.9382	10.4379	10.1053	11.1473	10.7362	9.55158	9.99592	9.95546	9.4249	10.9068	9.30852	9.99175	10.5097	9.51136	10.2944
2			9.35941	8.96769	8.27439	8.82208	8.95533	9.35568	8.86516	8.96022	8.68048	8.42005	8.30123	7.941	7.87103	8.53215	8.61173	8.08224	8.18149	7.65068	8.00831	8.31094	7.91056	7.13444	7.95795	7.59216	7.44324	7.06214	7.49141	7.0553	6.69204	7.29858	6.70652	6.18267	6.60169	6.33889	6.16872	6.52488	5.91573	5.97365	6.35572	6.7194	6.2322	6.68631	6.60799	6.24903	6.90584	7.04963	6.47942
3			4.69607	4.96948	5.02198	5.02351	5.14928	5.11174	5.03236	5.00553	5.00245	5.08789	5.15213	5.06796	5.05934	5.40014	5.07508	5.48966	5.0757	5.35978	5.37246	5.2389	4.8652	5.12187	4.76396	5.04959	4.88571	5.71129	4.9289	5.33796	5.39889	5.62291	5.13303	5.40934	5.44833	5.47272	5.01677	5.2494	5.26448	5.18775	5.08375	5.55423	5.05205	4.63822	4.75874	4.80487	4.61711	4.63533	4.65796
4			6.12396	6.60136	6.9823	6.77404	6.41579	6.55753	6.08227	7.72589	6.4267	6.47744	6.68979	6.87026	6.56641	5.91222	6.33862	6.92334	7.44172	7.04392	7.4432	6.10883	7.50578	8.33512	8.44085	6.24797	7.42251	7.04126	6.7994	7.14657	7.22451	7.02226	7.58426	7.1525	7.90861	8.22052	6.71558	6.43917	6.79766	7.11654	7.00109	6.88688	6.69324	6.63516	5.80124	5.52243	5.58676	5.70036	5.52421
5			8.82084	9.78929	9.6039	9.5694	9.01017	8.8391	9.07226	9.43639	8.36325	8.84343	9.14561	8.89374	8.59555	8.10455	8.83961	8.10906	8.07409	8.10721	7.16072	7.73401	7.51133	7.17284	6.91958	6.43681	6.62403	6.77266	6.34161	5.98275	6.34021	6.25408	5.93334	5.83589	6.20664	6.00562	5.22535	5.95277	5.52635	5.71608	5.55892	5.50239	5.5567	4.93678	5.50346	5.14841	4.59172	5.15408	5.10475
6			2.70291	1.90854	2.2664	2.57004	2.14575	2.99651	2.55012	2.01216	2.9904	2.3885	2.40915	2.86919	2.87063	2.87224	3.31719	2.57077	2.81047	3.79699	2.69126	3.67433	2.42874	2.51293	3.1064	1.94966	2.07715	2.81569	2.98896	3.07226	3.05162	3.23693	2.92935	3.60251	3.53752	3.44162	2.39388	2.82429	2.38689	2.81946	2.71135	2.26873	2.99579	3.31574	2.94245	2.75625	2.9929	2.94101	3.31486
7			15.9923	16.0388	16.3211	15.8416	17.3471	15.7109	16.6725	16.4873	16.3234	15.8472	16.5984	16.7299	16.2391	16.5402	16.8396	16.9053	16.55	17.0872	16.6187	16.9451	17.021	16.8246	16.7771	17.7913	16.6825	17.316	17.4574	17.637	17.2565	17.3201	18.0078	16.981	17.3234	16.9173	17.1959	17.3306	18.3297	17.8998	18.4586	17.3312	17.5228	17.1564	17.4277	16.9266	16.6579	16.579	16.4162
Sound Trials Mean			8.546	8.63383	8.84257	9.02913	9.02192	9.19594	8.96037	9.26918	9.01651	8.83371	9.12657	9.10191	8.78118	9.05477	9.2196	9.09082	9.13813	9.16748	8.92902	9.00264	8.92734	8.87325	8.96756	8.49171	8.36576	8.67733	8.53703	8.4645	8.44591	8.48972	8.20442	8.15468	8.28063	8.11923	7.54594	7.92406	7.851	7.75212	7.88076	7.74547	7.63967	7.75363	7.47859	7.34276	7.40884	7.36726	7.39883
Light Onset
	See Table 2	See Table 2	PSTH time bins
neuron_id	neuron_animal_id	neuron_session_id	-0.5	-0.49	-0.48	-0.47	-0.46	-0.45	-0.44	-0.43	-0.42	-0.41	-0.4	-0.39	-0.38	-0.37	-0.36	-0.35	-0.34	-0.33	-0.32	-0.31	-0.3	-0.29	-0.28	-0.27	-0.26	-0.25	-0.24	-0.23	-0.22	-0.21	-0.2	-0.19	-0.18	-0.17	-0.16	-0.15	-0.14	-0.13	-0.12	-0.11	-0.1	-0.09	-0.08	-0.07	-0.06	-0.05	-0.04
1	1	1	114.865	130.405	128.378	108.784	118.919	112.838	117.568	120.946	114.865	114.865	120.27	114.189	115.541	120.27	106.081	112.838	115.541	108.784	122.973	108.108	107.432	106.757	106.757	112.162	109.459	110.811	101.351	108.784	103.378	105.405	102.027	105.405	104.73	102.027	105.405	108.784	97.2973	102.703	102.027	101.351	106.081	93.9189	95.2703	96.6216	93.2432	97.973	104.054
2	1	1	44.5946	41.8919	52.7027	36.4865	35.1351	37.8378	43.9189	39.1892	39.8649	46.6216	47.2973	41.2162	46.6216	37.8378	49.3243	42.5676	40.5405	43.2432	38.5135	45.9459	47.2973	44.5946	43.2432	47.2973	39.1892	45.2703	47.2973	47.2973	40.5405	42.5676	51.3514	42.5676	45.9459	45.2703	42.5676	47.973	34.4595	45.2703	52.027	43.9189	41.2162	39.8649	47.2973	39.1892	51.3514	45.9459	40.5405
3	1	1	82.4324	66.8919	62.8378	68.2432	77.027	68.9189	73.6486	67.5676	84.4595	78.3784	77.027	79.0541	93.9189	74.3243	67.5676	76.3514	72.2973	71.6216	81.0811	70.9459	70.9459	75.6757	67.5676	62.8378	75.6757	77.027	82.4324	75	77.7027	69.5946	70.2703	75	70.2703	81.7568	72.2973	75	71.6216	68.9189	68.2432	75.6757	64.8649	67.5676	71.6216	60.1351	66.2162	65.5405	71.6216
4	1	1	83.1081	77.027	84.4595	89.1892	78.3784	83.1081	75	80.4054	75.6757	80.4054	85.1351	84.4595	77.027	85.8108	85.8108	85.8108	83.7838	87.8378	81.0811	78.3784	82.4324	72.973	85.1351	84.4595	87.1622	77.027	77.7027	85.8108	85.1351	81.7568	91.8919	86.4865	87.8378	79.7297	82.4324	80.4054	70.9459	74.3243	80.4054	82.4324	72.2973	92.5676	69.5946	79.0541	72.973	77.027	79.0541
5	1	1	44.5946	53.3784	42.5676	43.9189	48.6486	43.2432	41.8919	46.6216	34.4595	37.8378	37.1622	48.6486	41.8919	42.5676	46.6216	47.2973	46.6216	44.5946	51.3514	43.2432	35.8108	46.6216	41.2162	35.8108	38.5135	45.2703	39.8649	40.5405	41.2162	34.4595	41.8919	31.0811	39.1892	43.9189	43.2432	37.8378	45.2703	29.7297	51.3514	42.5676	33.7838	45.2703	41.8919	37.1622	44.5946	43.2432	38.5135
6	1	1	0.675676	0	0	0	2.7027	0.675676	0.675676	0.675676	0	0.675676	0	0.675676	0.675676	0.675676	0	0	0	0	0	0	0	0	0	0.675676	0	0	2.02703	0	0	0	0	1.35135	0.675676	1.35135	2.02703	0	0	1.35135	0.675676	1.35135	0	0.675676	0.675676	0.675676	0	0	1.35135
7	1	1	10.8108	8.10811	13.5135	11.4865	12.8378	9.45946	11.4865	15.5405	12.1622	10.8108	12.1622	12.8378	12.8378	8.10811	12.8378	16.2162	10.1351	12.8378	14.1892	8.78378	15.5405	12.1622	12.1622	10.1351	12.8378	10.8108	11.4865	10.8108	9.45946	13.5135	10.1351	15.5405	8.78378	10.8108	12.8378	14.1892	6.75676	8.78378	18.2432	10.1351	13.5135	13.5135	11.4865	17.5676	7.43243	11.4865	13.5135
8	1	1	0	4.05405	3.37838	1.35135	0	3.37838	4.05405	1.35135	2.02703	0.675676	2.02703	1.35135	0.675676	4.05405	3.37838	1.35135	2.7027	0.675676	1.35135	2.7027	2.7027	1.35135	2.02703	1.35135	2.02703	3.37838	2.02703	3.37838	2.7027	0.675676	1.35135	0.675676	0	1.35135	0.675676	0.675676	0.675676	2.7027	2.02703	0	0.675676	0.675676	0.675676	0	0.675676	2.7027	0
9	1	1	18.9189	28.3784	20.2703	23.6486	20.2703	16.8919	27.027	17.5676	20.2703	18.9189	24.3243	18.2432	17.5676	25.6757	18.2432	18.9189	14.1892	17.5676	22.973	18.2432	16.2162	16.2162	15.5405	18.9189	22.973	15.5405	17.5676	16.2162	20.9459	14.1892	14.1892	16.2162	18.9189	11.4865	14.1892	13.5135	16.2162	18.9189	12.1622	12.1622	17.5676	22.973	20.9459	12.8378	19.5946	12.8378	12.8378
10	1	2	64.7887	61.9718	70.4225	70.4225	80.2817	64.7887	59.1549	76.0563	59.1549	73.2394	80.2817	63.3803	63.3803	78.8732	69.0141	76.0563	66.1972	59.1549	67.6056	81.6901	73.2394	59.1549	78.8732	67.6056	78.8732	71.831	60.5634	78.8732	88.7324	63.3803	78.8732	69.0141	70.4225	67.6056	77.4648	90.1408	70.4225	69.0141	59.1549	81.6901	54.9296	60.5634	67.6056	69.0141	73.2394	63.3803	52.1127
11	1	2	40.8451	29.5775	23.9437	25.3521	29.5775	21.1268	16.9014	19.7183	25.3521	32.3944	22.5352	23.9437	26.7606	22.5352	19.7183	25.3521	18.3099	21.1268	18.3099	19.7183	26.7606	18.3099	15.493	18.3099	19.7183	23.9437	29.5775	26.7606	19.7183	14.0845	21.1268	22.5352	12.6761	9.85915	23.9437	19.7183	19.7183	19.7183	19.7183	19.7183	8.4507	23.9437	14.0845	14.0845	19.7183	14.0845	16.9014
12	1	2	0	4.22535	1.40845	1.40845	1.40845	1.40845	0	2.8169	2.8169	2.8169	4.22535	4.22535	0	2.8169	5.6338	2.8169	2.8169	0	4.22535	2.8169	0	1.40845	1.40845	2.8169	1.40845	1.40845	4.22535	2.8169	0	2.8169	2.8169	2.8169	2.8169	4.22535	4.22535	1.40845	0	5.6338	8.4507	1.40845	0	4.22535	1.40845	1.40845	4.22535	1.40845	2.8169
13	1	3	165.649	160.305	161.069	166.412	158.015	164.885	168.702	163.359	164.885	169.466	161.832	174.809	159.542	179.389	172.519	181.679	177.863	176.336	170.992	183.206	177.099	186.26	187.786	180.153	191.603	181.679	190.84	183.969	177.863	187.786	182.443	188.55	190.84	201.527	184.733	180.916	193.893	187.786	201.527	197.71	190.84	183.969	187.786	187.023	201.527	190.84	187.786
14	1	3	47.3282	38.1679	36.6412	48.0916	44.2748	44.2748	44.2748	36.6412	41.9847	48.855	41.2214	38.9313	39.6947	37.4046	35.8779	44.2748	41.2214	39.6947	42.7481	45.8015	43.5115	43.5115	39.6947	44.2748	32.0611	38.1679	39.6947	43.5115	38.1679	41.9847	38.9313	38.9313	37.4046	38.1679	41.2214	45.0382	54.1985	35.1145	42.7481	39.6947	39.6947	37.4046	35.8779	35.8779	31.2977	32.0611	35.8779
15	1	3	47.3282	45.0382	38.9313	44.2748	44.2748	38.1679	45.8015	48.0916	45.8015	42.7481	48.855	44.2748	44.2748	41.9847	44.2748	47.3282	44.2748	36.6412	42.7481	47.3282	48.855	50.3817	45.0382	44.2748	46.5649	39.6947	50.3817	45.0382	44.2748	49.6183	45.8015	40.458	46.5649	50.3817	46.5649	38.9313	48.0916	51.9084	37.4046	55.7252	39.6947	38.9313	42.7481	55.7252	41.9847	41.2214	41.9847
16	1	3	0	0	0.763359	0.763359	0	0	0	0	0.763359	0.763359	0	0.763359	0	0	0.763359	0.763359	0	0.763359	0	0.763359	0	0	0	0.763359	0.763359	0.763359	0	0	0	0	0	0	0	0	0	0	0	0	0.763359	0	0.763359	0	0	0	0	0	0
17	1	3	0.763359	1.52672	0	1.52672	0	0.763359	0	1.52672	0	0	0	0.763359	0	0	0	0.763359	0	0	0	0	0	0	0	0	0	0	0.763359	0	0.763359	0	0	0	0	0	0	0.763359	0	0	0.763359	0.763359	0	0	0	0	0	0	0
18	1	3	1.52672	1.52672	0.763359	1.52672	1.52672	1.52672	1.52672	0.763359	0.763359	3.05344	1.52672	2.29008	1.52672	0.763359	2.29008	0	0	2.29008	0.763359	1.52672	1.52672	1.52672	1.52672	2.29008	1.52672	0.763359	2.29008	2.29008	0.763359	2.29008	3.05344	0	1.52672	1.52672	0	2.29008	1.52672	5.34351	3.05344	3.05344	1.52672	1.52672	2.29008	1.52672	0	1.52672	3.81679
19	1	3	1.52672	0.763359	0	0.763359	0.763359	0.763359	1.52672	2.29008	1.52672	2.29008	0.763359	1.52672	3.05344	0.763359	0	3.05344	1.52672	0.763359	0.763359	0.763359	0	0.763359	1.52672	1.52672	0.763359	0	1.52672	0	1.52672	0.763359	0	0.763359	0	1.52672	2.29008	1.52672	0.763359	0.763359	0.763359	3.05344	2.29008	0.763359	0.763359	0.763359	0	1.52672	2.29008
20	1	3	45.0382	25.1908	29.0076	41.2214	33.5878	35.8779	32.8244	34.3511	28.2443	27.4809	41.2214	41.9847	35.1145	35.8779	36.6412	35.1145	35.1145	37.4046	42.7481	38.1679	29.0076	30.5344	31.2977	29.771	35.8779	29.771	32.8244	33.5878	38.9313	29.771	33.5878	38.1679	38.1679	34.3511	35.8779	32.8244	35.8779	35.1145	32.8244	37.4046	30.5344	26.7176	33.5878	35.8779	37.4046	35.8779	31.2977
21	1	3	9.16031	12.9771	12.2137	9.92366	12.9771	11.4504	11.4504	7.63359	11.4504	9.16031	12.2137	12.2137	10.687	8.39695	6.10687	11.4504	6.10687	13.7405	6.10687	7.63359	8.39695	10.687	7.63359	6.10687	11.4504	5.34351	6.87023	6.10687	8.39695	9.16031	9.16031	7.63359	3.81679	6.10687	3.81679	6.10687	7.63359	8.39695	6.87023	9.92366	3.05344	5.34351	3.05344	6.87023	6.87023	6.87023	9.92366
22	1	4	54.1985	58.7786	54.1985	54.1985	63.3588	48.0916	58.0153	51.145	60.3053	41.2214	60.3053	58.7786	50.3817	48.855	45.8015	53.4351	54.9618	43.5115	54.1985	51.9084	46.5649	44.2748	47.3282	42.7481	36.6412	50.3817	53.4351	37.4046	48.0916	39.6947	50.3817	39.6947	45.8015	45.0382	38.1679	41.2214	39.6947	45.0382	52.6718	37.4046	35.1145	45.8015	45.0382	50.3817	45.0382	44.2748	45.8015
23	1	4	2.29008	3.05344	0.763359	0.763359	0.763359	0.763359	1.52672	0.763359	3.05344	1.52672	3.05344	1.52672	0.763359	3.05344	0.763359	1.52672	3.81679	1.52672	1.52672	2.29008	2.29008	3.05344	0.763359	2.29008	1.52672	3.81679	0.763359	3.81679	0	0.763359	0.763359	1.52672	1.52672	0.763359	0.763359	2.29008	2.29008	0.763359	0.763359	0.763359	0.763359	0	0	0	0.763359	1.52672	0.763359
24	1	4	10.687	10.687	12.2137	7.63359	18.3206	9.16031	8.39695	11.4504	12.2137	6.10687	8.39695	16.7939	9.92366	3.81679	9.92366	9.92366	9.16031	15.2672	10.687	7.63359	10.687	6.87023	8.39695	7.63359	8.39695	9.92366	11.4504	9.16031	9.16031	9.16031	6.87023	4.58015	9.92366	4.58015	5.34351	8.39695	6.87023	9.16031	6.10687	9.92366	5.34351	7.63359	12.2137	12.2137	10.687	7.63359	8.39695
25	1	4	1.52672	1.52672	1.52672	2.29008	0	3.05344	0	2.29008	0.763359	0.763359	2.29008	0.763359	0	0.763359	0.763359	2.29008	1.52672	1.52672	0	0	0.763359	0	0	0.763359	0.763359	0	1.52672	0.763359	0	0	0	0	2.29008	0	0	0	0.763359	0.763359	0.763359	0	0	0.763359	1.52672	0	0.763359	0	0.763359
26	1	4	1.52672	0	1.52672	0.763359	0.763359	0.763359	1.52672	1.52672	0.763359	0	0	0.763359	0.763359	0	0	1.52672	1.52672	0	0	0.763359	0	1.52672	0	0.763359	0.763359	0.763359	1.52672	0.763359	0	3.05344	0.763359	1.52672	0.763359	0	0	0	0	0	0	0.763359	0	0.763359	0.763359	0.763359	0.763359	1.52672	0.763359
27	1	4	25.1908	22.9008	19.084	22.9008	22.9008	19.8473	17.5573	30.5344	29.0076	23.6641	22.1374	22.9008	30.5344	17.5573	23.6641	27.4809	17.5573	24.4275	28.2443	22.9008	26.7176	22.1374	22.9008	24.4275	26.7176	20.6107	29.771	21.374	25.1908	25.9542	22.9008	27.4809	34.3511	22.9008	22.9008	25.1908	25.1908	28.2443	21.374	32.0611	23.6641	29.771	23.6641	28.2443	25.9542	25.1908	25.9542
28	1	4	41.2214	40.458	35.1145	46.5649	39.6947	29.0076	39.6947	32.8244	39.6947	35.1145	36.6412	37.4046	28.2443	42.7481	38.1679	41.2214	44.2748	35.8779	38.1679	40.458	29.771	35.1145	38.1679	41.9847	33.5878	36.6412	38.9313	38.1679	46.5649	44.2748	32.8244	33.5878	33.5878	30.5344	38.1679	39.6947	38.9313	35.8779	35.1145	36.6412	37.4046	41.9847	41.2214	39.6947	31.2977	33.5878	30.5344
29	1	4	34.3511	41.9847	38.9313	38.9313	38.9313	38.1679	39.6947	37.4046	35.8779	26.7176	30.5344	38.1679	37.4046	39.6947	30.5344	39.6947	32.0611	41.9847	35.1145	22.1374	29.771	28.2443	39.6947	28.2443	32.8244	29.771	38.9313	32.8244	32.8244	27.4809	32.8244	37.4046	32.8244	23.6641	36.6412	33.5878	22.1374	33.5878	27.4809	19.084	29.771	24.4275	27.4809	31.2977	29.0076	25.9542	29.0076
30	1	5	115.278	125	119.444	129.167	119.444	120.139	132.639	122.917	126.389	125.694	125.694	123.611	131.944	114.583	126.389	133.333	131.944	129.861	135.417	131.944	121.528	134.722	140.278	129.167	140.278	138.889	131.944	130.556	130.556	125	117.361	126.389	137.5	128.472	131.25	133.333	120.139	125	136.806	135.417	130.556	137.5	124.306	133.333	133.333	129.861	128.472
31	1	5	2.77778	6.94444	7.63889	4.86111	4.16667	1.38889	4.86111	5.55556	6.94444	6.25	6.25	2.08333	6.25	7.63889	6.25	2.77778	4.86111	2.77778	6.25	2.77778	4.16667	6.94444	5.55556	4.86111	7.63889	4.86111	1.38889	9.02778	2.77778	8.33333	6.25	2.77778	5.55556	4.16667	6.25	2.77778	3.47222	6.94444	3.47222	2.77778	6.25	2.08333	2.77778	4.86111	4.16667	4.86111	2.77778
32	1	5	0	0.694444	1.38889	0	0.694444	1.38889	1.38889	1.38889	0	1.38889	2.77778	0.694444	1.38889	2.08333	1.38889	2.08333	1.38889	0.694444	0.694444	2.08333	0	2.77778	0	0.694444	0.694444	1.38889	0.694444	1.38889	2.77778	1.38889	2.08333	1.38889	1.38889	0.694444	0.694444	4.16667	4.16667	1.38889	1.38889	1.38889	2.08333	3.47222	3.47222	0.694444	2.08333	1.38889	0.694444
33	1	5	0	0	0	0	0	0	0	1.38889	0	0.694444	0	0	0	0	0	0	0.694444	0	0	0	0	0	0	0	0	0	0	0	0	0.694444	0	0	0	0	0	0	0	0	0	0	0.694444	0	0	0.694444	0	0	0
34	1	5	0	0	0	0	0.694444	0	0.694444	1.38889	0	0	0	0	0	0	1.38889	0	0	0.694444	1.38889	0	0	0	0.694444	0	0	0	0	0	0	1.38889	0	0	0	0	0.694444	0.694444	0	0	0.694444	0	0	0	0.694444	0	0	0	0
35	1	5	0.694444	0.694444	3.47222	0.694444	0.694444	4.16667	4.16667	2.08333	1.38889	4.86111	3.47222	4.86111	0.694444	3.47222	2.77778	2.08333	1.38889	2.08333	0.694444	2.08333	2.08333	3.47222	6.94444	2.08333	0.694444	5.55556	2.08333	2.08333	1.38889	2.08333	2.77778	2.77778	3.47222	0.694444	1.38889	3.47222	0.694444	2.08333	3.47222	4.16667	2.77778	3.47222	1.38889	2.08333	0.694444	1.38889	2.08333
36	1	5	0	0	0.694444	1.38889	0.694444	0.694444	0	0	0	1.38889	1.38889	0	0.694444	0	0.694444	0.694444	1.38889	1.38889	0	1.38889	0	1.38889	0.694444	0.694444	0	0.694444	2.08333	1.38889	0	0	0.694444	0.694444	2.08333	3.47222	0.694444	0	0	0	0	0	0.694444	0	0.694444	0	0.694444	0.694444	1.38889
37	1	5	0.694444	0.694444	0.694444	1.38889	0.694444	0	0.694444	0.694444	0	0	0	0.694444	0.694444	0	0	0.694444	0.694444	0	0	0	0	2.08333	0	0	0.694444	0	1.38889	0.694444	0.694444	0	0	0.694444	1.38889	0	0	1.38889	0.694444	1.38889	0.694444	0	0.694444	1.38889	0	0.694444	1.38889	0	1.38889
38	1	5	0	2.08333	1.38889	0.694444	0	3.47222	1.38889	0	0	0	0.694444	2.08333	0.694444	0	1.38889	0	0	0.694444	2.08333	0.694444	2.08333	0.694444	0.694444	0.694444	0.694444	1.38889	1.38889	1.38889	0	0	0.694444	0	0	0.694444	1.38889	0.694444	1.38889	0.694444	0	0.694444	0	0	0	0.694444	0.694444	0	0
39	1	5	3.47222	1.38889	2.08333	3.47222	2.08333	1.38889	0	2.08333	1.38889	5.55556	1.38889	0.694444	2.08333	2.77778	0	0.694444	1.38889	2.08333	0.694444	2.08333	1.38889	2.08333	0	1.38889	2.08333	0	0	0.694444	0	3.47222	0	0.694444	0	0	2.77778	0.694444	0.694444	0.694444	0	0.694444	1.38889	0.694444	0	0	0	0	0.694444
40	1	5	1.38889	0	2.08333	0.694444	0.694444	0	0.694444	0	0.694444	0.694444	0.694444	0	0.694444	1.38889	2.77778	0	0.694444	0	0.694444	0	1.38889	2.08333	0	1.38889	0	0.694444	0	0.694444	0.694444	0	0	1.38889	0.694444	0	0.694444	0.694444	1.38889	0	0	0	0.694444	2.08333	1.38889	0	0.694444	1.38889	3.47222
41	1	5	11.1111	7.63889	15.2778	7.63889	11.1111	5.55556	5.55556	11.8056	11.1111	11.1111	15.2778	15.2778	9.02778	12.5	12.5	8.33333	11.1111	13.8889	13.1944	9.72222	11.1111	11.8056	11.1111	5.55556	14.5833	11.1111	12.5	9.72222	9.02778	13.1944	10.4167	10.4167	11.1111	11.8056	13.1944	13.1944	9.02778	11.8056	11.8056	9.72222	9.02778	14.5833	11.1111	11.1111	9.72222	11.8056	8.33333
42	1	5	27.0833	25	25.6944	19.4444	25	25	32.6389	18.75	22.2222	30.5556	22.9167	25	22.2222	26.3889	22.9167	27.7778	25.6944	22.2222	22.9167	25	25.6944	21.5278	28.4722	23.6111	20.1389	29.1667	29.1667	26.3889	29.1667	25	29.8611	25	30.5556	24.3056	27.7778	29.1667	27.7778	23.6111	34.7222	20.8333	22.2222	36.1111	25	20.8333	30.5556	27.7778	29.1667
43	1	5	11.8056	11.1111	11.8056	10.4167	9.72222	13.1944	9.72222	15.2778	14.5833	9.72222	11.1111	9.02778	10.4167	9.02778	11.1111	9.72222	7.63889	12.5	12.5	6.94444	8.33333	12.5	11.1111	8.33333	9.72222	9.72222	9.02778	7.63889	13.1944	11.8056	7.63889	8.33333	6.94444	8.33333	11.1111	11.8056	7.63889	10.4167	8.33333	8.33333	12.5	6.94444	11.8056	4.86111	11.1111	9.02778	7.63889
44	1	5	15.2778	10.4167	8.33333	22.9167	14.5833	16.6667	13.1944	13.8889	13.8889	14.5833	16.6667	12.5	20.1389	16.6667	13.1944	13.8889	15.9722	19.4444	9.02778	13.1944	13.8889	11.8056	11.8056	11.1111	13.8889	13.8889	11.8056	13.1944	9.02778	16.6667	12.5	9.02778	13.1944	13.1944	14.5833	16.6667	14.5833	18.75	11.1111	17.3611	11.8056	9.72222	13.1944	15.2778	9.72222	7.63889	11.8056
45	1	6	72.5926	74.0741	71.8519	74.0741	71.1111	80	78.5185	84.4444	74.8148	75.5556	77.7778	80.7407	80.7407	83.7037	78.5185	80.7407	85.9259	80	92.5926	90.3704	82.2222	78.5185	82.963	89.6296	95.5556	91.1111	88.8889	77.7778	74.8148	87.4074	85.9259	76.2963	80.7407	73.3333	83.7037	88.1481	82.963	90.3704	75.5556	86.6667	80	81.4815	82.963	75.5556	87.4074	85.1852	83.7037
46	1	6	11.1111	17.037	10.3704	13.3333	14.8148	9.62963	17.7778	13.3333	10.3704	11.1111	13.3333	15.5556	12.5926	5.18519	11.1111	11.8519	9.62963	6.66667	14.0741	14.0741	8.14815	11.8519	13.3333	11.8519	9.62963	11.1111	6.66667	11.8519	6.66667	8.88889	6.66667	8.14815	12.5926	8.14815	5.18519	10.3704	7.40741	8.88889	10.3704	11.8519	6.66667	8.14815	8.88889	6.66667	5.18519	10.3704	10.3704
47	1	6	0	0	0	0	0	0	0	0	0	1.48148	0	0	0	0	0	0	0	0	0	0	0	0	0	0	0	0.740741	0	0	0	0	0	0	0	0	0	0	0	0	0	0	0	0	0	0	0	0	0
48	1	6	0	0	0	0	0	0.740741	0.740741	0	0	0	0.740741	0	0	0	0.740741	0	0	0	0	0	0	0	0.740741	0	0	0	0.740741	0.740741	0.740741	0	0.740741	0	0	0	0	0	0	0	0	0	0	1.48148	0	0.740741	0	0	0
49	1	6	0	0	0.740741	0	0.740741	1.48148	0	0.740741	0	0.740741	0	0	0	0	0	0.740741	0	0	1.48148	1.48148	0	0	0.740741	0	0	0	0.740741	0	0	0	0	0	0.740741	0	0	0	0	0	0	0	0	0	0	0	0	0	0
50	1	6	0	0.740741	0	2.96296	0	1.48148	0.740741	0	0	1.48148	0	1.48148	1.48148	1.48148	0.740741	0	1.48148	2.22222	0.740741	0.740741	1.48148	2.96296	0.740741	1.48148	0	1.48148	0.740741	0.740741	0.740741	2.22222	0.740741	0	0.740741	0.740741	1.48148	2.96296	1.48148	0.740741	1.48148	0	3.7037	2.96296	1.48148	1.48148	1.48148	0	2.22222
51	1	6	0	0	0.740741	0	1.48148	1.48148	0.740741	0	0.740741	0	0	0.740741	0.740741	0.740741	0	0.740741	0	0	1.48148	0.740741	0	0.740741	0.740741	0.740741	0	0	0	0.740741	1.48148	0.740741	1.48148	0	0.740741	0	0	0	0	0	1.48148	0	0.740741	0	0.740741	0	0.740741	1.48148	0.740741
52	1	6	1.48148	1.48148	0.740741	0.740741	1.48148	0.740741	0	1.48148	0	1.48148	0.740741	0	0	0	1.48148	0.740741	0	0.740741	0.740741	0	0.740741	0	0.740741	0	0	0.740741	0.740741	0	0	0	0.740741	0	0.740741	0	0	0	1.48148	0	1.48148	0.740741	0.740741	0	0	0.740741	1.48148	0	0
53	1	6	0	0	0.740741	0	0.740741	0.740741	0.740741	0.740741	1.48148	0.740741	2.22222	0.740741	0.740741	3.7037	0.740741	3.7037	0.740741	2.22222	2.22222	0.740741	0	0.740741	2.22222	2.22222	0	1.48148	2.96296	0.740741	1.48148	2.96296	1.48148	1.48148	0.740741	0.740741	0.740741	1.48148	2.22222	0.740741	0.740741	2.22222	0	0.740741	0.740741	0	0	1.48148	1.48148
54	1	6	0	0	3.7037	0	1.48148	0.740741	0	0	0	0	0.740741	0	0	0.740741	0	0	0	0.740741	2.22222	0.740741	0	0	0	0	0.740741	0.740741	0	0	0	0	0	0	0	0	0	0	0	0.740741	0	0.740741	0	0	0	0	0	0	0.740741
55	1	6	1.48148	0.740741	0	0.740741	0	2.22222	2.22222	0.740741	0	0	2.22222	0.740741	0.740741	1.48148	0.740741	0.740741	0.740741	0	0	0.740741	0	0	0.740741	2.22222	2.22222	0.740741	0.740741	0.740741	0	1.48148	2.96296	1.48148	0.740741	0	1.48148	0.740741	0.740741	0.740741	0	0.740741	0	0	0	0	0.740741	0	0.740741
56	1	6	11.8519	9.62963	7.40741	13.3333	8.14815	8.14815	8.88889	11.1111	10.3704	9.62963	9.62963	8.14815	6.66667	6.66667	5.18519	12.5926	9.62963	4.44444	5.92593	7.40741	9.62963	9.62963	5.92593	11.1111	5.92593	11.1111	7.40741	8.14815	10.3704	12.5926	11.1111	14.8148	8.88889	11.8519	11.8519	10.3704	12.5926	6.66667	14.8148	9.62963	10.3704	10.3704	11.8519	8.14815	14.0741	9.62963	8.14815
57	1	6	74.0741	72.5926	68.8889	62.963	60.7407	71.8519	62.2222	72.5926	68.1481	65.1852	64.4444	70.3704	62.2222	84.4444	68.8889	65.1852	80	71.8519	77.7778	80	85.1852	71.1111	75.5556	78.5185	62.2222	66.6667	77.7778	83.7037	82.963	80.7407	60	85.1852	73.3333	84.4444	73.3333	80	80	79.2593	78.5185	83.7037	85.1852	71.8519	81.4815	83.7037	79.2593	86.6667	85.9259
58	1	7	130.864	153.086	125.926	128.395	117.284	134.568	134.568	137.037	135.802	133.333	137.037	129.63	144.444	122.222	122.222	138.272	144.444	146.914	137.037	148.148	134.568	140.741	148.148	141.975	148.148	150.617	133.333	156.79	138.272	159.259	158.025	144.444	151.852	154.321	155.556	135.802	148.148	145.679	158.025	150.617	144.444	143.21	139.506	135.802	164.198	151.852	146.914
59	1	7	7.40741	2.46914	4.93827	1.23457	3.7037	4.93827	7.40741	1.23457	3.7037	1.23457	2.46914	2.46914	4.93827	0	4.93827	1.23457	6.17284	7.40741	3.7037	2.46914	2.46914	4.93827	3.7037	3.7037	3.7037	4.93827	2.46914	0	2.46914	6.17284	2.46914	9.87654	1.23457	6.17284	2.46914	7.40741	6.17284	9.87654	4.93827	2.46914	0	2.46914	3.7037	8.64198	4.93827	2.46914	0
60	1	7	0	0	0	0	0	0	0	0	0	0	0	1.23457	0	0	0	0	0	0	1.23457	0	0	0	0	0	0	0	0	0	0	0	0	0	0	0	0	0	0	0	0	0	0	0	1.23457	0	0	0	0
61	1	7	0	0	0	0	0	0	0	0	0	0	0	0	0	0	0	0	0	0	0	0	0	0	0	0	0	0	0	0	0	0	0	0	0	0	0	0	0	0	0	0	0	0	0	0	0	0	0
62	1	7	0	0	1.23457	0	0	0	0	2.46914	1.23457	1.23457	0	0	1.23457	0	0	0	1.23457	0	0	2.46914	0	0	0	0	1.23457	0	0	0	0	0	0	0	1.23457	1.23457	0	0	0	1.23457	0	0	0	0	0	0	1.23457	0	0
63	1	7	1.23457	0	0	0	0	0	1.23457	0	0	0	0	2.46914	0	0	1.23457	0	0	0	1.23457	0	0	0	0	0	0	0	0	0	0	0	0	0	0	0	0	0	0	0	1.23457	1.23457	0	0	0	0	0	0	0
64	1	7	2.46914	1.23457	0	1.23457	2.46914	1.23457	0	1.23457	2.46914	2.46914	2.46914	3.7037	0	1.23457	0	0	3.7037	2.46914	0	1.23457	1.23457	1.23457	1.23457	2.46914	1.23457	1.23457	2.46914	1.23457	0	2.46914	1.23457	0	1.23457	0	2.46914	1.23457	3.7037	1.23457	0	0	1.23457	1.23457	3.7037	3.7037	0	0	0
65	1	7	0	0	2.46914	0	1.23457	0	0	2.46914	0	0	0	0	1.23457	0	0	1.23457	0	1.23457	1.23457	1.23457	3.7037	1.23457	0	0	0	1.23457	0	0	0	0	0	0	1.23457	0	0	0	0	1.23457	0	0	0	2.46914	1.23457	1.23457	0	1.23457	0
66	1	7	1.23457	1.23457	1.23457	0	2.46914	2.46914	1.23457	2.46914	2.46914	0	1.23457	1.23457	0	3.7037	0	0	0	0	0	2.46914	2.46914	1.23457	0	0	0	0	0	1.23457	1.23457	0	0	1.23457	2.46914	0	0	0	1.23457	0	0	0	3.7037	0	1.23457	0	0	0	0
67	1	7	1.23457	1.23457	1.23457	2.46914	2.46914	2.46914	1.23457	1.23457	0	1.23457	0	1.23457	1.23457	0	0	0	0	1.23457	3.7037	1.23457	2.46914	1.23457	3.7037	1.23457	1.23457	1.23457	1.23457	2.46914	0	1.23457	1.23457	2.46914	0	0	3.7037	3.7037	2.46914	0	1.23457	1.23457	1.23457	0	0	0	3.7037	3.7037	1.23457
68	1	7	0	0	1.23457	0	2.46914	0	0	0	0	1.23457	1.23457	1.23457	0	0	0	0	0	1.23457	0	0	0	0	1.23457	0	0	1.23457	0	0	1.23457	1.23457	0	0	0	1.23457	0	1.23457	0	0	0	1.23457	0	0	0	1.23457	0	1.23457	0
69	1	7	0	1.23457	0	0	3.7037	0	0	0	1.23457	1.23457	4.93827	2.46914	1.23457	1.23457	0	0	3.7037	0	0	0	0	0	1.23457	3.7037	1.23457	2.46914	1.23457	0	1.23457	0	0	0	0	2.46914	0	2.46914	0	1.23457	0	1.23457	1.23457	0	2.46914	2.46914	0	2.46914	0
70	1	7	7.40741	1.23457	6.17284	8.64198	7.40741	12.3457	6.17284	8.64198	3.7037	12.3457	4.93827	8.64198	6.17284	1.23457	3.7037	8.64198	6.17284	8.64198	3.7037	3.7037	8.64198	2.46914	8.64198	7.40741	6.17284	8.64198	4.93827	6.17284	8.64198	7.40741	6.17284	7.40741	4.93827	9.87654	4.93827	8.64198	3.7037	2.46914	7.40741	2.46914	4.93827	3.7037	2.46914	6.17284	8.64198	0	2.46914
71	1	7	32.0988	22.2222	29.6296	34.5679	35.8025	30.8642	43.2099	28.3951	35.8025	24.6914	37.037	30.8642	38.2716	29.6296	33.3333	30.8642	44.4444	32.0988	38.2716	30.8642	34.5679	45.679	32.0988	37.037	37.037	28.3951	33.3333	24.6914	39.5062	35.8025	38.2716	34.5679	22.2222	28.3951	39.5062	32.0988	32.0988	39.5062	43.2099	34.5679	38.2716	34.5679	37.037	38.2716	35.8025	32.0988	30.8642
72	1	7	9.87654	11.1111	6.17284	8.64198	6.17284	6.17284	7.40741	3.7037	14.8148	11.1111	1.23457	6.17284	3.7037	9.87654	4.93827	6.17284	8.64198	9.87654	4.93827	7.40741	11.1111	2.46914	4.93827	6.17284	9.87654	7.40741	7.40741	7.40741	9.87654	7.40741	6.17284	7.40741	7.40741	8.64198	4.93827	3.7037	4.93827	3.7037	4.93827	8.64198	12.3457	8.64198	4.93827	7.40741	9.87654	7.40741	9.87654
73	1	8	0.854701	1.7094	0	2.5641	2.5641	1.7094	5.12821	0	2.5641	0.854701	4.2735	2.5641	0.854701	1.7094	0.854701	0.854701	0.854701	5.12821	0.854701	5.12821	1.7094	4.2735	7.69231	2.5641	1.7094	4.2735	5.12821	5.12821	3.4188	1.7094	2.5641	3.4188	2.5641	2.5641	5.12821	3.4188	1.7094	8.54701	2.5641	3.4188	5.12821	5.12821	5.12821	4.2735	5.98291	5.98291	5.12821
74	1	8	0	0	0	0.854701	0.854701	0	0	0	0	0	0	0	0.854701	0	1.7094	0	0	0.854701	0	0	0	0	0	0	1.7094	0	0	0	1.7094	1.7094	0.854701	0	0.854701	0	0.854701	0	0.854701	0	0	0	0.854701	0	0	0	0	1.7094	0.854701
75	1	8	0.854701	0	0	0.854701	1.7094	0	0	0	1.7094	0	0	0	0.854701	0.854701	0	0.854701	0	0	0	0.854701	0	0	0	0.854701	0	0	0	0	0	0	0	0	0	0.854701	0	0	0	0	0	0	0.854701	0	0	0	0	0.854701	0.854701
76	1	8	0	0	0.854701	0	0	0	0	0	0	0	0	0	0	0	0	0	1.7094	0	0.854701	0	0	0	1.7094	0	0	0.854701	0	0	0	0	0	0	0	0	0	0	0	0	0	0	0	0	0	0	0	0	0
77	1	8	0	0	0.854701	0	0.854701	0.854701	0	0	0.854701	0	0.854701	0	0	0	0	0	0	0.854701	1.7094	0	0	0.854701	0	0.854701	1.7094	0.854701	0	0.854701	0	0.854701	0	0	0	0	0	1.7094	0	0	0	0.854701	0.854701	0	0	0	0	0	0
78	1	8	0	0.854701	0	0.854701	0	0.854701	0	1.7094	0.854701	0	0.854701	0.854701	0.854701	0	0	0	0	0.854701	0.854701	0.854701	1.7094	0	0	1.7094	0	0	0.854701	0	0.854701	0	0	0	2.5641	0	0	1.7094	2.5641	0	0	0	0	0	0.854701	0	0.854701	1.7094	0.854701
79	1	8	0	0.854701	0	0	0.854701	0	0	1.7094	0.854701	0	0	1.7094	1.7094	1.7094	0.854701	0	0	0	2.5641	0	1.7094	0.854701	0.854701	0.854701	0	0	0.854701	0.854701	1.7094	0	0.854701	1.7094	0	0	0	0	0.854701	0	0.854701	1.7094	0	0	0	0.854701	0	0	0
80	1	8	0.854701	0	0	0.854701	0	0	0.854701	0	3.4188	1.7094	0.854701	0	1.7094	0.854701	0.854701	0	0	2.5641	0	1.7094	0.854701	1.7094	0.854701	1.7094	0.854701	0	0	0	0	0.854701	0.854701	0.854701	0.854701	0.854701	0	0	0.854701	0.854701	0.854701	1.7094	0.854701	1.7094	0	0	0	0.854701	0
81	1	8	2.5641	0	1.7094	0.854701	0	1.7094	0.854701	0.854701	1.7094	1.7094	1.7094	1.7094	0	0	0	0.854701	0	0.854701	0.854701	0	0.854701	0.854701	2.5641	0.854701	1.7094	1.7094	0	1.7094	0	0	0	0	1.7094	0	0	0	0.854701	0.854701	0.854701	0.854701	0	0.854701	0	0	0	0	0
82	1	8	2.5641	2.5641	0	0.854701	0	0	2.5641	1.7094	0.854701	2.5641	1.7094	0.854701	2.5641	1.7094	0.854701	4.2735	0	0.854701	0.854701	0.854701	0.854701	0.854701	0	3.4188	0.854701	0	0	1.7094	0.854701	0.854701	1.7094	0	0	0	0.854701	0	0	0.854701	0.854701	0.854701	0	0	0.854701	0	0	0	0
83	1	8	1.7094	0.854701	0	0.854701	1.7094	0	0	0	0.854701	0	1.7094	0.854701	0.854701	0	0.854701	0	0.854701	0.854701	1.7094	0.854701	0	0	0	2.5641	2.5641	1.7094	0	0	0	0	0.854701	0.854701	0.854701	0.854701	0.854701	0	1.7094	3.4188	0	1.7094	0.854701	0.854701	0	1.7094	0	1.7094	0
84	1	8	8.54701	3.4188	5.12821	5.12821	8.54701	9.40171	4.2735	5.98291	11.9658	9.40171	4.2735	4.2735	6.83761	4.2735	11.1111	10.2564	8.54701	5.98291	3.4188	7.69231	5.98291	7.69231	5.98291	5.12821	7.69231	7.69231	7.69231	9.40171	4.2735	11.1111	8.54701	5.12821	5.12821	8.54701	1.7094	5.12821	5.12821	8.54701	4.2735	5.98291	4.2735	7.69231	5.12821	6.83761	6.83761	5.12821	5.12821
85	1	8	8.54701	12.8205	8.54701	10.2564	11.1111	9.40171	11.1111	5.12821	7.69231	11.9658	5.98291	6.83761	3.4188	12.8205	4.2735	8.54701	4.2735	5.12821	11.1111	6.83761	5.12821	5.98291	8.54701	6.83761	6.83761	9.40171	5.98291	5.12821	8.54701	7.69231	6.83761	5.98291	10.2564	11.1111	5.98291	9.40171	12.8205	10.2564	9.40171	9.40171	5.98291	9.40171	4.2735	12.8205	4.2735	6.83761	2.5641
86	2	1	1.42857	0	4.28571	0	4.28571	0	1.42857	2.85714	2.85714	4.28571	1.42857	7.14286	5.71429	2.85714	1.42857	2.85714	4.28571	0	4.28571	1.42857	0	1.42857	4.28571	0	5.71429	7.14286	1.42857	2.85714	0	2.85714	0	2.85714	7.14286	7.14286	2.85714	1.42857	4.28571	4.28571	4.28571	5.71429	5.71429	5.71429	1.42857	4.28571	4.28571	1.42857	0
87	2	1	0	2.85714	7.14286	0	1.42857	5.71429	1.42857	0	1.42857	2.85714	1.42857	0	5.71429	7.14286	5.71429	1.42857	2.85714	5.71429	1.42857	1.42857	5.71429	2.85714	5.71429	2.85714	5.71429	4.28571	2.85714	1.42857	1.42857	1.42857	2.85714	4.28571	2.85714	1.42857	0	0	2.85714	2.85714	4.28571	1.42857	5.71429	2.85714	1.42857	2.85714	4.28571	0	1.42857
88	2	1	0	0	0	0	0	0	0	0	0	0	0	0	0	0	0	0	1.42857	0	0	0	1.42857	0	0	0	0	0	0	0	0	0	0	0	0	0	0	0	1.42857	0	0	0	0	0	0	0	0	0	0
89	2	1	0	1.42857	0	0	0	0	0	1.42857	0	0	1.42857	0	0	0	0	0	1.42857	0	0	1.42857	1.42857	0	1.42857	0	0	0	0	0	1.42857	0	1.42857	0	0	2.85714	0	1.42857	0	0	0	1.42857	0	0	1.42857	0	0	0	0
90	2	1	1.42857	4.28571	1.42857	1.42857	1.42857	2.85714	0	1.42857	0	2.85714	2.85714	1.42857	1.42857	2.85714	1.42857	4.28571	2.85714	1.42857	4.28571	2.85714	0	4.28571	5.71429	2.85714	5.71429	0	0	0	1.42857	1.42857	0	0	1.42857	1.42857	1.42857	4.28571	2.85714	0	2.85714	2.85714	2.85714	2.85714	1.42857	0	1.42857	1.42857	5.71429
91	2	1	20	32.8571	25.7143	30	20	27.1429	22.8571	18.5714	38.5714	24.2857	25.7143	31.4286	22.8571	28.5714	32.8571	34.2857	34.2857	40	28.5714	28.5714	34.2857	28.5714	24.2857	34.2857	32.8571	21.4286	27.1429	25.7143	21.4286	31.4286	31.4286	30	27.1429	34.2857	31.4286	34.2857	22.8571	28.5714	30	31.4286	18.5714	32.8571	35.7143	25.7143	30	31.4286	28.5714
92	2	1	1.42857	0	0	0	1.42857	0	0	1.42857	1.42857	1.42857	1.42857	0	0	0	0	1.42857	0	0	1.42857	0	1.42857	2.85714	0	0	0	0	0	4.28571	2.85714	0	0	1.42857	1.42857	0	0	0	1.42857	0	1.42857	0	1.42857	1.42857	0	0	0	1.42857	1.42857
93	2	1	4.28571	1.42857	2.85714	2.85714	0	1.42857	1.42857	0	1.42857	0	1.42857	0	0	0	2.85714	1.42857	0	4.28571	1.42857	0	4.28571	0	0	1.42857	1.42857	1.42857	2.85714	0	0	0	1.42857	1.42857	1.42857	1.42857	1.42857	4.28571	1.42857	0	1.42857	2.85714	0	4.28571	0	2.85714	0	1.42857	1.42857
94	2	1	1.42857	0	0	0	1.42857	1.42857	0	0	2.85714	1.42857	1.42857	0	1.42857	1.42857	0	2.85714	0	2.85714	0	0	0	4.28571	1.42857	0	0	2.85714	1.42857	4.28571	1.42857	0	0	1.42857	0	0	2.85714	0	0	0	0	2.85714	2.85714	1.42857	0	0	1.42857	2.85714	0
95	2	1	1.42857	0	0	0	0	0	2.85714	0	0	0	0	0	0	0	1.42857	0	0	1.42857	0	1.42857	1.42857	1.42857	0	0	1.42857	2.85714	0	0	0	1.42857	0	0	0	1.42857	0	2.85714	0	1.42857	0	0	0	1.42857	0	1.42857	0	0	0
96	2	1	0	1.42857	1.42857	0	2.85714	2.85714	0	0	1.42857	0	0	2.85714	0	2.85714	0	0	0	0	1.42857	2.85714	4.28571	0	0	2.85714	1.42857	1.42857	1.42857	1.42857	0	0	0	1.42857	1.42857	5.71429	2.85714	1.42857	0	0	1.42857	2.85714	2.85714	0	2.85714	2.85714	0	1.42857	1.42857
97	2	1	2.85714	4.28571	4.28571	1.42857	1.42857	2.85714	2.85714	4.28571	2.85714	4.28571	0	0	5.71429	2.85714	5.71429	1.42857	5.71429	2.85714	2.85714	2.85714	4.28571	2.85714	2.85714	1.42857	4.28571	2.85714	5.71429	4.28571	2.85714	4.28571	2.85714	0	2.85714	4.28571	1.42857	1.42857	2.85714	2.85714	4.28571	0	7.14286	7.14286	5.71429	0	1.42857	0	4.28571
98	2	1	1.42857	2.85714	0	1.42857	0	0	0	1.42857	4.28571	5.71429	2.85714	2.85714	1.42857	1.42857	2.85714	0	4.28571	5.71429	0	0	1.42857	7.14286	0	1.42857	1.42857	0	4.28571	1.42857	4.28571	4.28571	1.42857	1.42857	4.28571	1.42857	1.42857	0	1.42857	1.42857	1.42857	2.85714	1.42857	0	4.28571	2.85714	0	1.42857	1.42857
99	2	1	1.42857	1.42857	1.42857	1.42857	0	1.42857	0	1.42857	0	0	0	0	2.85714	0	0	2.85714	0	0	1.42857	0	0	0	0	0	0	1.42857	0	4.28571	1.42857	0	1.42857	0	0	1.42857	1.42857	0	0	0	0	0	0	2.85714	0	0	1.42857	0	1.42857
100	2	1	0	1.42857	0	1.42857	0	1.42857	2.85714	1.42857	0	1.42857	0	1.42857	0	0	0	0	1.42857	1.42857	0	0	0	0	0	1.42857	0	0	0	0	1.42857	0	0	1.42857	1.42857	1.42857	0	0	2.85714	1.42857	0	0	1.42857	0	1.42857	0	0	0	1.42857
101	2	1	0	0	1.42857	0	1.42857	1.42857	0	0	0	0	0	0	0	0	0	0	0	0	0	0	0	0	0	0	1.42857	0	0	0	0	0	0	1.42857	0	0	0	1.42857	0	0	0	0	0	1.42857	0	0	0	0	0
102	2	1	15.7143	28.5714	31.4286	15.7143	28.5714	28.5714	18.5714	20	22.8571	24.2857	24.2857	25.7143	20	21.4286	15.7143	18.5714	34.2857	27.1429	12.8571	27.1429	14.2857	21.4286	31.4286	14.2857	12.8571	17.1429	18.5714	17.1429	25.7143	20	15.7143	24.2857	17.1429	17.1429	18.5714	15.7143	15.7143	10	24.2857	15.7143	11.4286	8.57143	14.2857	14.2857	22.8571	14.2857	15.7143
103	2	2	15.9091	29.5455	23.8636	28.4091	27.2727	28.4091	17.0455	13.6364	28.4091	28.4091	27.2727	26.1364	26.1364	14.7727	23.8636	23.8636	31.8182	32.9545	25	26.1364	23.8636	26.1364	30.6818	28.4091	26.1364	28.4091	27.2727	26.1364	21.5909	30.6818	26.1364	27.2727	29.5455	17.0455	28.4091	28.4091	27.2727	20.4545	26.1364	20.4545	29.5455	29.5455	21.5909	21.5909	28.4091	35.2273	27.2727
104	2	2	4.54545	3.40909	2.27273	5.68182	5.68182	9.09091	3.40909	9.09091	6.81818	3.40909	10.2273	6.81818	6.81818	7.95455	7.95455	5.68182	3.40909	5.68182	5.68182	9.09091	2.27273	9.09091	6.81818	7.95455	2.27273	4.54545	7.95455	9.09091	4.54545	7.95455	9.09091	9.09091	4.54545	4.54545	7.95455	5.68182	3.40909	4.54545	4.54545	6.81818	7.95455	2.27273	5.68182	2.27273	5.68182	6.81818	4.54545
105	2	2	1.13636	0	0	0	0	1.13636	1.13636	1.13636	2.27273	3.40909	0	1.13636	3.40909	1.13636	3.40909	0	0	5.68182	0	1.13636	1.13636	2.27273	2.27273	1.13636	1.13636	0	0	2.27273	1.13636	3.40909	0	0	0	1.13636	1.13636	3.40909	2.27273	2.27273	1.13636	3.40909	0	2.27273	1.13636	2.27273	0	0	2.27273
106	2	2	0	0	0	0	0	1.13636	0	0	0	0	1.13636	1.13636	0	0	1.13636	1.13636	0	0	0	0	0	0	0	0	0	0	0	0	1.13636	0	0	0	0	1.13636	0	0	0	1.13636	0	0	0	2.27273	0	0	0	0	1.13636
107	2	2	0	1.13636	1.13636	0	0	0	0	0	0	0	0	0	1.13636	1.13636	0	0	1.13636	0	0	1.13636	2.27273	1.13636	0	2.27273	3.40909	1.13636	0	0	1.13636	1.13636	0	1.13636	1.13636	3.40909	1.13636	3.40909	0	1.13636	1.13636	0	2.27273	1.13636	1.13636	0	0	0	1.13636
108	2	2	3.40909	2.27273	0	3.40909	3.40909	3.40909	5.68182	1.13636	2.27273	5.68182	2.27273	1.13636	3.40909	3.40909	6.81818	1.13636	3.40909	4.54545	1.13636	2.27273	3.40909	2.27273	3.40909	5.68182	2.27273	2.27273	2.27273	5.68182	5.68182	2.27273	3.40909	3.40909	4.54545	3.40909	5.68182	3.40909	2.27273	4.54545	3.40909	0	5.68182	3.40909	3.40909	2.27273	2.27273	5.68182	4.54545
109	2	2	0	0	0	0	0	0	3.40909	3.40909	0	0	0	0	0	0	0	0	1.13636	0	0	0	0	0	0	0	0	1.13636	0	0	0	0	0	0	0	0	0	0	0	0	0	2.27273	2.27273	0	0	0	0	0	0
110	2	2	1.13636	0	0	3.40909	4.54545	1.13636	0	0	1.13636	0	0	1.13636	0	1.13636	1.13636	1.13636	0	0	0	0	0	1.13636	2.27273	0	2.27273	1.13636	1.13636	0	0	0	0	0	0	1.13636	2.27273	0	1.13636	2.27273	0	0	0	1.13636	0	1.13636	0	0	0
111	2	2	0	0	0	0	0	0	0	0	0	0	1.13636	1.13636	1.13636	0	0	0	0	0	0	0	0	1.13636	1.13636	0	0	0	0	0	0	0	0	0	0	0	0	0	0	0	0	0	0	0	0	0	0	0	0
112	2	2	2.27273	1.13636	0	0	0	0	0	1.13636	0	0	2.27273	1.13636	0	0	0	1.13636	0	1.13636	1.13636	0	1.13636	0	0	2.27273	0	0	0	0	0	0	0	0	0	1.13636	1.13636	0	1.13636	0	2.27273	1.13636	2.27273	0	1.13636	0	0	0	2.27273
113	2	2	0	0	0	0	0	0	0	0	1.13636	1.13636	0	0	0	0	0	0	0	0	0	0	0	0	0	0	0	0	0	0	1.13636	0	0	0	0	0	0	0	0	0	0	1.13636	1.13636	1.13636	0	0	0	0	0
114	2	2	1.13636	2.27273	1.13636	2.27273	2.27273	2.27273	1.13636	1.13636	0	4.54545	2.27273	0	3.40909	2.27273	2.27273	2.27273	0	3.40909	1.13636	3.40909	2.27273	2.27273	1.13636	2.27273	0	1.13636	2.27273	5.68182	0	2.27273	2.27273	2.27273	3.40909	2.27273	1.13636	1.13636	2.27273	1.13636	4.54545	0	1.13636	2.27273	1.13636	2.27273	3.40909	1.13636	0
115	2	2	1.13636	1.13636	0	2.27273	1.13636	0	1.13636	1.13636	2.27273	0	1.13636	1.13636	2.27273	1.13636	2.27273	0	2.27273	0	0	0	0	0	0	1.13636	1.13636	0	2.27273	2.27273	1.13636	2.27273	1.13636	0	0	0	0	3.40909	1.13636	0	0	0	0	1.13636	0	0	2.27273	1.13636	0
116	2	2	2.27273	1.13636	2.27273	1.13636	0	4.54545	2.27273	1.13636	0	1.13636	0	1.13636	1.13636	2.27273	4.54545	0	1.13636	3.40909	0	0	0	0	2.27273	1.13636	2.27273	2.27273	0	1.13636	1.13636	1.13636	1.13636	2.27273	0	0	1.13636	1.13636	3.40909	2.27273	0	1.13636	4.54545	2.27273	1.13636	0	1.13636	0	0
117	2	2	1.13636	1.13636	1.13636	4.54545	1.13636	4.54545	7.95455	3.40909	3.40909	1.13636	4.54545	2.27273	2.27273	3.40909	2.27273	3.40909	4.54545	3.40909	0	2.27273	4.54545	1.13636	0	2.27273	7.95455	3.40909	2.27273	5.68182	4.54545	3.40909	2.27273	3.40909	5.68182	1.13636	2.27273	3.40909	1.13636	3.40909	3.40909	1.13636	1.13636	2.27273	0	2.27273	5.68182	4.54545	6.81818
118	2	2	7.95455	3.40909	5.68182	3.40909	3.40909	5.68182	11.3636	0	2.27273	5.68182	9.09091	9.09091	4.54545	5.68182	2.27273	4.54545	12.5	4.54545	5.68182	6.81818	5.68182	9.09091	7.95455	5.68182	4.54545	5.68182	2.27273	9.09091	6.81818	3.40909	6.81818	4.54545	2.27273	6.81818	9.09091	9.09091	7.95455	4.54545	5.68182	9.09091	6.81818	6.81818	4.54545	2.27273	11.3636	9.09091	2.27273
119	2	2	30.6818	15.9091	26.1364	20.4545	26.1364	25	35.2273	23.8636	27.2727	22.7273	20.4545	23.8636	18.1818	19.3182	25	28.4091	14.7727	22.7273	29.5455	19.3182	20.4545	23.8636	23.8636	18.1818	23.8636	19.3182	26.1364	21.5909	12.5	22.7273	15.9091	17.0455	12.5	18.1818	12.5	22.7273	12.5	19.3182	9.09091	21.5909	11.3636	17.0455	17.0455	13.6364	22.7273	11.3636	9.09091
120	2	3	29.5775	28.169	22.5352	32.3944	26.7606	22.5352	23.9437	29.5775	25.3521	28.169	18.3099	26.7606	11.2676	28.169	19.7183	26.7606	22.5352	33.8028	28.169	16.9014	38.0282	30.9859	29.5775	15.493	30.9859	25.3521	22.5352	30.9859	35.2113	29.5775	21.1268	25.3521	35.2113	43.662	38.0282	28.169	25.3521	35.2113	29.5775	36.6197	28.169	33.8028	32.3944	21.1268	35.2113	28.169	26.7606
121	2	3	1.40845	5.6338	1.40845	2.8169	1.40845	7.04225	1.40845	2.8169	1.40845	2.8169	5.6338	5.6338	0	5.6338	1.40845	2.8169	0	1.40845	2.8169	5.6338	0	5.6338	5.6338	2.8169	1.40845	4.22535	4.22535	2.8169	0	1.40845	1.40845	2.8169	4.22535	1.40845	4.22535	8.4507	5.6338	1.40845	7.04225	5.6338	4.22535	4.22535	0	7.04225	2.8169	1.40845	4.22535
122	2	3	5.6338	4.22535	5.6338	7.04225	4.22535	1.40845	5.6338	4.22535	2.8169	2.8169	5.6338	2.8169	4.22535	4.22535	4.22535	4.22535	5.6338	2.8169	1.40845	2.8169	4.22535	5.6338	7.04225	9.85915	4.22535	2.8169	1.40845	5.6338	0	5.6338	5.6338	7.04225	4.22535	4.22535	4.22535	2.8169	7.04225	4.22535	2.8169	0	0	9.85915	7.04225	2.8169	2.8169	4.22535	1.40845
123	2	3	0	0	1.40845	1.40845	2.8169	1.40845	0	0	0	1.40845	1.40845	2.8169	0	2.8169	4.22535	4.22535	2.8169	0	0	1.40845	4.22535	1.40845	1.40845	1.40845	2.8169	0	2.8169	0	0	5.6338	2.8169	5.6338	5.6338	1.40845	2.8169	1.40845	7.04225	4.22535	4.22535	2.8169	1.40845	1.40845	1.40845	2.8169	1.40845	2.8169	1.40845
124	2	3	1.40845	0	1.40845	0	0	0	1.40845	0	0	0	0	0	0	1.40845	0	0	0	0	0	0	0	1.40845	0	0	0	0	0	0	0	0	0	0	0	0	1.40845	0	0	0	0	1.40845	0	0	0	1.40845	0	0	0
125	2	3	2.8169	1.40845	2.8169	4.22535	1.40845	0	7.04225	4.22535	1.40845	5.6338	2.8169	0	4.22535	7.04225	2.8169	2.8169	2.8169	2.8169	4.22535	5.6338	2.8169	0	1.40845	7.04225	2.8169	4.22535	2.8169	0	2.8169	7.04225	8.4507	4.22535	1.40845	5.6338	7.04225	2.8169	2.8169	1.40845	0	4.22535	5.6338	5.6338	2.8169	4.22535	2.8169	1.40845	4.22535
126	2	3	1.40845	7.04225	0	2.8169	2.8169	2.8169	2.8169	2.8169	0	1.40845	0	1.40845	1.40845	5.6338	0	1.40845	1.40845	0	2.8169	1.40845	1.40845	4.22535	0	4.22535	5.6338	1.40845	5.6338	4.22535	2.8169	0	0	0	2.8169	1.40845	1.40845	2.8169	5.6338	2.8169	0	0	7.04225	0	4.22535	1.40845	2.8169	0	5.6338
127	2	3	0	0	0	0	0	1.40845	0	0	0	0	0	0	1.40845	1.40845	1.40845	0	1.40845	0	0	0	1.40845	0	1.40845	0	0	1.40845	0	0	0	0	0	1.40845	0	0	0	1.40845	1.40845	0	0	0	0	0	1.40845	1.40845	0	2.8169	0
128	2	3	0	0	1.40845	0	0	0	0	0	0	0	0	0	0	0	0	0	1.40845	0	0	0	0	0	1.40845	0	0	0	0	0	1.40845	0	0	0	1.40845	0	0	2.8169	0	0	0	0	0	1.40845	0	0	0	0	0
129	2	3	0	0	0	0	0	0	0	0	1.40845	1.40845	0	0	1.40845	0	0	0	1.40845	0	0	0	0	1.40845	0	0	0	0	0	0	0	0	0	0	0	0	0	1.40845	0	1.40845	1.40845	0	0	0	0	0	0	0	0
130	2	3	7.04225	5.6338	12.6761	9.85915	15.493	5.6338	11.2676	11.2676	7.04225	11.2676	8.4507	12.6761	9.85915	8.4507	11.2676	9.85915	7.04225	5.6338	8.4507	12.6761	5.6338	11.2676	5.6338	7.04225	5.6338	7.04225	7.04225	12.6761	8.4507	5.6338	12.6761	7.04225	7.04225	8.4507	7.04225	9.85915	5.6338	7.04225	5.6338	2.8169	7.04225	9.85915	4.22535	7.04225	7.04225	8.4507	5.6338
131	2	3	1.40845	0	0	0	0	0	1.40845	0	1.40845	0	0	0	0	0	1.40845	0	0	0	0	1.40845	0	1.40845	0	2.8169	0	1.40845	1.40845	0	0	0	0	2.8169	0	0	1.40845	0	0	4.22535	0	0	0	0	0	0	1.40845	0	0
132	2	4	18.2927	18.2927	15.8537	18.2927	20.7317	15.8537	20.7317	13.4146	23.1707	15.8537	24.3902	17.0732	18.2927	18.2927	19.5122	19.5122	20.7317	12.1951	26.8293	20.7317	20.7317	19.5122	21.9512	18.2927	19.5122	18.2927	15.8537	28.0488	12.1951	28.0488	15.8537	20.7317	19.5122	13.4146	20.7317	15.8537	23.1707	30.4878	24.3902	20.7317	32.9268	19.5122	14.6341	30.4878	20.7317	20.7317	28.0488
133	2	4	35.3659	37.8049	37.8049	34.1463	40.2439	26.8293	40.2439	37.8049	29.2683	41.4634	31.7073	30.4878	29.2683	25.6098	30.4878	34.1463	25.6098	32.9268	45.122	32.9268	30.4878	26.8293	34.1463	25.6098	31.7073	28.0488	29.2683	28.0488	31.7073	23.1707	28.0488	31.7073	37.8049	31.7073	30.4878	30.4878	21.9512	21.9512	31.7073	25.6098	31.7073	26.8293	29.2683	39.0244	26.8293	21.9512	30.4878
134	2	4	0	0	0	0	0	0	0	0	0	0	1.21951	0	0	0	0	0	0	0	0	0	0	0	0	0	0	0	1.21951	0	0	0	0	0	0	0	0	0	0	0	0	0	0	0	0	0	0	0	0
135	2	4	0	0	0	0	2.43902	0	0	0	1.21951	0	0	0	1.21951	0	1.21951	0	0	0	0	0	0	0	0	0	0	0	0	0	0	0	1.21951	0	0	0	0	0	0	0	0	0	0	0	0	0	0	0	0
136	2	4	0	0	0	0	0	0	0	0	0	0	0	0	0	0	0	0	0	0	0	0	0	0	0	0	0	0	0	0	0	1.21951	0	0	0	0	0	0	0	0	0	0	0	0	0	0	0	0	0
137	2	4	0	0	0	0	0	2.43902	0	0	1.21951	1.21951	0	0	0	0	0	0	0	0	0	0	0	1.21951	0	0	0	0	0	2.43902	1.21951	0	0	0	0	0	0	0	1.21951	0	0	0	1.21951	1.21951	0	0	0	0	0
138	2	4	0	0	0	0	0	0	0	0	0	0	0	0	0	0	0	0	0	0	0	0	0	0	0	0	0	0	0	0	0	0	0	0	0	0	0	0	0	0	0	0	0	0	0	0	0	0	0
139	2	4	0	1.21951	0	0	0	0	0	0	0	0	0	1.21951	1.21951	1.21951	1.21951	0	1.21951	0	2.43902	0	0	1.21951	0	0	0	1.21951	1.21951	0	0	0	0	2.43902	0	0	0	1.21951	0	0	0	1.21951	0	0	0	2.43902	1.21951	0	0
140	2	4	0	0	1.21951	1.21951	0	0	0	0	0	1.21951	0	1.21951	1.21951	1.21951	0	0	0	0	0	0	0	1.21951	1.21951	0	0	0	0	0	0	0	0	0	0	1.21951	0	0	0	0	0	0	1.21951	0	1.21951	2.43902	0	0	2.43902
141	2	4	4.87805	6.09756	1.21951	0	2.43902	1.21951	1.21951	2.43902	0	3.65854	1.21951	2.43902	2.43902	1.21951	4.87805	1.21951	1.21951	0	1.21951	1.21951	4.87805	0	2.43902	1.21951	2.43902	1.21951	1.21951	6.09756	1.21951	3.65854	0	3.65854	1.21951	0	1.21951	2.43902	1.21951	4.87805	2.43902	1.21951	3.65854	1.21951	1.21951	1.21951	0	2.43902	1.21951
142	2	4	0	1.21951	1.21951	0	0	0	1.21951	0	0	1.21951	0	0	0	0	0	0	0	0	0	1.21951	0	0	0	0	0	1.21951	0	0	0	0	0	1.21951	0	1.21951	0	2.43902	1.21951	0	1.21951	1.21951	0	0	0	2.43902	0	0	0
143	2	4	0	0	0	0	0	2.43902	0	0	2.43902	0	1.21951	1.21951	3.65854	1.21951	3.65854	1.21951	2.43902	1.21951	0	1.21951	1.21951	0	2.43902	1.21951	2.43902	2.43902	0	1.21951	1.21951	0	1.21951	0	0	0	0	0	1.21951	1.21951	1.21951	1.21951	1.21951	2.43902	0	3.65854	0	1.21951	2.43902
144	2	4	3.65854	3.65854	2.43902	2.43902	6.09756	4.87805	2.43902	2.43902	4.87805	3.65854	6.09756	2.43902	2.43902	2.43902	2.43902	3.65854	3.65854	6.09756	3.65854	3.65854	4.87805	4.87805	2.43902	4.87805	6.09756	2.43902	3.65854	3.65854	2.43902	4.87805	6.09756	3.65854	2.43902	4.87805	8.53659	9.7561	6.09756	4.87805	2.43902	0	6.09756	6.09756	3.65854	0	2.43902	7.31707	6.09756
145	2	4	6.09756	15.8537	13.4146	17.0732	14.6341	13.4146	17.0732	15.8537	12.1951	8.53659	23.1707	14.6341	17.0732	15.8537	15.8537	18.2927	10.9756	17.0732	17.0732	12.1951	19.5122	12.1951	15.8537	13.4146	13.4146	15.8537	14.6341	14.6341	18.2927	14.6341	14.6341	18.2927	14.6341	7.31707	14.6341	10.9756	10.9756	17.0732	7.31707	18.2927	10.9756	9.7561	17.0732	10.9756	15.8537	9.7561	15.8537
146	2	4	7.31707	20.7317	13.4146	24.3902	12.1951	10.9756	12.1951	12.1951	9.7561	12.1951	15.8537	12.1951	18.2927	17.0732	13.4146	7.31707	19.5122	13.4146	14.6341	15.8537	17.0732	8.53659	15.8537	9.7561	12.1951	13.4146	7.31707	17.0732	14.6341	12.1951	9.7561	10.9756	8.53659	15.8537	9.7561	17.0732	13.4146	13.4146	13.4146	18.2927	13.4146	14.6341	8.53659	7.31707	10.9756	9.7561	18.2927
147	2	5	38.2979	42.5532	51.0638	44.6809	40.4255	36.1702	34.0426	34.0426	36.1702	29.7872	47.8723	32.9787	38.2979	36.1702	41.4894	34.0426	47.8723	57.4468	46.8085	54.2553	43.617	45.7447	43.617	46.8085	46.8085	40.4255	50	57.4468	44.6809	42.5532	50	45.7447	38.2979	54.2553	46.8085	45.7447	56.383	54.2553	46.8085	57.4468	54.2553	56.383	58.5106	46.8085	59.5745	48.9362	68.0851
148	2	5	2.12766	8.51064	2.12766	8.51064	4.25532	7.44681	8.51064	5.31915	9.57447	7.44681	3.19149	2.12766	9.57447	2.12766	8.51064	2.12766	5.31915	2.12766	6.38298	4.25532	4.25532	5.31915	5.31915	5.31915	3.19149	1.06383	4.25532	6.38298	2.12766	3.19149	4.25532	3.19149	3.19149	3.19149	5.31915	4.25532	5.31915	5.31915	11.7021	3.19149	4.25532	5.31915	5.31915	10.6383	6.38298	6.38298	7.44681
149	2	5	1.06383	2.12766	1.06383	1.06383	2.12766	1.06383	2.12766	0	2.12766	2.12766	1.06383	2.12766	1.06383	0	1.06383	1.06383	1.06383	1.06383	2.12766	2.12766	4.25532	2.12766	0	0	2.12766	2.12766	0	2.12766	1.06383	2.12766	0	0	2.12766	1.06383	3.19149	1.06383	3.19149	1.06383	1.06383	0	1.06383	2.12766	1.06383	3.19149	1.06383	0	4.25532
150	2	5	2.12766	4.25532	2.12766	1.06383	2.12766	2.12766	1.06383	5.31915	4.25532	3.19149	3.19149	5.31915	2.12766	1.06383	1.06383	0	2.12766	4.25532	4.25532	3.19149	2.12766	1.06383	2.12766	3.19149	0	2.12766	0	2.12766	5.31915	2.12766	2.12766	2.12766	0	2.12766	3.19149	2.12766	2.12766	3.19149	3.19149	3.19149	1.06383	4.25532	4.25532	0	2.12766	1.06383	3.19149
151	2	5	2.12766	1.06383	2.12766	0	4.25532	1.06383	0	0	1.06383	1.06383	3.19149	3.19149	4.25532	5.31915	2.12766	2.12766	1.06383	0	0	3.19149	4.25532	2.12766	2.12766	2.12766	3.19149	1.06383	1.06383	2.12766	1.06383	1.06383	3.19149	2.12766	0	2.12766	1.06383	2.12766	3.19149	5.31915	1.06383	5.31915	0	1.06383	1.06383	0	1.06383	2.12766	3.19149
152	2	5	2.12766	5.31915	4.25532	3.19149	4.25532	2.12766	4.25532	8.51064	5.31915	4.25532	6.38298	2.12766	3.19149	3.19149	4.25532	3.19149	3.19149	4.25532	2.12766	0	2.12766	4.25532	2.12766	8.51064	4.25532	6.38298	0	4.25532	3.19149	10.6383	0	3.19149	3.19149	3.19149	3.19149	7.44681	9.57447	3.19149	5.31915	3.19149	3.19149	2.12766	5.31915	4.25532	9.57447	1.06383	3.19149
153	2	5	15.9574	24.4681	26.5957	15.9574	18.0851	20.2128	19.1489	25.5319	17.0213	20.2128	20.2128	15.9574	20.2128	22.3404	22.3404	20.2128	24.4681	23.4043	18.0851	21.2766	22.3404	18.0851	19.1489	26.5957	26.5957	18.0851	20.2128	26.5957	25.5319	21.2766	27.6596	22.3404	21.2766	32.9787	14.8936	25.5319	30.8511	22.3404	25.5319	22.3404	25.5319	23.4043	22.3404	26.5957	21.2766	21.2766	31.9149
154	2	5	1.06383	0	0	0	0	0	0	0	0	0	0	0	0	0	0	0	0	0	0	0	0	0	1.06383	0	0	0	0	1.06383	1.06383	0	0	0	0	0	0	0	1.06383	0	0	0	0	0	0	0	1.06383	0	0
155	2	5	1.06383	2.12766	2.12766	1.06383	1.06383	2.12766	2.12766	0	1.06383	0	0	1.06383	2.12766	2.12766	1.06383	2.12766	3.19149	1.06383	2.12766	4.25532	2.12766	1.06383	1.06383	1.06383	1.06383	1.06383	1.06383	0	1.06383	0	2.12766	1.06383	0	0	0	0	1.06383	0	0	1.06383	0	0	1.06383	0	0	2.12766	1.06383
156	2	5	0	0	0	0	1.06383	0	1.06383	1.06383	1.06383	0	0	2.12766	0	0	2.12766	1.06383	0	1.06383	0	0	0	0	0	0	0	0	0	0	1.06383	0	1.06383	0	0	0	0	1.06383	0	0	0	0	0	1.06383	0	0	0	1.06383	1.06383
157	2	5	1.06383	3.19149	0	0	0	1.06383	0	1.06383	0	0	0	0	1.06383	1.06383	0	2.12766	0	0	0	1.06383	0	0	0	0	0	3.19149	1.06383	0	0	2.12766	1.06383	1.06383	0	1.06383	0	0	0	0	0	0	0	1.06383	1.06383	0	1.06383	0	0
158	2	5	0	0	1.06383	0	0	0	0	0	1.06383	0	0	0	0	1.06383	0	1.06383	0	1.06383	0	0	0	0	0	0	0	0	1.06383	1.06383	0	0	0	0	0	1.06383	0	0	0	0	3.19149	0	0	1.06383	0	1.06383	0	2.12766	1.06383
159	2	5	0	1.06383	0	0	0	0	0	0	0	0	0	0	0	0	0	1.06383	0	0	0	1.06383	0	0	0	0	0	0	0	0	0	0	1.06383	0	0	0	0	1.06383	0	0	0	0	0	0	0	0	0	1.06383	1.06383
160	2	5	0	0	0	0	0	0	0	1.06383	0	0	1.06383	0	1.06383	0	0	0	0	0	0	0	0	1.06383	0	0	0	0	0	0	0	0	0	1.06383	0	0	1.06383	0	1.06383	0	0	2.12766	0	0	0	0	3.19149	0	0
161	2	5	3.19149	1.06383	2.12766	1.06383	2.12766	2.12766	0	1.06383	1.06383	2.12766	4.25532	0	3.19149	2.12766	1.06383	2.12766	3.19149	1.06383	4.25532	2.12766	6.38298	4.25532	2.12766	0	2.12766	4.25532	1.06383	2.12766	0	1.06383	3.19149	5.31915	3.19149	0	2.12766	3.19149	1.06383	4.25532	4.25532	1.06383	3.19149	2.12766	3.19149	2.12766	0	0	2.12766
162	2	5	1.06383	5.31915	3.19149	2.12766	3.19149	3.19149	1.06383	3.19149	3.19149	8.51064	5.31915	3.19149	2.12766	2.12766	3.19149	7.44681	1.06383	3.19149	8.51064	2.12766	6.38298	4.25532	3.19149	1.06383	1.06383	3.19149	5.31915	5.31915	4.25532	4.25532	2.12766	9.57447	4.25532	3.19149	3.19149	3.19149	5.31915	2.12766	7.44681	7.44681	5.31915	4.25532	2.12766	5.31915	8.51064	2.12766	7.44681
163	2	5	2.12766	1.06383	2.12766	0	2.12766	1.06383	2.12766	1.06383	2.12766	2.12766	1.06383	1.06383	2.12766	2.12766	2.12766	1.06383	0	0	0	0	3.19149	1.06383	2.12766	3.19149	2.12766	2.12766	3.19149	4.25532	1.06383	2.12766	1.06383	3.19149	6.38298	1.06383	4.25532	2.12766	1.06383	3.19149	6.38298	2.12766	1.06383	2.12766	1.06383	2.12766	4.25532	2.12766	0
164	2	6	17.4312	22.9358	18.3486	21.1009	19.2661	22.0183	19.2661	27.5229	22.9358	20.1835	20.1835	27.5229	20.1835	17.4312	23.8532	21.1009	25.6881	17.4312	29.3578	26.6055	24.7706	22.0183	30.2752	19.2661	24.7706	24.7706	22.9358	25.6881	24.7706	21.1009	22.9358	31.1927	20.1835	22.0183	28.4404	20.1835	21.1009	14.6789	20.1835	21.1009	23.8532	28.4404	22.9358	33.945	25.6881	22.9358	30.2752
165	2	6	4.58716	0.917431	4.58716	3.66972	5.50459	2.75229	3.66972	5.50459	7.33945	7.33945	7.33945	4.58716	0.917431	1.83486	1.83486	1.83486	3.66972	3.66972	4.58716	8.25688	4.58716	2.75229	4.58716	2.75229	1.83486	6.42202	2.75229	3.66972	2.75229	4.58716	1.83486	2.75229	5.50459	2.75229	4.58716	2.75229	2.75229	0.917431	1.83486	5.50459	0	5.50459	2.75229	1.83486	3.66972	2.75229	0.917431
166	2	6	0	0	2.75229	3.66972	0	1.83486	0.917431	2.75229	0	2.75229	3.66972	2.75229	1.83486	2.75229	0.917431	4.58716	2.75229	4.58716	1.83486	3.66972	3.66972	0.917431	0	3.66972	1.83486	3.66972	0	4.58716	1.83486	2.75229	2.75229	2.75229	2.75229	2.75229	1.83486	1.83486	0.917431	0.917431	3.66972	4.58716	1.83486	0.917431	2.75229	3.66972	1.83486	3.66972	4.58716
167	2	6	45.8716	54.1284	40.367	41.2844	43.1193	45.8716	44.0367	37.6147	42.2018	53.211	41.2844	44.0367	35.7798	46.789	55.0459	42.2018	56.8807	45.8716	42.2018	33.945	37.6147	44.0367	39.4495	47.7064	45.8716	37.6147	44.9541	51.3761	46.789	34.8624	52.2936	31.1927	44.9541	40.367	48.6239	38.5321	38.5321	40.367	30.2752	42.2018	39.4495	44.9541	43.1193	43.1193	41.2844	46.789	51.3761
168	2	6	1.83486	3.66972	5.50459	0	0.917431	5.50459	1.83486	5.50459	4.58716	2.75229	3.66972	0.917431	0.917431	5.50459	2.75229	5.50459	2.75229	0.917431	0.917431	6.42202	0	5.50459	1.83486	5.50459	4.58716	0.917431	2.75229	2.75229	3.66972	4.58716	1.83486	1.83486	4.58716	0.917431	2.75229	2.75229	4.58716	5.50459	3.66972	7.33945	7.33945	5.50459	4.58716	3.66972	3.66972	3.66972	0.917431
169	2	6	0	0	0	0	0	0	0	0	0	0	0	0	0	0	0	0	0	0	0	0	0	0	0	0	0	0	0	0	0	0	0	0	0	0	0	0	0	0	0	0	0.917431	0	0	0	0	0	0.917431
170	2	6	0.917431	0	0.917431	1.83486	0	0	0.917431	0	0.917431	0	1.83486	0	0	0	0.917431	0	0	0	0	0.917431	0.917431	0	0.917431	0	1.83486	0	0	1.83486	0	0	0	0	0	0.917431	0.917431	0.917431	0	0	0.917431	0.917431	0.917431	1.83486	0	0.917431	0.917431	0	2.75229
171	2	6	0.917431	0	0.917431	0	0	0	0	0	0	0	0	0.917431	0	0	0	0	0	0	0	0	0	0	0	0	0	0	0	0	0.917431	0	0	0	0	0	0	0	1.83486	0	0.917431	0	0	0	0	0	0	0	0
172	2	6	0	0	0	0	0	0	0.917431	0	0	0	0	0.917431	0.917431	0.917431	0	0	0.917431	0.917431	0	0	0	0	0	0	0.917431	0	0	0	0.917431	0	0	0.917431	0	0.917431	0	0	0	0	0	0	0	0	0	0	0	0	0.917431
173	2	6	3.66972	3.66972	3.66972	3.66972	1.83486	7.33945	1.83486	1.83486	3.66972	4.58716	2.75229	0.917431	0.917431	8.25688	2.75229	2.75229	2.75229	3.66972	2.75229	7.33945	3.66972	2.75229	4.58716	0.917431	1.83486	7.33945	2.75229	8.25688	2.75229	4.58716	3.66972	4.58716	2.75229	1.83486	1.83486	2.75229	3.66972	2.75229	2.75229	2.75229	1.83486	2.75229	0.917431	2.75229	4.58716	3.66972	5.50459
174	2	6	0	0.917431	0	0	0	0	0.917431	0.917431	0	0	0	0	0	0	0	0	0	0	0	0	0	0	0	0	0	0	0	0	0	0	0	0	0	0	0	0	0.917431	0	0	0	0	0	0.917431	0	0	0	0
175	2	6	2.75229	3.66972	3.66972	2.75229	4.58716	3.66972	2.75229	4.58716	3.66972	2.75229	1.83486	1.83486	4.58716	3.66972	2.75229	3.66972	4.58716	2.75229	4.58716	3.66972	4.58716	7.33945	2.75229	7.33945	0.917431	3.66972	6.42202	2.75229	3.66972	1.83486	1.83486	4.58716	2.75229	0.917431	5.50459	4.58716	3.66972	4.58716	6.42202	4.58716	4.58716	2.75229	6.42202	3.66972	3.66972	0.917431	5.50459
176	2	6	10.0917	12.844	14.6789	12.844	13.7615	11.9266	11.0092	16.5138	10.0917	8.25688	10.0917	13.7615	11.9266	13.7615	7.33945	13.7615	15.5963	12.844	9.17431	10.0917	9.17431	6.42202	14.6789	8.25688	7.33945	9.17431	13.7615	10.0917	9.17431	9.17431	13.7615	11.0092	11.9266	9.17431	16.5138	16.5138	16.5138	7.33945	7.33945	11.0092	13.7615	7.33945	13.7615	7.33945	11.9266	10.0917	16.5138
177	2	6	3.66972	4.58716	0	0.917431	2.75229	1.83486	3.66972	2.75229	0.917431	0	0.917431	0.917431	2.75229	3.66972	0.917431	1.83486	1.83486	5.50459	1.83486	3.66972	4.58716	3.66972	2.75229	4.58716	1.83486	1.83486	3.66972	5.50459	1.83486	2.75229	0	3.66972	0	5.50459	0.917431	2.75229	3.66972	5.50459	3.66972	2.75229	2.75229	4.58716	2.75229	3.66972	3.66972	1.83486	0.917431
178	2	6	29.3578	22.9358	28.4404	14.6789	18.3486	23.8532	20.1835	12.844	12.844	15.5963	16.5138	24.7706	17.4312	22.0183	18.3486	23.8532	20.1835	23.8532	25.6881	19.2661	19.2661	11.0092	15.5963	21.1009	16.5138	13.7615	14.6789	19.2661	17.4312	17.4312	20.1835	22.0183	28.4404	29.3578	22.0183	26.6055	24.7706	25.6881	17.4312	17.4312	22.9358	20.1835	20.1835	21.1009	31.1927	32.1101	30.2752
179	2	7	0.961538	3.84615	5.76923	2.88462	4.80769	10.5769	0.961538	3.84615	2.88462	3.84615	5.76923	4.80769	4.80769	6.73077	2.88462	6.73077	3.84615	7.69231	2.88462	3.84615	5.76923	7.69231	4.80769	3.84615	5.76923	0.961538	10.5769	2.88462	2.88462	2.88462	6.73077	3.84615	3.84615	2.88462	4.80769	3.84615	3.84615	2.88462	4.80769	2.88462	3.84615	0.961538	1.92308	3.84615	2.88462	3.84615	2.88462
180	2	7	5.76923	2.88462	4.80769	3.84615	4.80769	6.73077	3.84615	6.73077	3.84615	9.61538	4.80769	3.84615	1.92308	2.88462	8.65385	4.80769	3.84615	1.92308	6.73077	4.80769	3.84615	2.88462	4.80769	2.88462	8.65385	1.92308	4.80769	5.76923	9.61538	4.80769	0	2.88462	0.961538	5.76923	4.80769	4.80769	4.80769	2.88462	6.73077	4.80769	5.76923	1.92308	4.80769	3.84615	3.84615	5.76923	5.76923
181	2	7	14.4231	7.69231	10.5769	10.5769	7.69231	8.65385	5.76923	11.5385	10.5769	11.5385	4.80769	11.5385	4.80769	7.69231	15.3846	18.2692	10.5769	15.3846	10.5769	11.5385	5.76923	7.69231	12.5	7.69231	9.61538	12.5	10.5769	4.80769	8.65385	11.5385	15.3846	3.84615	3.84615	8.65385	8.65385	8.65385	13.4615	9.61538	5.76923	10.5769	13.4615	10.5769	8.65385	11.5385	5.76923	4.80769	5.76923
182	2	7	3.84615	0	2.88462	2.88462	1.92308	0	0.961538	1.92308	1.92308	2.88462	1.92308	2.88462	2.88462	3.84615	0	1.92308	3.84615	0.961538	2.88462	0	5.76923	1.92308	0.961538	2.88462	1.92308	5.76923	0	3.84615	5.76923	3.84615	0.961538	4.80769	5.76923	2.88462	1.92308	0	3.84615	1.92308	5.76923	1.92308	5.76923	5.76923	0.961538	6.73077	6.73077	0.961538	0.961538
183	2	7	0.961538	0	0.961538	1.92308	0.961538	0.961538	0	0.961538	0.961538	0	0	0.961538	0	0.961538	0.961538	0.961538	0	0	0	0.961538	0.961538	0	0	0.961538	0.961538	0	0	1.92308	0	0.961538	1.92308	0	0	1.92308	0	0	0	0.961538	0	0	0	0.961538	0	0	0	1.92308	0
184	2	7	0	0	0	0.961538	0.961538	0	0	0	0	0	0	0	0	0.961538	0	0	0	0	0	0	0.961538	0	1.92308	0	0	0	0	0.961538	0	0	0	0	0	0	0	0	0.961538	0	0	0	0	0	0	0	0	0	0
185	2	7	0	0	0	0	0	0	0	0.961538	0	0	0	0	0	0	0	0	0	0	0	0	0.961538	0	0	0	0	0	0	0	0	0	0	0	0	0	0	0	0	0	0	0	0	0	0	0	0	0	0.961538
186	2	7	3.84615	1.92308	3.84615	4.80769	4.80769	4.80769	1.92308	2.88462	4.80769	0.961538	0.961538	1.92308	1.92308	2.88462	5.76923	0.961538	1.92308	2.88462	5.76923	1.92308	0.961538	1.92308	1.92308	0	1.92308	0.961538	1.92308	0	2.88462	0	0.961538	2.88462	0.961538	0	0.961538	0.961538	0.961538	0	1.92308	0	2.88462	1.92308	0.961538	0	0.961538	0	1.92308
187	2	7	0.961538	1.92308	0	0.961538	0.961538	0	0	1.92308	0	0.961538	1.92308	0	0	0	0	0	0.961538	0	0.961538	0.961538	1.92308	0.961538	2.88462	0	0.961538	0	0	0	0.961538	0	0	0	0.961538	0.961538	0	0	0	0	0	0	0	0	0	0.961538	0	1.92308	0
188	2	7	0	0.961538	0	0	0	0	0	0	0	0	0	0	0	0	0.961538	0	0	0	0	0	0	0	0	0.961538	0	0	0	0	0	0	0	0.961538	0	0	0	0.961538	0	0	0.961538	0.961538	0	0	0.961538	0	0.961538	0	0
189	2	7	3.84615	4.80769	2.88462	1.92308	2.88462	0.961538	2.88462	3.84615	0.961538	2.88462	0.961538	2.88462	2.88462	0.961538	0.961538	0.961538	0.961538	1.92308	2.88462	3.84615	3.84615	4.80769	4.80769	2.88462	2.88462	0.961538	2.88462	2.88462	0.961538	0.961538	4.80769	2.88462	2.88462	2.88462	0	1.92308	1.92308	0.961538	2.88462	0.961538	0.961538	3.84615	2.88462	1.92308	1.92308	0	2.88462
190	2	7	2.88462	0.961538	1.92308	7.69231	0.961538	4.80769	2.88462	0.961538	3.84615	1.92308	2.88462	0	3.84615	0.961538	1.92308	4.80769	3.84615	3.84615	4.80769	3.84615	4.80769	0.961538	5.76923	4.80769	1.92308	1.92308	3.84615	3.84615	2.88462	1.92308	2.88462	6.73077	0.961538	4.80769	2.88462	3.84615	3.84615	4.80769	4.80769	2.88462	5.76923	3.84615	3.84615	5.76923	5.76923	4.80769	2.88462
191	2	7	2.88462	0.961538	0	0.961538	0	1.92308	1.92308	1.92308	1.92308	0.961538	0	1.92308	1.92308	0.961538	0.961538	0	1.92308	0.961538	0.961538	0	0.961538	0.961538	0	0.961538	0.961538	0.961538	0.961538	0	0	0	0	1.92308	1.92308	0	0	0	0	0	0.961538	0	0	0.961538	0	0.961538	1.92308	0	0
192	2	7	2.88462	0.961538	2.88462	0.961538	0.961538	1.92308	2.88462	1.92308	3.84615	2.88462	4.80769	2.88462	3.84615	1.92308	2.88462	4.80769	2.88462	2.88462	3.84615	3.84615	4.80769	1.92308	0.961538	2.88462	0.961538	1.92308	2.88462	2.88462	3.84615	1.92308	2.88462	2.88462	3.84615	0.961538	0	4.80769	1.92308	4.80769	4.80769	4.80769	1.92308	2.88462	3.84615	0	3.84615	1.92308	5.76923
193	2	7	0	1.92308	1.92308	0	2.88462	0	1.92308	0.961538	1.92308	0.961538	0.961538	1.92308	1.92308	0	0	0.961538	0	0.961538	0	0.961538	0.961538	0	0	1.92308	0	0	0	0.961538	0.961538	0.961538	0.961538	0.961538	2.88462	0	0.961538	0	0.961538	0.961538	0	0.961538	2.88462	1.92308	0	1.92308	0.961538	0.961538	2.88462
194	2	7	31.7308	25.9615	12.5	31.7308	30.7692	22.1154	23.0769	30.7692	20.1923	24.0385	19.2308	25	16.3462	20.1923	19.2308	24.0385	26.9231	25	21.1538	23.0769	24.0385	24.0385	15.3846	23.0769	19.2308	22.1154	17.3077	21.1538	18.2692	19.2308	17.3077	17.3077	23.0769	14.4231	17.3077	19.2308	8.65385	18.2692	22.1154	13.4615	13.4615	18.2692	10.5769	19.2308	15.3846	15.3846	12.5
195	2	8	52.381	51.4286	62.8571	61.9048	58.0952	43.8095	52.381	57.1429	43.8095	45.7143	50.4762	56.1905	49.5238	51.4286	35.2381	37.1429	50.4762	41.9048	45.7143	36.1905	53.3333	49.5238	53.3333	56.1905	51.4286	51.4286	52.381	44.7619	53.3333	49.5238	52.381	60.9524	48.5714	45.7143	45.7143	48.5714	44.7619	57.1429	48.5714	48.5714	47.619	43.8095	48.5714	37.1429	48.5714	50.4762	48.5714
196	2	8	4.7619	3.80952	3.80952	2.85714	5.71429	5.71429	1.90476	1.90476	5.71429	0.952381	3.80952	0.952381	0.952381	2.85714	6.66667	3.80952	4.7619	2.85714	1.90476	4.7619	1.90476	4.7619	2.85714	1.90476	3.80952	1.90476	4.7619	6.66667	6.66667	3.80952	0.952381	3.80952	1.90476	2.85714	5.71429	1.90476	1.90476	1.90476	5.71429	1.90476	8.57143	0.952381	3.80952	6.66667	5.71429	3.80952	4.7619
197	2	8	0	0	0	0	0	0	0	0.952381	0	0	0.952381	0	0	0	0	0	0	0	0	0	0	0	0	0	0	0.952381	0	0	0.952381	0	0	0	0	0	1.90476	0	0.952381	0	0	0.952381	0.952381	0	0	0	0	0	0
198	2	8	1.90476	0.952381	1.90476	1.90476	0	0.952381	1.90476	1.90476	0	0.952381	0.952381	1.90476	0.952381	0	0	1.90476	0	0.952381	0	0	0	0.952381	0.952381	0	0	0.952381	0	1.90476	0.952381	0.952381	0	0.952381	0.952381	0.952381	0.952381	0.952381	0.952381	2.85714	0	0.952381	0.952381	0.952381	0.952381	0.952381	0	1.90476	0.952381
199	2	8	1.90476	0.952381	3.80952	1.90476	4.7619	0	1.90476	4.7619	3.80952	0.952381	1.90476	0	1.90476	1.90476	2.85714	2.85714	1.90476	0.952381	3.80952	1.90476	2.85714	0.952381	1.90476	2.85714	4.7619	3.80952	0.952381	0.952381	2.85714	4.7619	2.85714	3.80952	3.80952	1.90476	0.952381	1.90476	2.85714	2.85714	3.80952	1.90476	4.7619	2.85714	0.952381	0.952381	1.90476	1.90476	2.85714
200	2	8	1.90476	2.85714	3.80952	2.85714	2.85714	1.90476	4.7619	2.85714	1.90476	0.952381	1.90476	1.90476	1.90476	2.85714	1.90476	2.85714	0.952381	2.85714	0.952381	0.952381	2.85714	0	0	1.90476	0.952381	2.85714	0	1.90476	0.952381	0.952381	0	1.90476	2.85714	1.90476	3.80952	3.80952	0.952381	1.90476	1.90476	2.85714	0.952381	1.90476	0.952381	0	1.90476	2.85714	0.952381
201	2	8	0	1.90476	0.952381	0.952381	0.952381	1.90476	0.952381	0.952381	0	0.952381	4.7619	0.952381	3.80952	2.85714	0	2.85714	5.71429	1.90476	3.80952	1.90476	0.952381	1.90476	2.85714	0.952381	3.80952	3.80952	0.952381	4.7619	0.952381	1.90476	2.85714	2.85714	1.90476	0.952381	1.90476	1.90476	2.85714	4.7619	0.952381	4.7619	1.90476	0.952381	3.80952	1.90476	1.90476	0.952381	0
202	2	8	1.90476	0	0.952381	1.90476	1.90476	1.90476	0	3.80952	2.85714	3.80952	0	0	1.90476	0.952381	1.90476	0	0	3.80952	0	0	2.85714	0	0	1.90476	3.80952	0.952381	0.952381	0	0.952381	1.90476	1.90476	1.90476	2.85714	1.90476	1.90476	2.85714	0.952381	0.952381	0.952381	0	0.952381	2.85714	3.80952	0.952381	1.90476	0.952381	1.90476
203	2	8	0	0	0	0.952381	0	0	0	0	0	0	0	0	0	0	0	0	0	0	0	0	0	0	0	0	0	0	0	0	0	0	0	0.952381	0	0	0	0	0	0	0	0	0	0	0	0	0	0	0
204	2	8	3.80952	5.71429	0	0.952381	2.85714	0.952381	4.7619	1.90476	2.85714	1.90476	2.85714	3.80952	2.85714	0.952381	2.85714	2.85714	4.7619	2.85714	3.80952	3.80952	4.7619	0.952381	0	1.90476	2.85714	1.90476	1.90476	0.952381	2.85714	0.952381	4.7619	0.952381	2.85714	0.952381	3.80952	3.80952	1.90476	0	0.952381	0.952381	0.952381	0	0	0.952381	0.952381	0	2.85714
205	2	8	0	0.952381	0	0	2.85714	1.90476	0.952381	0	0.952381	0.952381	0.952381	0	2.85714	1.90476	0	0	0.952381	0.952381	1.90476	0	0	0.952381	0	0	0	1.90476	0.952381	0.952381	0	0.952381	0.952381	0.952381	0.952381	0.952381	0	0	2.85714	0	0.952381	1.90476	0	0.952381	1.90476	0.952381	0	0.952381	0
206	2	8	0.952381	0	0	0	1.90476	0.952381	1.90476	1.90476	0	0.952381	0	0.952381	0	0	0	0	0	0	0	0	0	0	0.952381	2.85714	0.952381	0	0.952381	0	0	0.952381	0	0	0.952381	0.952381	0.952381	0	0	0	0.952381	0	0.952381	0	0	1.90476	0	1.90476	0
207	2	8	0.952381	1.90476	1.90476	0	0.952381	0	0	0	0	0	0	0	0	0	0	0	0	0	0	0	0	0	0	0	0	0	0	0	0	0	0	0	0	0	0	0	0	0	0.952381	0	0	0	0	0	0	0	0
208	2	8	0	0	0	0	0	1.90476	0.952381	0.952381	0	0	0.952381	0.952381	0	0	0	0	0	0.952381	0	0.952381	0.952381	0	1.90476	0.952381	0.952381	1.90476	0.952381	0	0	0	1.90476	0.952381	0	0	0	0	0.952381	0	0	0.952381	0.952381	0.952381	0	0	0	0	0
209	2	8	1.90476	1.90476	2.85714	1.90476	0.952381	0.952381	0.952381	1.90476	0.952381	0	1.90476	0.952381	0	0.952381	0	0.952381	2.85714	1.90476	1.90476	2.85714	3.80952	1.90476	1.90476	0.952381	0.952381	0.952381	0	1.90476	2.85714	0.952381	1.90476	0	1.90476	0	2.85714	0	0.952381	0.952381	0	0	1.90476	2.85714	0.952381	1.90476	1.90476	3.80952	1.90476
210	2	8	0.952381	0	0	0	0	1.90476	0	0	0.952381	0	0	0	2.85714	0	0	1.90476	0	0.952381	1.90476	0.952381	0	1.90476	0.952381	0	0.952381	0.952381	0	0.952381	0	0	0	0	0	1.90476	1.90476	0	0	1.90476	0	1.90476	0.952381	0	0	0	0	1.90476	2.85714
211	2	8	1.90476	2.85714	2.85714	5.71429	0.952381	3.80952	1.90476	0	3.80952	1.90476	1.90476	1.90476	1.90476	3.80952	2.85714	2.85714	3.80952	1.90476	0	0.952381	4.7619	7.61905	0	7.61905	1.90476	0	4.7619	1.90476	3.80952	1.90476	0	3.80952	3.80952	1.90476	4.7619	1.90476	0.952381	2.85714	0.952381	0	0.952381	0.952381	2.85714	1.90476	1.90476	0	2.85714
212	2	8	24.7619	20	20.9524	16.1905	20.9524	20	14.2857	20.9524	27.619	19.0476	25.7143	17.1429	26.6667	16.1905	23.8095	17.1429	19.0476	23.8095	22.8571	17.1429	24.7619	15.2381	25.7143	19.0476	20.9524	16.1905	15.2381	20.9524	13.3333	20	22.8571	18.0952	17.1429	12.381	18.0952	19.0476	16.1905	13.3333	19.0476	20	12.381	14.2857	17.1429	13.3333	16.1905	11.4286	9.52381
213	3	1	0	0.892857	1.78571	0	0.892857	0.892857	0	0	0.892857	2.67857	1.78571	0	0.892857	1.78571	0.892857	0.892857	1.78571	1.78571	1.78571	0	3.57143	0	0	1.78571	1.78571	0.892857	1.78571	1.78571	3.57143	1.78571	1.78571	3.57143	3.57143	0.892857	3.57143	6.25	2.67857	4.46429	0.892857	3.57143	0.892857	0.892857	0.892857	7.14286	1.78571	2.67857	2.67857
214	3	1	2.67857	3.57143	4.46429	0.892857	0.892857	0.892857	3.57143	2.67857	0	2.67857	0.892857	1.78571	3.57143	6.25	3.57143	1.78571	4.46429	1.78571	7.14286	3.57143	2.67857	1.78571	2.67857	2.67857	2.67857	5.35714	4.46429	6.25	0.892857	4.46429	3.57143	3.57143	2.67857	1.78571	4.46429	1.78571	0	3.57143	2.67857	6.25	1.78571	2.67857	4.46429	1.78571	4.46429	3.57143	5.35714
215	3	1	1.78571	0	0	0.892857	0	1.78571	0	0	0.892857	0	0	0	0.892857	0	0	0.892857	0.892857	0.892857	0.892857	0.892857	1.78571	1.78571	0.892857	0.892857	0	0	0.892857	0.892857	0	0.892857	0	0	0.892857	0	0.892857	0.892857	1.78571	0.892857	0	0	0	0	0.892857	0	0.892857	0	0
216	3	1	0.892857	0	0.892857	0.892857	0	1.78571	0	0	0.892857	0.892857	0	0.892857	1.78571	0.892857	2.67857	0	0.892857	2.67857	0.892857	0.892857	0	0	0.892857	0.892857	0	0	1.78571	0.892857	1.78571	0.892857	0	0.892857	0	0	0.892857	0	0.892857	0.892857	0.892857	0	1.78571	0	1.78571	0.892857	0.892857	1.78571	0.892857
217	3	1	0	0.892857	0	0	0	0.892857	0	0	0.892857	0	1.78571	0.892857	0	0	0	0.892857	0	0.892857	1.78571	0.892857	0.892857	0	1.78571	0	0	0	2.67857	0.892857	0	1.78571	1.78571	0.892857	0.892857	0.892857	1.78571	0	0.892857	0	0.892857	0	0.892857	0	0	0.892857	0.892857	0.892857	1.78571
218	3	1	17.8571	26.7857	28.5714	25	27.6786	28.5714	25.8929	25	28.5714	29.4643	21.4286	29.4643	31.25	24.1071	22.3214	30.3571	32.1429	29.4643	25	31.25	23.2143	29.4643	21.4286	30.3571	17.8571	28.5714	28.5714	22.3214	29.4643	20.5357	25	33.0357	19.6429	23.2143	23.2143	19.6429	24.1071	18.75	28.5714	20.5357	25.8929	21.4286	19.6429	22.3214	21.4286	21.4286	12.5
219	3	2	0.990099	1.9802	1.9802	1.9802	1.9802	0.990099	2.9703	0	0.990099	0.990099	0	0	3.9604	0	1.9802	0	5.94059	2.9703	3.9604	2.9703	3.9604	1.9802	2.9703	0.990099	3.9604	0	1.9802	0	1.9802	2.9703	2.9703	4.9505	0.990099	4.9505	3.9604	2.9703	1.9802	2.9703	1.9802	1.9802	0.990099	4.9505	6.93069	3.9604	0.990099	3.9604	5.94059
220	3	2	1.9802	0.990099	0.990099	0.990099	3.9604	4.9505	3.9604	2.9703	0.990099	2.9703	1.9802	0.990099	0	3.9604	4.9505	3.9604	2.9703	1.9802	0.990099	2.9703	4.9505	2.9703	1.9802	2.9703	0.990099	4.9505	5.94059	6.93069	1.9802	5.94059	3.9604	2.9703	2.9703	6.93069	7.92079	1.9802	6.93069	5.94059	6.93069	9.90099	2.9703	1.9802	0.990099	7.92079	5.94059	4.9505	5.94059
221	3	2	0.990099	1.9802	3.9604	4.9505	4.9505	2.9703	2.9703	0	2.9703	1.9802	6.93069	1.9802	3.9604	0.990099	1.9802	8.91089	2.9703	3.9604	3.9604	1.9802	4.9505	5.94059	4.9505	2.9703	1.9802	2.9703	4.9505	3.9604	7.92079	5.94059	7.92079	0.990099	3.9604	7.92079	7.92079	5.94059	1.9802	4.9505	5.94059	5.94059	8.91089	0.990099	1.9802	6.93069	7.92079	4.9505	6.93069
222	3	2	0.990099	0.990099	1.9802	0	1.9802	0.990099	0.990099	1.9802	0.990099	0.990099	0	1.9802	1.9802	0	0	0.990099	0	0	0	0	0	0	1.9802	0	0	0	0.990099	0.990099	0	0	1.9802	0.990099	0	0	0.990099	0.990099	0.990099	0	0	0.990099	0	0	0	0.990099	0	0	0
223	3	2	0.990099	0.990099	0.990099	0	0.990099	1.9802	1.9802	0	0.990099	0	0	0	0.990099	1.9802	0.990099	1.9802	1.9802	1.9802	0.990099	1.9802	1.9802	1.9802	0.990099	0.990099	0.990099	0.990099	0	0.990099	1.9802	0.990099	1.9802	0.990099	0.990099	2.9703	1.9802	2.9703	0.990099	0.990099	1.9802	0.990099	0.990099	0.990099	0.990099	2.9703	0	3.9604	0.990099
224	3	2	6.93069	3.9604	3.9604	3.9604	1.9802	1.9802	3.9604	1.9802	6.93069	3.9604	3.9604	4.9505	5.94059	2.9703	1.9802	8.91089	1.9802	0.990099	4.9505	1.9802	1.9802	1.9802	5.94059	3.9604	0	2.9703	2.9703	1.9802	1.9802	2.9703	2.9703	2.9703	0.990099	0.990099	1.9802	1.9802	1.9802	0	0	0.990099	0	1.9802	1.9802	0	2.9703	0	3.9604
225	3	2	0.990099	0.990099	1.9802	0	0.990099	0.990099	0	0	0	0.990099	0	0	0.990099	0	0.990099	0.990099	0	1.9802	0	1.9802	0	0.990099	1.9802	0.990099	0.990099	0	1.9802	0.990099	0	0	2.9703	0.990099	0.990099	0.990099	1.9802	0	1.9802	0	0	0	0	0	0	0	0	0	0.990099
226	3	2	0	0	0	0.990099	0.990099	2.9703	1.9802	1.9802	0.990099	0.990099	0	0	0	0.990099	1.9802	0	0	0	1.9802	0	0.990099	0	0	0	0	0	0	0	0	0.990099	0	0.990099	0.990099	0	0	0	1.9802	0.990099	0.990099	0.990099	0	2.9703	0.990099	0	0	0.990099	0.990099
227	3	2	29.703	25.7426	26.7327	32.6733	22.7723	25.7426	26.7327	21.7822	27.7228	23.7624	24.7525	33.6634	24.7525	27.7228	23.7624	19.802	23.7624	37.6238	17.8218	24.7525	21.7822	32.6733	29.703	24.7525	23.7624	26.7327	25.7426	27.7228	29.703	22.7723	26.7327	17.8218	27.7228	22.7723	17.8218	23.7624	21.7822	25.7426	25.7426	20.7921	22.7723	21.7822	12.8713	23.7624	28.7129	19.802	12.8713
228	3	3	1.04167	1.04167	1.04167	2.08333	0	2.08333	2.08333	2.08333	2.08333	2.08333	3.125	1.04167	2.08333	0	2.08333	2.08333	3.125	1.04167	3.125	3.125	3.125	4.16667	2.08333	2.08333	1.04167	3.125	4.16667	4.16667	2.08333	2.08333	1.04167	2.08333	1.04167	6.25	0	3.125	2.08333	2.08333	6.25	6.25	3.125	2.08333	5.20833	3.125	5.20833	1.04167	5.20833
229	3	3	0	1.04167	0	1.04167	1.04167	0	0	4.16667	0	1.04167	1.04167	0	2.08333	1.04167	1.04167	1.04167	2.08333	1.04167	1.04167	0	1.04167	1.04167	1.04167	3.125	0	0	3.125	0	1.04167	3.125	3.125	1.04167	2.08333	1.04167	0	3.125	2.08333	3.125	1.04167	1.04167	1.04167	1.04167	0	1.04167	6.25	3.125	4.16667
230	3	3	0	0	0	0	0	0	0	0	0	0	0	0	0	1.04167	0	0	0	0	0	0	0	0	0	0	0	0	0	1.04167	0	0	0	0	1.04167	0	0	0	0	0	0	0	0	0	1.04167	1.04167	1.04167	0	1.04167
231	3	3	0	0	0	2.08333	2.08333	0	2.08333	1.04167	1.04167	3.125	2.08333	1.04167	0	2.08333	1.04167	3.125	0	1.04167	1.04167	2.08333	1.04167	0	1.04167	3.125	1.04167	3.125	1.04167	5.20833	0	2.08333	2.08333	1.04167	0	0	0	1.04167	0	0	1.04167	1.04167	1.04167	0	3.125	1.04167	3.125	1.04167	1.04167
232	3	3	3.125	1.04167	2.08333	2.08333	6.25	2.08333	3.125	3.125	1.04167	2.08333	3.125	3.125	1.04167	1.04167	4.16667	1.04167	1.04167	2.08333	2.08333	1.04167	4.16667	4.16667	0	1.04167	0	2.08333	2.08333	1.04167	1.04167	4.16667	2.08333	1.04167	4.16667	1.04167	3.125	3.125	0	1.04167	1.04167	2.08333	1.04167	2.08333	1.04167	1.04167	4.16667	1.04167	0
233	3	3	0	1.04167	0	0	0	1.04167	0	0	0	0	1.04167	0	0	0	2.08333	0	0	0	1.04167	0	0	0	0	0	1.04167	0	2.08333	0	0	1.04167	0	0	0	0	0	0	0	0	0	0	0	0	0	1.04167	0	1.04167	2.08333
234	3	3	7.29167	6.25	6.25	6.25	4.16667	10.4167	8.33333	3.125	3.125	2.08333	5.20833	7.29167	4.16667	2.08333	5.20833	3.125	2.08333	4.16667	2.08333	5.20833	2.08333	5.20833	6.25	2.08333	2.08333	3.125	4.16667	4.16667	0	3.125	3.125	6.25	2.08333	3.125	1.04167	2.08333	3.125	5.20833	3.125	5.20833	2.08333	3.125	2.08333	1.04167	3.125	2.08333	1.04167
235	3	3	19.7917	20.8333	13.5417	18.75	12.5	9.375	22.9167	14.5833	19.7917	19.7917	10.4167	14.5833	17.7083	14.5833	22.9167	15.625	20.8333	14.5833	13.5417	19.7917	12.5	12.5	15.625	9.375	16.6667	17.7083	15.625	11.4583	12.5	18.75	16.6667	15.625	15.625	9.375	13.5417	14.5833	16.6667	14.5833	7.29167	17.7083	8.33333	12.5	11.4583	14.5833	9.375	7.29167	12.5
236	3	3	3.125	1.04167	0	1.04167	1.04167	1.04167	0	2.08333	1.04167	1.04167	0	0	0	0	0	0	0	1.04167	2.08333	1.04167	0	0	0	0	0	1.04167	0	1.04167	0	0	2.08333	1.04167	0	2.08333	0	0	0	0	0	0	0	0	1.04167	1.04167	1.04167	3.125	0
237	3	4	0.869565	1.73913	0.869565	0.869565	0	0	1.73913	0	0.869565	2.6087	0.869565	2.6087	0.869565	0	1.73913	1.73913	0	0.869565	0	3.47826	0.869565	0.869565	0	3.47826	1.73913	6.95652	0.869565	4.34783	0.869565	4.34783	1.73913	3.47826	2.6087	1.73913	3.47826	2.6087	2.6087	0.869565	0.869565	4.34783	1.73913	6.95652	3.47826	2.6087	2.6087	2.6087	2.6087
238	3	4	0	3.47826	0	1.73913	3.47826	2.6087	4.34783	3.47826	3.47826	1.73913	4.34783	3.47826	6.95652	1.73913	0	2.6087	5.21739	3.47826	6.08696	0.869565	3.47826	4.34783	1.73913	4.34783	6.08696	3.47826	2.6087	5.21739	6.95652	6.08696	6.08696	1.73913	3.47826	1.73913	3.47826	3.47826	2.6087	2.6087	6.08696	6.08696	3.47826	6.08696	2.6087	3.47826	4.34783	4.34783	6.08696
239	3	4	26.087	33.0435	26.9565	23.4783	20.8696	30.4348	23.4783	26.9565	26.087	27.8261	21.7391	28.6957	28.6957	26.087	21.7391	25.2174	28.6957	22.6087	27.8261	20	20	31.3043	24.3478	17.3913	22.6087	23.4783	25.2174	20.8696	22.6087	24.3478	18.2609	25.2174	18.2609	21.7391	20	24.3478	18.2609	15.6522	20.8696	21.7391	13.0435	17.3913	18.2609	21.7391	11.3043	26.9565	14.7826
240	3	4	0.869565	1.73913	1.73913	1.73913	0.869565	0.869565	0	0.869565	0.869565	0	1.73913	1.73913	1.73913	0.869565	0.869565	0	3.47826	3.47826	0.869565	2.6087	2.6087	1.73913	0	0.869565	2.6087	1.73913	2.6087	1.73913	3.47826	0	0.869565	0.869565	1.73913	2.6087	2.6087	1.73913	3.47826	1.73913	3.47826	2.6087	1.73913	4.34783	0.869565	0.869565	0.869565	1.73913	1.73913
241	3	4	1.73913	4.34783	0.869565	5.21739	1.73913	2.6087	1.73913	5.21739	1.73913	2.6087	0.869565	3.47826	1.73913	4.34783	0	0.869565	3.47826	0.869565	1.73913	3.47826	3.47826	3.47826	2.6087	0	4.34783	3.47826	0	2.6087	2.6087	3.47826	0.869565	0	0.869565	4.34783	1.73913	6.08696	1.73913	3.47826	0.869565	2.6087	6.08696	1.73913	4.34783	3.47826	5.21739	4.34783	1.73913
242	3	4	0	0.869565	0	0.869565	2.6087	1.73913	0.869565	0.869565	0	0.869565	1.73913	0	0.869565	0	0.869565	1.73913	0.869565	0.869565	0.869565	0	0.869565	0	0	0.869565	0.869565	0	0	0.869565	0	0.869565	0.869565	0	1.73913	0	0	1.73913	0	1.73913	0.869565	0.869565	0.869565	0.869565	0	0	0	0	0.869565
243	3	4	16.5217	14.7826	12.1739	15.6522	10.4348	12.1739	14.7826	13.0435	9.56522	9.56522	15.6522	11.3043	16.5217	15.6522	15.6522	16.5217	12.1739	13.0435	15.6522	13.0435	13.0435	9.56522	10.4348	15.6522	15.6522	19.1304	13.913	7.82609	13.913	13.0435	13.0435	13.913	14.7826	12.1739	15.6522	17.3913	9.56522	18.2609	18.2609	17.3913	12.1739	15.6522	16.5217	13.913	12.1739	7.82609	13.913
244	3	4	4.34783	1.73913	2.6087	1.73913	4.34783	3.47826	1.73913	6.95652	2.6087	2.6087	1.73913	2.6087	0.869565	0.869565	0.869565	2.6087	0.869565	1.73913	4.34783	2.6087	1.73913	0	2.6087	3.47826	2.6087	1.73913	0.869565	2.6087	2.6087	0	1.73913	0.869565	1.73913	0.869565	0	0.869565	1.73913	0.869565	0.869565	1.73913	1.73913	0	0	0	0	0.869565	0
245	3	4	145.217	139.13	134.783	148.696	141.739	149.565	117.391	135.652	127.826	118.261	144.348	128.696	119.13	140.87	140	134.783	125.217	146.957	119.13	121.739	120.87	115.652	130.435	156.522	131.304	144.348	127.826	136.522	114.783	122.609	137.391	125.217	120	134.783	114.783	132.174	118.261	110.435	121.739	113.913	120.87	122.609	114.783	127.826	96.5217	119.13	123.478
246	3	4	53.0435	67.8261	55.6522	57.3913	73.913	58.2609	60.8696	56.5217	62.6087	62.6087	65.2174	61.7391	60.8696	55.6522	57.3913	54.7826	60.8696	55.6522	57.3913	59.1304	55.6522	68.6957	62.6087	44.3478	64.3478	57.3913	51.3043	52.1739	60	61.7391	62.6087	57.3913	57.3913	66.087	52.1739	65.2174	63.4783	58.2609	56.5217	62.6087	60.8696	63.4783	57.3913	60.8696	64.3478	60.8696	60.8696
247	3	5	0	0.847458	0	0.847458	1.69492	1.69492	2.54237	0.847458	2.54237	2.54237	0	2.54237	0.847458	1.69492	3.38983	4.23729	1.69492	2.54237	0	1.69492	0.847458	1.69492	0	0	1.69492	0	2.54237	0.847458	0.847458	2.54237	2.54237	4.23729	2.54237	1.69492	1.69492	4.23729	1.69492	1.69492	2.54237	0.847458	5.9322	0	3.38983	2.54237	1.69492	2.54237	1.69492
248	3	5	0.847458	0	0.847458	0.847458	1.69492	0.847458	0.847458	0.847458	0.847458	1.69492	0.847458	0.847458	0	1.69492	2.54237	0.847458	0	2.54237	2.54237	1.69492	1.69492	1.69492	0.847458	0	0.847458	0.847458	0.847458	0.847458	0	2.54237	0.847458	0.847458	0.847458	3.38983	0	1.69492	0	2.54237	0.847458	1.69492	0.847458	1.69492	0.847458	1.69492	0	1.69492	0.847458
249	3	5	0	0.847458	0.847458	0	0.847458	0.847458	0	0	0.847458	4.23729	0	2.54237	4.23729	1.69492	0.847458	1.69492	1.69492	2.54237	1.69492	3.38983	2.54237	1.69492	0.847458	2.54237	0	1.69492	1.69492	1.69492	0.847458	1.69492	0.847458	3.38983	3.38983	0.847458	0.847458	1.69492	2.54237	0	2.54237	1.69492	4.23729	0.847458	0.847458	0.847458	3.38983	1.69492	1.69492
250	3	5	14.4068	22.8814	17.7966	22.8814	14.4068	20.339	24.5763	16.1017	18.6441	19.4915	18.6441	18.6441	19.4915	19.4915	16.9492	16.1017	16.1017	16.9492	20.339	11.8644	16.9492	17.7966	10.1695	17.7966	19.4915	22.0339	15.2542	15.2542	14.4068	16.1017	14.4068	17.7966	20.339	16.9492	20.339	18.6441	18.6441	15.2542	16.1017	16.9492	13.5593	16.1017	11.0169	20.339	15.2542	7.62712	11.8644
251	3	5	11.0169	8.47458	6.77966	5.9322	9.32203	3.38983	7.62712	5.9322	10.1695	9.32203	10.1695	8.47458	11.8644	8.47458	12.7119	5.08475	5.9322	7.62712	8.47458	5.08475	7.62712	9.32203	7.62712	12.7119	5.08475	7.62712	5.08475	8.47458	7.62712	5.9322	7.62712	6.77966	9.32203	5.9322	5.08475	8.47458	5.08475	8.47458	4.23729	8.47458	8.47458	9.32203	5.08475	6.77966	5.08475	4.23729	6.77966
252	3	5	1.69492	0.847458	0	1.69492	0.847458	0	0	0	0.847458	0.847458	1.69492	0.847458	0	0.847458	1.69492	2.54237	0.847458	0.847458	1.69492	0	0.847458	0	1.69492	1.69492	0.847458	1.69492	0	0.847458	0.847458	0.847458	0.847458	0	0	0	0	0	0.847458	0	0	1.69492	0.847458	0	0.847458	0	0	0	1.69492
253	3	5	0.847458	0.847458	0.847458	2.54237	1.69492	0.847458	0.847458	0.847458	0.847458	0	0	1.69492	1.69492	0.847458	0.847458	1.69492	0	3.38983	1.69492	0	0	0	1.69492	1.69492	0	0	0	0	0.847458	1.69492	0	2.54237	0	0	0	0	1.69492	0.847458	1.69492	0	0.847458	0	0.847458	0.847458	0	0.847458	0.847458
254	3	5	2.54237	1.69492	8.47458	4.23729	0.847458	2.54237	0	2.54237	3.38983	6.77966	1.69492	0.847458	1.69492	1.69492	2.54237	2.54237	0.847458	1.69492	1.69492	2.54237	3.38983	0.847458	0	0.847458	1.69492	0.847458	2.54237	0.847458	0.847458	0.847458	0.847458	0.847458	4.23729	1.69492	0.847458	0.847458	0.847458	3.38983	1.69492	0.847458	1.69492	0.847458	2.54237	4.23729	0.847458	0.847458	0
255	3	5	0.847458	0	0.847458	0.847458	0	0	0.847458	0	0	1.69492	1.69492	1.69492	0	0	0	1.69492	0.847458	0	0	2.54237	0	1.69492	0	1.69492	0.847458	1.69492	2.54237	0	0	0	0.847458	0.847458	2.54237	2.54237	2.54237	0.847458	0.847458	0.847458	0.847458	1.69492	0	2.54237	0.847458	0	0.847458	0	0
256	3	5	0	0.847458	0	0	0.847458	0.847458	0	0	0	0.847458	0	0.847458	0.847458	0	0.847458	0	0	0	0	0	0	0.847458	1.69492	0.847458	0	0.847458	0	0	0	0.847458	0	0	0	0.847458	0	1.69492	0	0	0	0	0	0	0	0.847458	0.847458	0	0
257	3	5	3.38983	0.847458	0.847458	3.38983	2.54237	2.54237	1.69492	1.69492	0	0	1.69492	0.847458	3.38983	2.54237	5.08475	2.54237	1.69492	0.847458	0	1.69492	2.54237	0.847458	3.38983	1.69492	2.54237	1.69492	3.38983	2.54237	1.69492	0.847458	2.54237	1.69492	1.69492	0.847458	1.69492	1.69492	0.847458	0.847458	0.847458	2.54237	0.847458	2.54237	0.847458	0	0.847458	0	0.847458
258	3	5	54.2373	52.5424	58.4746	54.2373	51.6949	67.7966	56.7797	54.2373	57.6271	52.5424	58.4746	62.7119	60.1695	61.0169	51.6949	57.6271	57.6271	55.9322	58.4746	57.6271	61.0169	71.1864	60.1695	60.1695	57.6271	50.8475	55.9322	61.8644	55.9322	61.0169	58.4746	76.2712	53.3898	56.7797	66.1017	66.1017	68.6441	61.0169	61.8644	62.7119	70.339	62.7119	53.3898	65.2542	67.7966	66.9492	67.7966
259	3	6	0	1.72414	0	0	0	2.58621	2.58621	0	0.862069	0	1.72414	0.862069	0	0	0	2.58621	2.58621	2.58621	1.72414	0	1.72414	1.72414	4.31034	1.72414	0.862069	1.72414	1.72414	0.862069	1.72414	4.31034	1.72414	0.862069	2.58621	2.58621	2.58621	0.862069	3.44828	1.72414	3.44828	2.58621	5.17241	3.44828	5.17241	2.58621	3.44828	4.31034	1.72414
260	3	6	0	0.862069	0	0.862069	0.862069	0	0.862069	0.862069	0.862069	4.31034	1.72414	0.862069	0.862069	0	3.44828	3.44828	0.862069	1.72414	5.17241	1.72414	0.862069	1.72414	1.72414	1.72414	2.58621	3.44828	0.862069	0.862069	6.03448	2.58621	0.862069	2.58621	3.44828	1.72414	1.72414	4.31034	1.72414	2.58621	3.44828	2.58621	3.44828	6.03448	3.44828	3.44828	3.44828	3.44828	3.44828
261	3	6	1.72414	0	0	0	0	0.862069	1.72414	0	0	0.862069	0	0	0	0.862069	0.862069	0.862069	0.862069	1.72414	0	0	0.862069	0	0.862069	1.72414	0	0.862069	0.862069	0	0.862069	0	0	0	0.862069	0.862069	0	0.862069	0.862069	0.862069	0	0	0.862069	0	0	0.862069	0	0.862069	0.862069
262	3	6	0.862069	0.862069	0.862069	0	0.862069	0	0	0.862069	0	0	0.862069	0	0.862069	0.862069	0	0	0	0	0.862069	0.862069	0.862069	0	0	0.862069	0	0.862069	1.72414	0	0	0.862069	0	0	0	0	3.44828	0.862069	0	0	0	0	0	0.862069	1.72414	0	1.72414	0	0
263	3	6	0	0	0	0	0	0	0	0	0	0	0	0	0	0	0	0	0	0	0	0	0	0	0	0	0	0	0	0	0	0	0	0	0	0	0	0	0	0	0	0	0	0	0	0	0	0	0
264	3	6	3.44828	0	0.862069	2.58621	2.58621	1.72414	0.862069	0	0	2.58621	0.862069	0.862069	0.862069	2.58621	2.58621	0.862069	2.58621	2.58621	3.44828	1.72414	2.58621	1.72414	2.58621	1.72414	2.58621	3.44828	3.44828	3.44828	0.862069	1.72414	1.72414	0.862069	1.72414	0.862069	0	0	0	0.862069	0.862069	1.72414	0.862069	0.862069	0	0	0.862069	0	0
265	3	6	5.17241	2.58621	2.58621	0	1.72414	0	0	2.58621	1.72414	0.862069	0	1.72414	0	1.72414	1.72414	3.44828	0.862069	0	0.862069	0	0	0	0.862069	1.72414	1.72414	0	0	0	0.862069	0	0	0.862069	0	0.862069	1.72414	0	0	0	2.58621	1.72414	0	0.862069	0.862069	0.862069	0.862069	1.72414	1.72414
266	3	6	32.7586	24.1379	23.2759	28.4483	24.1379	18.9655	22.4138	24.1379	19.8276	18.1034	19.8276	29.3103	25	27.5862	25.8621	26.7241	15.5172	26.7241	19.8276	24.1379	25	22.4138	26.7241	19.8276	19.8276	22.4138	19.8276	23.2759	12.931	25	26.7241	24.1379	18.9655	21.5517	21.5517	24.1379	25.8621	18.9655	18.1034	22.4138	14.6552	19.8276	18.1034	17.2414	21.5517	27.5862	19.8276
267	3	7	0.862069	0	0	0	0	0	0.862069	1.72414	0	0	0	0.862069	2.58621	0.862069	0	0.862069	2.58621	1.72414	0	2.58621	1.72414	0.862069	1.72414	3.44828	0	3.44828	4.31034	2.58621	2.58621	0.862069	1.72414	6.03448	1.72414	4.31034	2.58621	2.58621	0.862069	2.58621	1.72414	1.72414	2.58621	0.862069	0.862069	1.72414	3.44828	2.58621	1.72414
268	3	7	0.862069	2.58621	0.862069	3.44828	2.58621	4.31034	0	0	2.58621	7.75862	0.862069	1.72414	2.58621	1.72414	2.58621	0.862069	3.44828	0	0.862069	3.44828	1.72414	3.44828	0.862069	5.17241	0.862069	4.31034	2.58621	2.58621	1.72414	4.31034	1.72414	0	1.72414	1.72414	5.17241	5.17241	5.17241	3.44828	4.31034	3.44828	2.58621	5.17241	3.44828	2.58621	0.862069	1.72414	5.17241
269	3	7	24.1379	18.1034	21.5517	16.3793	26.7241	16.3793	16.3793	22.4138	18.9655	23.2759	16.3793	22.4138	25	16.3793	18.1034	21.5517	24.1379	23.2759	19.8276	18.9655	18.9655	23.2759	17.2414	18.9655	22.4138	19.8276	18.9655	26.7241	20.6897	12.931	18.1034	24.1379	13.7931	24.1379	13.7931	13.7931	22.4138	15.5172	17.2414	17.2414	12.931	18.1034	21.5517	7.75862	18.1034	20.6897	18.1034
270	3	7	1.72414	0.862069	4.31034	3.44828	0	0	3.44828	1.72414	0.862069	0	2.58621	1.72414	2.58621	1.72414	0.862069	4.31034	2.58621	2.58621	3.44828	3.44828	2.58621	1.72414	0.862069	2.58621	1.72414	3.44828	0.862069	0.862069	4.31034	1.72414	0	0.862069	0.862069	2.58621	0.862069	5.17241	0.862069	3.44828	2.58621	1.72414	1.72414	0.862069	1.72414	3.44828	0.862069	1.72414	1.72414
271	3	7	0	1.72414	0.862069	0	0	0	1.72414	0.862069	0	0.862069	1.72414	0	0	0.862069	1.72414	0.862069	0	0.862069	0.862069	0.862069	0	0.862069	0	0	0.862069	0	0.862069	0	0	1.72414	0	0.862069	0	0.862069	0	0.862069	0	1.72414	0	0.862069	0.862069	0	0	0.862069	0.862069	0.862069	0
272	3	7	0.862069	1.72414	2.58621	2.58621	0.862069	0.862069	0.862069	0.862069	1.72414	2.58621	0.862069	6.03448	1.72414	0.862069	1.72414	0.862069	1.72414	1.72414	2.58621	1.72414	0.862069	2.58621	1.72414	0	2.58621	0.862069	1.72414	0	0.862069	2.58621	1.72414	4.31034	2.58621	2.58621	0.862069	2.58621	1.72414	1.72414	1.72414	0	0.862069	0.862069	1.72414	2.58621	1.72414	1.72414	0.862069
273	3	7	0.862069	0.862069	0.862069	0	0.862069	0.862069	1.72414	0	0.862069	0.862069	0	0	0	0.862069	0.862069	0	2.58621	0	0	0	0	0	0.862069	0	0	0	0	0	0	0.862069	0.862069	0	0	0	0	0.862069	0	0	0.862069	0	0.862069	0.862069	0	0	0.862069	0	0
274	3	7	0	0	0	0	0	0	0	0	0.862069	0	0	0.862069	0	0	0.862069	0.862069	0	0.862069	0	0	0	0	0.862069	0	0	2.58621	0.862069	1.72414	0	0	1.72414	0.862069	0	0.862069	0.862069	0	0.862069	0	0	0.862069	2.58621	0	0	0	0.862069	0	0
275	3	7	6.03448	4.31034	6.03448	3.44828	0.862069	2.58621	3.44828	0.862069	1.72414	3.44828	2.58621	3.44828	0	3.44828	1.72414	2.58621	1.72414	4.31034	6.03448	4.31034	3.44828	2.58621	2.58621	0.862069	0	2.58621	2.58621	1.72414	3.44828	0	2.58621	0	2.58621	1.72414	1.72414	3.44828	0	0	0	1.72414	1.72414	0.862069	3.44828	0.862069	0	1.72414	2.58621
276	3	7	7.75862	11.2069	12.069	10.3448	12.931	11.2069	7.75862	7.75862	13.7931	10.3448	13.7931	12.069	9.48276	11.2069	7.75862	13.7931	9.48276	14.6552	8.62069	14.6552	12.931	4.31034	12.069	11.2069	8.62069	15.5172	12.931	9.48276	9.48276	15.5172	9.48276	12.931	9.48276	8.62069	10.3448	11.2069	10.3448	6.89655	9.48276	10.3448	12.069	8.62069	6.03448	13.7931	12.931	5.17241	5.17241
277	4	1	75	68	84	86	86	66	92	94	75	78	69	83	77	84	82	81	94	79	89	90	96	89	86	75	76	82	91	91	95	85	86	94	94	89	80	72	72	84	80	87	86	80	97	85	99	82	84
278	4	1	0	0	1	2	0	0	0	1	0	0	0	0	0	1	0	0	1	0	0	1	3	0	0	1	0	0	1	1	1	1	0	1	1	2	2	2	1	1	0	0	0	1	1	1	1	3	1
279	4	1	0	1	1	0	0	0	0	0	0	2	0	0	2	0	0	0	0	0	1	0	0	0	0	0	0	0	0	0	0	0	2	1	0	0	1	0	0	0	0	0	0	0	0	0	0	0	0
280	4	1	0	0	0	0	0	0	0	0	0	0	0	0	0	0	0	0	0	0	0	0	0	0	0	0	0	0	0	0	0	0	0	0	0	0	0	0	0	0	0	0	0	0	0	0	0	0	0
281	4	1	53	43	56	51	41	57	57	51	63	48	49	40	55	54	66	63	57	75	54	59	61	57	62	65	68	58	79	74	67	71	72	73	63	80	58	65	66	87	84	70	71	72	72	84	70	77	61
282	4	1	0	0	0	0	0	0	0	0	0	0	0	0	0	0	0	0	0	0	0	0	0	0	0	0	0	0	1	0	0	0	0	0	0	0	0	0	0	0	0	0	0	0	0	0	0	0	0
283	4	1	1	1	0	0	0	0	0	3	2	0	1	0	0	3	1	0	0	1	3	1	0	2	1	0	1	0	0	2	0	0	0	2	0	1	0	2	1	0	0	0	0	0	2	1	0	1	1
284	4	1	1	2	0	1	2	2	1	0	2	3	1	1	0	1	0	0	1	0	1	1	2	3	2	2	4	1	2	2	1	2	1	3	2	1	0	1	2	0	0	1	0	2	2	1	3	0	2
285	4	1	3	4	5	6	6	2	5	7	3	4	2	4	2	6	0	3	2	1	5	4	0	3	4	5	3	8	4	1	4	3	1	4	2	4	1	2	2	4	4	2	3	7	6	2	4	2	3
286	4	1	3	9	4	9	8	5	7	5	2	7	4	4	6	5	7	5	5	14	7	10	4	6	3	4	7	7	3	6	11	5	7	3	6	6	5	8	5	2	4	7	3	8	4	5	3	5	2
287	4	2	47.2727	49.0909	56.3636	41.8182	52.7273	57.2727	53.6364	50.9091	64.5455	50	49.0909	55.4545	47.2727	61.8182	59.0909	50	64.5455	63.6364	50	51.8182	56.3636	56.3636	59.0909	60.9091	58.1818	63.6364	61.8182	58.1818	59.0909	65.4545	50.9091	57.2727	49.0909	53.6364	63.6364	66.3636	66.3636	54.5455	61.8182	62.7273	54.5455	60	62.7273	59.0909	57.2727	54.5455	66.3636
288	4	2	1.81818	1.81818	2.72727	1.81818	3.63636	1.81818	2.72727	3.63636	3.63636	2.72727	1.81818	1.81818	1.81818	4.54545	6.36364	2.72727	0.909091	4.54545	3.63636	1.81818	5.45455	0.909091	1.81818	3.63636	3.63636	2.72727	3.63636	6.36364	1.81818	6.36364	1.81818	3.63636	7.27273	3.63636	0.909091	1.81818	5.45455	4.54545	3.63636	6.36364	3.63636	1.81818	1.81818	2.72727	1.81818	4.54545	8.18182
289	4	2	30.9091	40.9091	24.5455	29.0909	35.4545	27.2727	35.4545	40	23.6364	28.1818	37.2727	30.9091	31.8182	43.6364	27.2727	29.0909	33.6364	34.5455	20	27.2727	39.0909	23.6364	29.0909	33.6364	32.7273	29.0909	34.5455	23.6364	33.6364	24.5455	27.2727	33.6364	23.6364	30.9091	29.0909	28.1818	28.1818	26.3636	34.5455	27.2727	26.3636	30.9091	32.7273	26.3636	35.4545	21.8182	34.5455
290	4	2	40	50	47.2727	60.9091	59.0909	50	54.5455	66.3636	48.1818	60	42.7273	60	55.4545	60	54.5455	70	70.9091	60.9091	60	64.5455	76.3636	60.9091	80	60	64.5455	70	81.8182	71.8182	70	79.0909	73.6364	73.6364	75.4545	72.7273	80.9091	60	84.5455	73.6364	85.4545	86.3636	80.9091	85.4545	79.0909	81.8182	79.0909	83.6364	80
291	4	2	1.81818	2.72727	2.72727	3.63636	1.81818	2.72727	2.72727	1.81818	1.81818	1.81818	1.81818	0.909091	0	0.909091	1.81818	1.81818	1.81818	0.909091	1.81818	2.72727	3.63636	2.72727	6.36364	1.81818	1.81818	4.54545	6.36364	2.72727	5.45455	3.63636	2.72727	4.54545	6.36364	2.72727	3.63636	5.45455	5.45455	2.72727	1.81818	2.72727	0	2.72727	1.81818	5.45455	6.36364	8.18182	0.909091
292	4	2	0	0	0	0	0	0	0	0	0	0	0	0	0	0	0	0	0	0	0	0	0	0	0	0	0	0	0	0	0	0	0	0	0	0	0	0	0	0	0	0	0	0.909091	0	0	0	0	0.909091
293	4	3	41.129	46.7742	46.7742	51.6129	39.5161	45.1613	36.2903	53.2258	39.5161	50	51.6129	50	51.6129	45.1613	49.1935	55.6452	56.4516	62.9032	55.6452	52.4194	43.5484	45.1613	53.2258	61.2903	51.6129	58.0645	56.4516	51.6129	51.6129	51.6129	51.6129	56.4516	49.1935	49.1935	58.871	55.6452	61.2903	55.6452	58.871	45.1613	55.6452	51.6129	47.5806	47.5806	52.4194	56.4516	58.0645
294	4	3	1.6129	1.6129	4.03226	4.03226	1.6129	2.41935	1.6129	3.22581	6.45161	0.806452	4.83871	1.6129	3.22581	2.41935	6.45161	0.806452	4.83871	4.03226	1.6129	3.22581	3.22581	3.22581	4.83871	2.41935	4.83871	0.806452	5.64516	3.22581	1.6129	4.03226	4.03226	4.03226	4.03226	4.03226	1.6129	4.83871	3.22581	3.22581	4.03226	2.41935	4.83871	5.64516	4.83871	4.03226	4.03226	6.45161	3.22581
295	4	3	0	0	0	0	0	0.806452	0	0	0.806452	0	0	0	0	0	0	0	0	0	0	0	0	0	0	0	0	0	0.806452	0	0	0	0	0	0	0	0	0	0	0	0.806452	0	0	0	0	0.806452	0	0	0
296	4	3	43.5484	34.6774	38.7097	40.3226	37.9032	45.1613	33.0645	36.2903	39.5161	45.1613	38.7097	52.4194	48.3871	51.6129	43.5484	47.5806	45.1613	43.5484	43.5484	43.5484	54.8387	47.5806	50.8065	55.6452	55.6452	54.0323	50	45.9677	47.5806	50.8065	47.5806	52.4194	65.3226	55.6452	62.0968	69.3548	54.0323	65.3226	54.0323	55.6452	48.3871	57.2581	59.6774	53.2258	57.2581	65.3226	58.0645
297	4	3	0	0	0	0.806452	1.6129	1.6129	3.22581	0	0.806452	0.806452	0	0.806452	0.806452	0.806452	0.806452	0.806452	0	0	0.806452	0.806452	2.41935	0.806452	1.6129	0	1.6129	1.6129	0.806452	0.806452	0.806452	0.806452	1.6129	0	0.806452	0	0	0	0	0.806452	0.806452	0.806452	0	0	0	0	0	1.6129	0
298	4	3	11.2903	11.2903	16.129	9.67742	13.7097	11.2903	8.87097	10.4839	8.06452	11.2903	8.87097	8.87097	8.06452	5.64516	10.4839	7.25806	10.4839	10.4839	10.4839	13.7097	12.0968	10.4839	9.67742	8.06452	8.87097	12.0968	8.06452	9.67742	8.87097	9.67742	10.4839	7.25806	12.0968	13.7097	8.87097	13.7097	7.25806	9.67742	8.87097	7.25806	5.64516	11.2903	6.45161	7.25806	13.7097	8.06452	8.06452
299	4	4	26.6667	30	30.8333	25	28.3333	25.8333	24.1667	28.3333	34.1667	22.5	35.8333	19.1667	28.3333	27.5	27.5	32.5	28.3333	29.1667	30	24.1667	30.8333	30	25.8333	28.3333	15.8333	31.6667	32.5	25.8333	27.5	23.3333	25	24.1667	25.8333	20	30	22.5	29.1667	26.6667	26.6667	19.1667	29.1667	22.5	27.5	21.6667	30.8333	28.3333	21.6667
300	4	4	35.8333	28.3333	35	35.8333	38.3333	31.6667	35	37.5	31.6667	42.5	37.5	40.8333	40	36.6667	40	40	33.3333	40.8333	39.1667	30	35.8333	41.6667	47.5	47.5	38.3333	45.8333	35	40	40	34.1667	37.5	40	44.1667	45	42.5	45.8333	40	51.6667	36.6667	34.1667	36.6667	45	37.5	39.1667	41.6667	42.5	48.3333
301	4	4	3.33333	1.66667	0.833333	1.66667	2.5	0.833333	1.66667	2.5	1.66667	5.83333	3.33333	0.833333	2.5	2.5	0.833333	3.33333	1.66667	0.833333	2.5	2.5	2.5	5	1.66667	1.66667	4.16667	1.66667	0.833333	4.16667	0.833333	3.33333	3.33333	5	0.833333	3.33333	5.83333	1.66667	2.5	5.83333	1.66667	1.66667	2.5	4.16667	6.66667	5	3.33333	3.33333	4.16667
302	4	4	10.8333	13.3333	14.1667	9.16667	15.8333	15.8333	14.1667	15	13.3333	18.3333	16.6667	17.5	19.1667	16.6667	15.8333	11.6667	15	18.3333	21.6667	15.8333	19.1667	20.8333	18.3333	25	17.5	11.6667	16.6667	20	27.5	20	14.1667	23.3333	25	21.6667	20.8333	18.3333	20	18.3333	14.1667	16.6667	19.1667	14.1667	20	17.5	16.6667	20.8333	21.6667
303	4	4	0	0	0	0	0.833333	0	0	0.833333	0	0.833333	0	0	0	0	0	0	0	0	0	0	0	0	0	0	0	0	0	0	0	0	0	0	0	0	0	0	0.833333	0	0	0	0	0	0	0	0	0	0
304	4	4	0	0	0	0.833333	0	0	0	0	0	0	0	0	0	0	0	0	0	0	0	0	0	0	0	0	0	0	0	0	0	0.833333	0.833333	0	0	0.833333	0	0.833333	0	0	0	0	0	0	0	0	0	0	0
305	4	4	0.833333	0	0.833333	1.66667	2.5	2.5	4.16667	3.33333	0	0	0.833333	1.66667	1.66667	1.66667	4.16667	0.833333	1.66667	0	1.66667	0	1.66667	0.833333	2.5	1.66667	1.66667	0	0.833333	0	0	0.833333	0	2.5	2.5	0.833333	2.5	1.66667	0.833333	0	1.66667	0.833333	2.5	1.66667	0.833333	3.33333	0	0	1.66667
306	4	4	7.5	5	4.16667	8.33333	3.33333	4.16667	6.66667	7.5	5.83333	4.16667	6.66667	6.66667	3.33333	9.16667	3.33333	9.16667	4.16667	7.5	6.66667	5.83333	6.66667	6.66667	6.66667	4.16667	7.5	5.83333	5	4.16667	7.5	5	3.33333	2.5	5	5.83333	2.5	4.16667	3.33333	7.5	4.16667	5.83333	1.66667	3.33333	7.5	5	2.5	1.66667	5
307	4	4	49.1667	43.3333	45.8333	48.3333	48.3333	47.5	49.1667	44.1667	51.6667	51.6667	56.6667	55.8333	46.6667	47.5	60.8333	41.6667	48.3333	67.5	57.5	59.1667	61.6667	65.8333	64.1667	65.8333	52.5	62.5	57.5	65.8333	59.1667	64.1667	67.5	60	71.6667	73.3333	72.5	76.6667	60.8333	67.5	62.5	62.5	82.5	73.3333	70.8333	68.3333	75.8333	75.8333	90
308	4	5	43.0894	49.5935	49.5935	53.6585	56.0976	52.0325	58.5366	59.3496	53.6585	46.3415	44.7154	63.4146	55.2846	54.4715	59.3496	58.5366	62.6016	60.1626	66.6667	49.5935	65.0407	55.2846	54.4715	65.0407	56.9106	66.6667	63.4146	60.9756	60.9756	59.3496	68.2927	60.9756	65.0407	64.2276	59.3496	61.7886	63.4146	60.9756	71.5447	60.9756	60.1626	65.0407	61.7886	68.2927	57.7236	59.3496	56.0976
309	4	5	3.25203	0.813008	3.25203	0.813008	3.25203	0.813008	2.43902	1.62602	1.62602	0	1.62602	1.62602	3.25203	0.813008	1.62602	1.62602	0.813008	1.62602	1.62602	0	1.62602	1.62602	1.62602	0	0.813008	2.43902	2.43902	3.25203	3.25203	1.62602	1.62602	1.62602	2.43902	4.06504	4.06504	2.43902	4.06504	3.25203	1.62602	2.43902	4.87805	3.25203	2.43902	1.62602	3.25203	4.06504	2.43902
310	4	5	4.87805	4.06504	4.87805	5.69106	8.13008	4.06504	11.3821	8.94309	3.25203	6.50407	2.43902	6.50407	9.7561	4.87805	5.69106	2.43902	10.5691	4.87805	10.5691	4.06504	8.94309	6.50407	6.50407	2.43902	8.13008	7.31707	8.13008	6.50407	8.94309	8.13008	4.87805	4.87805	7.31707	6.50407	7.31707	4.87805	7.31707	7.31707	4.87805	1.62602	5.69106	5.69106	5.69106	5.69106	5.69106	3.25203	5.69106
311	4	5	7.31707	4.06504	4.87805	4.06504	7.31707	4.06504	5.69106	2.43902	4.87805	6.50407	2.43902	5.69106	5.69106	4.87805	7.31707	2.43902	4.06504	6.50407	4.87805	3.25203	5.69106	4.06504	2.43902	4.87805	4.06504	4.06504	4.87805	4.87805	4.87805	6.50407	4.87805	3.25203	5.69106	4.06504	2.43902	3.25203	5.69106	8.13008	4.87805	4.06504	4.06504	3.25203	4.06504	5.69106	4.87805	4.87805	3.25203
312	4	6	9.30233	4.65116	8.52713	7.75194	5.42636	9.30233	7.75194	6.97674	10.8527	6.97674	6.97674	8.52713	3.87597	11.6279	6.97674	6.97674	7.75194	6.20155	10.0775	10.8527	6.97674	10.8527	8.52713	9.30233	8.52713	10.0775	9.30233	9.30233	10.8527	8.52713	10.0775	13.1783	7.75194	7.75194	10.0775	9.30233	10.0775	9.30233	10.0775	10.8527	12.4031	6.20155	10.8527	10.0775	12.4031	9.30233	6.97674
313	4	6	0.775194	0	0.775194	0.775194	0	0	0	0	0	1.55039	0	0	0	0.775194	0.775194	1.55039	0	0	0	0.775194	0	0.775194	0.775194	0.775194	0	0	0	2.32558	0	0	0	0	0.775194	0	0	0	0.775194	0.775194	0	0	0.775194	0	1.55039	0	0	0	0
314	5	1	0	0	0	0	0	0	0	0	0	0	0	0	0	0	0	0	0	0	0	0	0	0	0	0	0	0	0	0	0	0	0	0	1.08696	0	0	0	0	0	0	0	0	0	0	0	0	0	0
315	5	1	0	0	0	1.08696	0	0	0	0	0	0	0	0	0	0	0	0	0	0	0	0	0	0	1.08696	0	0	0	0	0	0	0	0	0	0	0	0	0	0	0	0	1.08696	0	0	0	0	0	0	0
316	5	1	0	0	1.08696	0	0	1.08696	0	0	0	0	0	1.08696	0	0	0	0	0	1.08696	0	0	0	0	0	0	0	0	0	0	0	0	0	0	0	0	0	0	0	0	1.08696	0	1.08696	0	0	0	0	0	0
317	5	1	0	0	1.08696	3.26087	1.08696	2.17391	7.6087	3.26087	0	3.26087	0	3.26087	2.17391	2.17391	2.17391	2.17391	5.43478	4.34783	2.17391	1.08696	3.26087	2.17391	4.34783	3.26087	2.17391	2.17391	1.08696	2.17391	3.26087	2.17391	7.6087	1.08696	0	5.43478	2.17391	2.17391	1.08696	2.17391	1.08696	2.17391	1.08696	1.08696	4.34783	2.17391	0	1.08696	3.26087
318	5	1	2.17391	3.26087	0	3.26087	3.26087	1.08696	6.52174	5.43478	6.52174	2.17391	3.26087	2.17391	3.26087	1.08696	3.26087	6.52174	1.08696	5.43478	1.08696	6.52174	4.34783	4.34783	2.17391	5.43478	5.43478	6.52174	8.69565	6.52174	5.43478	1.08696	2.17391	5.43478	2.17391	4.34783	11.9565	6.52174	2.17391	1.08696	5.43478	4.34783	7.6087	1.08696	10.8696	2.17391	9.78261	9.78261	6.52174
319	5	1	16.3043	25	23.913	22.8261	29.3478	29.3478	28.2609	25	27.1739	23.913	22.8261	18.4783	22.8261	23.913	21.7391	30.4348	19.5652	16.3043	17.3913	32.6087	23.913	16.3043	18.4783	20.6522	23.913	21.7391	22.8261	25	25	23.913	15.2174	29.3478	13.0435	15.2174	27.1739	21.7391	15.2174	17.3913	16.3043	21.7391	17.3913	19.5652	11.9565	13.0435	16.3043	20.6522	20.6522
320	5	2	0	1.14943	1.14943	0	0	0	0	0	0	0	0	0	0	0	1.14943	0	0	0	0	0	0	0	0	0	0	0	0	0	0	0	0	0	0	0	0	0	0	0	0	0	0	0	0	0	0	0	0
321	5	2	0	0	0	0	0	0	0	0	1.14943	0	0	0	0	0	0	0	0	0	0	0	0	0	1.14943	0	0	0	0	0	0	0	0	0	0	0	0	0	0	0	0	0	0	0	1.14943	0	0	0	0
322	5	2	3.44828	4.5977	0	3.44828	3.44828	4.5977	4.5977	0	3.44828	4.5977	2.29885	3.44828	2.29885	0	6.89655	4.5977	8.04598	2.29885	5.74713	6.89655	3.44828	3.44828	6.89655	5.74713	5.74713	1.14943	4.5977	6.89655	5.74713	3.44828	3.44828	2.29885	6.89655	8.04598	4.5977	9.1954	2.29885	1.14943	5.74713	3.44828	4.5977	8.04598	6.89655	4.5977	2.29885	5.74713	2.29885
323	5	2	5.74713	3.44828	1.14943	3.44828	2.29885	3.44828	3.44828	4.5977	1.14943	1.14943	3.44828	4.5977	3.44828	2.29885	5.74713	2.29885	4.5977	3.44828	2.29885	1.14943	4.5977	2.29885	2.29885	4.5977	2.29885	2.29885	3.44828	3.44828	2.29885	2.29885	3.44828	5.74713	3.44828	2.29885	3.44828	3.44828	3.44828	2.29885	2.29885	2.29885	2.29885	6.89655	3.44828	2.29885	0	2.29885	3.44828
324	5	2	0	1.14943	0	0	0	0	0	0	0	0	0	0	0	0	1.14943	0	0	0	1.14943	0	1.14943	0	1.14943	0	0	0	0	0	0	1.14943	0	0	0	1.14943	0	0	0	1.14943	0	0	0	0	1.14943	1.14943	0	0	0
325	5	2	2.29885	1.14943	1.14943	1.14943	1.14943	0	1.14943	0	0	0	0	2.29885	0	0	0	0	4.5977	1.14943	1.14943	1.14943	0	0	0	1.14943	2.29885	0	1.14943	0	0	0	0	2.29885	0	1.14943	0	0	1.14943	0	1.14943	0	1.14943	0	1.14943	0	0	0	0
326	5	2	32.1839	26.4368	28.7356	32.1839	41.3793	26.4368	27.5862	27.5862	24.1379	32.1839	34.4828	32.1839	41.3793	25.2874	34.4828	35.6322	31.0345	42.5287	44.8276	36.7816	41.3793	44.8276	49.4253	44.8276	39.0805	43.6782	39.0805	44.8276	47.1264	42.5287	45.977	43.6782	43.6782	48.2759	34.4828	42.5287	43.6782	41.3793	54.023	33.3333	44.8276	54.023	42.5287	39.0805	40.2299	49.4253	47.1264
327	5	3	0	1.11111	0	0	0	1.11111	0	0	0	0	0	1.11111	0	0	0	0	0	0	0	1.11111	0	0	0	0	0	0	0	0	0	0	0	0	0	0	0	0	0	0	1.11111	0	0	1.11111	0	0	0	0	0
328	5	3	0	0	1.11111	0	0	0	1.11111	0	1.11111	0	0	0	0	0	0	0	1.11111	0	0	1.11111	1.11111	0	1.11111	0	0	1.11111	0	0	0	0	1.11111	0	1.11111	0	0	0	1.11111	0	1.11111	1.11111	1.11111	0	0	0	1.11111	0	0
329	5	3	4.44444	5.55556	5.55556	5.55556	1.11111	4.44444	1.11111	8.88889	3.33333	3.33333	3.33333	2.22222	5.55556	4.44444	5.55556	4.44444	5.55556	6.66667	5.55556	1.11111	3.33333	8.88889	8.88889	2.22222	3.33333	2.22222	3.33333	4.44444	3.33333	6.66667	4.44444	2.22222	3.33333	2.22222	4.44444	4.44444	4.44444	2.22222	3.33333	3.33333	5.55556	3.33333	5.55556	4.44444	3.33333	2.22222	3.33333
330	5	3	1.11111	0	1.11111	0	0	2.22222	0	0	0	1.11111	0	1.11111	1.11111	0	1.11111	1.11111	0	0	0	0	1.11111	1.11111	0	1.11111	0	0	1.11111	1.11111	3.33333	0	1.11111	0	2.22222	0	0	0	0	0	0	0	0	0	1.11111	1.11111	0	2.22222	0
331	5	3	1.11111	2.22222	7.77778	4.44444	4.44444	5.55556	3.33333	5.55556	3.33333	3.33333	5.55556	1.11111	3.33333	7.77778	4.44444	3.33333	4.44444	8.88889	2.22222	3.33333	3.33333	3.33333	2.22222	3.33333	4.44444	6.66667	3.33333	3.33333	1.11111	2.22222	2.22222	4.44444	5.55556	5.55556	1.11111	7.77778	2.22222	3.33333	5.55556	2.22222	2.22222	1.11111	1.11111	3.33333	5.55556	1.11111	2.22222
332	5	3	0	1.11111	1.11111	1.11111	1.11111	0	0	0	0	1.11111	1.11111	0	0	1.11111	1.11111	0	0	0	0	0	1.11111	0	0	1.11111	0	1.11111	0	1.11111	0	0	1.11111	0	0	0	0	0	1.11111	0	0	0	0	0	0	1.11111	0	0	0
333	5	3	16.6667	15.5556	8.88889	8.88889	11.1111	21.1111	20	10	12.2222	17.7778	11.1111	16.6667	16.6667	8.88889	18.8889	12.2222	8.88889	11.1111	15.5556	16.6667	11.1111	24.4444	14.4444	8.88889	18.8889	12.2222	17.7778	7.77778	11.1111	14.4444	15.5556	21.1111	13.3333	13.3333	20	11.1111	15.5556	12.2222	20	14.4444	13.3333	11.1111	14.4444	17.7778	17.7778	11.1111	11.1111
334	5	3	20	36.6667	25.5556	26.6667	38.8889	32.2222	23.3333	27.7778	35.5556	37.7778	28.8889	31.1111	34.4444	34.4444	33.3333	37.7778	22.2222	27.7778	31.1111	33.3333	21.1111	33.3333	30	27.7778	37.7778	24.4444	40	35.5556	27.7778	30	37.7778	35.5556	36.6667	40	35.5556	34.4444	44.4444	30	35.5556	47.7778	36.6667	40	27.7778	34.4444	37.7778	23.3333	28.8889
335	5	4	0	0	0	0	0.925926	0	0	0	0	0	0	0	0	0	0	0	0	0	0	0	0	0	0	0	0	0	0	0	0	0	0	0	0	0	0	0	0	0	0	0	0	0	0	0	0	0	0
336	5	4	0.925926	0.925926	0	0.925926	0.925926	0.925926	0	0.925926	0.925926	0.925926	0.925926	0.925926	0	0	0	0.925926	0	0.925926	0.925926	0	0.925926	0	0	0	0	0	1.85185	0.925926	0	0	0.925926	1.85185	0	0	0	0.925926	0	0	0.925926	0.925926	0	0	0.925926	0	0.925926	0	0.925926
337	5	4	0	0	0	0	0	0.925926	0.925926	0	0	0	0	0.925926	0	0	0	0	0	0	1.85185	0	0	0	0	0	0	0	0	0.925926	0.925926	0	0.925926	0	0.925926	0.925926	1.85185	0	0	0	0	0	0	0	0	0	0	0	0.925926
338	5	4	0	0	0.925926	0	0	0	0.925926	0	0	0	0	0	0	0	0	0	0	0	0	0	0	0	0	0	0	0	0	0	0	0	0	0	0	0	0	0	0	0	0	0	0	0	0	0	0	0	0.925926
339	5	4	0.925926	0	0	2.77778	0	1.85185	0	1.85185	0.925926	0.925926	1.85185	0.925926	0.925926	0	0	1.85185	1.85185	0.925926	1.85185	0	0.925926	1.85185	0	0.925926	1.85185	0	0	2.77778	0	0	1.85185	0	0	0.925926	0	0.925926	0	0	0	0.925926	0	0	0	0	0	0	0
340	5	4	1.85185	1.85185	1.85185	1.85185	0.925926	1.85185	0.925926	1.85185	0	0.925926	0.925926	1.85185	1.85185	2.77778	0	0	0.925926	0	1.85185	0	0.925926	0.925926	0.925926	1.85185	1.85185	0.925926	0	2.77778	0.925926	0	0	0.925926	0	0	0.925926	0.925926	1.85185	0.925926	0.925926	0.925926	0	1.85185	0.925926	0.925926	0	1.85185	1.85185
341	5	4	3.7037	5.55556	3.7037	5.55556	4.62963	4.62963	4.62963	2.77778	8.33333	7.40741	1.85185	2.77778	2.77778	5.55556	4.62963	4.62963	2.77778	5.55556	3.7037	5.55556	3.7037	1.85185	0.925926	4.62963	1.85185	7.40741	5.55556	1.85185	3.7037	5.55556	1.85185	7.40741	1.85185	3.7037	2.77778	0.925926	3.7037	3.7037	5.55556	2.77778	6.48148	6.48148	0.925926	1.85185	10.1852	1.85185	0.925926
342	5	4	2.77778	0.925926	0	0	0.925926	0.925926	0.925926	0	0.925926	1.85185	0	0.925926	0	0	1.85185	0	0	0	0	0	0.925926	0	0	1.85185	0.925926	0.925926	0	0	0	0	0	0	0.925926	1.85185	0	0.925926	0	0	0.925926	0.925926	0	0.925926	0	0.925926	0	0	0
343	5	4	3.7037	0.925926	4.62963	0.925926	4.62963	1.85185	0.925926	1.85185	1.85185	0.925926	2.77778	0.925926	3.7037	0.925926	2.77778	5.55556	2.77778	1.85185	2.77778	0	1.85185	4.62963	2.77778	0	3.7037	0.925926	0.925926	0	1.85185	1.85185	4.62963	0	6.48148	3.7037	0	1.85185	3.7037	1.85185	0.925926	2.77778	0.925926	1.85185	3.7037	1.85185	1.85185	0.925926	0
344	5	5	6.61157	3.30579	5.78512	4.95868	5.78512	1.65289	4.13223	6.61157	4.13223	4.95868	2.47934	4.13223	5.78512	3.30579	8.26446	4.95868	9.09091	4.95868	2.47934	4.95868	4.95868	3.30579	0.826446	3.30579	4.95868	1.65289	3.30579	4.13223	3.30579	7.43802	3.30579	4.13223	1.65289	3.30579	3.30579	0.826446	4.13223	2.47934	5.78512	4.95868	4.95868	8.26446	3.30579	5.78512	3.30579	4.95868	1.65289
345	5	5	2.47934	0	2.47934	0	4.13223	4.95868	5.78512	2.47934	4.95868	4.13223	1.65289	2.47934	6.61157	6.61157	4.13223	0.826446	8.26446	4.13223	4.13223	6.61157	4.95868	3.30579	5.78512	4.13223	4.95868	4.95868	3.30579	4.13223	2.47934	4.95868	6.61157	4.13223	4.13223	4.95868	8.26446	2.47934	4.95868	9.09091	6.61157	1.65289	4.13223	4.95868	5.78512	0.826446	7.43802	4.95868	4.13223
346	5	5	0	0	0	0	0	0	0.826446	0	0	0	1.65289	0	0	0	0	0	0	0	0	0	1.65289	0	0	1.65289	0	0	0	0	0	0	0.826446	0.826446	0	0	0	1.65289	0	0	0.826446	0	0	0.826446	0	0.826446	0	0	0
347	5	5	0	0	0	0	0	0.826446	0	0	0	0	0	0	0.826446	0.826446	0	0	0	0	0	0	0	0	0	0	0	0	0	0	0.826446	0	0.826446	0	0	0	0	0	0	0	0	0	0	0	0.826446	0	0	0	0
348	5	5	3.30579	1.65289	0.826446	0	1.65289	2.47934	0	0.826446	0.826446	1.65289	0	0	0	0	0	0.826446	3.30579	0.826446	0	0	0.826446	0.826446	0	0	0.826446	0	0	0.826446	0	0.826446	0	0	0	0.826446	1.65289	0	0	0	1.65289	0	0.826446	0	0.826446	1.65289	1.65289	1.65289	0.826446
349	5	5	0.826446	0.826446	1.65289	0.826446	1.65289	0.826446	1.65289	0.826446	1.65289	0.826446	1.65289	0.826446	0.826446	0.826446	0	0	2.47934	0	0	0	0.826446	0	1.65289	0	0	0.826446	0	0	0	0	0.826446	0.826446	0	1.65289	0.826446	0	0	0	0	0	0.826446	0	0	0.826446	0	0	0.826446
350	5	5	37.1901	33.8843	34.7107	39.6694	28.9256	34.7107	38.843	45.4545	39.6694	29.7521	27.2727	38.0165	42.1488	42.9752	38.843	33.8843	38.0165	39.6694	36.3636	42.1488	42.9752	46.281	43.8017	44.6281	33.8843	47.9339	36.3636	40.4959	41.3223	46.281	50.4132	42.1488	47.9339	45.4545	46.281	41.3223	50.4132	40.4959	57.0248	43.8017	42.1488	44.6281	42.9752	49.5868	52.0661	43.8017	57.0248
351	5	6	4.70588	4.70588	3.52941	5.88235	7.05882	4.70588	2.35294	2.35294	2.35294	1.17647	5.88235	3.52941	2.35294	3.52941	5.88235	1.17647	2.35294	1.17647	8.23529	4.70588	0	5.88235	2.35294	1.17647	5.88235	1.17647	3.52941	3.52941	3.52941	3.52941	2.35294	5.88235	0	3.52941	7.05882	4.70588	8.23529	5.88235	4.70588	4.70588	4.70588	1.17647	3.52941	5.88235	2.35294	7.05882	5.88235
352	5	6	0	0	2.35294	0	0	1.17647	0	0	1.17647	0	0	0	0	0	1.17647	0	0	0	0	0	0	0	0	0	0	0	1.17647	0	1.17647	0	1.17647	0	0	1.17647	1.17647	0	0	0	0	0	2.35294	0	0	1.17647	0	0	0
353	5	6	1.17647	3.52941	3.52941	4.70588	5.88235	2.35294	3.52941	4.70588	1.17647	7.05882	1.17647	5.88235	5.88235	4.70588	2.35294	8.23529	2.35294	4.70588	1.17647	7.05882	3.52941	10.5882	2.35294	1.17647	3.52941	5.88235	0	5.88235	4.70588	7.05882	4.70588	3.52941	9.41176	2.35294	2.35294	4.70588	2.35294	3.52941	4.70588	5.88235	4.70588	4.70588	3.52941	4.70588	1.17647	5.88235	4.70588
354	5	6	0	1.17647	0	1.17647	0	0	0	0	1.17647	0	0	0	1.17647	0	0	0	0	1.17647	0	0	0	0	0	0	0	0	1.17647	0	0	0	1.17647	1.17647	0	0	0	0	0	0	0	0	1.17647	0	0	2.35294	0	2.35294	0
355	6	1	48.3607	44.2623	41.8033	61.4754	54.0984	36.0656	35.2459	55.7377	47.541	60.6557	49.1803	62.2951	59.8361	50	63.9344	58.1967	54.0984	65.5738	56.5574	74.5902	57.377	52.459	72.9508	66.3934	53.2787	59.0164	59.0164	71.3115	62.2951	59.8361	65.5738	56.5574	68.0328	70.4918	68.8525	65.5738	59.0164	67.2131	58.1967	54.918	66.3934	61.4754	61.4754	63.9344	61.4754	68.0328	63.9344
356	6	1	58.1967	46.7213	61.4754	53.2787	69.6721	41.8033	63.1148	59.8361	70.4918	54.918	63.9344	58.1967	65.5738	62.2951	65.5738	57.377	55.7377	55.7377	54.0984	62.2951	56.5574	63.9344	67.2131	66.3934	62.2951	72.1311	50	59.8361	77.8689	56.5574	73.7705	62.2951	54.918	56.5574	70.4918	65.5738	55.7377	72.1311	64.7541	67.2131	64.7541	61.4754	66.3934	66.3934	65.5738	63.9344	63.9344
357	6	1	8.19672	10.6557	12.2951	9.83607	9.01639	6.55738	10.6557	10.6557	16.3934	9.83607	9.01639	12.2951	17.2131	11.4754	12.2951	12.2951	9.83607	14.7541	8.19672	10.6557	6.55738	9.83607	12.2951	12.2951	10.6557	12.2951	14.7541	12.2951	13.1148	9.01639	13.9344	10.6557	10.6557	15.5738	11.4754	9.83607	10.6557	5.7377	12.2951	11.4754	9.83607	7.37705	13.1148	12.2951	9.83607	4.91803	9.83607
358	6	1	0	0	0	0	0	0	0	0	0	0	0	0	0.819672	0	0	0	0	0	0	0	0	0	0	0	0	0	0	0	0	0	0	0	0	0	0	0	0	0	0	0	0	0	0	0	0	0	0
359	6	1	3.27869	6.55738	5.7377	2.45902	5.7377	4.91803	4.09836	9.83607	5.7377	3.27869	4.09836	4.91803	3.27869	3.27869	0	6.55738	0.819672	6.55738	3.27869	5.7377	7.37705	4.09836	6.55738	5.7377	3.27869	4.09836	4.09836	4.91803	3.27869	5.7377	7.37705	6.55738	5.7377	5.7377	4.09836	2.45902	6.55738	4.09836	9.83607	0.819672	3.27869	2.45902	3.27869	7.37705	6.55738	4.09836	7.37705
360	6	1	0	0	0	0	0	0	0	0	0	0	0	0.819672	0	0	0	0	0	0	0	0	0	0	0	0	0	0	0	0	0	0	0	0	0	0	0	0	0	0	0	0	0	0	0	0	0	0	0
361	6	1	1.63934	0.819672	1.63934	0	0.819672	0	0	0	0	0	0	0	0.819672	1.63934	0	0	0	0	0	0	0	0	0.819672	0	0	0	0	0	0	0	0	0	0	0	0	0	0	0	0	0	0	0	0	0.819672	0	0	0
362	6	1	0	0	0	0.819672	0	0	0	0	0	0	0	0	0	0.819672	0	0	0	0	0	0	0	0	0	0	0	0	0	0	0	0.819672	0	0	0.819672	0	0	0	0	0	0	0	0	0	0	0	0	0	0.819672
363	6	1	8.19672	4.91803	4.09836	2.45902	2.45902	2.45902	3.27869	1.63934	3.27869	3.27869	4.91803	4.91803	4.09836	5.7377	3.27869	2.45902	4.09836	6.55738	5.7377	3.27869	4.09836	3.27869	4.09836	4.09836	6.55738	1.63934	3.27869	4.09836	4.09836	2.45902	1.63934	3.27869	1.63934	1.63934	3.27869	0.819672	4.09836	5.7377	0.819672	1.63934	0.819672	0	0.819672	1.63934	5.7377	4.09836	4.91803
364	6	1	0	0	0	0.819672	0.819672	0.819672	1.63934	0	0	0	0	0.819672	0.819672	0.819672	0	0	0.819672	0	0	0	0.819672	0	0	0	0	0	0	0	0	0.819672	0	0.819672	0	1.63934	0.819672	0.819672	0	1.63934	0	0	0.819672	0	0	0	2.45902	0	1.63934
365	6	1	0.819672	4.91803	4.09836	3.27869	2.45902	2.45902	2.45902	0.819672	4.09836	3.27869	4.09836	0.819672	2.45902	2.45902	4.91803	1.63934	3.27869	4.91803	4.09836	2.45902	3.27869	1.63934	0.819672	2.45902	4.09836	4.09836	4.09836	2.45902	3.27869	3.27869	2.45902	4.91803	3.27869	1.63934	4.09836	4.91803	3.27869	4.91803	2.45902	3.27869	0.819672	1.63934	4.91803	0.819672	0.819672	2.45902	5.7377
366	6	1	7.37705	4.91803	4.91803	6.55738	7.37705	3.27869	3.27869	4.91803	9.01639	4.09836	0	9.01639	7.37705	3.27869	3.27869	3.27869	4.91803	8.19672	4.09836	1.63934	9.01639	6.55738	4.91803	2.45902	5.7377	4.09836	3.27869	8.19672	12.2951	6.55738	7.37705	4.09836	5.7377	6.55738	6.55738	7.37705	4.91803	7.37705	7.37705	10.6557	10.6557	9.83607	12.2951	4.91803	8.19672	7.37705	7.37705
367	6	1	22.1311	22.9508	15.5738	13.9344	13.9344	19.6721	18.8525	21.3115	23.7705	16.3934	16.3934	22.9508	12.2951	18.0328	17.2131	22.1311	14.7541	18.8525	22.9508	27.0492	9.01639	24.5902	14.7541	21.3115	21.3115	18.0328	20.4918	17.2131	17.2131	22.1311	17.2131	17.2131	22.1311	13.9344	23.7705	19.6721	19.6721	21.3115	22.1311	16.3934	22.1311	12.2951	21.3115	21.3115	20.4918	16.3934	19.6721
368	6	2	30.1587	36.5079	37.3016	42.8571	42.0635	44.4444	38.8889	32.5397	38.8889	39.6825	28.5714	35.7143	34.9206	49.2063	48.4127	29.3651	50	43.6508	38.0952	50	38.0952	42.0635	40.4762	36.5079	53.9683	36.5079	43.6508	52.381	46.8254	46.8254	38.0952	44.4444	45.2381	40.4762	42.0635	45.2381	45.2381	36.5079	38.8889	30.1587	36.5079	34.9206	39.6825	39.6825	33.3333	40.4762	40.4762
369	6	2	28.5714	30.1587	32.5397	28.5714	39.6825	29.3651	35.7143	30.1587	37.3016	33.3333	33.3333	34.9206	31.746	27.7778	38.0952	45.2381	39.6825	46.8254	51.5873	33.3333	42.0635	38.0952	34.9206	37.3016	37.3016	36.5079	41.2698	45.2381	48.4127	47.619	38.8889	41.2698	46.0317	47.619	40.4762	35.7143	34.9206	49.2063	42.8571	50.7937	42.8571	42.0635	39.6825	38.8889	42.0635	43.6508	35.7143
370	6	2	57.9365	60.3175	57.1429	57.1429	61.1111	66.6667	63.4921	61.9048	54.7619	67.4603	60.3175	54.7619	59.5238	69.0476	62.6984	65.873	65.873	60.3175	67.4603	67.4603	59.5238	60.3175	63.4921	63.4921	65.873	62.6984	61.1111	67.4603	57.1429	61.9048	74.6032	56.3492	73.0159	65.873	57.1429	58.7302	62.6984	64.2857	56.3492	66.6667	69.0476	65.873	61.9048	63.4921	53.9683	67.4603	70.6349
371	6	2	10.3175	5.55556	5.55556	3.96825	1.5873	7.14286	6.34921	7.14286	6.34921	7.93651	6.34921	6.34921	5.55556	2.38095	7.93651	7.93651	3.96825	8.73016	12.6984	5.55556	4.7619	10.3175	7.14286	11.1111	6.34921	7.93651	7.14286	4.7619	11.1111	5.55556	7.93651	9.52381	3.1746	11.9048	6.34921	4.7619	7.14286	3.96825	6.34921	9.52381	7.14286	5.55556	5.55556	3.1746	9.52381	2.38095	8.73016
372	6	2	8.73016	14.2857	11.1111	12.6984	9.52381	11.9048	8.73016	15.0794	11.1111	7.93651	12.6984	10.3175	13.4921	10.3175	15.873	12.6984	11.1111	18.254	9.52381	14.2857	13.4921	10.3175	16.6667	13.4921	10.3175	12.6984	5.55556	11.9048	11.1111	12.6984	9.52381	12.6984	19.0476	10.3175	13.4921	9.52381	9.52381	9.52381	7.14286	6.34921	6.34921	6.34921	9.52381	12.6984	7.14286	7.14286	7.14286
373	6	2	0	0.793651	2.38095	1.5873	0	0	0	1.5873	1.5873	2.38095	0.793651	0.793651	1.5873	1.5873	0.793651	0.793651	3.1746	1.5873	0.793651	0	1.5873	0.793651	0	3.1746	0	0.793651	1.5873	0.793651	0.793651	0.793651	0.793651	0	0	0	0.793651	0	0.793651	0	1.5873	0.793651	0.793651	0	1.5873	0.793651	1.5873	0.793651	0.793651
374	6	2	3.96825	2.38095	3.1746	2.38095	2.38095	2.38095	2.38095	2.38095	3.1746	3.1746	5.55556	3.96825	2.38095	3.1746	3.96825	3.1746	4.7619	3.96825	4.7619	3.96825	2.38095	1.5873	5.55556	1.5873	2.38095	7.14286	3.96825	6.34921	7.14286	3.1746	3.1746	3.1746	3.96825	3.96825	5.55556	3.1746	2.38095	2.38095	3.1746	3.1746	5.55556	7.93651	4.7619	3.96825	4.7619	7.93651	3.96825
375	6	2	0	0	0	0	0	0	0	0	0	0	0	0	0	0	0	0	0	0	0	0	0	0	0	0	0	0	0	0	0	0	0	0	0	0	0	0	0	0	0	0	0	0	0	0	0	0	0
376	6	2	0	0	0	0	0	0	0	0	0	0	0	0	0	0	0	0	0	0	0	0	0	0	0	0	0	0	0.793651	0.793651	0	0	0	0	0	0	0	0	0	0	0	0	0	0	0	0	0	0	0
377	6	2	2.38095	2.38095	0.793651	0.793651	1.5873	2.38095	1.5873	0.793651	2.38095	0	2.38095	3.96825	1.5873	3.96825	0.793651	1.5873	3.1746	4.7619	2.38095	1.5873	3.1746	1.5873	2.38095	2.38095	0.793651	1.5873	1.5873	3.96825	3.1746	1.5873	2.38095	3.1746	2.38095	3.1746	0	0.793651	3.1746	0.793651	3.1746	5.55556	2.38095	4.7619	0.793651	6.34921	3.96825	0.793651	0.793651
378	6	2	0	0.793651	0	1.5873	0	0	0	1.5873	0.793651	0	0	0.793651	0.793651	0.793651	0	1.5873	0	0	0	2.38095	0	0.793651	0	0	0	0	0	0.793651	0	0	0	0	0.793651	3.1746	0	0	0.793651	0	1.5873	0.793651	0	0.793651	0	0	0.793651	0	0.793651
379	6	2	2.38095	2.38095	4.7619	0.793651	1.5873	4.7619	1.5873	0.793651	3.96825	1.5873	2.38095	5.55556	5.55556	0	1.5873	2.38095	1.5873	3.96825	2.38095	3.1746	1.5873	2.38095	2.38095	1.5873	3.1746	3.1746	1.5873	2.38095	2.38095	2.38095	3.96825	0.793651	0.793651	1.5873	0.793651	3.1746	1.5873	0.793651	0.793651	1.5873	0	2.38095	5.55556	0	3.1746	1.5873	3.96825
380	6	2	3.96825	2.38095	3.1746	1.5873	3.1746	6.34921	2.38095	5.55556	3.1746	3.96825	5.55556	3.1746	3.1746	3.96825	3.1746	1.5873	3.1746	4.7619	4.7619	3.96825	5.55556	2.38095	3.96825	2.38095	1.5873	2.38095	1.5873	3.1746	0.793651	0.793651	3.96825	2.38095	3.1746	3.1746	3.96825	0.793651	0.793651	0	0.793651	3.96825	3.1746	2.38095	0.793651	3.1746	2.38095	0	1.5873
381	6	3	15.0376	15.7895	13.5338	18.797	16.5414	18.797	18.797	17.2932	17.2932	12.782	15.7895	9.02256	15.0376	10.5263	18.797	17.2932	22.5564	15.7895	19.5489	12.0301	21.8045	24.0602	12.782	18.797	12.782	20.3008	13.5338	31.5789	24.0602	23.3083	24.812	13.5338	22.5564	18.0451	21.0526	24.0602	15.7895	19.5489	27.0677	20.3008	21.0526	18.0451	15.0376	16.5414	19.5489	17.2932	18.797
382	6	3	12.782	17.2932	16.5414	17.2932	20.3008	16.5414	15.7895	17.2932	9.02256	11.2782	6.01504	12.782	10.5263	15.7895	13.5338	17.2932	16.5414	17.2932	18.797	18.797	15.0376	12.782	19.5489	15.0376	17.2932	14.2857	16.5414	12.782	18.797	13.5338	17.2932	14.2857	16.5414	15.7895	14.2857	14.2857	17.2932	12.0301	9.77444	10.5263	10.5263	10.5263	12.782	13.5338	14.2857	15.7895	14.2857
383	6	3	55.6391	65.4135	68.4211	62.406	57.1429	63.9098	64.6617	47.3684	60.9023	71.4286	57.8947	56.391	60.9023	62.406	59.3985	60.1504	54.8872	68.4211	63.1579	63.9098	72.9323	64.6617	57.1429	63.9098	63.1579	62.406	65.4135	66.1654	62.406	56.391	70.6767	63.1579	66.9173	63.9098	63.1579	63.1579	63.1579	60.9023	64.6617	58.6466	66.1654	59.3985	60.1504	66.1654	49.6241	62.406	57.1429
384	6	3	19.5489	10.5263	10.5263	15.0376	17.2932	11.2782	12.782	14.2857	15.0376	9.77444	12.782	12.0301	16.5414	14.2857	16.5414	15.0376	18.797	7.5188	14.2857	11.2782	9.77444	14.2857	13.5338	20.3008	8.27068	14.2857	12.782	15.7895	15.0376	12.782	9.02256	10.5263	12.782	15.7895	15.0376	8.27068	7.5188	10.5263	8.27068	11.2782	9.02256	10.5263	6.01504	14.2857	9.02256	10.5263	8.27068
385	6	3	2.25564	3.00752	2.25564	1.50376	2.25564	1.50376	0	0.75188	0	3.00752	1.50376	1.50376	3.00752	1.50376	1.50376	3.00752	2.25564	2.25564	5.26316	5.26316	2.25564	1.50376	3.7594	3.00752	4.51128	2.25564	3.00752	2.25564	2.25564	2.25564	3.7594	2.25564	4.51128	2.25564	4.51128	0.75188	5.26316	4.51128	3.7594	2.25564	2.25564	3.7594	4.51128	3.00752	3.00752	3.00752	3.00752
386	6	3	1.50376	0.75188	3.7594	0	1.50376	1.50376	1.50376	0.75188	1.50376	0.75188	0	0.75188	2.25564	2.25564	0.75188	0.75188	1.50376	2.25564	0.75188	0	1.50376	3.7594	1.50376	0	0.75188	2.25564	0.75188	0.75188	0.75188	2.25564	1.50376	2.25564	3.00752	2.25564	0.75188	2.25564	0.75188	0.75188	1.50376	1.50376	1.50376	3.7594	0.75188	2.25564	0	1.50376	0
387	6	3	0	0	0	0	0	0	0.75188	0	0	0	0.75188	0	0.75188	0	0	0	0	0	0	0.75188	0.75188	0	0	0	0	0	0	0	0	0	0	0.75188	0.75188	0.75188	0	0	0	0	0	0	0	0	0	0	0	0	0
388	6	3	0	0	0.75188	0	0	1.50376	0.75188	0	0	0	0	0.75188	0	0	0	0	0	0	0	0	0	0	0	0	0	0	0	0	0	0	0	0	0.75188	0	0	0	0	0	0	0	0	0	0	0	0	0	0
389	6	3	0	0	0	0	0	0	0	0	0	0	0	0	0	0	0	0	0	0	0	0	0	0	0	0	0	0	0	0	0	0	0	0	0	0	0	0	0.75188	0	0	0	0.75188	0	0	0	0	0	0
390	6	3	0	0	0	0	0	0	0	0	0	0.75188	0	0	0	0	0	0	0	0	0	0	0	0	0	0	0	0	0	0	0	0	0	0	0	0	0	0	0	0	0	0	0	0	0	0	0	0	0
391	6	3	0.75188	1.50376	0.75188	2.25564	0.75188	2.25564	0	2.25564	0.75188	0	3.00752	0.75188	0.75188	0.75188	1.50376	1.50376	0.75188	0.75188	1.50376	0.75188	2.25564	0.75188	0	0.75188	0	2.25564	0.75188	1.50376	0	0.75188	1.50376	0	2.25564	2.25564	0.75188	2.25564	0	1.50376	2.25564	0.75188	0.75188	6.01504	0	1.50376	0.75188	1.50376	1.50376
392	6	3	1.50376	0.75188	0	0.75188	0	0	0	0	0.75188	0.75188	0	0	0.75188	0	0	0	0	0	0	1.50376	0.75188	0	0	0	0	0	0	0	0	0.75188	0	0	0	0	0.75188	0	0	0	0	0	0	0	0	0	0	0	0
393	6	3	3.7594	5.26316	3.7594	2.25564	1.50376	3.00752	0.75188	1.50376	2.25564	1.50376	1.50376	5.26316	3.7594	3.7594	2.25564	0	0	1.50376	0.75188	2.25564	1.50376	0.75188	4.51128	1.50376	4.51128	3.00752	4.51128	2.25564	2.25564	2.25564	3.00752	1.50376	3.00752	3.00752	5.26316	3.00752	5.26316	5.26316	1.50376	1.50376	3.00752	2.25564	2.25564	6.01504	2.25564	4.51128	3.7594
394	6	3	0.75188	2.25564	1.50376	0	0	0.75188	0	0	1.50376	0	1.50376	1.50376	0	0.75188	0	1.50376	0	1.50376	1.50376	0.75188	0.75188	1.50376	2.25564	0	2.25564	0.75188	1.50376	1.50376	1.50376	0	0.75188	3.00752	1.50376	0.75188	1.50376	1.50376	2.25564	2.25564	2.25564	2.25564	1.50376	1.50376	3.7594	3.00752	3.7594	1.50376	1.50376
395	6	3	0	0	3.00752	0.75188	1.50376	0.75188	0	1.50376	0.75188	0	0	0	0	0	0	0	0	0	0	0	0	0	0	0	0	0	0	0	0	0	0	0	0	0	0	0	0	0	0	0	0	0	0	0	0	0	0
396	6	3	1.50376	2.25564	3.00752	3.7594	3.7594	2.25564	0	3.00752	3.00752	4.51128	1.50376	3.7594	5.26316	2.25564	1.50376	3.00752	4.51128	4.51128	3.00752	2.25564	2.25564	3.00752	1.50376	4.51128	3.00752	2.25564	3.00752	0.75188	1.50376	3.00752	2.25564	2.25564	0	0.75188	2.25564	3.00752	4.51128	0.75188	3.00752	3.00752	3.00752	0.75188	2.25564	4.51128	1.50376	0.75188	0.75188
397	6	3	0.75188	0.75188	0.75188	0.75188	0.75188	3.00752	0	2.25564	0.75188	0	0.75188	1.50376	0.75188	1.50376	0.75188	0.75188	1.50376	1.50376	2.25564	1.50376	1.50376	1.50376	2.25564	0.75188	1.50376	2.25564	2.25564	1.50376	1.50376	2.25564	0.75188	3.00752	1.50376	0.75188	2.25564	3.00752	3.00752	0	1.50376	4.51128	3.00752	2.25564	4.51128	0	3.00752	1.50376	3.00752
398	6	4	15.873	11.1111	11.1111	7.93651	15.0794	15.0794	14.2857	13.4921	18.254	13.4921	15.873	8.73016	20.6349	15.0794	13.4921	17.4603	15.0794	15.873	17.4603	19.8413	15.873	18.254	22.2222	23.8095	14.2857	21.4286	20.6349	22.2222	19.0476	20.6349	23.0159	19.8413	21.4286	18.254	23.0159	19.8413	21.4286	23.0159	19.0476	25.3968	20.6349	20.6349	19.8413	22.2222	19.0476	19.8413	19.0476
399	6	4	53.9683	57.9365	59.5238	55.5556	61.9048	57.1429	58.7302	63.4921	56.3492	53.9683	65.873	53.1746	63.4921	61.1111	56.3492	69.0476	57.9365	57.9365	61.1111	65.0794	57.1429	71.4286	55.5556	66.6667	65.0794	52.381	59.5238	72.2222	55.5556	63.4921	68.254	57.9365	69.8413	65.0794	57.9365	59.5238	58.7302	53.9683	65.0794	59.5238	71.4286	53.9683	64.2857	54.7619	64.2857	68.254	53.9683
400	6	4	6.34921	7.93651	5.55556	11.9048	7.93651	14.2857	9.52381	9.52381	10.3175	7.93651	7.14286	10.3175	13.4921	8.73016	7.14286	15.873	7.14286	11.9048	10.3175	7.14286	14.2857	11.9048	4.7619	7.14286	9.52381	8.73016	10.3175	9.52381	10.3175	4.7619	6.34921	5.55556	16.6667	8.73016	11.9048	12.6984	4.7619	5.55556	3.96825	11.1111	6.34921	10.3175	7.14286	5.55556	6.34921	6.34921	9.52381
401	6	4	1.5873	3.1746	4.7619	3.96825	3.1746	4.7619	1.5873	3.1746	3.96825	1.5873	2.38095	5.55556	6.34921	1.5873	6.34921	4.7619	2.38095	7.93651	3.96825	5.55556	7.93651	3.1746	2.38095	3.1746	4.7619	5.55556	7.93651	4.7619	5.55556	3.1746	2.38095	8.73016	5.55556	4.7619	2.38095	5.55556	4.7619	3.1746	6.34921	3.1746	6.34921	6.34921	4.7619	4.7619	6.34921	3.96825	5.55556
402	6	4	3.1746	0	2.38095	0	4.7619	1.5873	2.38095	2.38095	2.38095	2.38095	3.1746	5.55556	0.793651	1.5873	3.96825	3.96825	3.1746	3.1746	4.7619	1.5873	5.55556	3.1746	3.96825	3.1746	3.96825	4.7619	6.34921	1.5873	1.5873	6.34921	3.1746	4.7619	0.793651	7.14286	7.14286	7.93651	2.38095	4.7619	3.96825	3.1746	2.38095	4.7619	7.14286	7.14286	4.7619	1.5873	3.1746
403	6	4	0	0.793651	0	0	0	0	0	0	0.793651	0.793651	0	0	0	0	0	0.793651	0	0	0.793651	1.5873	0	0	1.5873	1.5873	0	0.793651	0	0	0	0.793651	0	0.793651	0	0.793651	0	0.793651	0	0	1.5873	0	0	0.793651	0	0	0.793651	0.793651	0.793651
404	6	4	2.38095	0	0	0	0.793651	0	0	0.793651	0.793651	0	0	0	0	0	0	0	0	0	0	0	0	0	0	0	0	0	0	0	0	0	0	0	0	0	0	0	0	0	0	0	0	0	0	0	0	0	0
405	6	4	0	0	0	0	0	0.793651	0	0	0	0	0	0	0	0	0	0	0	0	0	0	0	0	0	0	0	0	0	0.793651	0	0	0	0.793651	0	0	0	0	0	0	0	0.793651	0.793651	0	0	0	0.793651	0	0
406	6	4	0.793651	2.38095	0	3.1746	0.793651	0	0.793651	0	0	0	0	0.793651	0	0	0	0	0	0	0	0	0	0	0	0	0	0	0	0	0	0	0	0	0	0	0	0	0	0	0	0	0	0	0	0	0	0	0
407	6	4	0	0	0.793651	0	0	0	0	0	0	0	0	0.793651	0	0.793651	0	0	0	0	0	0	0	0	0	0	0	0	0	0	0	0	0	0	0	0	0	0	0	0	0	0	0	0	0	0	0	0	0
408	6	4	1.5873	0.793651	0	0.793651	2.38095	0.793651	1.5873	0.793651	0.793651	0.793651	1.5873	1.5873	0.793651	0	1.5873	0.793651	0	2.38095	0.793651	1.5873	1.5873	1.5873	3.96825	1.5873	0.793651	0.793651	0.793651	1.5873	3.96825	2.38095	2.38095	1.5873	1.5873	2.38095	0.793651	0.793651	0	1.5873	2.38095	0.793651	1.5873	0.793651	0	0	1.5873	1.5873	3.1746
409	6	4	13.4921	10.3175	11.1111	15.0794	13.4921	19.0476	15.873	16.6667	17.4603	10.3175	11.1111	13.4921	16.6667	16.6667	8.73016	11.1111	13.4921	10.3175	11.9048	8.73016	9.52381	12.6984	11.9048	12.6984	15.0794	11.9048	15.0794	11.1111	7.14286	7.14286	7.14286	11.1111	8.73016	13.4921	9.52381	9.52381	13.4921	8.73016	9.52381	7.93651	6.34921	15.873	7.93651	6.34921	8.73016	8.73016	6.34921
410	6	5	56.7797	52.5424	55.0847	53.3898	64.4068	44.0678	52.5424	48.3051	63.5593	50.8475	51.6949	52.5424	48.3051	56.7797	59.322	46.6102	60.1695	60.1695	55.0847	52.5424	54.2373	66.9492	45.7627	72.0339	55.0847	56.7797	57.6271	67.7966	55.0847	54.2373	61.0169	50	55.9322	63.5593	50.8475	71.1864	62.7119	66.1017	52.5424	54.2373	61.0169	53.3898	57.6271	61.0169	59.322	50	60.1695
411	6	5	10.1695	10.1695	8.47458	7.62712	9.32203	8.47458	7.62712	5.9322	11.0169	2.54237	11.8644	8.47458	13.5593	11.0169	5.08475	9.32203	13.5593	7.62712	12.7119	6.77966	6.77966	11.0169	10.1695	10.1695	8.47458	11.0169	8.47458	8.47458	11.0169	13.5593	10.1695	9.32203	7.62712	6.77966	10.1695	7.62712	10.1695	6.77966	10.1695	5.9322	5.08475	6.77966	5.9322	6.77966	6.77966	6.77966	5.08475
412	6	5	0	3.38983	4.23729	0	1.69492	2.54237	2.54237	4.23729	2.54237	4.23729	2.54237	1.69492	1.69492	0.847458	0	0.847458	5.9322	5.9322	3.38983	5.9322	1.69492	2.54237	3.38983	2.54237	1.69492	2.54237	3.38983	0.847458	1.69492	2.54237	3.38983	1.69492	3.38983	5.9322	1.69492	9.32203	3.38983	3.38983	2.54237	0.847458	1.69492	3.38983	4.23729	4.23729	4.23729	2.54237	1.69492
413	6	5	5.9322	4.23729	5.08475	2.54237	3.38983	5.08475	6.77966	5.9322	5.9322	2.54237	2.54237	5.9322	6.77966	2.54237	5.08475	6.77966	8.47458	8.47458	6.77966	5.08475	11.0169	4.23729	5.08475	6.77966	7.62712	5.08475	8.47458	11.8644	6.77966	8.47458	11.8644	9.32203	6.77966	7.62712	9.32203	7.62712	7.62712	9.32203	8.47458	8.47458	7.62712	7.62712	12.7119	5.08475	6.77966	7.62712	5.08475
414	6	5	0	1.69492	0	0.847458	1.69492	0	0.847458	0	0	0	0.847458	0.847458	0	0	0	0	0	0	0	0	0	0	0	0	0	0	0	0	0	0	0	0	0	0	0	0	0	0	0	0	0	0	0	0	0	0	0
415	6	5	0	0	0	0	0	0	0	0.847458	0	0.847458	0	0	0	0	0	0.847458	0	0	0	0	0	0	0.847458	0	0	0	0	0	0	0	0	0	0	0	0	0	0	0	0	0	0	0	0	0	0	0	0
416	6	5	0	0	0	0	0	1.69492	0	0	0	0	0	0	0	0	0	0	0	0	1.69492	0	0	0.847458	0	0.847458	0	0	0.847458	0	0	0	0.847458	0	0	0.847458	0.847458	0	0.847458	0	0	0	0	0	0	0	0	0	0.847458
417	6	5	0	1.69492	0	0	0.847458	0.847458	0	0.847458	0.847458	0	0	1.69492	0.847458	0.847458	1.69492	0	0.847458	0	0	0.847458	0	2.54237	0	0.847458	1.69492	0.847458	0	0.847458	1.69492	0	0	0.847458	0.847458	0	0	0	0	0.847458	0.847458	0.847458	0	0.847458	0.847458	0.847458	0.847458	0	1.69492
418	6	5	0	0	0	0	0	0	0	0	0	0.847458	0	0	0	0	0	0	0.847458	0	0	0	0	0	0	0	0.847458	0	0	0	0	0	0	0	0	0	0	0.847458	0	0	0	0	0	0	0	0	0	0.847458	0
419	6	5	0.847458	0	0	0.847458	0	0	0	0	0.847458	0	0.847458	2.54237	0	1.69492	0	0.847458	0	0	0	0.847458	0	0	0.847458	1.69492	0.847458	0	0	0	0	0	0.847458	0.847458	0	0	0	0	0.847458	0	0.847458	0	0	0	0	0	0	0	0
420	6	5	2.54237	0	2.54237	3.38983	2.54237	2.54237	1.69492	0	0	2.54237	2.54237	1.69492	2.54237	0	2.54237	0.847458	0.847458	0	0.847458	0	0.847458	0	0	0	0	0	0	1.69492	0	0	0	0	0.847458	0	0	0	0	0	0.847458	0	0.847458	0	0	0	0	0	0
421	6	6	16.3793	12.069	13.7931	22.4138	18.1034	25	25	12.931	15.5172	11.2069	22.4138	17.2414	17.2414	23.2759	25	21.5517	13.7931	14.6552	21.5517	18.1034	18.1034	16.3793	25	28.4483	21.5517	27.5862	18.1034	22.4138	21.5517	20.6897	18.9655	17.2414	26.7241	21.5517	24.1379	16.3793	26.7241	21.5517	25	20.6897	21.5517	18.1034	23.2759	23.2759	18.1034	31.0345	21.5517
422	6	6	5.17241	5.17241	7.75862	6.89655	6.03448	4.31034	6.89655	5.17241	3.44828	6.89655	6.03448	1.72414	6.89655	6.03448	5.17241	3.44828	5.17241	7.75862	6.89655	7.75862	4.31034	3.44828	2.58621	6.03448	1.72414	6.03448	4.31034	9.48276	6.03448	10.3448	5.17241	5.17241	1.72414	3.44828	2.58621	5.17241	4.31034	6.89655	5.17241	4.31034	1.72414	2.58621	5.17241	6.89655	4.31034	4.31034	0.862069
423	6	6	0	0	0	0	0	0	0	0	0	0	0	0	0	0	0	0.862069	0	0	0	0	0	0	0	0	0	0	0	0	0	0	0	0	0	0	0	0	0	0	0	0	0	0	0	0	0	0	0
424	6	6	0	0	0	1.72414	0	0	0	0	0	0	0	0	0	0	0	0	0	0	0.862069	0	0	0	0	0	0	0	0	0.862069	0	0	0	0.862069	0	0.862069	0	0	0	0	0	0	0	0	0	0	0	0.862069	0.862069
425	6	6	0	0.862069	0.862069	0.862069	0.862069	0	0	0	0.862069	0.862069	0.862069	0	0	0	1.72414	1.72414	0.862069	1.72414	3.44828	0.862069	1.72414	1.72414	0	0.862069	0.862069	0.862069	0.862069	0.862069	0.862069	1.72414	0.862069	0	2.58621	0.862069	0	1.72414	0.862069	0	0	1.72414	0	0	3.44828	1.72414	0.862069	1.72414	3.44828
426	6	6	0.862069	0	0	0	0	0	0	0.862069	0.862069	0	0	0.862069	0	0	0.862069	0.862069	0.862069	0.862069	0	0	0.862069	0	0	0	0	0	1.72414	0.862069	0	0.862069	0	1.72414	0	0	0.862069	0	0	0	0.862069	0.862069	0	0	0	0	0	0	0
427	6	6	1.72414	4.31034	2.58621	2.58621	0.862069	4.31034	4.31034	1.72414	2.58621	1.72414	2.58621	3.44828	1.72414	4.31034	2.58621	1.72414	1.72414	3.44828	1.72414	1.72414	0.862069	1.72414	0.862069	2.58621	2.58621	0.862069	1.72414	1.72414	0	0	0.862069	2.58621	0	0	0.862069	2.58621	0	0.862069	0	0	0	0.862069	0.862069	0.862069	0	0	0
428	7	1	0.819672	0.819672	0.819672	0	0.819672	0	0.819672	0.819672	0.819672	1.63934	4.09836	0.819672	0.819672	4.09836	0	1.63934	0	0.819672	0.819672	0	2.45902	1.63934	0.819672	0.819672	0.819672	2.45902	3.27869	2.45902	2.45902	3.27869	0	2.45902	1.63934	4.09836	3.27869	3.27869	2.45902	1.63934	0.819672	4.09836	3.27869	2.45902	4.91803	3.27869	2.45902	2.45902	1.63934
429	7	1	0	0	0	0.819672	0.819672	0	0	0	0	0	0.819672	0	0	0	0	0	0	0	0	0	0	0	0	0	0	0	0.819672	0.819672	0	1.63934	0.819672	0	0.819672	0	0.819672	0.819672	0	0.819672	0	0.819672	0	0	0	0	0	0	0
430	7	1	0	0	0.819672	0	0.819672	0	0	0.819672	0	0.819672	0	0	1.63934	0.819672	0	1.63934	0	0	0.819672	0.819672	0	0	0.819672	0	0	0	0.819672	0.819672	1.63934	0	0.819672	1.63934	0.819672	0.819672	0	0.819672	2.45902	2.45902	0	0	2.45902	0.819672	0	0.819672	0	0.819672	0
431	7	1	0	1.63934	1.63934	0.819672	0.819672	0	0	2.45902	0.819672	1.63934	0	3.27869	0.819672	2.45902	1.63934	2.45902	0	0	1.63934	1.63934	0	0	1.63934	0	1.63934	0	1.63934	1.63934	1.63934	0	0.819672	0.819672	1.63934	0.819672	0.819672	0	0.819672	0	0	0	0	1.63934	0	0.819672	0.819672	0	1.63934
432	7	1	2.45902	0	1.63934	0.819672	0.819672	0.819672	0	1.63934	0.819672	1.63934	0	0	0.819672	0	0.819672	0	0	0	0	0	0	0.819672	0.819672	0	0	0	0.819672	0	0	0	0	0	0	0	0	0.819672	0	0	0	0	0	0	0.819672	0	0	0	0.819672
433	7	2	0	0.763359	0	0	0	0	0	1.52672	0.763359	0.763359	0	0	0	0.763359	0	0.763359	0	0	0	1.52672	0	0	0	0	0	1.52672	0.763359	0	0.763359	0	0	0	0	0	1.52672	0	1.52672	0	0	0	0	0	1.52672	0	0	0.763359	0
434	7	2	6.10687	2.29008	3.81679	3.81679	0.763359	6.10687	2.29008	6.87023	3.05344	2.29008	3.81679	3.81679	2.29008	3.81679	1.52672	3.81679	3.05344	3.05344	3.05344	2.29008	0.763359	2.29008	6.10687	4.58015	6.10687	2.29008	1.52672	4.58015	5.34351	1.52672	3.81679	3.81679	3.05344	2.29008	3.05344	2.29008	3.81679	1.52672	3.05344	4.58015	3.05344	0.763359	3.05344	3.81679	0.763359	4.58015	3.05344
435	7	3	1.6129	0.806452	3.22581	4.03226	0	1.6129	0.806452	2.41935	1.6129	4.83871	0.806452	0	2.41935	1.6129	1.6129	0.806452	1.6129	4.83871	0.806452	2.41935	2.41935	0.806452	0.806452	1.6129	1.6129	2.41935	4.03226	3.22581	2.41935	1.6129	0.806452	0.806452	2.41935	0.806452	2.41935	0.806452	2.41935	1.6129	1.6129	2.41935	2.41935	0.806452	1.6129	3.22581	0.806452	3.22581	1.6129
436	7	3	3.22581	0	1.6129	3.22581	1.6129	0.806452	2.41935	0.806452	1.6129	1.6129	1.6129	4.03226	0.806452	0.806452	3.22581	0.806452	0.806452	1.6129	0.806452	2.41935	0.806452	0.806452	0	1.6129	0.806452	4.03226	1.6129	0	1.6129	0	0.806452	1.6129	2.41935	1.6129	2.41935	1.6129	0	0.806452	0.806452	0	0.806452	0	0.806452	2.41935	1.6129	0.806452	0
437	7	4	0	0.793651	0	2.38095	0	0.793651	0	0.793651	0	0.793651	0	0	0	0.793651	1.5873	2.38095	1.5873	1.5873	0	0	0	0	0	0.793651	2.38095	0	0	0	0.793651	0.793651	1.5873	0	0.793651	0.793651	1.5873	0.793651	0	0.793651	0	0	0	0	1.5873	0	0	0.793651	0.793651
438	7	4	0	0	0	0	0.793651	0	0	0	0	1.5873	0.793651	0	0	0	0	0	0	0	0	1.5873	0.793651	0	0.793651	0	0	0	0	0.793651	0	0	0.793651	0	0	0.793651	0	0	0	0	0.793651	0	0	0	0.793651	0	0	0	0
439	7	4	0.793651	0	0	0	0	0	0	1.5873	0	0	0	0.793651	0	0.793651	0.793651	0	0	0.793651	0	0	0	0	0.793651	0.793651	0.793651	0.793651	0	0	0.793651	0	0	0.793651	1.5873	0.793651	0	0.793651	0.793651	0	0.793651	0.793651	1.5873	1.5873	0	1.5873	0.793651	1.5873	1.5873
440	7	4	12.6984	26.1905	21.4286	20.6349	16.6667	15.873	15.0794	18.254	17.4603	19.0476	13.4921	17.4603	13.4921	20.6349	19.0476	11.9048	16.6667	15.873	17.4603	17.4603	19.8413	18.254	15.873	12.6984	16.6667	19.0476	19.8413	16.6667	15.873	17.4603	11.9048	19.0476	12.6984	19.8413	20.6349	18.254	20.6349	16.6667	11.9048	17.4603	26.1905	15.873	21.4286	16.6667	13.4921	15.873	17.4603
			PSTH time bins
ANIMAL_ID			-0.5	-0.49	-0.48	-0.47	-0.46	-0.45	-0.44	-0.43	-0.42	-0.41	-0.4	-0.39	-0.38	-0.37	-0.36	-0.35	-0.34	-0.33	-0.32	-0.31	-0.3	-0.29	-0.28	-0.27	-0.26	-0.25	-0.24	-0.23	-0.22	-0.21	-0.2	-0.19	-0.18	-0.17	-0.16	-0.15	-0.14	-0.13	-0.12	-0.11	-0.1	-0.09	-0.08	-0.07	-0.06	-0.05	-0.04
1			15.0859	14.9123	16.0501	16.2787	16.4947	15.5717	16.6204	17.4447	16.1238	16.3919	15.6339	16.8396	16.4861	17.5585	17.5624	17.0397	18.0285	18.8933	17.8523	17.1332	19.1797	17.885	18.7982	18.8114	17.7956	18.9823	19.6609	18.8718	19.2131	18.8873	18.4353	19.3324	19.6023	19.6396	19.3662	19.2079	19.2878	20.0472	19.654	18.501	19.0571	19.6008	19.9446	19.4253	20.0595	19.8372	19.9807
2			8.23045	8.32787	7.9585	8.32745	8.10285	8.25322	7.82695	7.59143	7.7955	7.93993	7.91449	8.33332	8.15782	7.98693	8.05613	8.25578	7.94779	8.49704	7.85713	7.8429	7.6703	8.11179	7.85931	8.05105	7.56839	8.44622	7.90954	7.91978	7.43796	8.02724	8.06423	8.23458	7.41536	7.97971	7.45924	8.35246	7.69502	7.27141	7.61436	7.94212	7.4778	7.58314	6.97319	7.8338	7.44751	7.46933	7.37496
3			4.89294	5.3921	5.21596	5.0874	5.19128	5.05696	4.88292	4.97819	4.9565	4.99902	5.10411	4.94878	4.7538	4.95342	5.0287	4.96031	5.41561	5.39193	5.17977	4.98652	5.36946	4.9997	5.1997	5.04056	5.11334	4.72521	4.76664	5.54728	4.86628	4.92397	4.91239	5.20666	4.93302	4.95072	5.13652	5.20346	5.01075	4.94326	4.99387	5.03978	5.15819	5.15785	4.80084	4.80716	5.27214	4.72208	5.44487
4			4.28474	4.57757	4.27706	4.55092	5.04125	4.91458	4.74251	4.64922	4.61515	4.73766	4.05902	4.51189	5.15531	4.4748	5.14523	4.96143	4.6532	4.80362	4.77119	5.21708	4.71477	5.46246	5.00182	4.76696	5.1126	4.82817	4.96661	5.13315	4.88507	5.05932	5.45399	5.51379	5.02111	5.39997	5.40045	5.01364	5.29984	4.44796	5.96024	5.06288	5.17506	5.44006	4.89647	5.02237	5.24699	4.98265	5.10904
5			8.52074	8.50423	8.68232	8.71219	9.21203	8.66937	8.66474	8.62544	9.26694	8.4398	8.55485	8.79563	9.27427	9.05141	9.27478	9.26769	9.18459	9.88297	9.73137	9.67212	9.20201	9.57854	9.33023	10.0743	9.3629	9.46739	9.30261	10.5303	9.86713	9.46931	10.0645	9.1435	10.1058	9.91042	9.72171	9.63913	9.33687	9.48238	9.38824	9.20726	9.46978	8.97874	9.46169	9.50789	9.10347	9.32429	9.24338
6			2.13203	2.56177	2.69247	2.81152	1.84115	2.00097	1.6473	2.92272	2.07399	2.82087	1.95692	2.32318	1.77741	2.81529	2.32716	2.01665	1.82514	2.19836	1.95426	2.32016	2.08332	1.89354	2.19015	1.76241	2.37127	2.50528	2.70412	2.38492	2.5644	2.02397	1.70573	2.38427	2.14535	2.51303	2.81224	2.32988	2.68686	2.02496	1.52189	2.32089	3.06113	1.84217	2.81129	2.5103	1.59593	2.37757	2.20046
7			18.5582	18.3164	17.7548	18.2222	18.2323	17.6653	18.251	18.1111	18.2037	18.0566	18.5699	18.5052	18.1725	18.1454	17.5881	18.8033	18.4929	18.2525	18.8603	18.5275	18.0289	18.0455	18.5427	18.1037	18.5011	18.4424	18.5348	18.4694	18.4053	18.424	18.1767	18.0158	18.2842	18.0316	18.3181	18.5754	17.9014	18.2984	18.6243	18.6384	17.2906	17.9834	17.6274	17.8544	18.3317	17.6841	17.4943
Sound Trials Mean			8.815	8.94175	8.94731	9.14148	9.15937	8.87602	8.94798	9.18897	9.00508	9.05511	8.8276	9.17965	9.11103	9.28368	9.28322	9.32927	9.36396	9.70282	9.45805	9.38564	9.46406	9.42521	9.5603	9.51576	9.40359	9.62813	9.69218	9.83666	9.60561	9.54501	9.54469	9.69014	9.64387	9.775	9.74492	9.76028	9.60265	9.50223	9.67956	9.53033	9.52709	9.51231	9.5022	9.56588	9.57961	9.48533	9.54966
Catch Trials Mean			9.24034	9.3161	9.26056	9.26293	9.44225	9.38685	9.49904	9.46054	9.13854	9.35991	9.58526	9.51407	9.72207	9.45822	9.55814	9.64121	9.76054	9.94157	9.59619	9.61379	9.62492	9.64234	9.87613	9.74118	9.99269	9.95025	9.72429	9.7616	10.0367	9.60508	9.64638	9.68904	9.85534	9.58913	9.94586	9.73624	9.71976	9.64888	9.64289	9.62681	9.5696	9.54905	9.58177	9.60075	9.69226	9.75397	9.74357
Light Reward
	See Table 2	See Table 2	PSTH time bins
neuron_id	neuron_animal_id	neuron_session_id	-0.5	-0.49	-0.48	-0.47	-0.46	-0.45	-0.44	-0.43	-0.42	-0.41	-0.4	-0.39	-0.38	-0.37	-0.36	-0.35	-0.34	-0.33	-0.32	-0.31	-0.3	-0.29	-0.28	-0.27	-0.26	-0.25	-0.24	-0.23	-0.22	-0.21	-0.2	-0.19	-0.18	-0.17	-0.16	-0.15	-0.14	-0.13	-0.12	-0.11	-0.1	-0.09	-0.08	-0.07	-0.06	-0.05	-0.04
1	1	1	48.7805	36.5854	43.9024	36.5854	31.7073	48.7805	31.7073	36.5854	48.7805	39.0244	41.4634	39.0244	41.4634	56.0976	48.7805	51.2195	51.2195	46.3415	46.3415	56.0976	43.9024	53.6585	41.4634	51.2195	43.9024	36.5854	46.3415	56.0976	58.5366	51.2195	56.0976	41.4634	36.5854	56.0976	36.5854	46.3415	58.5366	39.0244	51.2195	46.3415	46.3415	51.2195	43.9024	31.7073	41.4634	73.1707	56.0976
2	1	1	29.2683	41.4634	19.5122	34.1463	26.8293	39.0244	36.5854	34.1463	24.3902	34.1463	41.4634	21.9512	41.4634	29.2683	41.4634	48.7805	31.7073	41.4634	51.2195	24.3902	39.0244	34.1463	31.7073	36.5854	34.1463	34.1463	29.2683	29.2683	36.5854	39.0244	36.5854	36.5854	34.1463	12.1951	19.5122	14.6341	19.5122	17.0732	14.6341	14.6341	19.5122	34.1463	17.0732	21.9512	31.7073	21.9512	14.6341
[truncated: 449 more rows]
[truncated: 54 more columns]

## Sheet: Bursting
Bursting Neuron PSTHs
Sound Onset
	See Table 2	See Table 2	PSTH time bins
[truncated: 4,104 more rows]
[truncated: 54 more columns]
