# Supplementary material for: The behavioral signature of stepwise learning strategy in male rats and its neural correlate in the basal forebrain
Source: Nat Commun. 2023 Jul 21;14:4415. doi: 10.1038/s41467-023-40145-9 (PMC10362048; doi:10.1038/s41467-023-40145-9)
Supplement: Supplementary file 4 — Source Data [file 41467_2023_40145_MOESM4_ESM.zip › Source_Data_Fig_3d.xlsx]

## Sheet: Sheet 1
Fig 3d Sound onset			PSTH time bins
ANIMAL_ID	SESSION_ID		-0.5	-0.49	-0.48	-0.47	-0.46	-0.45	-0.44	-0.43	-0.42	-0.41	-0.4	-0.39	-0.38	-0.37	-0.36	-0.35	-0.34	-0.33	-0.32	-0.31	-0.3	-0.29	-0.28	-0.27	-0.26	-0.25	-0.24	-0.23	-0.22	-0.21	-0.2	-0.19	-0.18	-0.17	-0.16	-0.15	-0.14	-0.13	-0.12	-0.11	-0.1	-0.09	-0.08	-0.07	-0.06	-0.05	-0.04
1	D0		4.43874	5.35583	4.292	4.73221	4.21864	5.35583	4.43874	5.35583	4.87894	4.14527	3.88848	4.47542	4.32869	4.36537	4.0719	4.84226	4.65884	3.88848	4.25532	4.21864	4.80558	4.21864	3.44828	3.55833	3.70506	3.70506	4.18195	3.70506	3.37491	3.22817	3.37491	3.26486	3.15481	3.70506	3.59501	3.96185	3.37491	3.11812	3.04475	3.11812	3.74175	2.4945	2.64123	3.33822	2.89802	3.81511	3.37491
2	D0		5.03792	4.00867	3.46696	4.22535	4.17118	3.84615	4.06284	4.22535	4.33369	3.62947	3.62947	3.73781	2.97941	4.22535	4.44204	4.27952	3.41278	4.38787	3.73781	3.84615	4.44204	4.00867	3.84615	4.06284	2.8169	3.52113	3.90033	3.79198	3.52113	3.84615	3.08776	3.41278	3.08776	3.25027	3.46696	3.35861	2.92524	3.30444	2.87107	3.46696	2.49187	3.1961	3.1961	3.30444	3.08776	2.87107	3.03359
3	D0		5.08658	4.92424	5.00541	5.11364	4.92424	4.65368	5.35714	5.05952	5.49242	4.65368	5.33009	5.41126	4.38312	4.87013	4.54545	5.68182	4.24784	4.41017	4.5184	3.67965	4.7619	3.57143	3.92316	4.65368	4.24784	4.13961	4.03139	3.57143	4.38312	3.27381	2.89502	3.6526	3.35498	3.32792	3.19264	3.08442	3.00325	2.51623	2.11039	2.75974	2.65152	2.1645	2.62446	2.00216	2.65152	2.19156	2.00216
4	D0		3.97759	3.92157	3.86555	3.58543	4.03361	2.91317	3.13725	3.13725	3.64146	4.14566	3.97759	3.86555	3.36134	4.31373	4.03361	2.91317	3.13725	3.19328	3.2493	3.80952	3.64146	3.7535	3.92157	3.08123	2.7451	3.30532	3.41737	3.19328	3.7535	4.2577	4.03361	3.19328	3.02521	3.2493	3.02521	2.91317	3.2493	3.30532	3.69748	3.08123	3.19328	3.41737	3.41737	2.85714	2.57703	3.7535	3.41737
5	D0		5.18116	5.28986	4.56522	5.07246	4.71014	5.9058	4.78261	4.27536	4.52899	4.2029	4.38406	4.27536	5.18116	4.67391	3.84058	4.0942	3.98551	3.73188	4.63768	4.52899	3.4058	4.52899	3.58696	4.31159	3.80435	4.02174	3.76812	3.91304	3.84058	4.49275	3.73188	4.49275	4.16667	3.73188	3.58696	3.76812	3.91304	3.98551	3.51449	3.87681	3.69565	2.46377	3.26087	3.4058	3.11594	3.4058	3.07971
6	D0		2.34899	3.69128	1.1745	2.34899	2.01342	2.85235	1.1745	1.84564	2.68456	2.18121	1.67785	2.18121	2.01342	2.68456	3.3557	3.18792	2.01342	2.01342	3.02013	2.34899	4.02685	2.51678	2.18121	3.18792	2.85235	2.85235	2.51678	3.52349	2.01342	2.18121	2.01342	1.84564	2.34899	4.19463	4.02685	3.18792	3.3557	2.34899	2.68456	2.85235	3.3557	2.34899	2.85235	3.52349	2.51678	4.19463	1.34228
7	D0		3.38066	3.0426	2.90737	3.5835	2.97498	3.85396	2.77214	3.11021	4.0568	2.70453	2.90737	2.70453	3.0426	2.5693	2.77214	3.65112	3.31305	3.71873	3.51589	2.50169	2.50169	2.29885	2.97498	1.89317	1.21704	2.23124	2.90737	3.11021	2.23124	2.77214	2.36646	1.89317	2.36646	2.36646	1.89317	2.09601	2.16362	1.96078	2.16362	2.29885	2.36646	2.50169	1.69033	2.29885	1.96078	1.75794	1.75794
Mean			4.20738	4.31915	3.611	4.09451	3.86375	4.19728	3.67503	3.85845	4.23098	3.6661	3.68499	3.80731	3.61282	3.95748	3.86592	4.09286	3.53839	3.62055	3.84779	3.56195	3.94076	3.55669	3.41176	3.53554	3.05552	3.39664	3.5319	3.54407	3.30256	3.43599	3.07187	3.10787	3.07213	3.40365	3.25526	3.19573	3.14072	2.9342	2.86948	3.06487	3.07089	2.65527	2.81182	2.96144	2.68683	3.14137	2.57257
ANIMAL_ID	SESSION_ID
1	D_Last		6.0237	5.52995	4.80579	5.20079	4.57538	5.20079	6.31995	5.92495	5.23371	5.00329	5.10204	5.06912	4.97038	4.08163	4.08163	4.0158	4.37788	4.18038	4.24621	3.91705	4.67413	3.75247	3.71955	3.71955	4.2133	3.39039	3.32456	3.85122	3.22581	3.52205	3.06122	3.39039	3.45622	2.66623	2.73206	2.66623	2.63331	2.23831	2.04082	2.27123	2.10665	2.36998	2.04082	1.74457	1.77749	2.17248	2.04082
2	D_Last		3.63448	3.42679	3.06334	3.32295	2.9595	2.59605	3.58255	2.85566	3.47871	3.58255	2.80374	3.32295	3.06334	3.32295	3.32295	2.44029	3.27103	3.11526	2.80374	2.59605	2.49221	2.38837	2.80374	3.06334	3.01142	2.59605	2.44029	2.80374	3.11526	2.75182	2.75182	1.92108	1.92108	3.01142	2.59605	2.64798	2.64798	2.64798	2.38837	2.23261	2.02492	1.81724	2.38837	1.973	2.80374	1.973	2.38837
3	D_Last		3.67816	3.87931	3.18966	3.44828	3.47701	4.1954	3.10345	2.93103	3.7069	2.9023	3.13218	3.50575	3.90805	3.07471	3.24713	2.93103	2.67241	3.27586	2.84483	2.58621	3.62069	3.33333	3.07471	2.84483	3.53448	2.75862	3.01724	3.24713	2.5	2.5	2.41379	2.38506	2.9023	2.47126	3.01724	2.72989	2.12644	2.64368	2.47126	2.55747	2.24138	2.29885	2.58621	2.70115	2.21264	1.78161	2.15517
4	D_Last		6.29771	6.18321	5.38168	4.61832	4.50382	4.46565	4.84733	4.54198	5.03817	4.19847	5.1145	4.61832	3.85496	5.34351	5.57252	4.61832	4.16031	5.22901	4.73282	4.50382	4.54198	4.27481	4.08397	4.23664	5.07634	4.8855	4.96183	5.15267	4.16031	4.92366	4.54198	4.69466	4.31298	4.80916	3.96947	3.96947	4.46565	4.46565	3.66412	4.12214	4.38931	4.00763	4.35115	3.62595	3.35878	3.47328	3.85496
5	D_Last		4.97076	5.55556	4.80368	5.76441	6.14035	5.72264	5.9315	4.46951	5.6391	5.88972	4.42774	4.80368	4.26065	4.7619	4.92899	4.92899	4.51128	3.7594	4.55305	4.30242	4.51128	4.01003	4.92899	4.7619	3.92648	4.01003	4.34419	4.21888	4.21888	4.13534	4.42774	4.26065	4.26065	4.46951	3.71763	3.92648	4.42774	4.38596	4.88722	3.80117	3.84294	4.51128	4.01003	3.34169	4.0518	3.63409	3.13283
6	D_Last		4.96433	5.8264	4.51843	4.4887	4.04281	5.14269	3.71581	3.59691	4.31034	5.08323	4.34007	4.39952	4.22117	4.22117	4.72652	4.19144	4.54816	4.19144	4.45898	3.0321	3.83472	4.34007	4.45898	3.59691	3.83472	3.59691	4.13199	4.07253	3.74554	3.80499	3.41855	4.31034	3.9239	3.77527	3.83472	3.68609	3.68609	3.32937	4.34007	3.62663	2.88347	3.71581	3.56718	3.21046	3.15101	3.26992	3.44828
7	D_Last		5.36176	5.07106	5.29716	5.39406	5.55556	4.84496	5.49096	5.68475	4.97416	5.26486	4.65116	4.90956	5.26486	5.74935	4.55426	4.65116	5.16796	6.07235	4.71576	5.16796	4.74806	4.71576	4.32817	3.71447	4.26357	4.84496	3.90827	4.71576	3.74677	4.29587	3.74677	4.29587	4.26357	4.61886	4.19897	4.13437	4.16667	3.87597	4.16667	3.39147	3.22997	3.48837	3.42377	3.45607	4.39276	3.58527	3.61757
Mean			4.99013	5.06747	4.43711	4.60536	4.46492	4.59545	4.71308	4.2864	4.62587	4.56063	4.22449	4.37556	4.22049	4.36503	4.34771	3.96815	4.10129	4.26053	4.05077	3.72937	4.06044	3.83069	3.91401	3.70538	3.98004	3.72606	3.73262	4.00885	3.53037	3.70482	3.48027	3.60829	3.57724	3.68882	3.43802	3.39436	3.45055	3.36956	3.42265	3.14325	2.95981	3.17274	3.19536	2.8647	3.10689	2.84138	2.94829
Bursting amplitude comparison			Paired t-test	0.41124
ANIMAL_ID	SESSION_ID		ANIMAL_ID	SESSION_ID
1	D0	13.5192	1	D_Last	10.5684
2	D0	11.0004	2	D_Last	7.90931
3	D0	13.566	3	D_Last	10.3103
4	D0	11.0999	4	D_Last	12.173
5	D0	11.5121	5	D_Last	11.682
6	D0	8.9821	6	D_Last	11.2228
7	D0	11.9991	7	D_Last	12.4828
Fig 3d Sound Reward			PSTH time bins
ANIMAL_ID	SESSION_ID		-0.5	-0.49	-0.48	-0.47	-0.46	-0.45	-0.44	-0.43	-0.42	-0.41	-0.4	-0.39	-0.38	-0.37	-0.36	-0.35	-0.34	-0.33	-0.32	-0.31	-0.3	-0.29	-0.28	-0.27	-0.26	-0.25	-0.24	-0.23	-0.22	-0.21	-0.2	-0.19	-0.18	-0.17	-0.16	-0.15	-0.14	-0.13	-0.12	-0.11	-0.1	-0.09	-0.08	-0.07	-0.06	-0.05	-0.04
1	D0		7.63023	7.96038	7.15334	7.37344	6.67645	6.96992	7.33676	6.67645	6.52971	6.45635	6.08951	6.27293	6.45635	6.23624	6.49303	6.38298	7.11665	7.66691	7.74028	6.63977	7.7036	7.15334	7.48349	7.0066	6.63977	6.01614	5.97946	5.46588	5.83272	6.05282	6.08951	6.52971	6.60308	5.97946	5.28247	6.34629	5.39252	4.40205	5.39252	4.36537	3.63169	4.65884	4.03522	4.21864	3.88848	2.9347	3.30154
2	D0		6.3922	7.20477	6.55471	6.17551	7.52979	6.93391	7.1506	5.95883	6.71723	5.52546	6.44637	7.04225	7.47562	6.93391	7.04225	5.85049	7.04225	6.71723	7.58397	6.93391	8.07151	6.71723	8.39653	9.04659	8.07151	7.63814	9.04659	7.42145	7.74648	7.25894	6.06717	8.07151	7.20477	7.74648	8.17985	5.79632	6.3922	6.013	4.49621	4.98375	4.06284	3.35861	3.46696	3.73781	4.44204	4.92958	4.38787
3	D0		6.81818	5.73593	6.89935	6.38528	6.65584	7.06169	6.54762	6.70996	6.62879	7.49459	6.84524	6.11472	6.54762	7.22403	6.03355	5.87121	5.89827	6.46645	5.73593	6.57468	5.84416	5.49242	6.00649	5.79004	5.97944	6.27706	6.19589	5.62771	6.00649	6.35823	5.84416	6.19589	6.54762	5.84416	5.11364	5.97944	6.06061	5.51948	4.49134	3.62554	3.81494	3.70671	5.24892	4.57251	3.51732	2.84091	3.27381
4	D0		4.87395	4.59384	5.4902	4.36975	4.59384	4.81793	5.26611	5.32213	4.03361	4.14566	4.7619	4.42577	5.60224	4.08964	5.04202	4.08964	4.87395	4.48179	3.92157	4.2577	4.42577	3.52941	3.80952	3.52941	4.08964	3.97759	4.03361	3.58543	5.26611	3.2493	3.36134	3.97759	4.14566	3.19328	3.36134	3.30532	3.19328	3.02521	3.69748	3.2493	3.02521	2.91317	2.96919	2.7451	2.91317	3.13725	4.03361
5	D0		6.81159	6.15942	6.05072	6.08696	5.14493	5.86957	4.78261	5.86957	4.8913	6.15942	5.36232	5.68841	5.21739	6.44928	6.41304	6.77536	6.77536	6.26812	6.34058	7.31884	5.97826	5.18116	4.52899	5	4.8913	3.69565	3.87681	3.73188	3.94928	3.87681	4.02174	4.92754	3.87681	4.13043	4.38406	3.44203	3.22464	3.2971	2.86232	2.31884	1.63043	2.35507	2.42754	2.75362	2.68116	2.75362	3.18841
6	D0		4.02685	6.54362	4.86577	4.36242	6.54362	5.36913	7.38255	4.86577	6.20805	6.54362	6.20805	6.54362	6.37584	5.87248	6.71141	4.36242	7.71812	6.04027	6.37584	4.86577	5.7047	5.03356	6.87919	8.05369	7.04698	5.87248	6.04027	9.39597	7.88591	7.55034	8.05369	7.55034	3.3557	3.85906	4.69799	2.85235	3.52349	4.36242	3.02013	3.69128	3.02013	4.5302	3.52349	3.69128	2.18121	3.52349	3.52349
7	D0		5.00338	3.38066	3.71873	4.12441	5.40906	3.92157	4.46247	4.39486	4.5977	3.85396	3.85396	3.92157	3.0426	4.53009	3.5835	4.39486	4.39486	3.78634	3.24544	3.31305	3.98918	3.24544	3.31305	3.78634	2.23124	3.5835	3.85396	3.5835	3.65112	5.13861	4.0568	3.98918	5.00338	4.12441	4.53009	4.39486	2.97498	2.70453	2.97498	3.17782	2.5693	3.5835	2.50169	2.5693	4.32725	4.46247	4.80054
Mean			5.93663	5.9398	5.81897	5.55397	6.07908	5.8491	6.13267	5.68537	5.65806	5.73986	5.65248	5.71561	5.81681	5.90509	5.90269	5.38956	6.25992	5.91816	5.84909	5.70053	5.9596	5.19322	5.7739	6.03038	5.56427	5.29437	5.57523	5.54455	5.76259	5.64072	5.35634	5.89168	5.24815	4.98247	5.07849	4.58809	4.39453	4.18911	3.84785	3.63027	3.10779	3.58659	3.45328	3.46975	3.42152	3.51172	3.78704
ANIMAL_ID	SESSION_ID
1	D_Last		7.37327	7.27452	6.31995	5.85912	5.69454	6.87953	6.87953	5.6287	6.15537	6.18828	8.13035	7.10994	5.92495	6.58328	5.92495	6.28703	6.74786	6.38578	6.25411	6.58328	7.17577	6.61619	6.05662	7.80118	7.30744	8.52535	8.29493	8.52535	8.78868	8.36076	8.39368	8.72284	8.09743	8.2291	7.6366	6.45161	7.20869	6.15537	6.71494	4.60829	4.2133	4.2133	5.39829	4.97038	4.83871	3.39039	3.6208
2	D_Last		5.19211	5.19211	5.45171	5.45171	5.03634	6.07477	4.9325	4.82866	4.36137	3.99792	5.19211	4.36137	3.99792	4.82866	3.84216	4.20561	4.56906	4.9325	4.9325	4.51713	4.36137	4.72482	5.29595	5.45171	5.6594	5.39979	6.38629	7.78816	6.33437	6.95742	7.52856	8.04777	9.24195	7.99585	7.32087	6.38629	5.08827	4.72482	5.55556	4.36137	4.15369	4.20561	3.63448	3.73832	4.04984	3.42679	3.47871
3	D_Last		4.74138	4.22414	4.5977	4.56897	4.97126	4.1954	4.05172	4.1092	3.7931	3.85057	4.82759	5.17241	5.17241	4.51149	4.1954	4.97126	3.90805	4.71264	4.5977	4.05172	4.85632	4.54023	4.88506	5.08621	5.22989	4.48276	4.05172	3.64943	4.22414	4.71264	4.54023	4.62644	5.08621	4.54023	3.62069	5.11494	4.39655	3.99425	3.10345	3.24713	3.36207	3.56322	5.08621	3.59195	3.3908	2.29885	2.87356
4	D_Last		6.52672	6.67939	6.45038	6.48855	7.29008	7.74809	6.79389	6.52672	5.9542	6.48855	6.25954	5.72519	5.9542	5.68702	6.83206	5.99237	6.14504	5.26718	6.18321	5.64885	5.61069	5.72519	6.0687	5.49618	5.72519	5.45802	5.64885	4.65649	5.53435	4.80916	5.03817	5.9542	4.65649	4.46565	4.54198	5.30534	3.58779	4.23664	3.66412	3.96947	4.00763	4.08397	4.31298	3.66412	3.74046	4.80916	4.31298
5	D_Last		6.85046	7.97828	7.81119	8.18713	6.85046	7.89474	6.89223	8.73016	8.10359	8.77193	8.85547	9.27318	8.8137	8.77193	9.56558	9.31495	9.94152	9.35673	9.73266	9.77444	10.1086	11.2364	8.93901	7.64411	7.56057	5.97327	6.68338	6.47452	6.55806	6.26566	6.6416	6.72515	5.6391	5.26316	5.72264	5.26316	5.0543	4.55305	3.88471	4.17711	4.46951	4.51128	4.26065	4.21888	4.09357	4.38596	3.80117
6	D_Last		7.37218	7.49108	7.19382	6.71819	7.55054	7.25327	7.72889	8.50178	7.4019	7.58026	7.43163	8.50178	8.02616	7.49108	8.2937	9.39358	8.79905	7.78835	8.17479	8.02616	8.8585	7.87753	8.17479	8.50178	8.08561	7.72889	7.07491	7.66944	7.10464	8.56124	8.17479	6.80737	7.78835	8.11534	6.8371	6.71819	6.77765	5.9453	5.8264	5.79667	5.73722	5.73722	6.00476	5.55886	5.55886	5.70749	5.23187
7	D_Last		8.78553	8.81783	8.94703	8.10724	9.23773	9.85142	9.49612	8.33333	9.14083	8.30103	8.97933	9.39922	8.07494	9.14083	9.52842	9.20543	8.46253	9.27003	9.33463	7.94574	9.65762	9.04393	8.62403	8.13953	8.81783	8.30103	8.04264	7.39664	7.23514	7.20284	7.55814	7.00904	7.94574	7.46124	6.52455	7.52584	5.42636	4.90956	4.61886	4.87726	4.71576	4.71576	5.10336	5.78165	4.94186	6.33075	7.75194
Mean			6.69166	6.80819	6.68168	6.48299	6.66156	7.12817	6.68213	6.66551	6.41577	6.45408	7.09657	7.07759	6.56633	6.71633	6.88318	7.05289	6.93901	6.81617	7.02994	6.64962	7.2327	7.10919	6.86345	6.87439	6.91227	6.55273	6.59753	6.59429	6.53991	6.69568	6.83931	6.84183	6.92218	6.58151	6.02921	6.10934	5.3628	4.93128	4.76686	4.4339	4.37988	4.43291	4.82867	4.50345	4.37344	4.33563	4.43872
Bursting amplitude comparison			Paired t-test	0.95127
ANIMAL_ID	SESSION_ID		ANIMAL_ID	SESSION_ID
1	D0	5.07459	1	D_Last	5.73623
2	D0	5.66269	2	D_Last	4.31291
3	D0	6.12193	3	D_Last	4.53927
4	D0	4.85341	4	D_Last	5.65903
5	D0	5.50966	5	D_Last	5.15734
6	D0	5.32438	6	D_Last	4.81669
7	D0	4.64954	7	D_Last	7.21684
[truncated: 54 more columns]
