# Supplementary material for: The behavioral signature of stepwise learning strategy in male rats and its neural correlate in the basal forebrain
Source: Nat Commun. 2023 Jul 21;14:4415. doi: 10.1038/s41467-023-40145-9 (PMC10362048; doi:10.1038/s41467-023-40145-9)
Supplement: Supplementary file 4 — Source Data [file 41467_2023_40145_MOESM4_ESM.zip › Source_Data_Fig_S5.xlsx]

## Sheet: Sheet 1
Figure S5a
See Rat#4 D2 session in Fig S5b
BF activity
	Trial Number
	1	2	3	4	5	6	7	8	9	10	11	12	13	14	15	16	17	18	19	20	21	22	23	24	25	26	27	28	29	30	31	32	33	34	35	36	37	38	39	40	41	42	43	44	45	46	47	48	49
time bins	BF activity
-0.2	6.01082	0.0848912	1.28246	4.02852	1.49582	0.695755	2.28395	1.58071	4.39847	11.5849	5.94717	0.969843	5.05697	4.38654	2.11599	1.67308	4.53624	1.44536	5.72188	1.44536	2.64293	3.06556	0.923476	5.36958	8.1983	4.14562	1.58071	3.74124	3.59153	0	4.66471	1.13275	1.04786	1.84286	6.58656	5.08735	1.49582	1.13275	3.25379	1.53025	3.8142	6.5722	3.21527	1.32098	2.57811	0.397503	5.32194	5.12052	1.97821
-0.19	5.1866	0	1.53434	4.2832	1.93281	0.312612	3.23943	1.23609	3.19306	11.0092	6.57123	1.36047	5.13614	4.86205	1.2774	1.74361	4.81605	1.44536	4.56728	0.969843	3.31744	2.54367	0.969843	5.61727	8.2246	5.4798	1.00837	2.94118	4.12029	0	4.69575	1.36047	0.884952	1.05473	5.69412	4.3521	1.93281	0.884952	2.45373	1.13275	2.663	6.57907	3.15045	1.40587	2.16741	0.923476	5.71257	4.11654	1.84695
-0.18	4.07392	0	1.80843	4.36646	2.09571	0.0848912	4.18511	1.00837	1.90768	9.39996	6.89169	1.65872	5.28245	5.40684	1.30662	1.8548	5.26461	1.58071	4	0.610864	3.70271	1.80843	1.04786	5.94913	7.84681	7.28135	0.710116	2.05622	4.61426	0	4.84886	1.49582	0.610864	0.610864	4.3521	3.25379	2.09571	0.780646	1.89332	0.884952	1.8548	6.11007	3.01919	1.97821	1.83259	1.58071	5.64775	2.99406	1.97821
-0.17	3.19585	0	2.0177	4.25188	2.0177	0	5.07541	1.13963	0.865537	7.26815	6.89169	1.93969	5.53434	6.0177	1.8548	1.97133	5.39996	1.80843	3.69078	0.312612	3.59153	1.00837	1.04786	6.25978	7.18488	9.06318	0.695755	1.28246	5.00149	0.0848912	5.16031	1.49582	0.397503	0.397503	2.8168	2.14112	1.93281	0.937837	1.58071	0.610864	1.22173	5.56877	2.69338	2.85629	1.51018	2.4152	5.14807	2.44903	2.5001
-0.16	2.91605	0	2.09571	4.06073	1.89332	0	5.79746	1.67308	0.312612	5.20571	6.57123	2.28395	5.81182	6.5007	2.40833	2.05622	5.00933	1.97133	3.48314	0.0848912	3.01919	0.397503	1.13963	6.62039	6.70365	10.2596	0.884952	0.865537	5.15904	0.312612	5.44633	1.36047	0.397503	0.397503	1.40587	1.28246	1.49582	1.30662	1.44536	0.312612	0.625225	5.38171	2.19157	3.59153	1.21764	3.3318	4.37218	2.99406	3.41669
-0.15	3.15357	0	2.0177	3.93858	1.93184	0	6.46157	2.26958	0.0848912	3.69766	6.03206	2.5822	6.02681	6.87227	2.79147	2.2523	4.21675	2.0177	3.44299	0	2.16741	0.169782	1.5487	7.34091	6.5559	10.5756	1.04786	1.10762	5.03689	0.610864	5.36143	1.13275	0.695755	0.610864	0.482395	0.695755	0.923476	1.7699	1.53025	0.0848912	0.254673	5.77805	1.67308	3.86562	1.04786	4.20927	3.48151	4.11654	4.3521
-0.14	3.66322	0	1.80843	4.00911	2.29082	0	7.28135	2.73975	0	2.88324	5.53025	2.73975	6.19593	7.26912	2.96747	2.66709	3.35875	2.0177	3.49819	0	1.30662	0.312612	2.1452	8.1077	6.61876	10.0807	1.13275	1.93184	4.67382	0.969843	4.67791	0.884952	1.19756	0.969843	0.0848912	0.482395	0.397503	2.09571	1.97821	0	0.312612	6.54707	1.21764	3.67642	0.884952	5.02369	2.67397	5.12052	5.00933
-0.13	4.11342	0	1.61923	4.16503	3.02607	0	8.08141	3.10408	0.0848912	2.93612	5.31001	2.79147	6.01082	7.56524	2.88045	3.1689	2.79263	1.97133	3.63122	0	0.625225	0.780646	2.73975	8.33774	6.78738	9.10171	1.19756	2.99163	4.10022	1.36047	3.52788	0.610864	1.74361	1.44536	0	0.710116	0.0848912	2.09571	2.8168	0.0848912	0.610864	7.10505	0.884952	3.1689	0.610864	5.60139	2.20593	5.68724	5.26461
-0.12	4.27632	0	1.59507	4.27196	4.07392	0	8.52285	3.3318	0.312612	3.75463	5.27149	2.89072	5.27558	7.58173	2.55803	3.51352	2.52835	1.80843	3.79984	0	0.254673	1.51018	3.14357	8.04288	6.92333	7.94954	1.22173	3.86562	3.49819	1.65872	2.36135	0.312612	2.33031	2.05622	0	1.22173	0.0848912	1.7699	3.77976	0.312612	0.969843	7.02016	0.610864	2.58907	0.312612	5.75894	2.05622	5.63679	5.12178
-0.11	4.10022	0	1.74361	4.38082	5.10171	0	8.6353	3.35061	0.610864	4.90911	5.25713	3.09088	4.22363	7.22846	2.18748	3.59153	2.56491	1.6656	3.95051	0	0.482395	2.26958	3.14357	7.40164	6.72878	6.98997	1.19756	4.27632	3.05888	1.7699	1.5487	0.0848912	2.85629	2.69338	0	1.7699	0.312612	1.22173	4.56137	0.610864	1.53025	6.31935	0.397503	2.20593	0.0848912	5.44633	2.18748	5.15495	4.79597
-0.1	3.72591	0	1.93281	4.45707	5.86799	0	8.55284	3.15454	0.884952	6.03303	5.10171	3.32841	3.27386	6.53271	1.97133	3.29328	2.97561	1.67308	3.86562	0.0848912	1.23609	2.90265	2.65486	6.6176	6.09571	6.52765	1.13275	4.17823	2.92176	1.65872	1.09326	0	3.15454	3.23943	0	2.2655	0.695755	0.625225	5.08326	0.969843	2.28395	5.3949	0.397503	2.05622	0	4.67791	2.55803	4.64939	4.39062
-0.09	3.44202	0	1.93281	4.56137	6.38416	0	8.30164	2.80583	1.04786	6.76954	4.5999	3.44299	2.64293	5.54558	1.89332	2.62856	3.63005	1.91339	3.31744	0.312612	2.19157	3.29328	1.83259	5.68501	5.14023	6.53958	1.04786	3.6025	3.21527	1.44536	0.969843	0	3.13037	3.60589	0	2.72094	1.19756	0.169782	5.26461	1.36047	2.99163	4.79501	0.610864	2.10259	0	3.61277	2.88045	4.2806	4.03443
-0.08	3.50846	0	1.74361	4.74552	6.57123	0.0848912	7.87658	2.5001	1.13275	6.9697	3.82613	3.48314	2.19157	4.4107	1.89332	1.80843	4.15067	2.39513	2.48002	0.610864	3.13037	3.31744	0.937837	4.56041	3.99591	6.59752	0.884952	2.7319	3.67642	1.28246	1.04786	0	2.79147	3.67642	0	2.99163	1.91339	0.169782	4.96296	1.65872	3.42863	4.71011	0.884952	2.24542	0	2.58907	2.96747	4.16569	3.92538
-0.07	3.98903	0	1.51018	4.95103	6.3698	0.312612	7.24282	2.41929	1.19756	6.73975	2.94118	3.69078	1.80843	3.3186	1.97133	1.09326	4.20239	2.88045	1.70412	0.884952	3.83933	2.96747	0.254673	3.60084	2.94118	6.34351	0.610864	1.84286	3.90414	1.22173	1.13275	0.0848912	2.24542	3.51352	0	3.16141	2.87065	0.625225	4.35898	1.7699	3.54108	4.9974	1.04786	2.26958	0	1.84695	2.79147	4.51092	4.0132
-0.06	4.47648	0	1.39151	5.45224	5.75894	0.610864	6.51669	2.41929	1.22173	6.23758	2.05622	4	1.53025	2.36135	2.0177	0.795007	3.7688	3.13037	1.23609	1.04786	4.17823	2.35448	0	3.19585	2.05622	5.85819	0.312612	1.21764	3.74124	1.28246	1.19756	0.312612	1.6656	3.25379	0.0848912	3.34616	3.7654	1.22173	3.89909	1.65872	3.46306	5.39587	1.13275	2.08252	0	1.36735	2.57811	5.12178	4.27
-0.05	4.47648	0	1.51018	6.42956	4.7628	0.884952	5.84383	2.33031	1.19756	5.62263	1.28246	4.3975	1.53025	1.75797	1.93281	1.09326	2.98754	3.06556	1.13963	1.13275	4.03949	1.75797	0	3.38914	1.28246	5.29565	0.0848912	0.884952	3.23943	1.44536	1.30662	0.610864	1.32098	3.06459	0.312612	3.48722	4.39847	1.7699	3.8142	1.36047	3.47403	5.52434	1.28246	1.74361	0	1.13275	2.56491	5.54967	4.61426
-0.04	3.98903	0	1.74361	7.91228	3.52788	1.04786	5.09831	2.35039	1.21764	5.09014	0.780646	4.92687	1.80843	1.70003	1.74361	1.80843	2.10668	2.70658	1.44536	1.28246	3.55204	1.45224	0	4.03443	0.695755	4.66471	0	0.610864	2.64293	1.65872	1.67996	0.884952	1.32098	3.17577	0.610864	3.53981	4.65375	2.09571	3.96148	1.05473	3.65538	5.17224	1.61923	1.44536	0.0848912	1.13275	2.75607	5.57383	4.85178
-0.03	3.25379	0	1.93281	9.59943	2.36135	1.04786	4.17726	2.55803	1.36047	4.63939	0.625225	5.42003	2.10668	2.12104	1.51018	2.54367	1.32098	2.08252	2.05622	1.61923	2.95554	1.61923	0	5.09665	0.312612	3.91102	0	0.482395	2.14112	1.8548	2.45373	1.04786	1.58071	3.55204	0.884952	3.40233	4.45019	2.09571	4.03949	0.923476	3.86465	4.45135	2.12104	1.28246	0.312612	1.28246	3.09088	5.1866	4.90716
-0.02	2.58907	0	1.93281	10.7856	1.63359	0.884952	3.28822	2.71754	1.58071	3.90414	0.865537	5.72041	2.33031	2.80243	1.30662	3.06556	0.795007	1.30662	2.69338	2.29082	2.43937	2.12104	0	6.40833	0.169782	3.10408	0.169782	0.879898	1.80843	1.97133	3.55204	1.04786	2.0177	3.98903	1.04786	3.11844	3.85242	1.7699	3.7688	1.00837	4.12029	3.67545	2.62856	1.22173	0.610864	1.53434	3.46306	4.51092	4.7628
-0.01	2.29082	0	1.65872	10.9243	1.49076	0.610864	2.88324	2.69338	2.0631	2.77827	1.51018	5.64775	2.57811	3.44299	1.36735	3.29328	0.695755	0.625225	3.23943	3.42357	2.08252	2.62856	0	7.55301	0.312612	2.33031	0.710116	1.84695	1.75049	1.97133	4.62619	0.884952	2.40833	4.26312	1.04786	2.94805	2.96534	1.22173	3.23534	1.28246	4.42603	3.09088	2.98067	1.19756	0.884952	1.80843	3.75444	3.67642	4.46455
1.06685e-16	2.36884	0	1.19756	9.80182	1.89332	0.312612	3.17577	2.57811	3.07895	1.61923	2.26958	5.22512	2.85629	3.83933	1.92776	3.15454	0.884952	0.254673	3.60589	4.82762	1.74361	3.06556	0	8.25216	0.610864	1.58071	1.53434	2.99163	2.15548	1.8548	5.25025	0.695755	2.54367	4.20239	0.884952	3.03016	1.98569	0.710116	2.77827	1.74361	4.51501	2.71346	2.98067	1.13275	1.13275	2.0177	3.78761	2.69338	4.0222
0.01	2.71346	0	0.695755	7.77451	2.54367	0.0848912	3.90318	2.49322	4.56041	0.710116	2.81776	4.75648	3.07652	3.86562	2.89481	2.77827	1.04786	0.312612	3.67642	5.9723	1.36047	3.37817	0	8.45358	0.884952	1.00837	2.38077	3.95051	2.9797	1.65872	5.39587	0.625225	2.46566	3.74124	0.610864	3.1689	1.13963	0.567286	2.6276	2.24542	4.1892	2.40833	2.54367	1.04786	1.44536	2.09571	3.55204	1.70412	3.49131
0.02	3.13037	0	0.312612	5.40112	2.98067	0	4.7496	2.38077	6.12201	0.254673	2.98067	4.47552	3.1689	3.51352	3.87658	2.45373	1.04786	0.610864	3.42863	6.66397	0.969843	3.46715	0	8.26312	1.04786	0.710116	3.06556	4.50404	3.87658	1.36047	5.27149	0.695755	2.36884	2.94118	0.312612	3.15045	0.610864	0.923476	2.83116	2.54367	3.72182	2.10259	1.80843	0.884952	1.80843	1.93281	3.3772	1.02273	2.87065
0.03	3.31744	0	0.0848912	3.09563	2.98067	0	5.44633	2.10668	7.18306	0.312612	2.79147	4.30165	3.10408	2.89481	4.56137	2.36884	0.884952	0.969843	3.11096	7.19237	0.695755	3.30424	0	7.74124	1.04786	0.780646	3.45618	4.47648	4.64626	0.969843	5.00149	0.884952	2.36884	2.05622	0.0848912	2.98067	0.482395	1.49582	3.40921	2.54367	3.43105	1.80843	1.00837	0.610864	2.10668	1.49582	3.48839	0.780646	2.18748
0.04	3.21527	0	0	1.33534	2.62856	0	5.94192	1.67308	7.3218	0.610864	2.48002	4.0354	3.07244	2.29082	4.90154	2.55055	0.610864	1.36047	3.07895	7.64441	0.710116	3.02607	0	6.96873	0.969843	1.19756	3.51352	3.96148	5.29905	0.610864	4.5867	1.04786	2.55055	1.28246	0	2.54367	0.795007	1.93281	4.26312	2.24542	3.4941	1.61923	0.397503	0.312612	2.4152	1.00837	3.85029	0.884952	1.65872
0.05	2.94118	0.0848912	0	0.339565	2.12104	0	6.16393	1.30253	6.49418	0.969843	2.23009	3.67642	3.1689	1.97821	4.87399	2.85629	0.397503	1.65872	3.51255	7.87658	1.09326	2.80583	0	6.19088	0.923476	1.65872	3.30424	3.29231	5.88235	0.312612	4.15882	1.04786	2.85629	0.695755	0	1.89332	1.53434	2.18061	5.03689	1.74361	3.97584	1.59507	0.0848912	0.0848912	2.80583	0.710116	4.34801	1.13275	1.19756
0.06	2.5822	0.312612	0	0	1.78901	0	6.12675	1.19756	4.96296	1.36047	2.12104	3.1689	3.19306	1.97133	4.65723	3.18897	0.397503	1.7699	4.35898	7.90005	1.89332	2.71346	0	5.56974	1.09326	1.93281	2.89481	2.76634	6.29588	0.0848912	3.85369	0.884952	3.10408	0.312612	0	1.32098	2.38077	2.33031	5.39996	1.28246	4.55353	1.8285	0	0	3.23943	0.695755	4.82353	1.44536	0.780646
0.07	2.2523	0.695755	0	0.169782	1.90768	0	6.18177	1.22173	3.12941	1.65872	2.27237	2.58907	3.22214	2.0177	4.40499	3.52788	0.695755	1.65872	5.26461	7.79227	2.85629	2.69338	0	5.13275	1.59507	1.93281	2.58499	2.72033	6.32343	0	3.51352	0.610864	3.21527	0.254673	0	1.17815	3.15045	2.41929	5.32194	1.00837	4.95888	2.24542	0	0	3.57833	0.884952	5.29565	1.80843	0.625225
0.08	2.14112	1.28246	0.0848912	0.625225	2.35448	0.0848912	6.48128	1.28246	1.57565	1.7699	3.14539	2.20593	3.50158	2.10259	4.28223	3.7654	1.19756	1.53025	6.1117	7.50255	3.59153	2.5822	0	4.84886	2.35448	1.65872	2.64293	3.1689	6.04117	0.0848912	3.16141	0.312612	3.15454	0.710116	0	1.67996	3.93858	2.41929	4.91251	1.09326	5.14807	2.62856	0	0	3.71494	1.04786	5.86916	2.10668	1.03532
0.09	2.28395	2.14112	0.312612	1.22173	2.90265	0.312612	7.0151	1.44536	0.964789	1.65872	4.88738	2.05622	4.11245	2.36884	4.49772	3.74124	1.99829	1.84974	7.05575	6.95311	3.86562	2.33031	0.0848912	4.72331	3.21527	1.19756	2.88045	3.71494	5.79337	0.312612	2.90917	0.0848912	2.94118	1.78901	0	2.66709	4.66471	2.33031	4.38654	1.59507	4.97616	2.85629	0	0	3.77567	1.04786	6.70152	2.4152	2.22029
0.1	2.63544	3.25379	0.695755	1.7699	3.37817	0.610864	7.52884	1.74361	1.32098	1.53025	7.03015	2.10259	5.20035	2.98658	4.98304	3.37817	3.26815	3.10999	7.96683	6.06371	3.59153	2.0177	0.312612	4.88086	4.07392	0.695755	2.96747	4.10022	5.57383	0.610864	2.92176	0.0848912	2.64293	3.4035	0	3.82613	5.26809	2.18061	4.0808	2.26958	4.49772	2.85629	0	0	3.91102	0.969843	7.95294	2.89072	3.80392
0.11	3.25379	4.43699	1.19756	2.09571	3.71494	0.884952	7.60473	2.08252	2.10668	1.59507	9.06318	2.24542	6.67457	4.01436	5.41432	2.87636	4.77377	5.33534	8.64055	5.03184	2.85629	1.65872	0.695755	5.27149	4.9974	0.312612	2.79147	4.20239	5.19756	0.884952	3.44986	0.312612	2.35448	5.21076	0	4.95888	5.81182	1.93281	4.09237	2.98754	4.03443	2.62856	0	0	4.24779	1.09326	9.31098	3.63693	5.19853
0.12	4.02756	5.39996	1.65872	2.09571	3.89094	1.04786	7.13377	2.26958	2.81776	1.83259	10.7654	2.35448	7.98215	5.21076	5.56974	2.48002	6.12201	7.90414	8.94791	4.27	1.89332	1.19756	1.19756	5.60139	5.86228	0.0848912	2.40833	3.98903	4.95382	1.13275	4.4107	0.695755	2.08252	6.97658	0	5.96037	6.8024	1.49582	4.1629	3.69078	3.81828	2.24542	0	0	4.67907	1.5487	10.1747	4.50181	5.96133
0.13	4.79597	5.92184	1.93281	1.7699	3.85029	1.04786	6.35039	2.24542	3.22846	2.08252	12.1058	2.39513	8.70796	6.19593	5.48485	2.23009	7.05459	10.0008	8.79133	3.93518	1.00837	0.695755	1.65872	5.59603	6.39396	0	1.8548	3.52788	5.25956	1.44536	5.49921	1.19756	1.74361	8.39499	0	6.59752	8.68935	0.923476	4.10022	4.4107	3.83301	1.74361	0	0.0848912	4.98304	2.36135	10.185	5.12587	5.93504
0.14	5.48485	5.92184	2.0177	1.22173	3.60589	0.884952	5.67308	2.0177	3.29328	2.2655	12.8286	2.35448	8.70643	6.82687	5.1866	2.20593	7.53011	10.9597	7.96584	3.87901	0.397503	0.312612	2.0177	5.17224	6.50854	0.0848912	1.22173	2.96534	5.93281	1.80843	6.3698	1.65872	1.36047	9.01565	0	6.75294	11.0434	0.482395	3.83933	5.08851	3.98903	1.19756	0	0.312612	5.14807	3.52788	9.59321	5.39587	5.29778
0.15	5.87548	5.39996	1.97133	0.625225	3.15045	0.695755	5.31689	1.74361	2.99163	2.40833	12.6193	2.33031	7.80829	7.07304	4.68479	2.4152	7.48248	10.5612	6.39396	3.94954	0.169782	0.0848912	2.4152	4.37966	6.16964	0.312612	0.710116	2.39513	6.42026	2.10668	6.74607	1.93281	0.969843	8.72641	0	6.46218	13.3717	0.397503	3.46306	5.5939	4.06705	0.780646	0	0.610864	5.12178	4.67791	8.92687	5.31098	4.42166
0.16	5.92872	4.43699	1.80843	0.169782	2.54367	0.625225	5.31001	1.59507	2.41929	2.46566	11.4596	2.33031	6.38356	6.77139	4.22363	2.70658	6.84192	9.01681	4.48988	4.20927	0.312612	0.0848912	2.89481	3.38505	5.39996	0.610864	0.482395	1.8285	6.39736	2.24542	6.50854	1.93281	0.610864	7.70398	0.0848912	6.07221	15.2747	0.610864	3.09088	5.9362	3.8725	0.625225	0	0.884952	4.82762	5.44633	8.3975	4.81326	3.66974
0.17	5.79746	3.33868	1.58071	0	1.80843	0.695755	5.48485	1.70412	1.75797	2.50418	9.80248	2.43937	5.30905	6.10259	3.94954	2.81776	5.72693	6.81679	2.85811	4.57573	0.610864	0.312612	3.47403	2.67397	4.27409	0.884952	0.610864	1.36047	5.87139	2.18061	5.73265	1.65872	0.312612	6.35787	0.312612	5.96153	16.4029	0.969843	2.84096	6.00673	3.46715	0.695755	0	1.04786	4.27409	5.75894	8.08828	3.89094	3.19585
0.18	5.43848	2.45373	1.36047	0	1.00837	0.884952	5.44633	2.12104	1.21764	2.59656	8.08925	2.79263	4.9259	5.44876	3.77976	2.54367	4.4915	4.74455	2.01673	4.7628	0.884952	0.610864	4.13874	2.55707	3.14948	1.04786	0.969843	0.969843	5.09422	1.93281	4.7496	1.19756	0.0848912	5.03057	0.610864	6.08039	16.3981	1.36047	2.79263	5.69821	3.06459	0.969843	0	1.04786	3.55204	5.60139	8.0125	2.75198	3.06556
0.19	4.79597	1.89332	1.13275	0	0.397503	1.13275	4.952	2.62856	0.884952	2.71346	6.26958	3.27795	5.18599	4.93258	3.59841	1.97133	3.52788	3.37312	2.0631	4.71108	1.13275	0.884952	4.67791	2.90169	2.46809	1.04786	1.53025	0.610864	4.22772	1.49582	3.87153	0.695755	0.0848912	3.88881	0.884952	6.39104	15.0071	1.65872	2.87636	4.9388	2.87752	1.36047	0	1.05473	2.80583	5.02369	7.93954	1.75797	2.98067
0.2	3.98903	1.58071	0.884952	0	0.0848912	1.44536	3.98903	2.98067	0.610864	2.81776	4.32697	3.74124	5.83695	4.46328	3.29328	1.28246	2.80243	2.71346	2.72782	4.43699	1.44536	1.04786	4.83546	3.59841	2.27646	0.884952	2.28395	0.312612	3.29231	0.923476	3.29231	0.397503	0.312612	2.95554	1.04786	6.96465	12.5866	1.7699	2.98067	3.88473	3.05023	1.65872	0.0848912	1.23609	2.10259	4.20927	7.46811	1.05473	2.54367
0.21	3.10408	1.44536	0.610864	0	0	1.80843	2.86316	2.98067	0.312612	2.70658	2.7084	4.0354	6.16276	3.85029	2.79147	0.695755	2.12104	2.46566	3.63005	3.94267	1.80843	1.13275	4.47648	4.34114	2.38077	0.610864	2.99163	0.0848912	2.58499	0.482395	3.11096	0.397503	0.610864	2.18748	1.04786	7.61909	9.73543	1.65872	2.81776	3.04043	3.52788	1.7699	0.312612	1.53434	1.58071	3.3318	6.32343	0.610864	1.80843
0.22	2.16741	1.44536	0.312612	0	0	2.10668	2.01673	2.54367	0.0848912	2.24542	1.84286	4.06705	5.72041	3.03355	2.16741	0.397503	1.53025	2.28395	4.31358	3.30016	2.10668	1.19756	3.63005	4.72428	2.49322	0.312612	3.51352	0	2.4152	0.397503	3.21527	0.695755	0.969843	1.65872	0.884952	7.9768	7.18897	1.53025	2.26958	2.58907	3.98903	1.65872	0.610864	2.02458	1.23609	2.4152	4.69915	0.312612	1.00837
0.23	1.30662	1.49582	0.0848912	0	0	2.24542	1.63359	1.80843	0	1.58071	1.58071	3.82613	4.65035	2.18748	1.61923	0.397503	1.13275	2.05622	4.73116	2.71346	2.24542	1.22173	2.48002	4.62619	2.49322	0.0848912	3.7688	0	2.5822	0.695755	3.31744	1.19756	1.36047	1.19756	0.610864	7.75443	5.16147	1.67996	1.51018	2.41929	4.20239	1.44536	0.884952	2.72094	1.09326	1.58071	3.19585	0.0848912	0.397503
0.24	0.625225	1.49582	0	0.0848912	0	2.18061	1.6656	1.00837	0	1.00837	1.49582	3.38914	3.20742	1.49582	1.23609	0.610864	0.884952	2.02458	5.00488	2.28395	2.18061	1.19756	1.4764	4.1629	2.38077	0	3.76131	0	2.69338	1.19756	3.13037	1.65872	1.65872	0.695755	0.312612	6.93769	3.53262	2.23009	0.780646	2.33031	4.01533	1.28246	1.04786	3.40233	1.28246	1.00837	2.29082	0	0.0848912
0.25	0.169782	1.36047	0	0.312612	0.169782	1.93281	1.93281	0.397503	0	0.710116	1.44536	2.89481	1.76485	0.923476	1.22452	0.884952	0.610864	2.28395	5.13275	1.89332	1.93281	1.13275	1.10762	3.65129	2.10668	0	3.57833	0	2.62856	1.65872	2.62856	2.10259	1.7699	0.312612	0.0848912	5.701	2.48002	3.00599	0.312612	2.18061	3.40233	1.22173	1.04786	3.85242	1.8285	0.795007	1.93184	0	0
0.26	0	1.13275	0	0.610864	0.625225	1.49582	2.18061	0.169782	0	0.695755	1.44536	2.4152	0.780646	0.397503	1.75797	1.04786	0.482395	2.66709	5.15904	1.58071	1.49582	1.21764	1.40587	3.33868	1.75797	0	3.19306	0	2.40833	1.93281	1.97133	2.55803	1.65872	0.0848912	0	4.3521	1.8285	3.8462	0.0848912	1.93281	2.64293	1.28246	0.884952	3.92831	2.64293	1.09326	1.89332	0	0
0.27	0	0.884952	0	0.969843	1.22173	1.00837	2.24542	0.312612	0	0.884952	1.49582	2.0177	0.312612	0.0848912	2.66709	1.04786	0.710116	3.05236	4.99052	1.36047	0.923476	1.51018	2.10668	3.23943	1.61514	0	2.64293	0.0848912	2.0177	1.93281	1.28246	2.88045	1.36047	0	0	2.9797	1.36047	4.65375	0	1.49582	2.0631	1.44536	0.610864	3.60589	3.46715	1.97821	2.0177	0	0
0.28	0	0.610864	0	1.36047	1.7699	0.710116	2.10668	0.610864	0	1.04786	1.49582	1.65872	0.169782	0.0848912	4.00279	0.884952	1.30662	3.57211	4.51092	1.13275	0.397503	1.83259	2.81776	3.13037	1.80843	0	2.10259	0.312612	1.49582	1.74361	0.695755	2.96747	0.969843	0	0	1.67996	1.22452	5.08735	0.0848912	0.923476	1.84695	1.65872	0.312612	2.98754	4.12438	3.1689	2.09571	0.0848912	0
0.29	0	0.312612	0	1.74361	2.09571	0.695755	1.97821	0.884952	0	1.13275	1.44536	1.19756	0.567286	0.312612	5.85035	0.695755	2.08252	4.23112	3.78761	0.884952	0.0848912	2.16741	3.22846	2.79147	2.10668	0	1.65872	0.610864	1.00837	1.51018	0.312612	2.79147	0.695755	0	0	0.780646	1.5487	4.92444	0.312612	0.482395	1.89332	1.8548	0.0848912	2.26958	4.66063	4.45707	2.0177	0.312612	0
0.3	0.0848912	0.0848912	0	2.08252	2.09571	0.884952	2.07059	1.04786	0	1.19756	1.44536	0.695755	1.5487	0.610864	7.96274	0.625225	2.79147	4.82013	2.96534	0.610864	0	2.57811	3.37817	2.24542	2.24542	0	1.28246	0.884952	0.710116	1.39151	0.0848912	2.40833	0.625225	0	0	0.312612	2.1452	4.30165	0.695755	0.482395	2.10259	1.97133	0	1.51018	5.07541	5.7733	1.80843	0.610864	0.0848912
0.31	0.312612	0	0	2.26958	1.7699	1.13275	2.35448	1.04786	0	1.22173	1.49582	0.312612	2.71754	0.884952	10.0089	0.780646	3.29328	5.23705	2.1354	0.312612	0	3.01919	3.30424	1.6656	2.18061	0	1.17815	1.21764	0.695755	1.59507	0	2.02458	0.695755	0	0	0.169782	2.82464	3.50158	1.19756	1.17815	2.49322	1.97133	0.0848912	0.780646	5.23705	6.86948	1.53434	0.884952	0.312612
0.32	0.610864	0	0.0848912	2.24542	1.22173	1.36047	2.65486	0.969843	0	1.19756	1.58071	0.169782	3.78761	1.04786	11.6787	1.28246	3.51352	5.3495	1.4764	0.0848912	0	3.26572	3.11505	1.23609	1.93281	0	1.63359	1.67308	0.884952	2.05622	0	1.84695	0.969843	0.0848912	0	0.312612	3.62597	2.77827	1.74361	2.43365	2.85629	1.8548	0.312612	0.312612	5.00933	7.56737	1.28246	1.04786	0.610864
0.33	0.884952	0	0.312612	2.0177	0.625225	1.49582	2.79147	0.923476	0	1.21764	1.67308	0.312612	4.50404	1.04786	12.6117	1.97133	3.46715	5.37646	1.19756	0	0.0848912	3.23943	2.95554	1.00837	1.49582	0	2.50418	2.10668	1.04786	2.62856	0	1.84695	1.44536	0.312612	0	0.780646	4.37966	2.19157	2.33031	3.93518	2.99163	1.74361	0.610864	0.0848912	4.37966	8.06984	1.21764	1.04786	0.884952
0.34	1.13275	0	0.610864	1.74361	0.169782	1.58071	2.72094	0.923476	0.0848912	1.36047	1.74361	0.695755	4.63939	0.884952	12.5119	2.54367	3.1689	5.8187	1.30253	0	0.312612	3.03355	2.87636	0.969843	0.923476	0	3.42863	2.38077	1.13275	3.13037	0.0848912	2.10947	1.97133	0.610864	0	1.67996	4.76154	1.75797	3.11096	5.3758	2.85629	1.67308	0.969843	0.169782	3.46306	8.64182	1.36047	0.884952	1.04786
0.35	1.36047	0	0.969843	1.51018	0	1.67308	2.46566	0.969843	0.312612	1.49582	1.8548	1.45224	4.23556	0.695755	11.4957	2.81776	2.71346	6.87539	1.67308	0.0848912	0.610864	2.88324	2.90265	1.04786	0.482395	0	4.11342	2.49322	1.28246	3.40233	0.312612	2.80583	2.38077	0.884952	0	2.9797	4.65035	1.53025	4.17726	6.29811	2.49322	1.58071	1.36047	0.625225	2.46566	9.10171	1.49582	0.610864	1.04786
0.36	1.49582	0	1.36047	1.30662	0	1.91339	2.10668	1.04786	0.610864	1.58071	1.97133	2.59656	3.50567	0.625225	9.80086	2.70658	2.24542	8.46571	2.27646	0.312612	0.969843	3.00599	2.94118	1.13275	0.567286	0	4.34114	2.49322	1.53434	3.61277	0.610864	3.71494	2.54367	1.04786	0.0848912	4.43699	4.08141	1.58071	5.27558	6.49418	2.10259	1.49582	1.74361	1.22173	1.53434	9.13371	1.49582	0.312612	0.884952
0.37	1.49582	0	1.65872	1.19756	0	2.39513	1.67308	1.04786	0.884952	1.84286	2.05622	3.7654	2.85123	0.780646	8.05042	2.33031	1.8285	10.4243	3.00599	0.610864	1.36047	3.27795	2.89481	1.19756	1.32098	0	4.12438	2.38077	1.80843	3.94954	0.884952	4.71796	2.40833	1.04786	0.312612	5.67405	3.32023	1.80843	6.05719	5.98666	1.80843	1.36047	2.08252	1.7699	0.795007	8.64278	1.36047	0.0848912	0.610864
0.38	1.36047	0	1.7699	1.13275	0	2.88045	1.21764	0.884952	1.04786	2.36884	2.16741	4.67256	2.81958	1.28246	7.05479	1.97821	1.51018	12.2991	3.79984	0.884952	1.65872	3.52788	2.77827	1.22173	2.41929	0	3.70175	2.10668	2.0177	4.39062	1.13275	5.75109	2.0177	0.884952	0.610864	6.29811	3.20273	1.97133	6.27395	4.93667	1.61923	1.13275	2.26958	2.09571	0.567286	7.78478	1.21764	0	0.312612
0.39	1.21764	0	1.65872	1.13275	0	3.13037	0.884952	0.610864	1.04786	2.99163	2.26958	5.1149	3.59056	1.97133	6.96028	1.84695	1.30662	13.41	4.66063	1.13275	1.7699	3.67642	2.62856	1.28246	3.51352	0	3.46209	1.84286	2.18061	4.79597	1.44536	6.48634	1.49582	0.610864	0.969843	6.11104	4.02088	2.0177	5.85703	3.67758	1.59507	0.884952	2.24542	2.09571	0.923476	6.83212	1.19756	0	0.0848912
0.4	1.19756	0	1.36047	1.19756	0	3.15045	0.610864	0.312612	0.884952	3.42863	2.24542	4.952	4.8345	2.71346	7.71202	1.89332	1.28246	13.4892	5.56974	1.36047	1.65872	3.67642	2.40833	1.44536	4.42603	0	3.73618	1.92776	2.24542	5.12178	1.80843	7.02982	0.923476	0.312612	1.44536	5.17224	5.34514	1.93281	4.9388	2.52426	1.74361	0.695755	2.0177	1.7699	1.49582	5.83259	1.30662	0	0
Figure S5b
Session D2-1
rat #1
Trial number	1	2	3	4	5	6	7	8	9	10	11	12	13	14	15	16	17	18	19	20	21	22	23	24	25	26	27	28	29	30	31	32	33	34	35	36	37	38	39	40	41	42	43	44	45	46	47	48	49
Trialtype (0:catch 1:light)	0	0	0	0	1	1	1	1	0	1	1	0	0	1	0	1	1	0	0	1	1	0	1	0	1	0	0	0	0	1	1	1	1	0	1	1	1	0	0	0	1	0	1	1	0	0	0	1	0
Right lick (0:no lick 1:lick)	0	0	0	0	0	0	0	0	0	0	0	0	0	0	0	0	0	0	0	0	0	0	0	0	0	0	0	0	0	0	0	0	0	0	0	0	0	0	0	0	0	0	0	0	0	0	0	0	0
Cumulative BF activity					0.00198634	-0.0109626	-0.0272305	-0.0385199		-0.0365336	-0.0461636			-0.0541341		-0.0737209	-0.0883294			-0.0946404	-0.0893351		-0.0690945		-0.0754056					-0.0750787	-0.0498597	-0.0661276	-0.0707791		-0.0820686	-0.0850607	-0.0930312				-0.10598		-0.103994	-0.106986				-0.111637
Cumulative right lick difference	0.00757576	0.0151515	0.0227273	0.030303	0.0241846	0.0180662	0.0119477	0.00582929	0.00352764	0.0022361	-0.00287223	-0.00289151	0.00213972	0.00338307	0.00335415	0.00206261	-0.00304572	-0.003065	0.00196623	0.00194695	-0.00316138	-0.00445293	-0.00448184	-0.00451076	-0.00453967	-0.00227851	0.00377053	0.00981957	0.0158686	0.015857	0.00973861	0.00362017	-0.00249827	-0.00479991	-0.00672276	-0.0124624	-0.0182021	-0.0182165	-0.0125492	-0.0068818	-0.00500231	-0.00503123	-0.00632277	-0.0114311	-0.0108142	-0.00514689	0.000520472	0.00239995	0.0036433
Session D2-1
rat #2
Trial number	1	2	3	4	5	6	7	8	9	10	11	12	13	14	15	16	17	18	19	20	21	22	23	24	25	26	27	28	29	30	31	32	33	34	35	36	37	38	39	40	41	42	43	44	45	46	47	48	49
Trialtype (0:catch 1:light)	0	0	1	0	1	1	1	0	0	0	0	0	1	1	1	1	0	1	1	0	1	1	0	0	1	1	0	0	0	0	1	1	1	0	1	1	0	0	1	0	0	0	0	1	1	1	1	0	0
Right lick (0:no lick 1:lick)	0	0	0	0	0	0	0	0	0	0	0	0	0	0	0	0	0	1	0	0	0	0	0	0	0	0	0	0	0	0	0	0	0	0	0	0	0	0	0	0	0	0	0	0	0	0	0	0	0
Cumulative BF activity			0.0180438		0.0252533	0.0405886	0.0152954						-0.00187209	-0.00820534	-0.00370435	-0.0181633		-0.0326222	-0.0552068		-0.0669572	-0.0624562			-0.0606638	-0.0778312					-0.0760388	-0.101332	-0.102248		-0.0896214	-0.0932461			-0.104996					-0.0950784	-0.12308	-0.126705	-0.143872
Cumulative right lick difference	0.0147059	0.0294118	0.0226802	0.0229909	0.0196251	0.00921707	-0.00119097	0.000138083	0.0124965	0.024855	0.0372135	0.0495719	0.0501657	0.0390224	0.027879	0.0167357	0.0196769	0.0245788	0.0153963	0.013256	0.0111157	0.00193317	0.00214029	0.0121513	0.0123585	0.00317592	0.00526098	0.01715	0.0290389	0.0409279	0.0417875	0.0313795	0.0209714	0.0176056	0.0154653	0.00628279	0.00648992	0.016501	0.0191591	0.0236951	0.0355841	0.0474731	0.0593621	0.0594863	0.048343	0.0371997	0.0260563	0.0243027	0.0343137
Session D2-1
rat #3
Trial number	1	2	3	4	5	6	7	8	9	10	11	12	13	14	15	16	17	18	19	20	21	22	23	24	25	26	27	28	29	30	31	32	33	34	35	36	37	38	39	40	41	42	43	44	45	46	47	48	49
Trialtype (0:catch 1:light)	1	0	0	0	0	1	1	1	1	0	0	1	1	1	0	0	0	1	0	0	1	0	1	1	0	0	1	1	0	1	1	0	0	1	1	1	1	0	0	0	0	1	0	0	1	1	1	0	0
Right lick (0:no lick 1:lick)	0	0	0	1	0	0	0	0	0	0	0	0	0	0	0	0	0	0	0	0	0	0	0	0	0	0	0	0	0	0	0	0	0	0	0	0	0	0	0	0	0	0	0	0	0	0	0	0	0
Cumulative BF activity	-0.0105258					-0.0136259	-0.00682495	-0.0124003	-0.00559935			-0.00127367	0.00552725	0.00490243				0.0290301			0.035831		0.0203547	0.0048784			-0.0130732	-0.00132173		0.0203307	-9.61261e-05			-0.0254734	-0.0211477	-0.0366241	-0.0397241					-0.0626262			-0.0657262	-0.0886283	-0.0942036
Cumulative right lick difference	-0.00990099	-0.00217245	0.00555609	0.00357589	0.0113044	0.011266	0.00330674	-0.0046525	-0.0126117	-0.0139703	-0.00756192	-0.00843507	-0.0159089	-0.0233827	-0.0234307	-0.0161973	-0.00896376	-0.00658464	-0.0050306	0.00137781	0.00293185	0.00283572	0.00112147	-0.00554327	-0.00560736	0.000801051	0.000736967	-0.00592778	-0.00764203	-0.00935628	-0.016021	-0.0160851	-0.0096767	-0.0110353	-0.0189945	-0.0269538	-0.034913	-0.0349515	-0.0272229	-0.0194944	-0.0117658	-0.00889167	-0.00733763	-0.000929219	-0.00180236	-0.00927617	-0.01675	-0.016798	-0.00956455
Session D2-1
rat #4
Trial number	1	2	3	4	5	6	7	8	9	10	11	12	13	14	15	16	17	18	19	20	21	22	23	24	25	26	27	28	29	30	31	32	33	34	35	36	37	38	39	40	41	42	43	44	45	46	47	48	49
Trialtype (0:catch 1:light)	1	1	0	0	0	1	1	1	1	0	0	1	0	0	1	1	0	0	1	1	1	0	1	0	1	0	1	0	0	0	0	1	0	1	0	1	0	1	1	1	0	0	1	1	0	0	1	0	1
Right lick (0:no lick 1:lick)	0	0	0	0	0	0	0	0	0	0	0	0	0	0	0	0	0	0	0	0	0	0	0	0	0	0	0	0	0	0	0	0	0	0	0	0	0	0	0	0	0	0	0	0	0	0	0	0	0
Cumulative BF activity	0.0706477	0.0594771				0.0695187	0.0977421	0.0896019	0.0814617			0.0702911			0.0742721	0.0691622			0.0670826	0.0892454	0.0962567		0.100238		0.140582		0.162745					0.166726		0.234343		0.250446		0.254427	0.261438	0.262389			0.260309	0.255199			0.271301		0.278313
Cumulative right lick difference	-0.00909091	-0.0181818	-0.0106506	-0.00311943	0.00441176	0.00409982	-0.0030303	-0.0101604	-0.0172906	-0.0183601	-0.0115865	-0.0097148	-0.00784314	-0.00106952	-0.000831848	-0.00665478	-0.00641711	0.000356506	-0.000222816	-0.00686275	-0.0135027	-0.0155971	-0.0152406	-0.0148841	-0.0145276	-0.0141711	-0.0138146	-0.0107308	-0.0027451	0.00524064	0.0132264	0.0163102	0.0166667	0.0170232	0.0173797	0.0177362	0.0180927	0.0159982	0.00935829	0.00271836	0.00213904	0.00891266	0.00915033	0.00332739	0.00356506	0.0103387	0.0122103	0.0125668	0.0112894
Session D2-1
rat #5
Trial number	1	2	3	4	5	6	7	8	9	10	11	12	13	14	15	16	17	18	19	20	21	22	23	24	25	26	27	28	29	30	31	32	33	34	35	36	37	38	39	40	41	42	43	44	45	46	47	48	49
Trialtype (0:catch 1:light)	0	1	1	1	1	1	1	1	1	0	0	1	0	0	0	1	1	1	0	0	1	0	1	0	0	1	1	0	0	1	0	0	1	1	0	0	0	1	0	0	0	1	1	1	1	0	0	0	1
Right lick (0:no lick 1:lick)	0	0	0	0	0	0	0	0	0	0	0	0	0	0	0	0	0	0	0	0	0	0	0	0	0	0	0	0	0	0	0	0	0	1	0	0	0	0	0	0	0	0	0	0	0	0	0	0	0
Cumulative BF activity		0.0149925	0.0168666	0.0187406	0.0131184	0.0337331	0.0431034	0.029985	0.0187406			0.0243628				0.029985	0.0356072	0.029985			0.0206147		0.0168666			1.42398e-16	-0.0168666			-0.0281109			-0.00937031	-0.0243628				-0.0281109				-0.0487256	-0.0337331	-0.0393553	-0.0468516				-0.0618441
Cumulative right lick difference	0.011236	0.00161483	-0.0080063	-0.0176274	-0.0272485	-0.0368697	-0.0464908	-0.0561119	-0.0657331	-0.0681078	-0.060495	-0.0585002	-0.0555997	-0.0470811	-0.0385625	-0.0384709	-0.0465315	-0.0545921	-0.0554063	-0.0477935	-0.0457987	-0.0456155	-0.0454323	-0.0434376	-0.0358248	-0.0357027	-0.0428269	-0.0427048	-0.035092	-0.0330972	-0.0311024	-0.0234897	-0.0233675	-0.0196222	-0.0185943	-0.0100757	-0.00155716	0.00134343	0.00424402	0.0127626	0.0212811	0.0208109	0.0121886	0.00356619	-0.00505618	-0.00552638	0.00299218	0.0115107	0.0125387
Session D2-1
rat #6
Trial number	1	2	3	4	5	6	7	8	9	10	11	12	13	14	15	16	17	18	19	20	21	22	23	24	25	26	27	28	29	30	31	32	33	34	35	36	37	38	39	40	41	42	43	44	45	46	47	48	49
Trialtype (0:catch 1:light)	0	1	0	0	1	1	1	0	1	0	0	1	1	1	0	0	0	1	1	0	0	0	1	1	1	0	0	1	0	1	0	1	0	0	1	1	0	0	1	1	1	0	1	1	1	0	1	0	1
Right lick (0:no lick 1:lick)	0	0	0	0	0	0	0	0	0	0	0	0	0	0	0	0	0	0	0	0	0	0	0	0	0	0	0	0	0	0	0	0	0	0	0	0	0	0	1	1	1	1	1	1	1	1	1	1	0
Cumulative BF activity		0.00314265			0.0038745	0.0118388	0.0415002		0.0374105			0.0357315	0.0485174	0.0492492				0.0331055	0.0362481				0.0321584	0.0184254	0.0456761			0.0632835		0.0616046		0.0599256			0.0606575	0.0445137			0.0621212	0.0532098	0.0515309		0.0594951	0.0505838	0.058548		0.0713339		0.0865305
Cumulative right lick difference	0.00892857	0.00519614	0.00692818	0.0131245	0.0126244	0.00665984	0.000695258	-0.00117096	-0.000805035	0.00092701	0.00712334	0.00662324	0.000658665	-0.00530591	-0.00512295	0.00175644	0.00863583	0.00956284	0.00434231	0.00526932	0.0121487	0.0190281	0.0192111	0.0132465	0.00728191	0.00678181	0.0129781	0.0147102	0.0150761	0.015442	0.015808	0.0161739	0.0179059	0.0241023	0.0243462	0.0191257	0.0221019	0.0310304	0.0310304	0.0310304	0.0310304	0.0310304	0.0310304	0.0310304	0.0310304	0.0310304	0.0310304	0.0269321	0.0228337
Figure S5c
Session D2-1
time bins	-0.5	-0.49	-0.48	-0.47	-0.46	-0.45	-0.44	-0.43	-0.42	-0.41	-0.4	-0.39	-0.38	-0.37	-0.36	-0.35	-0.34	-0.33	-0.32	-0.31	-0.3	-0.29	-0.28	-0.27	-0.26	-0.25	-0.24	-0.23	-0.22	-0.21	-0.2	-0.19	-0.18	-0.17	-0.16	-0.15	-0.14	-0.13	-0.12	-0.11	-0.1	-0.09	-0.08	-0.07	-0.06	-0.05	-0.04	-0.03	-0.02
Light Lick BF activity mean	5.25871	5.16245	5.0775	5.02435	5.00972	5.02228	5.03907	5.04189	5.02	4.97581	4.91383	4.84076	4.769	4.70745	4.65787	4.6133	4.56378	4.50433	4.43552	4.3668	4.31267	4.2703	4.23073	4.18899	4.13398	4.06688	4.00463	3.96541	3.963	4.00213	4.06691	4.1295	4.17638	4.19122	4.16414	4.10995	4.03795	3.956	3.87268	3.79302	3.72282	3.6668	3.62414	3.58433	3.54084	3.49594	3.45141	3.41162	3.37927
Light Lick BF activity s.e.m.	0.388072	0.399118	0.41756	0.438434	0.457505	0.46608	0.461839	0.450645	0.437253	0.425645	0.416112	0.405675	0.394954	0.388756	0.387937	0.38752	0.386153	0.38586	0.387262	0.390533	0.393874	0.395073	0.397605	0.402005	0.404537	0.401456	0.394187	0.386399	0.373225	0.354705	0.339053	0.332933	0.341496	0.359126	0.374968	0.386585	0.393925	0.394186	0.387663	0.379281	0.369675	0.357325	0.346035	0.336175	0.326934	0.323271	0.323986	0.326229	0.326024
Catch Lick BF activity mean	5.04041	5.01499	4.98268	4.94406	4.90564	4.87045	4.84127	4.82921	4.83436	4.85264	4.873	4.87813	4.85523	4.79268	4.69705	4.59501	4.5236	4.50061	4.5119	4.53552	4.54009	4.51129	4.46053	4.40883	4.37573	4.36499	4.35579	4.31606	4.23107	4.10166	3.95176	3.82171	3.73768	3.70168	3.69464	3.6928	3.68393	3.66781	3.65313	3.65769	3.70385	3.7847	3.86614	3.91256	3.89986	3.82728	3.71392	3.58324	3.45783
Catch Lick BF activity s.e.m.	0.502468	0.477733	0.445489	0.410252	0.383278	0.370437	0.364511	0.35756	0.34547	0.332232	0.330861	0.35129	0.389857	0.434463	0.472154	0.493407	0.498065	0.490199	0.479531	0.480936	0.501061	0.528633	0.546001	0.548865	0.540872	0.528202	0.513642	0.496494	0.483566	0.480191	0.487693	0.502616	0.522342	0.542647	0.550677	0.538296	0.505392	0.459419	0.412631	0.377686	0.370169	0.393829	0.435128	0.474307	0.495678	0.493253	0.465896	0.4226	0.382301
Session D2
time bins	-0.5	-0.49	-0.48	-0.47	-0.46	-0.45	-0.44	-0.43	-0.42	-0.41	-0.4	-0.39	-0.38	-0.37	-0.36	-0.35	-0.34	-0.33	-0.32	-0.31	-0.3	-0.29	-0.28	-0.27	-0.26	-0.25	-0.24	-0.23	-0.22	-0.21	-0.2	-0.19	-0.18	-0.17	-0.16	-0.15	-0.14	-0.13	-0.12	-0.11	-0.1	-0.09	-0.08	-0.07	-0.06	-0.05	-0.04	-0.03	-0.02
Light Lick BF activity mean	4.88743	4.85293	4.81208	4.76441	4.71277	4.66696	4.63122	4.60077	4.5719	4.53758	4.48852	4.42816	4.36272	4.29255	4.22665	4.17966	4.15693	4.15674	4.175	4.20232	4.2273	4.24113	4.23697	4.21272	4.17495	4.13011	4.08529	4.04783	4.01721	3.99394	3.97688	3.96162	3.94516	3.92221	3.89131	3.85699	3.81756	3.7619	3.68807	3.61127	3.54944	3.51197	3.49812	3.50209	3.51615	3.52299	3.50649	3.46973	3.42438
Light Lick BF activity s.e.m.	0.261859	0.259948	0.262509	0.268878	0.275967	0.279862	0.279905	0.279139	0.278726	0.277983	0.277352	0.278899	0.283586	0.288278	0.288476	0.281642	0.268122	0.252972	0.242969	0.24093	0.24544	0.250671	0.249434	0.241942	0.23293	0.226927	0.227486	0.237133	0.250763	0.260777	0.268017	0.273187	0.279376	0.288605	0.29755	0.303975	0.305078	0.301811	0.298681	0.300343	0.308798	0.321508	0.338103	0.355836	0.369988	0.37722	0.375806	0.371727	0.370705
Catch Lick BF activity mean	4.77259	4.75673	4.73749	4.72097	4.70711	4.69781	4.68591	4.65408	4.59833	4.52866	4.46424	4.41658	4.38514	4.3625	4.33923	4.31256	4.28497	4.2602	4.24507	4.24621	4.25512	4.25813	4.24709	4.21618	4.16821	4.11101	4.05536	4.01231	3.9879	3.97604	3.95944	3.92968	3.88739	3.83551	3.78698	3.75422	3.73729	3.72651	3.70847	3.67471	3.62379	3.56389	3.50959	3.47128	3.45254	3.44338	3.4309	3.40588	3.36524
Catch Lick BF activity s.e.m.	0.310739	0.295904	0.280957	0.274477	0.282139	0.304358	0.336201	0.366651	0.386751	0.390697	0.37787	0.356419	0.336121	0.321666	0.312853	0.30971	0.310771	0.312566	0.314275	0.316824	0.320955	0.325657	0.329707	0.332808	0.335013	0.333855	0.324843	0.308407	0.290283	0.276753	0.270429	0.27099	0.277684	0.286024	0.293181	0.30095	0.310171	0.321267	0.332628	0.341401	0.346222	0.347318	0.346428	0.345095	0.346491	0.350437	0.352398	0.352557	0.355593
Session D2+1
time bins	-0.5	-0.49	-0.48	-0.47	-0.46	-0.45	-0.44	-0.43	-0.42	-0.41	-0.4	-0.39	-0.38	-0.37	-0.36	-0.35	-0.34	-0.33	-0.32	-0.31	-0.3	-0.29	-0.28	-0.27	-0.26	-0.25	-0.24	-0.23	-0.22	-0.21	-0.2	-0.19	-0.18	-0.17	-0.16	-0.15	-0.14	-0.13	-0.12	-0.11	-0.1	-0.09	-0.08	-0.07	-0.06	-0.05	-0.04	-0.03	-0.02
Light Lick BF activity mean	5.0143	4.98673	4.9563	4.92279	4.89142	4.86947	4.86086	4.86271	4.87111	4.88026	4.87861	4.85418	4.80388	4.73588	4.6561	4.57491	4.50533	4.45484	4.42656	4.41687	4.41308	4.40622	4.39742	4.38737	4.37382	4.35896	4.341	4.31207	4.27194	4.22521	4.1764	4.13444	4.09945	4.0623	4.02003	3.96957	3.90677	3.83366	3.7613	3.69876	3.6516	3.61803	3.58454	3.54338	3.49849	3.4546	3.41354	3.38263	3.36896
Light Lick BF activity s.e.m.	0.411744	0.407903	0.39896	0.383999	0.366287	0.349256	0.336501	0.327567	0.323549	0.325989	0.331736	0.336582	0.33647	0.329443	0.315441	0.296468	0.276615	0.260533	0.252404	0.252435	0.256924	0.260906	0.261272	0.258886	0.258494	0.262247	0.269109	0.278267	0.287997	0.296085	0.301986	0.305201	0.305032	0.302628	0.29959	0.29515	0.288831	0.282508	0.276935	0.274201	0.277673	0.285818	0.294303	0.300523	0.303054	0.302984	0.302049	0.303037	0.309688
Catch Lick BF activity mean	5.24218	5.15797	5.09593	5.06896	5.07854	5.10285	5.11274	5.0964	5.05416	4.98247	4.88606	4.78697	4.69358	4.60779	4.53438	4.48078	4.4566	4.46277	4.49523	4.53469	4.56537	4.58441	4.58623	4.57226	4.54403	4.50413	4.45557	4.40385	4.35677	4.30863	4.2569	4.21178	4.17869	4.15148	4.13191	4.12733	4.13543	4.14683	4.14396	4.11283	4.05646	3.98959	3.91677	3.84303	3.78331	3.73837	3.70577	3.68271	3.65908
Catch Lick BF activity s.e.m.	0.452113	0.418897	0.390726	0.376961	0.381255	0.39651	0.413322	0.426919	0.434408	0.434937	0.430014	0.421549	0.408007	0.386801	0.360021	0.333761	0.313689	0.301759	0.299125	0.304627	0.313653	0.326541	0.342571	0.358217	0.372388	0.382398	0.384621	0.376614	0.362466	0.346423	0.330193	0.318404	0.309608	0.301105	0.294501	0.292265	0.297211	0.309323	0.326967	0.345448	0.357411	0.360862	0.355934	0.344508	0.334843	0.331559	0.334678	0.342568	0.350629
Session D2+2
time bins	-0.5	-0.49	-0.48	-0.47	-0.46	-0.45	-0.44	-0.43	-0.42	-0.41	-0.4	-0.39	-0.38	-0.37	-0.36	-0.35	-0.34	-0.33	-0.32	-0.31	-0.3	-0.29	-0.28	-0.27	-0.26	-0.25	-0.24	-0.23	-0.22	-0.21	-0.2	-0.19	-0.18	-0.17	-0.16	-0.15	-0.14	-0.13	-0.12	-0.11	-0.1	-0.09	-0.08	-0.07	-0.06	-0.05	-0.04	-0.03	-0.02
Light Lick BF activity mean	5.15728	5.15013	5.12788	5.09632	5.05649	5.00212	4.93823	4.87673	4.82978	4.80116	4.78759	4.7851	4.78598	4.77758	4.74452	4.68705	4.62291	4.56016	4.50316	4.45854	4.42416	4.39328	4.3559	4.30158	4.23028	4.15405	4.08527	4.03281	4.00013	3.98473	3.97682	3.96499	3.94002	3.90215	3.85749	3.80852	3.75915	3.71037	3.67049	3.65023	3.64178	3.62977	3.60381	3.56194	3.50605	3.43967	3.37368	3.31656	3.27153
Light Lick BF activity s.e.m.	0.628324	0.627716	0.624639	0.619919	0.614752	0.608042	0.598379	0.586267	0.572346	0.558151	0.545672	0.538168	0.533438	0.527073	0.517289	0.503804	0.490893	0.481342	0.475233	0.471042	0.466043	0.457575	0.445588	0.431531	0.416264	0.402636	0.39256	0.383893	0.376287	0.371958	0.369661	0.367939	0.36773	0.3684	0.367361	0.3627	0.356381	0.349653	0.345832	0.347331	0.352186	0.360273	0.369066	0.374158	0.373225	0.370127	0.368943	0.36637	0.360966
Catch Lick BF activity mean	5.21587	5.25764	5.30023	5.32249	5.30783	5.25871	5.19135	5.11659	5.03885	4.97173	4.93303	4.92196	4.92274	4.91995	4.90867	4.90017	4.89126	4.86811	4.83322	4.79688	4.76208	4.72709	4.69516	4.66568	4.63378	4.59378	4.53165	4.45208	4.37128	4.28935	4.20584	4.1283	4.07073	4.04259	4.03868	4.04269	4.03837	4.01871	3.98293	3.9377	3.89155	3.8523	3.81545	3.76046	3.67882	3.58067	3.48417	3.40179	3.33915
Catch Lick BF activity s.e.m.	0.587043	0.615922	0.64169	0.662401	0.676536	0.679851	0.667246	0.639406	0.600848	0.563684	0.534447	0.513196	0.503954	0.506497	0.514044	0.522986	0.53267	0.539401	0.537925	0.5261	0.510134	0.496137	0.482588	0.468112	0.458032	0.456381	0.458529	0.45693	0.452719	0.453819	0.463455	0.476094	0.490635	0.510144	0.532312	0.549446	0.553363	0.54307	0.524827	0.507553	0.491868	0.47453	0.456996	0.4381	0.419454	0.40547	0.398069	0.397358	0.400187
[truncated: 1,036 more columns]
