# Supplementary material for: The behavioral signature of stepwise learning strategy in male rats and its neural correlate in the basal forebrain
Source: Nat Commun. 2023 Jul 21;14:4415. doi: 10.1038/s41467-023-40145-9 (PMC10362048; doi:10.1038/s41467-023-40145-9)
Supplement: Supplementary file 4 — Source Data [file 41467_2023_40145_MOESM4_ESM.zip › Source_Data_Fig_5.xlsx]

## Sheet: Sheet 1
Figure 5a
Stimulus
Light No Lick
time bins	-0.5	-0.49	-0.48	-0.47	-0.46	-0.45	-0.44	-0.43	-0.42	-0.41	-0.4	-0.39	-0.38	-0.37	-0.36	-0.35	-0.34	-0.33	-0.32	-0.31	-0.3	-0.29	-0.28	-0.27	-0.26	-0.25	-0.24	-0.23	-0.22	-0.21	-0.2	-0.19	-0.18	-0.17	-0.16	-0.15	-0.14	-0.13	-0.12	-0.11	-0.1	-0.09	-0.08	-0.07	-0.06	-0.05	-0.04	-0.03	-0.02
rat1	2.39805	2.36079	2.34969	2.35024	2.36676	2.41657	2.50189	2.61366	2.74347	2.89068	3.01758	3.08388	3.1001	3.09265	3.08195	3.04883	2.98127	2.8917	2.79502	2.73095	2.7063	2.71086	2.72965	2.72965	2.69281	2.60378	2.49984	2.45908	2.51701	2.63718	2.72733	2.76334	2.79241	2.83237	2.87504	2.89785	2.89357	2.85903	2.77816	2.64054	2.50339	2.45537	2.52976	2.6894	2.86107	2.98123	3.01175	2.95288	2.85278
rat2	4.25671	4.31263	4.34181	4.3425	4.32202	4.28687	4.22563	4.14268	4.06249	3.98982	3.93175	3.89542	3.86226	3.81364	3.75371	3.69961	3.66287	3.65328	3.68234	3.73708	3.78787	3.80354	3.78759	3.77141	3.77991	3.83107	3.90584	3.97107	4.00792	4.00283	3.97057	3.93079	3.90084	3.87233	3.81294	3.7227	3.61897	3.53469	3.48908	3.48535	3.51996	3.565	3.61088	3.65524	3.69061	3.71326	3.7179	3.69458	3.63095
rat3	6.07578	6.08567	6.15446	6.21628	6.20748	6.09782	5.894	5.65461	5.4312	5.22131	5.05612	4.96606	4.93937	4.96617	5.03551	5.12293	5.19333	5.21091	5.15787	5.06448	4.97631	4.90299	4.84825	4.81233	4.76873	4.70194	4.62216	4.55838	4.53086	4.54466	4.60519	4.72869	4.90532	5.07409	5.19487	5.25379	5.2358	5.14294	4.9937	4.82444	4.64732	4.46721	4.28015	4.07825	3.89628	3.77242	3.73868	3.79598	3.89188
rat4	4.97596	4.95906	4.96283	5.03069	5.15224	5.23871	5.22778	5.10897	4.91861	4.70599	4.52188	4.40103	4.34834	4.34708	4.36	4.3565	4.32795	4.29036	4.26545	4.25692	4.24101	4.18929	4.0917	3.95551	3.79189	3.60957	3.44552	3.36298	3.38257	3.4674	3.58078	3.70204	3.78851	3.79321	3.69931	3.53523	3.34888	3.16735	3.00366	2.86517	2.74703	2.62402	2.49056	2.39043	2.36796	2.42332	2.51523	2.60195	2.65456
rat5	5.0942	5.3579	5.51293	5.52454	5.43238	5.3251	5.25282	5.22083	5.21841	5.20942	5.15015	5.01608	4.83693	4.6744	4.5817	4.5738	4.60507	4.63345	4.65638	4.67137	4.66886	4.65928	4.66814	4.69744	4.73788	4.78626	4.83202	4.89436	4.99361	5.09184	5.13057	5.08787	4.97088	4.81514	4.66207	4.51852	4.39156	4.29097	4.215	4.16369	4.12121	4.06253	3.97899	3.87464	3.77297	3.7143	3.72367	3.77724	3.82428
rat6	4.01533	3.79801	3.68123	3.69263	3.8003	3.96062	4.12741	4.19111	4.09378	3.85688	3.53677	3.2162	2.92622	2.68815	2.59173	2.67699	2.89801	3.18933	3.48675	3.73358	3.91747	4.02249	4.00586	3.92002	3.83939	3.75184	3.638	3.48686	3.28508	3.06845	2.87271	2.69871	2.59698	2.63282	2.76657	2.9133	3.00758	3.01474	2.96554	2.94633	2.96321	2.96839	2.96492	2.94448	2.90413	2.85668	2.83133	2.8786	2.98817
Stimulus
Catch No Lick
time bins	-0.5	-0.49	-0.48	-0.47	-0.46	-0.45	-0.44	-0.43	-0.42	-0.41	-0.4	-0.39	-0.38	-0.37	-0.36	-0.35	-0.34	-0.33	-0.32	-0.31	-0.3	-0.29	-0.28	-0.27	-0.26	-0.25	-0.24	-0.23	-0.22	-0.21	-0.2	-0.19	-0.18	-0.17	-0.16	-0.15	-0.14	-0.13	-0.12	-0.11	-0.1	-0.09	-0.08	-0.07	-0.06	-0.05	-0.04	-0.03	-0.02
rat1	2.81107	2.66848	2.51832	2.44105	2.4481	2.45851	2.42961	2.44274	2.57901	2.85418	3.20058	3.5279	3.7847	3.90257	3.78505	3.43008	2.98318	2.61246	2.39627	2.33109	2.37201	2.50605	2.71033	2.88063	2.95631	2.96584	2.93899	2.87115	2.74452	2.58617	2.4595	2.4244	2.50515	2.68266	2.90713	3.0745	3.10538	2.99655	2.77598	2.49403	2.22053	2.01609	1.91936	1.90203	1.94991	2.08717	2.3227	2.64075	2.95348
rat2	4.13705	4.13513	4.12882	4.09736	4.03529	3.97049	3.92718	3.90728	3.89801	3.89137	3.9086	3.95969	4.02478	4.08957	4.13895	4.15816	4.15019	4.13669	4.14286	4.19223	4.28915	4.38372	4.425	4.41535	4.37422	4.32557	4.31216	4.33369	4.35148	4.33258	4.2557	4.13341	4.00455	3.90637	3.84732	3.81883	3.82541	3.83948	3.83292	3.80418	3.75054	3.67267	3.56252	3.42504	3.26749	3.1053	2.96995	2.87166	2.81433
rat3	5.49124	5.4796	5.56674	5.71296	5.87486	6.01906	6.10579	6.13008	6.11277	6.0819	6.06682	6.07382	6.04806	5.95263	5.79827	5.60243	5.40173	5.23434	5.12182	5.05481	5.02302	5.023	5.03372	5.04425	5.03172	4.98506	4.93112	4.88101	4.84763	4.8491	4.90148	5.00018	5.09431	5.11941	5.04497	4.86906	4.61746	4.35053	4.13044	4.00153	3.98819	4.07661	4.21768	4.36359	4.50712	4.63275	4.71112	4.74441	4.71604
rat4	4.53099	4.44161	4.3728	4.32776	4.28046	4.20867	4.12587	4.06145	4.05294	4.11701	4.23641	4.3872	4.54944	4.69646	4.78622	4.78402	4.6797	4.49551	4.28839	4.11012	3.99869	3.97705	4.00243	3.99538	3.89762	3.69984	3.44312	3.18723	2.98549	2.88487	2.9344	3.10128	3.2751	3.37896	3.39541	3.32697	3.1783	2.97024	2.7471	2.5813	2.5208	2.54138	2.61167	2.72797	2.86888	2.97103	2.98183	2.90871	2.78263
rat5	4.09457	4.14185	4.22632	4.31087	4.37209	4.40084	4.41029	4.41289	4.38894	4.31516	4.20982	4.11151	4.03772	3.98614	3.94397	3.92288	3.91928	3.88969	3.82463	3.7499	3.70468	3.72048	3.80944	3.95019	4.11176	4.27547	4.3859	4.37882	4.24789	4.04499	3.84312	3.70121	3.63172	3.59322	3.57219	3.57188	3.57523	3.56401	3.53664	3.51038	3.485	3.44796	3.39043	3.31694	3.24054	3.1563	3.04636	2.91474	2.80493
rat6	2.5123	2.46969	2.56939	2.75022	2.92155	3.05851	3.15084	3.19874	3.24976	3.35783	3.52185	3.70082	3.84161	3.89952	3.86724	3.76977	3.65284	3.59046	3.65044	3.78788	3.90011	3.96624	4.00958	4.03482	4.00811	3.91209	3.76987	3.6266	3.48348	3.28629	3.03858	2.80055	2.62562	2.52504	2.48276	2.51221	2.61141	2.76733	2.9563	3.16261	3.38351	3.61899	3.87549	4.08633	4.19565	4.16874	3.98092	3.69183	3.36372
Stimulus
Light Lick
time bins	-0.5	-0.49	-0.48	-0.47	-0.46	-0.45	-0.44	-0.43	-0.42	-0.41	-0.4	-0.39	-0.38	-0.37	-0.36	-0.35	-0.34	-0.33	-0.32	-0.31	-0.3	-0.29	-0.28	-0.27	-0.26	-0.25	-0.24	-0.23	-0.22	-0.21	-0.2	-0.19	-0.18	-0.17	-0.16	-0.15	-0.14	-0.13	-0.12	-0.11	-0.1	-0.09	-0.08	-0.07	-0.06	-0.05	-0.04	-0.03	-0.02
rat1	1.39865	1.36404	1.40948	1.57666	1.80448	2.02063	2.18051	2.26545	2.2645	2.21004	2.11937	2.02927	2.01648	2.069	2.17017	2.34399	2.55933	2.7478	2.84157	2.81888	2.71097	2.56816	2.4037	2.22973	2.08545	2.01666	2.06124	2.25314	2.57152	2.93134	3.2424	3.37387	3.27601	3.03599	2.75408	2.50375	2.34042	2.28387	2.28793	2.3032	2.31681	2.30039	2.25915	2.23826	2.24434	2.29953	2.42638	2.56057	2.64437
rat2	5.03039	5.02127	4.93046	4.8608	4.91305	5.09836	5.32553	5.46692	5.43139	5.21634	4.87617	4.5374	4.35382	4.36984	4.52951	4.7405	4.91731	5.01769	5.03752	4.97513	4.84571	4.65796	4.38823	4.06204	3.75056	3.51106	3.37796	3.35649	3.43499	3.56539	3.71093	3.89015	4.13403	4.42991	4.68846	4.86461	4.96255	4.97895	4.93173	4.83587	4.72644	4.62431	4.53414	4.42907	4.27306	4.09715	3.92943	3.78616	3.69431
rat3	5.3167	5.16433	5.05835	5.00951	5.03862	5.12234	5.20593	5.26815	5.28042	5.23359	5.16715	5.1198	5.10481	5.1287	5.18565	5.23822	5.24507	5.17411	5.025	4.85035	4.69329	4.5509	4.42085	4.31101	4.2228	4.16488	4.17499	4.28687	4.49142	4.73776	4.94592	5.04982	5.03934	4.94246	4.80224	4.64034	4.45711	4.27025	4.09861	3.95796	3.84193	3.74158	3.67471	3.63262	3.58116	3.52435	3.48902	3.50399	3.55043
rat4	5.88488	5.6269	5.38328	5.18941	5.04273	4.92071	4.8177	4.759	4.77312	4.87777	5.0422	5.18213	5.22846	5.17389	5.04068	4.85631	4.67439	4.54528	4.4705	4.45405	4.49129	4.55313	4.62487	4.68126	4.6748	4.57053	4.37937	4.13978	3.90566	3.77105	3.78363	3.90981	4.06758	4.15259	4.1329	4.02711	3.85893	3.66203	3.45451	3.27266	3.15201	3.09386	3.06488	3.04465	3.0322	3.00435	2.94526	2.85398	2.7581
rat5	5.78156	5.79953	5.8515	5.92272	5.98707	6.02152	6.02036	5.99094	5.96443	5.95973	5.93817	5.84547	5.67004	5.45273	5.25032	5.09651	4.98775	4.92714	4.91734	4.93876	4.97762	5.01633	5.06531	5.11163	5.10566	5.03444	4.90838	4.77186	4.65163	4.56317	4.52496	4.51247	4.50259	4.45655	4.3558	4.22884	4.08715	3.95041	3.83759	3.75744	3.71533	3.71676	3.74908	3.78192	3.80574	3.81909	3.81948	3.81114	3.7941
rat6	4.58526	4.46391	4.36681	4.30664	4.27778	4.27292	4.29113	4.32497	4.35546	4.36056	4.3304	4.27869	4.2037	4.09793	3.97023	3.83808	3.72281	3.62395	3.52672	3.43397	3.38009	3.38714	3.44629	3.54699	3.65397	3.74482	3.81376	3.84303	3.84229	3.83649	3.81678	3.74654	3.6349	3.50904	3.39576	3.34254	3.36218	3.43276	3.5253	3.60051	3.62711	3.60736	3.55907	3.50417	3.46915	3.44782	3.41812	3.36556	3.28458
Stimulus
Catch Lick
time bins	-0.5	-0.49	-0.48	-0.47	-0.46	-0.45	-0.44	-0.43	-0.42	-0.41	-0.4	-0.39	-0.38	-0.37	-0.36	-0.35	-0.34	-0.33	-0.32	-0.31	-0.3	-0.29	-0.28	-0.27	-0.26	-0.25	-0.24	-0.23	-0.22	-0.21	-0.2	-0.19	-0.18	-0.17	-0.16	-0.15	-0.14	-0.13	-0.12	-0.11	-0.1	-0.09	-0.08	-0.07	-0.06	-0.05	-0.04	-0.03	-0.02
rat1	1.5741	1.69452	1.84067	1.9436	1.99319	2.07515	2.23112	2.38902	2.48745	2.54026	2.58705	2.64679	2.71179	2.76141	2.80245	2.90079	3.0365	3.15521	3.26432	3.35175	3.36719	3.21554	2.86602	2.41833	2.03716	1.84353	1.83126	2.00425	2.33013	2.64906	2.83723	2.85745	2.75967	2.62004	2.47161	2.32768	2.17758	2.00132	1.76466	1.58783	1.68483	2.10377	2.74548	3.37239	3.75163	3.78535	3.49667	3.01107	2.51653
rat2	3.83187	3.93958	4.11278	4.28062	4.38188	4.40028	4.37755	4.37641	4.40515	4.45465	4.49333	4.46927	4.35045	4.13496	3.86742	3.64071	3.5823	3.73454	4.0015	4.23501	4.26576	4.06813	3.76039	3.46401	3.28103	3.25369	3.33516	3.39648	3.33098	3.11979	2.82205	2.56399	2.47513	2.5916	2.86851	3.22586	3.58984	3.9004	4.09066	4.16364	4.25476	4.43024	4.64231	4.78398	4.75476	4.55601	4.25083	3.9361	3.6959
rat3	4.84285	4.87317	4.91866	4.95704	4.99807	5.05384	5.12702	5.21635	5.306	5.4036	5.51581	5.6321	5.73593	5.79278	5.79401	5.75021	5.68469	5.61512	5.54948	5.52899	5.55545	5.58752	5.58836	5.54828	5.48785	5.42783	5.36531	5.28092	5.18892	5.11536	5.08675	5.12158	5.21192	5.31498	5.36196	5.29088	5.08823	4.79326	4.4949	4.29573	4.23546	4.28929	4.40249	4.49991	4.5412	4.52736	4.47065	4.38885	4.32668
rat4	6.45948	6.29834	6.08646	5.86087	5.6877	5.60544	5.59347	5.62261	5.64511	5.61537	5.50707	5.34911	5.18614	5.01218	4.84122	4.71105	4.67125	4.74544	4.91557	5.12763	5.30878	5.41802	5.44538	5.43168	5.43898	5.49245	5.55863	5.58352	5.53447	5.38033	5.15354	4.92611	4.72076	4.54497	4.36934	4.18364	3.99737	3.82842	3.7167	3.68393	3.73226	3.81063	3.85016	3.82456	3.72546	3.56234	3.3705	3.1861	3.02095
rat5	5.41958	5.35031	5.2992	5.28646	5.29724	5.29525	5.25625	5.18865	5.12584	5.09275	5.11581	5.19963	5.30766	5.38071	5.38265	5.32879	5.23325	5.10545	4.9591	4.81977	4.72969	4.69459	4.67085	4.61726	4.53888	4.45163	4.3484	4.22711	4.10239	3.98696	3.86572	3.72939	3.57148	3.40233	3.27563	3.20275	3.17299	3.18385	3.21696	3.25285	3.27613	3.28938	3.29933	3.33269	3.4107	3.50761	3.58867	3.6152	3.55778
rat6	4.40266	4.36263	4.30974	4.27076	4.2391	4.20483	4.16385	4.12219	4.09906	4.1008	4.10889	4.0948	4.053	3.99777	3.94664	3.90886	3.86446	3.78659	3.66902	3.53208	3.41428	3.349	3.35799	3.43638	3.54231	3.62317	3.6453	3.62165	3.5767	3.51774	3.4465	3.36164	3.27112	3.18171	3.09383	3.01341	2.961	2.96221	3.02766	3.15653	3.32189	3.48623	3.61134	3.6685	3.65453	3.57986	3.4762	3.37245	3.27958
time bins	-0.5	-0.49	-0.48	-0.47	-0.46	-0.45	-0.44	-0.43	-0.42	-0.41	-0.4	-0.39	-0.38	-0.37	-0.36	-0.35	-0.34	-0.33	-0.32	-0.31	-0.3	-0.29	-0.28	-0.27	-0.26	-0.25	-0.24	-0.23	-0.22	-0.21	-0.2	-0.19	-0.18	-0.17	-0.16	-0.15	-0.14	-0.13	-0.12	-0.11	-0.1	-0.09	-0.08	-0.07	-0.06	-0.05	-0.04	-0.03	-0.02
mean
Light No Lick	4.46934	4.47901	4.50049	4.52615	4.54687	4.55428	4.53825	4.48864	4.41133	4.31235	4.20237	4.09644	4.0022	3.93035	3.90076	3.91311	3.94475	3.97817	4.0073	4.0324	4.04964	4.04808	4.02186	3.98106	3.9351	3.88074	3.8239	3.78879	3.78617	3.80206	3.81452	3.81858	3.82582	3.83666	3.83513	3.8069	3.74939	3.66829	3.57419	3.48758	3.41702	3.35709	3.30921	3.27207	3.24884	3.24354	3.25643	3.28354	3.30711
Catch No Lick	3.92954	3.88939	3.89706	3.94004	3.98873	4.01935	4.02493	4.02553	4.0469	4.10291	4.19068	4.29349	4.38105	4.42115	4.38662	4.27789	4.13115	3.99319	3.90407	3.87101	3.88127	3.92942	3.99842	4.05344	4.06329	4.02731	3.96353	3.87975	3.77675	3.664	3.57213	3.52684	3.52274	3.53428	3.54163	3.52891	3.48553	3.41469	3.3299	3.25901	3.22476	3.22895	3.26286	3.30365	3.33826	3.35355	3.33548	3.29535	3.23919
Light Lick	4.66624	4.57333	4.49998	4.47762	4.51062	4.57608	4.64019	4.67924	4.67822	4.64301	4.57891	4.49879	4.42955	4.38202	4.35776	4.35227	4.35111	4.33933	4.30311	4.24519	4.18316	4.12227	4.05821	3.99044	3.91554	3.8404	3.78595	3.7752	3.81625	3.90087	4.0041	4.08044	4.10907	4.08776	4.02154	3.93453	3.84472	3.76305	3.68928	3.62127	3.56327	3.51404	3.4735	3.43845	3.40094	3.36538	3.33795	3.31356	3.28765
Catch Lick	4.42176	4.41976	4.42792	4.43323	4.43286	4.43913	4.45821	4.48587	4.51144	4.53457	4.55466	4.56528	4.5575	4.5133	4.43907	4.3734	4.34541	4.35706	4.39317	4.43254	4.44019	4.3888	4.2815	4.15266	4.05437	4.01538	4.01401	4.01899	4.0106	3.96154	3.86863	3.76003	3.66835	3.60927	3.57348	3.5407	3.49784	3.44491	3.38526	3.35675	3.41756	3.56826	3.75852	3.91367	3.97305	3.91976	3.77559	3.58496	3.39957
s.e.m.
Light No Lick	0.682969	0.685478	0.688232	0.688537	0.679067	0.652081	0.60978	0.563542	0.522797	0.487428	0.461961	0.451202	0.455432	0.471892	0.489964	0.503522	0.50842	0.500824	0.481755	0.453905	0.426812	0.410103	0.408965	0.420072	0.435443	0.454687	0.471454	0.482091	0.489922	0.495708	0.506405	0.523383	0.536141	0.536961	0.528003	0.513551	0.495965	0.481237	0.470488	0.465306	0.470932	0.483361	0.491807	0.489511	0.475129	0.451036	0.425281	0.401445	0.380567
Catch No Lick	0.595062	0.59285	0.597053	0.6008	0.602517	0.603324	0.602545	0.597815	0.58854	0.573054	0.553791	0.53487	0.50935	0.47777	0.455119	0.450222	0.458159	0.470128	0.48136	0.487416	0.488484	0.484587	0.475225	0.469715	0.472217	0.475837	0.477012	0.476684	0.479349	0.487586	0.500862	0.515054	0.523599	0.522321	0.508654	0.485463	0.459523	0.43868	0.429128	0.432959	0.447038	0.465541	0.480879	0.488481	0.493243	0.499168	0.503648	0.503322	0.493569
Light Lick	0.810892	0.809073	0.802577	0.78813	0.771074	0.752675	0.732617	0.712351	0.695138	0.681958	0.674301	0.668311	0.655799	0.639124	0.618067	0.585437	0.543608	0.503714	0.47753	0.470326	0.479423	0.496058	0.5182	0.542745	0.559334	0.559691	0.543625	0.515697	0.478667	0.440115	0.410303	0.4026	0.42327	0.456469	0.484404	0.503228	0.511427	0.50719	0.494152	0.478321	0.461327	0.446364	0.437246	0.429912	0.422235	0.416429	0.408921	0.400927	0.392647
Catch Lick	0.814033	0.774151	0.72738	0.686342	0.65872	0.639832	0.623437	0.613849	0.61229	0.613904	0.623017	0.643374	0.66713	0.683464	0.682908	0.660147	0.625997	0.591428	0.562094	0.548549	0.559132	0.591866	0.635588	0.679157	0.709901	0.720519	0.709265	0.677194	0.637964	0.608514	0.599549	0.610042	0.631135	0.651016	0.656809	0.643183	0.616655	0.592327	0.579242	0.582987	0.607541	0.641398	0.666558	0.671354	0.652142	0.611665	0.55724	0.500746	0.45655
Light Lick - Catch Lick, p-value	0.339731	0.323574	0.273878	0.40604	0.726855	0.818017	0.665385	0.649073	0.597087	0.94524	0.929354	0.836536	0.969669	0.943124	0.949422	0.423977	0.360972	0.529954	0.52008	0.723694	0.891122	0.614241	0.613304	0.321436	0.239613	0.530572	0.704591	0.791139	0.840082	0.654089	0.804441	0.721408	0.618659	0.319846	0.178793	0.172966	0.21501	0.185484	0.375714	0.9255	0.632253	0.458645	0.250514	0.270474	0.245572	0.117773	0.116958	0.128611	0.184598
p<0.01 3 consecutive bins
Lick - No Lick, p-value	0.459151	0.576281	0.492371	0.459747	0.414323	0.263161	0.311729	0.325967	0.459227	0.350691	0.2529	0.155533	0.30727	0.280844	0.215175	0.123659	0.0787596	0.0553047	0.0485441	0.135053	0.113906	0.297458	0.402172	0.49529	0.674151	0.839473	0.956512	0.682992	0.557024	0.665004	0.747759	0.602007	0.40342	0.389852	0.420373	0.500887	0.567019	0.807603	0.717821	0.401305	0.36126	0.272296	0.210552	0.146963	0.226494	0.128639	0.187956	0.270531	0.226719
p<0.01 3 consecutive bins
Figure 5b
Window I	group1	group2	group3	group4						Window II	group1	group2	group3	group4						Window III	group1	group2	group3	group4						Window IV			group3	group4
	Light No Lick	Catch No Lick	Light Lick	Catch Lick							Light No Lick	Catch No Lick	Light Lick	Catch Lick							Light No Lick	Catch No Lick	Light Lick	Catch Lick							Light No Lick	Catch No Lick	Light Lick	Catch Lick
rat1	3.58418	3.34818	2.52907	3.42932						rat1	2.34981	2.79412	2.39935	2.5756						rat1	2.05645	1.84751	3.60215	2.49496						rat1			4.01852	4.86979
rat2	1.80452	2.45527	1.95513	1.8489						rat2	1.2624	1.48106	1.23932	1.92918						rat2	1.76641	1.51934	2.6158	1.91421						rat2			3.03419	3.46154
rat3	1.86989	2.46875	1.8141	2.51753						rat3	1.32651	1.46528	1.20429	1.72318						rat3	2.85675	2.78562	7.15578	6.79173						rat3			5.00813	4.25362
rat4	2.22648	1.32404	2.52377	2.74398						rat4	0.645449	0.796817	1.82749	1.62782						rat4	1.85133	1.72737	6.79901	5.13671						rat4			7.47578	6.38095
rat5	2.06219	2.29489	2.59933	2.01108						rat5	1.54929	1.14943	1.4037	1.19616						rat5	1.66852	1.59948	4.06495	3.30145						rat5			5.44465	5.91264
rat6	3.22376	2.48082	2.96854	2.82147						rat6	3.54671	2.44672	2.84507	2.59111						rat6	3.79507	3.30831	4.61119	4.04733						rat6			3.41709	3.10957
Group Mean	2.46184	2.39532	2.39832	2.56205						Group Mean	1.78003	1.6889	1.81987	1.94051						Group Mean	2.33242	2.13127	4.80815	3.94773						Group Mean			4.73306	4.66469
Repeated Measures Anova										Repeated Measures Anova										Repeated Measures Anova										Repeated Measures Anova
Row	SumSq	DF	MeanSq	F	pValue	pValueGG	pValueHF	pValueLB		Row	SumSq	DF	MeanSq	F	pValue	pValueGG	pValueHF	pValueLB		Row	SumSq	DF	MeanSq	F	pValue	pValueGG	pValueHF	pValueLB		Row	SumSq	DF	MeanSq	F	pValue	pValueGG	pValueHF	pValueLB
(Intercept)	144.576	1	144.576	157.405	5.71011e-05	5.71011e-05	5.71011e-05	5.71011e-05		(Intercept)	78.3945	1	78.3945	40.0252	0.00145451	0.00145451	0.00145451	0.00145451		(Intercept)	262.136	1	262.136	53.1966	0.000758357	0.000758357	0.000758357	0.000758357		(Intercept)	264.953	1	264.953	65.1547	0.000472661	0.000472661	0.000472661	0.000472661
Error	4.5925	5	0.918499	1	0.5	0.5	0.5	0.5		Error	9.79314	5	1.95863	1	0.5	0.5	0.5	0.5		Error	24.6384	5	4.92768	1	0.5	0.5	0.5	0.5		Error	20.3326	5	4.06652	1	0.5	0.5	0.5	0.5
(Intercept):g	0.109666	3	0.0365554	0.187143	0.903491	0.861396	0.903491	0.683329		(Intercept):g	0.195987	3	0.0653291	0.436586	0.73005	0.663125	0.73005	0.537998		(Intercept):g	29.9766	3	9.9922	10.6592	0.000525175	0.0191656	0.0170107	0.0223254		(Intercept):g	0.0140246	1	0.0140246	0.0473682	0.836311	0.836311	0.836311	0.836311
Error(g)	2.93001	15	0.195334	1	0.5	0.5	0.5	0.5		Error(g)	2.24455	15	0.149636	1	0.5	0.5	0.5	0.5		Error(g)	14.0613	15	0.937421	1	0.5	0.5	0.5	0.5		Error(g)	1.48039	5	0.296077	1	0.5	0.5	0.5	0.5
t= table(group1, group2, group3, group4, 'VariableNames',{'g1','g2','g3','g4'});										t= table(group1, group2, group3, group4, 'VariableNames',{'g1','g2','g3','g4'});										t= table(group1, group2, group3, group4, 'VariableNames',{'g1','g2','g3','g4'});										t= table(group3, group4, 'VariableNames',{'g3','g4'});
Meas = table(categorical([1 2 3 4])','VariableNames',{'g'});										Meas = table(categorical([1 2 3 4])','VariableNames',{'g'});										Meas = table(categorical([1 2 3 4])','VariableNames',{'g'});										Meas = table(categorical([3 4])','VariableNames',{'g'});
rm = fitrm(t,'g1-g4~1','WithinDesign',Meas);										rm = fitrm(t,'g1-g4~1','WithinDesign',Meas);										rm = fitrm(t,'g1-g4~1','WithinDesign',Meas);										rm = fitrm(t,'g3-g4~1','WithinDesign',Meas);
rmtable=ranova(rm,'WithinModel','g');										rmtable=ranova(rm,'WithinModel','g');										rmtable=ranova(rm,'WithinModel','g');										rmtable=ranova(rm,'WithinModel','g');
																				Window III	group1	group2	group3	group4
																					Light No Lick	Catch No Lick	Light Lick	Catch Lick
																				rat1	2.05645	1.84751	3.60215	2.49496
																				rat2	1.76641	1.51934	2.6158	1.91421
																				rat3	2.85675	2.78562	7.15578	6.79173
																				rat4	1.85133	1.72737	6.79901	5.13671
																				rat5	1.66852	1.59948	4.06495	3.30145
																				rat6	3.79507	3.30831	4.61119	4.04733
																				Group Mean	2.33242	2.13127	4.80815	3.94773
																				Repeated Measures Anova
																				Row	SumSq	DF	MeanSq	F	pValue	pValueGG	pValueHF	pValueLB
																				(Intercept)	262.136	1	262.136	53.1966	0.000758357	0.000758357	0.000758357	0.000758357
																				Error	24.6384	5	4.92768	1	0.5	0.5	0.5	0.5
																				(Intercept):Stim	1.69039	1	1.69039	32.27	0.00235472	0.00235472	0.00235472	0.00235472
																				Error(Stim)	0.261913	5	0.0523826	1	0.5	0.5	0.5	0.5
																				(Intercept):Hit	27.6343	1	27.6343	10.2631	0.0238985	0.0238985	0.0238985	0.0238985
																				Error(Hit)	13.4629	5	2.69257	1	0.5	0.5	0.5	0.5
																				(Intercept):Stim:Hit	0.651941	1	0.651941	9.68604	0.0264836	0.0264836	0.0264836	0.0264836
																				Error(Stim:Hit)	0.336536	5	0.0673073	1	0.5	0.5	0.5	0.5
																				t= table(group1, group2, group3, group4, 'VariableNames',{'g1','g2','g3','g4'});
																				Meas = table(categorical([1 0 1 0]'), categorical([0 0 1 1]'),'VariableNames',{'Stim','Hit'});
																				rm = fitrm(t,'g1-g4~1','WithinDesign',Meas);
																				rmtable=ranova(rm,'WithinModel','Stim*Hit')
																				Post-hoc comparison
																				Hit	Stim_1	Stim_2	Difference	StdErr	pValue	Lower	Upper
																				0	0	1	-0.201152	0.0643055	0.0260139	-0.366455	-0.03585
																				0	1	0	0.201152	0.0643055	0.0260139	0.03585	0.366455
																				1	0	1	-0.860415	0.189107	0.00611323	-1.34653	-0.3743
																				1	1	0	0.860415	0.189107	0.00611323	0.3743	1.34653
																				rmtable=multcompare(rm,'Stim','By','Hit')
Figure 5c
Stimulus Onset
Light vs Catch	AUC values	Only shows significant bins
time bins	-0.5	-0.49	-0.48	-0.47	-0.46	-0.45	-0.44	-0.43	-0.42	-0.41	-0.4	-0.39	-0.38	-0.37	-0.36	-0.35	-0.34	-0.33	-0.32	-0.31	-0.3	-0.29	-0.28	-0.27	-0.26	-0.25	-0.24	-0.23	-0.22	-0.21	-0.2	-0.19	-0.18	-0.17	-0.16	-0.15	-0.14	-0.13	-0.12	-0.11	-0.1	-0.09	-0.08	-0.07	-0.06	-0.05	-0.04	-0.03	-0.02
rat1
rat2
rat3
rat4
rat5
rat6
Stimulus Onset
Lick vs No Lick	AUC values	Only shows significant bins
time bins	-0.5	-0.49	-0.48	-0.47	-0.46	-0.45	-0.44	-0.43	-0.42	-0.41	-0.4	-0.39	-0.38	-0.37	-0.36	-0.35	-0.34	-0.33	-0.32	-0.31	-0.3	-0.29	-0.28	-0.27	-0.26	-0.25	-0.24	-0.23	-0.22	-0.21	-0.2	-0.19	-0.18	-0.17	-0.16	-0.15	-0.14	-0.13	-0.12	-0.11	-0.1	-0.09	-0.08	-0.07	-0.06	-0.05	-0.04	-0.03	-0.02
rat1																			0.644156																									0.654545	0.638288	0.645118	0.639346
rat2
rat3
rat4	0.638436																						0.649577	0.662162	0.660202	0.656695	0.646276	0.657211	0.671034	0.677326	0.661956	0.665463		0.645038				0.640809	0.638127	0.635651	0.654116	0.651537	0.649474
rat5
rat6	0.680202	0.683835	0.676181	0.699663		0.666061	0.674754	0.658018					0.664504																						0.666191
[truncated: 256 more columns]
