# Supplementary material for: The behavioral signature of stepwise learning strategy in male rats and its neural correlate in the basal forebrain
Source: Nat Commun. 2023 Jul 21;14:4415. doi: 10.1038/s41467-023-40145-9 (PMC10362048; doi:10.1038/s41467-023-40145-9)
Supplement: Supplementary file 4 — Source Data [file 41467_2023_40145_MOESM4_ESM.zip › Source_Data_Fig_3c.xlsx]

## Sheet: Sheet 1
Fig 3c Sound Onset			PSTH time bins
ANIMAL_ID			-0.5	-0.49	-0.48	-0.47	-0.46	-0.45	-0.44	-0.43	-0.42	-0.41	-0.4	-0.39	-0.38	-0.37	-0.36	-0.35	-0.34	-0.33	-0.32	-0.31	-0.3	-0.29	-0.28	-0.27	-0.26	-0.25	-0.24	-0.23	-0.22	-0.21	-0.2	-0.19	-0.18	-0.17	-0.16	-0.15	-0.14	-0.13	-0.12	-0.11	-0.1	-0.09	-0.08	-0.07	-0.06	-0.05	-0.04
1			4.52735	4.51625	4.55783	4.47986	4.60047	4.41547	4.30939	4.52508	4.26305	4.18596	4.02516	4.28514	4.06763	4.12643	4.04098	4.04832	4.08767	4.40868	4.02785	3.77754	3.76225	3.62411	3.87077	3.58949	3.53231	3.75977	3.3205	3.74576	3.58852	3.57132	3.27788	3.38973	3.16498	3.18484	3.15707	2.9905	3.10707	2.9432	3.22116	2.83118	3.01631	2.91344	2.65737	3.04199	2.98726	2.63836	2.61574
2			4.59795	4.59509	4.48731	4.33109	4.21896	4.22845	4.25383	4.34351	4.49757	4.28817	4.28502	4.32627	4.12337	4.10195	4.25151	4.14915	4.0541	3.95808	3.82741	3.7282	4.0836	3.85677	3.71978	4.02964	3.72087	3.82677	3.76606	4.06599	3.53332	3.44652	3.32477	3.27185	3.42197	3.37002	3.19838	3.09955	2.9506	2.86921	2.87817	2.95022	2.87525	2.72504	3.17936	2.62299	2.80312	2.60605	2.69058
3			4.03073	3.77989	3.79416	3.98888	3.937	3.82615	3.93818	3.77354	3.96295	3.69148	3.59837	3.80537	3.88575	3.67044	4.15257	3.78815	3.52941	3.62041	3.69277	3.41202	3.74206	3.53541	3.66278	3.77512	3.18268	3.66132	3.35571	3.64053	3.67025	3.3104	3.53528	3.44866	3.35374	3.22994	3.51956	3.53602	3.50191	3.56139	3.21949	3.38466	3.32596	3.30057	3.2852	3.31659	3.31318	3.09157	3.22636
4			5.02864	4.89998	4.61664	4.56135	4.53062	4.50731	4.72944	4.71708	4.66764	4.38911	4.43416	4.24702	4.32108	4.04945	3.97959	4.32651	4.37778	3.92922	3.90356	3.94993	3.89663	3.96885	3.55092	3.54226	3.57546	3.65826	3.75146	3.40098	3.23739	2.96683	3.33293	3.18778	3.10896	3.19534	3.12692	3.13933	3.01375	2.82879	2.3591	2.70738	2.65652	2.53543	2.26057	2.41588	2.40766	2.53057	2.21643
5			5.49841	5.38966	4.85647	5.21161	4.93571	4.75714	4.71457	4.59023	4.66654	4.98891	5.0669	5.057	4.76512	5.23423	5.18871	4.72329	4.58735	4.68969	4.77089	4.67073	4.72697	4.62136	4.52211	4.34677	4.65295	4.56478	4.85855	5.02018	4.76586	4.74432	4.72103	4.29362	4.37443	4.42358	4.46733	3.87723	4.20284	4.22117	4.30549	4.55453	4.25678	4.32213	4.34453	4.50856	4.05603	4.22454	4.13163
6			5.59445	5.37565	5.18087	5.45024	5.77602	5.78931	5.18115	4.67592	4.91094	4.70446	4.34342	4.45292	4.6832	4.46147	4.07675	4.52763	4.45869	3.94557	4.62276	4.56428	3.87453	3.98168	4.03576	4.2386	3.99305	3.79265	4.1648	3.796	3.72926	4.25385	3.74813	4.14637	4.1126	3.90955	3.66321	3.50152	3.57101	3.71052	3.8101	3.59893	3.48791	3.16036	3.26137	3.39617	3.34078	3.154	2.86394
7			4.85595	4.9076	4.74444	4.66058	4.46488	4.60699	4.41631	4.42296	4.57618	4.54064	4.44854	4.32554	4.47623	4.41317	4.71793	4.35538	4.37057	4.30843	4.31737	4.00111	4.29165	4.10202	4.13838	4.03755	4.05827	3.98988	3.81045	4.00299	3.86985	3.72816	3.94952	3.75064	3.71106	3.73512	3.90679	3.63325	3.76842	3.67747	3.70157	3.52775	3.46641	3.75127	3.53159	3.21318	3.2685	3.23585	3.46384
Sound Trials Mean			4.87621	4.78059	4.60539	4.66909	4.63767	4.59012	4.50612	4.43547	4.50641	4.39839	4.31451	4.35704	4.33177	4.29388	4.34401	4.27406	4.20937	4.12287	4.16609	4.01483	4.05396	3.95574	3.92864	3.93706	3.81651	3.89335	3.86107	3.9532	3.77064	3.71734	3.69851	3.64124	3.60682	3.57834	3.57704	3.39677	3.44509	3.40168	3.35644	3.36495	3.29788	3.24403	3.21714	3.21648	3.16808	3.06871	3.02979
Catch Trials Mean			4.60499	4.61587	4.64041	4.51595	4.53525	4.45469	4.45331	4.57392	4.41757	4.58846	4.39093	4.38279	4.40822	4.42605	4.25852	4.29915	4.25917	4.17138	4.08664	4.09883	4.08728	4.0078	4.08499	3.95161	3.85785	3.90299	3.90246	3.80167	3.81735	3.71021	3.65743	3.55976	3.56796	3.53558	3.48707	3.40053	3.41667	3.38189	3.29649	3.25815	3.27838	3.22539	3.12558	3.09479	3.02673	2.98582	2.93203
Fig 3c Sound Reward			PSTH time bins
ANIMAL_ID			-0.5	-0.49	-0.48	-0.47	-0.46	-0.45	-0.44	-0.43	-0.42	-0.41	-0.4	-0.39	-0.38	-0.37	-0.36	-0.35	-0.34	-0.33	-0.32	-0.31	-0.3	-0.29	-0.28	-0.27	-0.26	-0.25	-0.24	-0.23	-0.22	-0.21	-0.2	-0.19	-0.18	-0.17	-0.16	-0.15	-0.14	-0.13	-0.12	-0.11	-0.1	-0.09	-0.08	-0.07	-0.06	-0.05	-0.04
1			7.03213	6.81502	6.70796	6.85803	7.39252	7.13149	7.32197	7.14731	7.28696	7.1793	7.05894	7.14517	6.77859	7.25582	7.16218	7.7401	7.26292	7.43197	6.9323	6.59457	6.8642	6.88486	6.76263	6.33963	6.74128	6.3746	6.81853	6.4724	6.46363	6.53173	7.01503	7.05076	6.64432	6.49156	6.13501	5.89763	5.2586	4.54734	4.89536	4.91559	5.12221	5.10303	4.9289	5.14015	5.682	5.8256	6.41655
2			5.43576	5.11035	5.41636	5.04466	5.36414	5.18268	5.30455	5.54507	5.17037	5.70321	5.71502	5.40085	5.67746	5.65125	5.29753	5.38609	5.07502	5.35553	5.07567	5.51944	5.34301	5.44487	5.39158	5.48791	5.27912	5.48697	5.33478	5.08495	5.17383	5.30589	5.42921	5.6986	5.61953	4.80697	4.44095	5.12593	5.04154	4.27025	3.52162	3.40904	3.60749	3.99662	4.63106	3.89938	3.32841	2.85654	2.83962
3			5.61511	6.01503	5.85453	5.81083	5.67095	6.19811	5.94506	5.20913	5.76078	5.26729	5.61182	5.59924	5.31015	5.64787	5.45165	5.54793	5.66915	5.9388	6.11805	5.94333	6.2072	6.10768	6.57521	7.02035	7.04701	7.05678	7.51865	7.3512	7.81595	7.26863	7.28854	7.25182	7.46288	7.29344	6.88018	5.90151	5.95393	5.6099	5.33544	4.80711	4.16184	4.08011	4.04378	4.04112	3.93726	3.87376	3.74449
4			5.93374	6.13533	5.5816	5.36776	5.44969	5.49	5.80981	5.38358	5.63099	5.60955	5.88565	5.79821	5.42952	5.43167	5.58899	5.68234	6.11211	6.01589	5.97587	5.98667	6.69132	6.38476	6.54897	7.01539	7.13666	6.94306	6.51323	6.46957	6.56568	6.49259	5.95522	6.30274	5.95324	5.96099	5.86909	5.63958	5.35204	4.52568	4.2815	3.48825	3.26449	3.77895	4.14816	3.78895	3.1323	2.54911	2.96953
5			6.06276	6.30068	6.74228	6.32785	6.53946	6.56104	6.88505	6.47474	5.9665	6.3864	6.11554	5.70983	6.05292	5.8636	5.73115	5.93478	5.82695	5.7304	5.74137	5.87625	5.58169	5.72211	5.70912	4.94962	5.25963	5.12856	4.72428	4.85203	5.69452	4.86279	4.89022	5.01291	5.14538	4.8679	4.60142	4.47102	3.93453	4.29745	4.08795	4.26103	4.17473	4.10937	4.44534	3.85169	3.83043	4.35389	4.19208
6			6.3841	6.53698	6.31791	6.31214	6.10704	6.71629	6.21116	6.90443	6.41429	7.07601	7.24987	7.358	7.23392	7.5388	7.63021	8.07692	8.10862	7.86764	7.51949	7.89967	7.51323	7.30226	6.63385	5.94212	6.09527	4.80772	5.00738	4.93956	4.91228	4.79036	5.21695	5.92394	4.90497	4.80255	4.72353	4.11973	4.02784	3.95033	3.47001	3.32259	3.35617	3.23691	3.55129	3.60598	3.30247	3.21866	3.30709
7			6.94506	7.04517	6.8809	6.75167	6.91998	7.15606	7.32253	7.37062	7.45826	7.30624	7.24528	7.67987	7.39052	7.41536	7.56441	7.76116	7.55296	7.64336	7.69667	7.48447	7.43453	7.51716	7.44418	7.38762	7.53533	7.5125	7.17107	7.31662	7.50542	7.52943	7.15946	7.09321	7.1972	6.9966	6.36823	6.12414	6.28703	5.84387	5.59001	5.39558	5.55894	5.36935	5.55006	5.45138	5.34372	5.31851	4.79483
Sound Trials Mean			6.20124	6.27979	6.21451	6.06756	6.20626	6.34795	6.40002	6.29069	6.24117	6.36114	6.41173	6.38445	6.26758	6.40062	6.34659	6.5899	6.51539	6.56908	6.43706	6.47205	6.51931	6.48053	6.43793	6.30609	6.44204	6.18717	6.15542	6.06948	6.30447	6.11163	6.13638	6.33343	6.1325	5.88857	5.57406	5.32565	5.12221	4.72069	4.45455	4.22846	4.17798	4.23919	4.47123	4.25409	4.07951	3.99944	4.03774
[truncated: 54 more columns]
