# Supplementary material for: The behavioral signature of stepwise learning strategy in male rats and its neural correlate in the basal forebrain
Source: Nat Commun. 2023 Jul 21;14:4415. doi: 10.1038/s41467-023-40145-9 (PMC10362048; doi:10.1038/s41467-023-40145-9)
Supplement: Supplementary file 4 — Source Data [file 41467_2023_40145_MOESM4_ESM.zip › Source_Data_Fig_3b.xlsx]

## Sheet: Sheet 1
Bursting Neuron PSTHs
Sound Onset
	See Table 2	See Table 2	PSTH time bins
neuron_id	neuron_animal_id	neuron_session_id	-0.5	-0.49	-0.48	-0.47	-0.46	-0.45	-0.44	-0.43	-0.42	-0.41	-0.4	-0.39	-0.38	-0.37	-0.36	-0.35	-0.34	-0.33	-0.32	-0.31	-0.3	-0.29	-0.28	-0.27	-0.26	-0.25	-0.24	-0.23	-0.22	-0.21	-0.2	-0.19	-0.18	-0.17	-0.16	-0.15	-0.14	-0.13	-0.12	-0.11	-0.1	-0.09	-0.08	-0.07	-0.06	-0.05	-0.04
1	1	1	4.02685	5.36913	2.01342	2.01342	2.68456	2.68456	2.01342	1.34228	5.36913	1.34228	1.34228	2.68456	2.68456	2.01342	4.02685	3.3557	4.02685	2.68456	4.02685	1.34228	4.69799	2.68456	1.34228	4.02685	3.3557	5.36913	3.3557	1.34228	4.69799	3.3557	2.68456	4.69799	2.01342	5.36913	3.3557	7.38255	4.69799	3.3557	2.68456	2.68456	4.69799	2.01342	4.69799	7.38255	6.04027	5.36913	0.671141
2	1	1	0.671141	0.671141	0	0.671141	0.671141	0	0	1.34228	0	0	0.671141	1.34228	1.34228	0	0.671141	0.671141	0	0.671141	0.671141	0.671141	2.01342	0	1.34228	2.68456	0	0	0.671141	0.671141	0	1.34228	1.34228	0	0.671141	0	4.69799	0.671141	1.34228	1.34228	0.671141	4.69799	0.671141	2.68456	1.34228	1.34228	0.671141	3.3557	1.34228
3	1	1	2.01342	5.36913	1.34228	4.69799	2.68456	6.71141	1.34228	3.3557	2.68456	5.36913	2.01342	2.68456	2.68456	4.69799	6.04027	4.69799	2.01342	2.68456	2.68456	4.02685	5.36913	5.36913	3.3557	1.34228	3.3557	3.3557	2.01342	4.69799	2.68456	0.671141	0.671141	2.68456	5.36913	6.04027	4.02685	1.34228	4.02685	3.3557	5.36913	0	3.3557	4.02685	3.3557	2.68456	1.34228	3.3557	2.68456
4	1	1	2.68456	3.3557	1.34228	2.01342	2.01342	2.01342	1.34228	1.34228	2.68456	2.01342	2.68456	2.01342	1.34228	4.02685	2.68456	4.02685	2.01342	2.01342	4.69799	3.3557	4.02685	2.01342	2.68456	4.69799	4.69799	2.68456	4.02685	7.38255	0.671141	3.3557	3.3557	0	1.34228	5.36913	4.02685	3.3557	3.3557	1.34228	2.01342	4.02685	4.69799	0.671141	2.01342	2.68456	2.01342	4.69799	0.671141
5	1	2	2.8169	7.04225	8.4507	5.6338	4.22535	1.40845	0	2.8169	7.04225	5.6338	4.22535	5.6338	1.40845	7.04225	5.6338	2.8169	2.8169	1.40845	0	2.8169	5.6338	8.4507	2.8169	8.4507	4.22535	1.40845	4.22535	2.8169	1.40845	5.6338	2.8169	7.04225	0	5.6338	0	1.40845	1.40845	1.40845	4.22535	4.22535	1.40845	1.40845	2.8169	2.8169	4.22535	5.6338	7.04225
6	1	3	0	0.763359	0	0	0	0	0.763359	1.52672	0	0	1.52672	0	0	0	0	0	0	0.763359	0.763359	1.52672	0	0.763359	0.763359	0.763359	0	0.763359	0	0	3.05344	1.52672	0.763359	0	0	0.763359	0	2.29008	3.81679	1.52672	0	0	0	0.763359	0	1.52672	0.763359	1.52672	1.52672
7	1	3	3.05344	4.58015	4.58015	5.34351	6.87023	5.34351	4.58015	3.81679	4.58015	2.29008	5.34351	2.29008	1.52672	3.05344	2.29008	3.81679	4.58015	3.81679	3.81679	2.29008	1.52672	1.52672	1.52672	3.81679	2.29008	3.05344	0.763359	0.763359	1.52672	2.29008	2.29008	3.05344	0	1.52672	1.52672	0.763359	0	0.763359	0.763359	0.763359	1.52672	0.763359	0.763359	1.52672	0	1.52672	0
8	1	3	0.763359	2.29008	1.52672	0.763359	1.52672	0.763359	0	0.763359	3.05344	1.52672	0	0	0.763359	3.81679	0	1.52672	0	1.52672	1.52672	2.29008	0.763359	2.29008	0	0	0.763359	0.763359	0.763359	0	2.29008	0	1.52672	0	1.52672	1.52672	0.763359	0.763359	0	0.763359	0.763359	1.52672	0.763359	0	1.52672	2.29008	0	0.763359	0
9	1	3	0	2.29008	0.763359	1.52672	0.763359	0.763359	1.52672	1.52672	0	0	0.763359	0.763359	0.763359	0.763359	3.81679	0.763359	1.52672	0	2.29008	3.05344	2.29008	0.763359	1.52672	0.763359	1.52672	0.763359	0	0.763359	1.52672	0	1.52672	0	0	2.29008	0	0	2.29008	1.52672	0.763359	3.81679	0.763359	0	1.52672	1.52672	0.763359	2.29008	0.763359
10	1	3	8.39695	6.10687	5.34351	8.39695	3.05344	5.34351	4.58015	6.87023	4.58015	4.58015	5.34351	4.58015	5.34351	6.10687	5.34351	4.58015	3.81679	6.87023	3.81679	0.763359	3.81679	3.05344	4.58015	4.58015	5.34351	4.58015	1.52672	2.29008	1.52672	0.763359	0.763359	3.05344	4.58015	3.05344	4.58015	1.52672	4.58015	0	3.05344	2.29008	0	3.05344	2.29008	0.763359	0.763359	0	3.05344
11	1	3	4.58015	2.29008	6.87023	3.05344	3.81679	3.05344	3.05344	0	3.05344	4.58015	3.05344	2.29008	3.05344	7.63359	0.763359	4.58015	0.763359	3.81679	6.10687	0.763359	3.81679	3.81679	2.29008	2.29008	0	1.52672	3.05344	3.05344	3.05344	3.81679	2.29008	1.52672	1.52672	3.81679	3.05344	0.763359	3.05344	0.763359	1.52672	2.29008	3.05344	0.763359	0.763359	1.52672	3.05344	3.05344	2.29008
12	1	3	7.63359	6.10687	4.58015	4.58015	2.29008	2.29008	6.10687	2.29008	3.05344	0.763359	6.10687	6.10687	5.34351	2.29008	6.87023	2.29008	1.52672	1.52672	5.34351	6.10687	3.05344	5.34351	0.763359	3.81679	3.05344	2.29008	3.81679	2.29008	3.05344	4.58015	6.10687	0.763359	3.81679	1.52672	2.29008	3.05344	2.29008	2.29008	2.29008	1.52672	3.05344	2.29008	3.05344	3.81679	2.29008	1.52672	1.52672
13	1	3	1.52672	6.10687	1.52672	3.81679	4.58015	3.05344	2.29008	1.52672	4.58015	1.52672	2.29008	3.05344	4.58015	1.52672	2.29008	3.05344	3.05344	0.763359	4.58015	4.58015	1.52672	5.34351	3.05344	3.05344	1.52672	2.29008	1.52672	6.10687	3.81679	2.29008	2.29008	3.05344	3.81679	1.52672	4.58015	1.52672	3.81679	2.29008	6.10687	1.52672	3.05344	3.81679	4.58015	4.58015	3.81679	4.58015	4.58015
14	1	3	6.87023	4.58015	3.81679	6.10687	6.87023	4.58015	2.29008	4.58015	6.87023	4.58015	3.81679	3.05344	3.05344	3.81679	5.34351	3.81679	8.39695	6.10687	4.58015	3.05344	7.63359	3.81679	4.58015	3.05344	1.52672	3.05344	1.52672	5.34351	5.34351	3.81679	3.05344	3.81679	5.34351	2.29008	5.34351	3.81679	5.34351	5.34351	1.52672	1.52672	5.34351	3.05344	6.10687	3.05344	3.81679	3.05344	3.05344
15	1	3	0.763359	1.52672	2.29008	1.52672	3.05344	0.763359	1.52672	1.52672	3.05344	3.81679	2.29008	3.81679	1.52672	0.763359	1.52672	1.52672	3.05344	1.52672	2.29008	0.763359	3.81679	1.52672	5.34351	0.763359	2.29008	2.29008	2.29008	2.29008	2.29008	3.05344	2.29008	1.52672	6.10687	0.763359	0.763359	0	8.39695	3.81679	3.05344	2.29008	1.52672	0.763359	6.10687	6.10687	3.81679	3.05344	8.39695
16	1	3	2.29008	3.81679	3.05344	7.63359	3.81679	8.39695	10.687	6.10687	10.687	4.58015	6.10687	5.34351	9.92366	9.16031	7.63359	3.05344	4.58015	7.63359	8.39695	8.39695	3.05344	12.2137	5.34351	5.34351	7.63359	6.10687	5.34351	5.34351	6.10687	1.52672	6.87023	6.87023	1.52672	4.58015	3.81679	4.58015	5.34351	0.763359	3.05344	5.34351	3.81679	5.34351	3.81679	3.81679	1.52672	0.763359	9.92366
17	1	3	5.34351	3.05344	4.58015	2.29008	5.34351	4.58015	6.10687	3.05344	2.29008	7.63359	4.58015	3.81679	0.763359	4.58015	2.29008	3.05344	2.29008	3.81679	5.34351	5.34351	3.81679	6.10687	3.81679	5.34351	5.34351	5.34351	2.29008	3.05344	8.39695	6.10687	3.81679	3.81679	1.52672	2.29008	3.05344	1.52672	3.05344	3.81679	1.52672	3.05344	3.81679	5.34351	5.34351	2.29008	2.29008	0	5.34351
18	1	3	2.29008	2.29008	0.763359	1.52672	3.81679	2.29008	3.05344	0	4.58015	1.52672	3.05344	5.34351	1.52672	6.10687	2.29008	4.58015	3.05344	3.05344	2.29008	1.52672	0.763359	2.29008	2.29008	2.29008	4.58015	3.05344	0.763359	4.58015	4.58015	6.10687	0	1.52672	0.763359	0	3.05344	0	2.29008	3.05344	3.81679	4.58015	2.29008	0	3.05344	3.81679	3.81679	1.52672	3.81679
19	1	3	3.81679	3.81679	2.29008	4.58015	5.34351	3.05344	4.58015	3.05344	3.81679	2.29008	2.29008	3.81679	4.58015	4.58015	2.29008	5.34351	1.52672	0.763359	2.29008	3.81679	3.81679	3.81679	3.81679	2.29008	0.763359	3.81679	6.10687	4.58015	1.52672	4.58015	1.52672	0.763359	2.29008	1.52672	3.81679	2.29008	4.58015	0	3.05344	1.52672	3.81679	2.29008	3.81679	3.81679	1.52672	2.29008	3.81679
20	1	3	3.81679	6.87023	7.63359	3.81679	6.10687	2.29008	2.29008	3.81679	4.58015	6.10687	4.58015	5.34351	3.81679	3.05344	2.29008	3.05344	4.58015	3.05344	3.81679	4.58015	1.52672	3.05344	4.58015	1.52672	3.05344	8.39695	3.81679	2.29008	3.81679	0.763359	1.52672	1.52672	1.52672	3.81679	0.763359	3.81679	2.29008	3.05344	3.05344	1.52672	3.05344	1.52672	4.58015	2.29008	3.81679	4.58015	3.05344
21	1	3	1.52672	0	1.52672	1.52672	2.29008	1.52672	1.52672	0.763359	0.763359	1.52672	0.763359	3.81679	1.52672	0	1.52672	2.29008	1.52672	3.81679	1.52672	4.58015	1.52672	0.763359	3.05344	4.58015	0	1.52672	3.05344	2.29008	4.58015	0	1.52672	1.52672	0.763359	0.763359	0.763359	3.81679	1.52672	0.763359	3.05344	2.29008	2.29008	2.29008	0.763359	6.87023	2.29008	0.763359	1.52672
22	1	3	2.29008	3.81679	9.16031	9.16031	6.87023	6.87023	11.4504	9.16031	3.81679	6.87023	7.63359	6.87023	6.10687	10.687	6.87023	3.81679	6.10687	3.81679	6.10687	5.34351	4.58015	6.10687	3.81679	7.63359	3.81679	10.687	5.34351	2.29008	2.29008	6.10687	4.58015	2.29008	2.29008	6.10687	2.29008	3.05344	5.34351	7.63359	0.763359	5.34351	2.29008	2.29008	3.05344	1.52672	4.58015	4.58015	4.58015
23	1	3	7.63359	12.2137	9.16031	7.63359	5.34351	5.34351	8.39695	9.16031	10.687	6.10687	9.92366	6.87023	12.2137	6.87023	9.16031	3.81679	8.39695	6.87023	6.87023	8.39695	10.687	7.63359	9.16031	6.10687	6.87023	4.58015	7.63359	9.16031	4.58015	3.05344	3.05344	5.34351	7.63359	2.29008	5.34351	4.58015	1.52672	9.92366	4.58015	2.29008	4.58015	6.10687	6.87023	6.10687	3.81679	7.63359	6.87023
24	1	3	6.10687	6.87023	4.58015	6.10687	6.10687	3.05344	6.10687	3.81679	5.34351	5.34351	1.52672	6.87023	3.81679	8.39695	9.16031	3.81679	3.81679	3.05344	4.58015	5.34351	6.87023	4.58015	4.58015	1.52672	2.29008	5.34351	4.58015	0.763359	3.05344	1.52672	1.52672	1.52672	3.05344	1.52672	3.81679	4.58015	3.81679	2.29008	8.39695	3.05344	1.52672	3.81679	1.52672	2.29008	3.05344	1.52672	4.58015
25	1	3	15.2672	6.10687	10.687	8.39695	10.687	7.63359	3.81679	12.9771	8.39695	9.16031	11.4504	6.10687	6.10687	7.63359	9.16031	7.63359	12.2137	8.39695	7.63359	9.92366	6.87023	9.92366	1.52672	11.4504	9.16031	6.10687	5.34351	6.10687	3.81679	12.9771	8.39695	6.10687	6.10687	6.10687	6.87023	6.10687	10.687	6.10687	6.87023	10.687	4.58015	5.34351	12.2137	4.58015	8.39695	6.10687	7.63359
26	1	3	6.87023	9.16031	5.34351	3.81679	4.58015	3.81679	9.16031	7.63359	5.34351	9.16031	3.05344	6.10687	6.87023	5.34351	6.10687	3.81679	3.05344	6.10687	10.687	5.34351	7.63359	6.87023	3.05344	3.81679	6.10687	6.10687	6.10687	6.87023	4.58015	5.34351	6.87023	3.81679	5.34351	6.10687	4.58015	3.81679	6.87023	4.58015	6.10687	3.81679	2.29008	7.63359	7.63359	6.87023	7.63359	5.34351	3.81679
27	1	3	8.39695	4.58015	3.05344	3.05344	4.58015	6.87023	3.81679	4.58015	6.10687	6.87023	5.34351	6.10687	6.10687	2.29008	7.63359	6.87023	5.34351	7.63359	9.16031	6.10687	5.34351	4.58015	4.58015	6.87023	6.87023	3.81679	6.10687	12.9771	6.87023	9.16031	6.10687	2.29008	2.29008	5.34351	4.58015	6.10687	4.58015	3.05344	5.34351	8.39695	3.81679	6.87023	7.63359	6.10687	6.10687	5.34351	6.87023
28	1	3	6.10687	11.4504	4.58015	11.4504	6.87023	10.687	4.58015	9.92366	6.10687	6.87023	9.16031	5.34351	12.2137	8.39695	9.16031	5.34351	6.87023	9.16031	7.63359	9.16031	7.63359	8.39695	6.10687	6.10687	12.2137	8.39695	8.39695	8.39695	7.63359	5.34351	5.34351	5.34351	9.16031	3.81679	6.10687	5.34351	9.92366	5.34351	6.87023	7.63359	8.39695	6.87023	4.58015	7.63359	5.34351	9.16031	12.9771
29	1	4	5.38462	3.84615	7.69231	4.61538	6.15385	6.92308	6.15385	6.15385	3.84615	5.38462	3.84615	4.61538	3.84615	5.38462	3.84615	4.61538	4.61538	1.53846	4.61538	7.69231	2.30769	3.84615	5.38462	3.84615	2.30769	1.53846	0.769231	1.53846	2.30769	4.61538	3.84615	3.07692	3.07692	1.53846	3.84615	1.53846	3.07692	0.769231	3.07692	0.769231	1.53846	0	0	0.769231	1.53846	0	1.53846
30	1	4	2.30769	2.30769	0.769231	0	0.769231	0.769231	0	0.769231	1.53846	1.53846	2.30769	3.07692	0.769231	0.769231	3.84615	0.769231	1.53846	0	0	0	0.769231	2.30769	0	0	0.769231	0.769231	0.769231	0.769231	1.53846	0.769231	0.769231	0.769231	0	3.07692	1.53846	0	1.53846	0.769231	0	3.07692	1.53846	2.30769	2.30769	1.53846	1.53846	0	2.30769
31	1	4	1.53846	0.769231	1.53846	0.769231	0.769231	1.53846	0.769231	1.53846	0.769231	3.07692	0.769231	0.769231	2.30769	2.30769	0.769231	0.769231	0.769231	0.769231	0	2.30769	1.53846	1.53846	1.53846	0	0	0.769231	0.769231	0.769231	0	0	1.53846	0.769231	1.53846	1.53846	0	0.769231	1.53846	0	1.53846	0	2.30769	2.30769	1.53846	1.53846	0	0.769231	2.30769
32	1	4	1.53846	3.84615	2.30769	1.53846	2.30769	3.84615	3.07692	2.30769	2.30769	0.769231	2.30769	1.53846	3.84615	2.30769	2.30769	0.769231	1.53846	4.61538	4.61538	2.30769	3.07692	3.07692	3.84615	3.07692	3.84615	2.30769	3.07692	4.61538	3.07692	2.30769	4.61538	2.30769	5.38462	1.53846	4.61538	5.38462	1.53846	5.38462	6.15385	3.84615	0.769231	3.84615	2.30769	2.30769	4.61538	3.07692	3.07692
33	1	4	1.53846	1.53846	1.53846	1.53846	0.769231	0.769231	0.769231	1.53846	0.769231	3.84615	0	3.84615	1.53846	1.53846	5.38462	3.07692	3.84615	0	1.53846	2.30769	1.53846	0.769231	2.30769	3.07692	5.38462	3.07692	0.769231	2.30769	1.53846	4.61538	3.07692	3.84615	6.15385	2.30769	3.84615	3.07692	5.38462	7.69231	3.84615	4.61538	0.769231	3.84615	3.07692	3.84615	3.07692	5.38462	3.84615
34	1	4	0.769231	0	0	0	0	1.53846	0.769231	0.769231	0	0.769231	1.53846	0	0.769231	0.769231	0.769231	0.769231	2.30769	0.769231	0.769231	0	0.769231	0	2.30769	1.53846	1.53846	0	0.769231	0.769231	0	0.769231	1.53846	0.769231	0.769231	1.53846	2.30769	2.30769	1.53846	2.30769	0.769231	1.53846	3.07692	0.769231	3.84615	2.30769	0.769231	0.769231	1.53846
35	1	4	5.38462	3.07692	5.38462	3.84615	3.84615	3.07692	3.84615	7.69231	1.53846	2.30769	6.15385	2.30769	4.61538	4.61538	4.61538	6.92308	3.07692	6.15385	4.61538	2.30769	3.07692	0.769231	3.84615	5.38462	6.15385	3.84615	2.30769	2.30769	0	4.61538	2.30769	3.84615	3.84615	0.769231	2.30769	5.38462	4.61538	4.61538	3.07692	2.30769	3.07692	3.84615	3.07692	3.07692	1.53846	2.30769	3.07692
36	1	4	4.61538	6.15385	2.30769	3.07692	4.61538	3.84615	6.15385	2.30769	6.15385	2.30769	3.84615	9.23077	3.84615	6.15385	5.38462	3.07692	2.30769	2.30769	2.30769	2.30769	3.84615	2.30769	3.07692	3.07692	5.38462	3.84615	3.07692	5.38462	5.38462	2.30769	0.769231	2.30769	3.07692	1.53846	1.53846	3.84615	3.07692	3.84615	3.84615	1.53846	3.84615	2.30769	2.30769	3.07692	2.30769	1.53846	1.53846
37	1	4	1.53846	1.53846	1.53846	0.769231	0.769231	1.53846	0.769231	3.07692	3.07692	3.84615	0.769231	2.30769	0	1.53846	3.07692	1.53846	3.84615	0	3.07692	1.53846	0	1.53846	3.07692	3.07692	1.53846	0.769231	1.53846	0	3.84615	2.30769	4.61538	4.61538	1.53846	0	2.30769	0	3.07692	0	0.769231	3.84615	1.53846	3.07692	3.07692	2.30769	2.30769	1.53846	0.769231
38	1	4	3.84615	4.61538	2.30769	8.46154	6.92308	6.92308	1.53846	10	4.61538	6.92308	3.84615	8.46154	4.61538	6.15385	2.30769	2.30769	4.61538	2.30769	7.69231	5.38462	3.84615	4.61538	3.07692	6.92308	7.69231	1.53846	1.53846	3.07692	3.07692	3.07692	1.53846	3.07692	3.07692	2.30769	1.53846	5.38462	4.61538	0.769231	1.53846	5.38462	1.53846	3.07692	2.30769	0	1.53846	3.07692	1.53846
39	1	4	9.23077	6.92308	6.92308	8.46154	7.69231	16.1538	2.30769	6.92308	8.46154	9.23077	5.38462	10	6.15385	7.69231	6.15385	9.23077	3.84615	6.15385	6.92308	10	9.23077	8.46154	5.38462	8.46154	6.15385	6.92308	5.38462	9.23077	6.15385	6.92308	6.15385	9.23077	2.30769	6.15385	10.7692	7.69231	6.15385	8.46154	2.30769	6.15385	3.07692	8.46154	0.769231	2.30769	3.07692	1.53846	3.84615
40	1	4	6.15385	6.92308	5.38462	6.92308	3.07692	3.84615	6.15385	2.30769	7.69231	1.53846	3.07692	5.38462	3.84615	6.15385	7.69231	5.38462	5.38462	4.61538	3.07692	1.53846	4.61538	4.61538	5.38462	2.30769	3.07692	3.84615	2.30769	3.07692	4.61538	3.07692	3.84615	4.61538	5.38462	3.07692	1.53846	1.53846	3.07692	0.769231	0.769231	3.07692	1.53846	3.84615	3.07692	2.30769	1.53846	3.07692	2.30769
41	1	4	10.7692	7.69231	10	9.23077	8.46154	11.5385	9.23077	13.0769	9.23077	10	6.92308	5.38462	14.6154	9.23077	10.7692	6.15385	7.69231	6.15385	6.15385	3.84615	10	5.38462	11.5385	4.61538	7.69231	8.46154	4.61538	4.61538	6.15385	6.15385	6.15385	6.15385	7.69231	4.61538	6.92308	8.46154	3.84615	4.61538	4.61538	4.61538	4.61538	1.53846	2.30769	5.38462	8.46154	5.38462	2.30769
42	1	4	6.15385	3.07692	2.30769	3.07692	6.15385	4.61538	4.61538	3.84615	3.07692	4.61538	5.38462	9.23077	5.38462	2.30769	5.38462	5.38462	6.92308	3.84615	0	1.53846	5.38462	1.53846	3.07692	4.61538	4.61538	4.61538	0.769231	2.30769	1.53846	3.84615	3.07692	3.07692	4.61538	1.53846	2.30769	1.53846	3.07692	0.769231	3.84615	1.53846	0.769231	1.53846	3.07692	3.07692	5.38462	0	3.84615
43	1	4	3.84615	6.15385	6.15385	5.38462	8.46154	4.61538	6.92308	6.15385	10	6.92308	5.38462	5.38462	3.84615	5.38462	6.92308	6.15385	3.84615	6.15385	9.23077	3.84615	3.07692	0.769231	7.69231	7.69231	6.92308	6.92308	3.84615	6.15385	2.30769	6.15385	5.38462	3.84615	0.769231	4.61538	3.07692	3.84615	4.61538	1.53846	1.53846	3.07692	4.61538	4.61538	1.53846	3.07692	1.53846	2.30769	4.61538
44	1	4	6.15385	5.38462	4.61538	3.84615	5.38462	1.53846	7.69231	2.30769	3.07692	3.84615	3.84615	4.61538	6.15385	4.61538	3.84615	4.61538	7.69231	2.30769	3.07692	5.38462	3.07692	3.07692	6.92308	3.07692	3.07692	6.92308	3.07692	2.30769	3.84615	3.07692	3.84615	1.53846	3.84615	3.07692	0.769231	3.84615	3.07692	3.84615	1.53846	3.07692	4.61538	1.53846	1.53846	3.84615	3.07692	4.61538	5.38462
45	1	4	6.15385	10.7692	7.69231	5.38462	6.15385	5.38462	6.15385	4.61538	6.15385	6.15385	8.46154	6.15385	10.7692	3.84615	11.5385	4.61538	6.92308	10	8.46154	10	6.92308	6.15385	3.84615	6.15385	6.15385	5.38462	0.769231	5.38462	5.38462	8.46154	6.15385	4.61538	6.15385	1.53846	4.61538	5.38462	3.84615	6.15385	4.61538	7.69231	4.61538	3.84615	4.61538	2.30769	2.30769	5.38462	4.61538
46	1	4	4.61538	4.61538	7.69231	4.61538	8.46154	9.23077	6.15385	2.30769	3.84615	4.61538	6.15385	6.92308	4.61538	4.61538	5.38462	9.23077	4.61538	3.84615	10	4.61538	5.38462	6.92308	9.23077	6.15385	4.61538	5.38462	6.92308	6.15385	6.15385	6.92308	5.38462	9.23077	7.69231	6.92308	4.61538	4.61538	5.38462	5.38462	3.84615	5.38462	7.69231	9.23077	4.61538	3.07692	3.84615	3.84615	3.84615
47	1	4	7.69231	6.15385	5.38462	2.30769	5.38462	3.84615	3.84615	3.84615	3.07692	5.38462	6.15385	3.07692	9.23077	2.30769	6.92308	4.61538	2.30769	3.84615	6.15385	5.38462	6.92308	0.769231	7.69231	3.07692	4.61538	0.769231	8.46154	3.07692	4.61538	1.53846	2.30769	3.84615	4.61538	4.61538	2.30769	3.84615	3.07692	2.30769	3.07692	1.53846	0.769231	3.07692	6.92308	3.84615	3.07692	3.07692	3.84615
48	1	4	3.84615	7.69231	8.46154	3.07692	4.61538	5.38462	5.38462	4.61538	3.07692	6.92308	4.61538	3.84615	2.30769	5.38462	6.92308	3.84615	1.53846	7.69231	8.46154	8.46154	7.69231	5.38462	5.38462	2.30769	3.84615	7.69231	4.61538	4.61538	1.53846	4.61538	4.61538	5.38462	3.84615	4.61538	2.30769	3.84615	1.53846	2.30769	3.07692	5.38462	2.30769	3.84615	3.84615	4.61538	1.53846	3.07692	0
49	1	4	6.92308	5.38462	9.23077	6.92308	6.92308	6.15385	7.69231	6.15385	6.92308	3.84615	6.15385	6.15385	8.46154	3.84615	3.84615	4.61538	3.84615	10.7692	8.46154	7.69231	10.7692	6.15385	4.61538	4.61538	6.15385	8.46154	6.15385	4.61538	3.07692	4.61538	8.46154	6.15385	4.61538	12.3077	3.84615	6.15385	6.15385	5.38462	5.38462	6.15385	6.15385	8.46154	4.61538	3.84615	4.61538	13.0769	9.23077
50	1	4	3.07692	3.07692	5.38462	5.38462	5.38462	8.46154	6.15385	7.69231	4.61538	8.46154	6.92308	4.61538	6.15385	5.38462	7.69231	6.92308	6.92308	4.61538	6.92308	4.61538	6.15385	7.69231	6.92308	6.92308	3.84615	7.69231	6.15385	3.84615	3.84615	3.07692	11.5385	2.30769	9.23077	7.69231	5.38462	5.38462	6.92308	6.92308	6.92308	3.84615	7.69231	7.69231	3.84615	3.07692	4.61538	4.61538	7.69231
51	1	4	9.23077	10	5.38462	8.46154	7.69231	7.69231	9.23077	7.69231	6.15385	3.84615	6.15385	6.15385	9.23077	4.61538	7.69231	4.61538	3.07692	9.23077	6.15385	10.7692	7.69231	6.92308	7.69231	10	3.07692	6.92308	6.15385	7.69231	4.61538	5.38462	6.92308	10	2.30769	7.69231	5.38462	4.61538	6.15385	4.61538	5.38462	5.38462	8.46154	6.15385	5.38462	4.61538	8.46154	5.38462	5.38462
52	1	4	6.92308	10.7692	6.15385	6.92308	4.61538	7.69231	8.46154	4.61538	10.7692	5.38462	3.84615	5.38462	6.15385	5.38462	8.46154	5.38462	3.84615	3.07692	6.92308	7.69231	5.38462	6.15385	3.07692	3.84615	7.69231	3.84615	5.38462	4.61538	3.84615	3.07692	8.46154	5.38462	5.38462	2.30769	5.38462	3.07692	6.92308	3.07692	0.769231	1.53846	3.84615	6.92308	5.38462	5.38462	3.07692	5.38462	2.30769
53	1	4	7.69231	6.15385	6.92308	3.07692	6.92308	5.38462	6.92308	8.46154	12.3077	3.84615	13.8462	7.69231	8.46154	6.92308	10.7692	5.38462	3.84615	8.46154	13.0769	11.5385	3.07692	4.61538	9.23077	6.92308	9.23077	8.46154	11.5385	5.38462	6.92308	9.23077	6.92308	4.61538	9.23077	6.92308	8.46154	6.92308	8.46154	3.07692	6.92308	7.69231	6.15385	12.3077	6.92308	11.5385	3.84615	6.92308	6.15385
54	1	5	0	0.699301	0.699301	1.3986	0	0.699301	1.3986	0.699301	0	2.0979	0.699301	0.699301	0.699301	0.699301	0.699301	2.7972	2.0979	0.699301	0.699301	1.3986	0.699301	0.699301	0.699301	2.0979	2.0979	1.3986	0.699301	3.4965	2.7972	2.7972	2.7972	4.1958	0.699301	0.699301	0	2.0979	0	3.4965	0.699301	0	0.699301	0.699301	1.3986	1.3986	0.699301	0	1.3986
55	1	5	2.0979	1.3986	2.0979	0.699301	0	2.0979	1.3986	0	0	2.0979	0	2.0979	0.699301	0	0	0	1.3986	1.3986	0	0	0.699301	0.699301	0	2.0979	0.699301	0	0	0	0.699301	0.699301	0	0	0	0.699301	0	0	0	0	0	0	0	0	0	0	0	0	0
56	1	5	1.3986	3.4965	3.4965	4.1958	2.7972	4.1958	2.7972	3.4965	4.1958	2.0979	2.0979	1.3986	3.4965	2.0979	3.4965	4.1958	1.3986	2.7972	1.3986	2.0979	2.7972	1.3986	2.0979	1.3986	3.4965	0.699301	4.1958	2.7972	1.3986	1.3986	1.3986	1.3986	1.3986	0.699301	2.0979	0	2.7972	2.0979	0.699301	3.4965	0.699301	0.699301	1.3986	0	0	1.3986	0.699301
57	1	5	2.7972	2.7972	5.59441	5.59441	2.7972	2.0979	2.7972	2.0979	2.0979	4.1958	3.4965	0.699301	2.0979	2.7972	1.3986	3.4965	2.7972	2.0979	0.699301	3.4965	1.3986	1.3986	4.8951	4.1958	4.8951	2.7972	1.3986	2.0979	1.3986	5.59441	2.0979	1.3986	2.7972	5.59441	2.7972	4.8951	2.7972	2.7972	5.59441	3.4965	3.4965	3.4965	6.29371	2.0979	2.7972	2.0979	2.7972
58	1	5	0.699301	0	0	0.699301	0.699301	0	0.699301	0.699301	0	0	0	0	1.3986	0	0.699301	0.699301	1.3986	1.3986	1.3986	0	0.699301	0.699301	1.3986	2.0979	0	2.0979	0	0	0	0.699301	0.699301	1.3986	0	0.699301	1.3986	1.3986	1.3986	1.3986	0	1.3986	1.3986	0.699301	0	0.699301	0	0.699301	0.699301
59	1	5	0.699301	4.1958	1.3986	2.0979	4.8951	2.0979	4.1958	2.7972	2.7972	2.7972	1.3986	3.4965	1.3986	0	3.4965	4.1958	2.0979	3.4965	0.699301	4.1958	2.0979	4.8951	1.3986	2.7972	2.7972	3.4965	2.7972	4.8951	4.8951	0.699301	2.7972	4.1958	3.4965	3.4965	4.1958	0.699301	1.3986	2.0979	2.0979	4.1958	3.4965	2.7972	2.7972	5.59441	1.3986	1.3986	3.4965
60	1	5	0	0.699301	2.7972	3.4965	1.3986	2.7972	2.0979	0.699301	1.3986	0.699301	2.0979	2.0979	0	0	1.3986	0	1.3986	0.699301	1.3986	0	2.7972	0.699301	0.699301	0.699301	2.0979	1.3986	2.7972	0	2.0979	0.699301	0	1.3986	0.699301	1.3986	0.699301	0	2.7972	1.3986	0.699301	0	0	0	0.699301	1.3986	0	0.699301	0
61	1	5	4.8951	4.1958	6.99301	2.7972	2.0979	3.4965	4.8951	1.3986	6.29371	1.3986	2.0979	2.0979	5.59441	1.3986	6.29371	4.1958	4.1958	5.59441	3.4965	2.7972	2.7972	3.4965	1.3986	5.59441	2.0979	0	2.0979	5.59441	2.7972	4.8951	4.1958	3.4965	2.0979	0.699301	3.4965	4.1958	2.7972	2.0979	2.0979	3.4965	2.7972	6.29371	2.7972	2.7972	0.699301	2.7972	0.699301
62	1	5	2.7972	4.8951	3.4965	1.3986	3.4965	2.0979	2.7972	4.1958	4.1958	2.7972	5.59441	4.1958	2.7972	2.0979	2.7972	3.4965	3.4965	2.0979	2.0979	3.4965	0.699301	2.7972	2.7972	0.699301	2.7972	0.699301	1.3986	2.0979	2.0979	3.4965	4.1958	2.7972	1.3986	4.1958	3.4965	2.0979	0.699301	4.1958	0.699301	2.0979	3.4965	1.3986	0.699301	0	2.7972	1.3986	3.4965
63	1	5	4.1958	4.8951	9.09091	4.8951	4.1958	3.4965	2.0979	6.99301	7.69231	4.8951	4.1958	6.29371	2.7972	6.29371	8.39161	6.29371	6.29371	2.7972	6.29371	4.8951	3.4965	2.7972	4.8951	5.59441	2.7972	5.59441	4.1958	4.8951	6.29371	4.8951	4.1958	2.0979	2.7972	4.1958	7.69231	3.4965	1.3986	3.4965	4.8951	2.0979	5.59441	5.59441	2.0979	4.8951	4.8951	4.8951	3.4965
64	1	5	2.7972	1.3986	0	0	2.0979	2.0979	0.699301	0	2.0979	2.7972	1.3986	0	3.4965	0.699301	2.7972	2.0979	2.0979	1.3986	1.3986	1.3986	2.0979	0.699301	0	1.3986	4.1958	1.3986	3.4965	1.3986	2.7972	2.7972	2.7972	1.3986	4.1958	1.3986	4.1958	1.3986	2.7972	0.699301	2.0979	2.0979	1.3986	4.1958	4.1958	2.0979	1.3986	2.7972	3.4965
65	1	5	12.5874	9.09091	11.1888	12.5874	11.8881	6.99301	10.4895	13.986	10.4895	8.39161	7.69231	13.986	11.1888	8.39161	10.4895	12.5874	11.1888	13.2867	7.69231	9.09091	11.8881	7.69231	7.69231	14.6853	11.1888	11.8881	9.09091	16.0839	6.99301	11.8881	11.8881	13.2867	13.986	12.5874	15.3846	14.6853	10.4895	13.986	13.2867	14.6853	9.09091	10.4895	14.6853	15.3846	13.986	9.79021	9.09091
66	1	5	2.7972	2.0979	2.0979	0	2.0979	2.7972	4.1958	5.59441	0.699301	4.8951	4.8951	0.699301	2.0979	2.0979	2.7972	1.3986	5.59441	0	2.7972	1.3986	1.3986	2.0979	2.7972	3.4965	3.4965	2.7972	0.699301	2.0979	2.0979	0	3.4965	4.1958	0.699301	3.4965	2.7972	0.699301	2.0979	3.4965	2.0979	2.0979	2.7972	2.7972	2.7972	3.4965	0	1.3986	2.0979
67	1	5	6.99301	9.09091	8.39161	5.59441	3.4965	8.39161	2.7972	6.29371	4.1958	4.1958	2.0979	3.4965	3.4965	4.1958	3.4965	6.29371	2.7972	4.8951	4.8951	1.3986	5.59441	4.8951	2.7972	4.1958	3.4965	6.99301	4.8951	3.4965	1.3986	4.1958	2.7972	6.29371	4.1958	3.4965	5.59441	3.4965	4.1958	4.8951	4.8951	7.69231	2.7972	1.3986	4.1958	3.4965	4.8951	3.4965	2.7972
68	1	5	2.7972	2.0979	1.3986	1.3986	1.3986	1.3986	2.0979	0.699301	0.699301	2.0979	1.3986	0.699301	1.3986	1.3986	3.4965	2.0979	3.4965	2.0979	0	0.699301	0.699301	1.3986	0.699301	2.7972	2.7972	3.4965	0	3.4965	2.0979	0.699301	3.4965	2.7972	1.3986	2.0979	2.0979	3.4965	4.1958	4.1958	3.4965	2.0979	4.8951	2.0979	4.1958	2.0979	2.0979	0.699301	3.4965
69	1	5	1.3986	2.7972	3.4965	1.3986	4.1958	3.4965	4.8951	1.3986	4.8951	4.1958	2.7972	4.8951	4.1958	1.3986	2.0979	4.1958	3.4965	1.3986	2.7972	2.0979	3.4965	1.3986	5.59441	3.4965	2.0979	4.1958	2.0979	3.4965	2.0979	1.3986	2.7972	1.3986	1.3986	2.0979	2.7972	0	2.0979	3.4965	1.3986	2.0979	2.7972	1.3986	0.699301	2.0979	0.699301	2.0979	2.0979
70	1	5	7.69231	4.8951	4.8951	5.59441	1.3986	4.8951	4.1958	2.7972	2.7972	9.09091	5.59441	2.0979	1.3986	3.4965	4.8951	2.0979	5.59441	6.29371	2.7972	2.7972	2.0979	3.4965	2.0979	2.7972	3.4965	4.8951	2.7972	3.4965	4.1958	3.4965	2.0979	2.7972	2.7972	2.7972	5.59441	4.1958	1.3986	3.4965	2.7972	2.7972	2.0979	2.7972	0.699301	3.4965	3.4965	2.0979	2.0979
71	1	5	5.59441	7.69231	5.59441	5.59441	4.1958	6.29371	8.39161	2.7972	4.1958	3.4965	2.7972	4.8951	6.99301	3.4965	6.29371	2.7972	8.39161	2.7972	3.4965	3.4965	6.99301	3.4965	5.59441	3.4965	4.8951	5.59441	4.8951	2.0979	4.8951	3.4965	4.8951	2.7972	8.39161	3.4965	1.3986	2.7972	1.3986	3.4965	4.1958	4.1958	4.1958	4.1958	1.3986	2.7972	4.1958	2.7972	1.3986
72	1	5	5.59441	3.4965	2.7972	4.8951	4.8951	4.8951	6.29371	2.7972	5.59441	4.8951	4.1958	4.1958	6.29371	7.69231	4.8951	5.59441	4.8951	5.59441	4.8951	2.0979	3.4965	6.29371	2.7972	2.7972	4.8951	4.1958	4.1958	0.699301	3.4965	2.0979	4.8951	4.8951	1.3986	4.8951	3.4965	5.59441	4.8951	2.7972	2.0979	4.1958	4.1958	4.1958	2.7972	0	2.7972	3.4965	3.4965
73	1	5	5.59441	6.99301	7.69231	6.29371	6.29371	1.3986	9.79021	8.39161	8.39161	7.69231	4.1958	6.29371	4.1958	6.29371	5.59441	4.8951	6.29371	3.4965	6.29371	4.1958	5.59441	8.39161	6.29371	7.69231	4.1958	5.59441	7.69231	4.1958	8.39161	3.4965	7.69231	4.8951	6.99301	6.99301	3.4965	3.4965	5.59441	6.99301	6.29371	4.1958	4.8951	6.29371	4.1958	6.99301	4.1958	3.4965	3.4965
74	1	5	3.4965	6.99301	4.1958	4.1958	5.59441	1.3986	2.7972	3.4965	6.29371	2.7972	0	2.0979	1.3986	4.8951	4.1958	4.8951	2.0979	2.0979	3.4965	2.0979	1.3986	0.699301	1.3986	3.4965	3.4965	2.7972	1.3986	2.0979	0	2.7972	5.59441	3.4965	3.4965	2.0979	2.7972	2.7972	2.0979	0.699301	0	1.3986	0.699301	1.3986	3.4965	0.699301	2.0979	0.699301	1.3986
75	1	5	4.1958	2.0979	4.8951	6.29371	6.99301	8.39161	4.8951	11.1888	4.8951	4.8951	6.29371	4.8951	6.99301	5.59441	9.09091	5.59441	6.99301	5.59441	6.29371	4.8951	6.99301	4.1958	5.59441	3.4965	2.7972	6.29371	6.29371	3.4965	4.8951	6.29371	7.69231	6.99301	6.29371	7.69231	4.8951	4.1958	2.0979	6.99301	4.8951	2.7972	3.4965	4.1958	3.4965	4.8951	4.1958	4.8951	2.0979
76	1	5	5.59441	7.69231	4.1958	4.8951	7.69231	6.29371	7.69231	2.0979	4.1958	4.1958	6.29371	4.1958	4.1958	6.99301	4.8951	5.59441	4.1958	4.8951	4.8951	6.99301	1.3986	7.69231	5.59441	2.7972	6.29371	4.8951	3.4965	5.59441	6.29371	4.8951	6.29371	2.7972	2.7972	4.1958	2.7972	7.69231	4.1958	4.8951	4.8951	4.1958	2.7972	4.8951	2.0979	4.1958	4.1958	4.8951	7.69231
77	1	5	4.8951	4.8951	4.8951	3.4965	2.7972	6.29371	6.29371	6.29371	4.8951	2.7972	1.3986	11.1888	2.7972	5.59441	4.1958	6.99301	3.4965	4.8951	3.4965	1.3986	4.1958	3.4965	4.8951	2.7972	4.1958	2.7972	2.7972	3.4965	3.4965	2.0979	2.0979	2.0979	3.4965	3.4965	2.0979	0.699301	4.1958	1.3986	1.3986	1.3986	3.4965	2.0979	1.3986	0.699301	0.699301	2.0979	1.3986
78	1	5	4.8951	2.7972	2.7972	6.99301	2.7972	4.8951	4.8951	3.4965	5.59441	4.8951	6.99301	1.3986	5.59441	4.8951	4.8951	1.3986	2.7972	4.1958	3.4965	2.7972	5.59441	6.99301	6.99301	3.4965	1.3986	5.59441	2.7972	2.7972	3.4965	1.3986	2.0979	2.7972	1.3986	2.0979	3.4965	4.1958	3.4965	4.8951	2.0979	3.4965	4.1958	2.7972	0.699301	1.3986	2.7972	2.7972	2.0979
79	1	5	11.8881	6.29371	9.79021	8.39161	8.39161	6.29371	5.59441	7.69231	9.79021	5.59441	9.09091	4.8951	9.09091	9.09091	4.1958	10.4895	9.09091	5.59441	4.8951	4.8951	6.29371	2.7972	6.29371	4.8951	6.99301	4.8951	5.59441	6.29371	5.59441	7.69231	6.99301	9.09091	7.69231	4.8951	7.69231	6.29371	9.79021	3.4965	4.1958	7.69231	4.8951	7.69231	5.59441	6.29371	4.8951	2.0979	3.4965
80	1	5	6.99301	6.29371	2.0979	6.29371	2.7972	4.1958	4.1958	7.69231	8.39161	2.0979	6.99301	0	3.4965	7.69231	6.29371	7.69231	4.8951	6.29371	6.29371	2.7972	4.8951	4.1958	2.0979	4.1958	6.99301	5.59441	2.0979	6.29371	3.4965	2.0979	3.4965	2.7972	5.59441	4.1958	4.8951	4.1958	2.0979	2.7972	4.1958	4.1958	4.1958	2.7972	2.0979	2.0979	3.4965	3.4965	2.7972
81	1	5	9.79021	9.09091	6.99301	8.39161	9.09091	6.99301	4.1958	9.09091	7.69231	6.29371	6.29371	2.0979	7.69231	7.69231	3.4965	8.39161	6.29371	7.69231	4.1958	6.99301	6.99301	5.59441	4.8951	4.1958	5.59441	4.8951	4.8951	8.39161	4.8951	4.1958	1.3986	4.1958	5.59441	6.99301	6.99301	8.39161	3.4965	7.69231	4.1958	4.8951	8.39161	4.8951	2.7972	4.8951	2.7972	2.0979	3.4965
82	1	5	6.99301	7.69231	5.59441	7.69231	2.7972	4.8951	2.0979	5.59441	2.7972	3.4965	4.1958	3.4965	5.59441	5.59441	5.59441	4.1958	4.1958	6.29371	3.4965	6.99301	2.7972	3.4965	4.1958	4.1958	2.0979	1.3986	5.59441	6.99301	5.59441	0.699301	4.8951	4.1958	5.59441	2.0979	2.7972	2.7972	4.8951	2.0979	1.3986	4.8951	2.0979	3.4965	5.59441	2.0979	2.0979	2.7972	5.59441
83	1	5	13.2867	20.2797	18.1818	18.8811	10.4895	12.5874	18.8811	16.0839	16.0839	16.0839	21.6783	16.0839	18.1818	15.3846	20.2797	16.7832	20.979	23.0769	15.3846	25.1748	16.7832	18.1818	13.986	15.3846	15.3846	17.4825	20.979	17.4825	18.8811	9.79021	20.979	18.8811	15.3846	21.6783	20.2797	18.1818	19.5804	20.2797	22.3776	18.1818	23.7762	18.8811	9.79021	17.4825	13.2867	14.6853	18.1818
84	1	5	6.99301	7.69231	2.7972	8.39161	4.8951	4.8951	3.4965	9.09091	6.99301	6.99301	6.29371	2.7972	4.8951	9.09091	2.7972	4.8951	5.59441	3.4965	6.29371	4.8951	3.4965	3.4965	1.3986	6.99301	7.69231	6.99301	2.7972	4.8951	4.1958	5.59441	4.8951	5.59441	3.4965	6.99301	3.4965	5.59441	3.4965	6.29371	5.59441	4.8951	2.7972	6.99301	8.39161	4.1958	4.1958	6.99301	6.29371
85	1	5	7.69231	4.1958	12.5874	6.99301	7.69231	7.69231	11.1888	6.99301	4.8951	9.09091	9.79021	3.4965	3.4965	7.69231	7.69231	5.59441	5.59441	6.99301	4.8951	6.29371	5.59441	7.69231	8.39161	6.99301	6.29371	4.1958	4.1958	6.29371	6.29371	5.59441	6.29371	5.59441	6.99301	4.8951	9.79021	4.1958	9.79021	4.1958	10.4895	3.4965	7.69231	2.7972	4.1958	4.8951	5.59441	2.7972	6.99301
86	1	5	12.5874	13.986	12.5874	8.39161	7.69231	9.79021	7.69231	9.79021	6.29371	9.09091	10.4895	3.4965	6.99301	6.99301	11.1888	9.09091	8.39161	6.99301	8.39161	6.29371	10.4895	5.59441	9.09091	6.99301	8.39161	10.4895	8.39161	7.69231	14.6853	6.99301	4.8951	8.39161	11.8881	11.8881	8.39161	6.99301	4.1958	9.79021	11.1888	6.99301	8.39161	3.4965	4.1958	6.29371	5.59441	4.1958	11.8881
87	1	5	10.4895	5.59441	9.09091	9.79021	6.29371	7.69231	9.09091	6.29371	6.99301	3.4965	5.59441	9.09091	4.8951	7.69231	10.4895	10.4895	4.8951	5.59441	6.29371	9.79021	6.99301	4.8951	6.29371	4.8951	10.4895	5.59441	4.1958	4.1958	8.39161	9.09091	5.59441	7.69231	6.29371	5.59441	4.8951	7.69231	9.09091	8.39161	6.29371	1.3986	6.29371	7.69231	6.29371	9.79021	9.09091	6.29371	6.29371
88	1	6	3.00752	7.5188	7.5188	8.27068	3.7594	6.01504	4.51128	10.5263	6.76692	7.5188	6.01504	9.77444	6.76692	10.5263	2.25564	6.76692	4.51128	6.01504	5.26316	6.76692	14.2857	4.51128	10.5263	4.51128	6.01504	3.7594	3.7594	7.5188	6.76692	8.27068	3.00752	6.01504	4.51128	4.51128	4.51128	6.01504	5.26316	9.02256	6.76692	7.5188	6.01504	6.01504	3.7594	7.5188	6.76692	6.01504	6.01504
89	1	6	1.50376	1.50376	1.50376	3.00752	0	0	0.75188	0	0	0.75188	0.75188	0.75188	0.75188	0.75188	1.50376	0	0	1.50376	1.50376	1.50376	2.25564	2.25564	0.75188	1.50376	0	0	0	2.25564	0.75188	3.00752	1.50376	1.50376	1.50376	1.50376	0	1.50376	0.75188	4.51128	5.26316	2.25564	1.50376	3.00752	0.75188	1.50376	3.7594	0.75188	1.50376
90	1	6	2.25564	0.75188	0	0	0.75188	1.50376	0.75188	0.75188	0	0	2.25564	2.25564	1.50376	0	0.75188	0	0.75188	0	0.75188	0.75188	0	1.50376	1.50376	0	0.75188	0	0	1.50376	3.00752	0.75188	0	4.51128	0	0.75188	0.75188	0.75188	0.75188	2.25564	0.75188	2.25564	1.50376	1.50376	1.50376	1.50376	1.50376	1.50376	2.25564
91	1	6	1.50376	0.75188	2.25564	2.25564	0	1.50376	3.00752	1.50376	1.50376	3.00752	3.00752	4.51128	3.00752	1.50376	3.00752	3.00752	3.00752	0.75188	0.75188	3.00752	3.7594	2.25564	0	3.00752	1.50376	0.75188	0.75188	0.75188	3.00752	3.00752	3.00752	0.75188	1.50376	2.25564	2.25564	2.25564	0	5.26316	1.50376	2.25564	3.7594	1.50376	4.51128	0.75188	3.7594	1.50376	3.00752
92	1	6	5.26316	6.01504	3.7594	1.50376	6.76692	3.7594	6.01504	2.25564	3.7594	2.25564	3.7594	5.26316	3.7594	4.51128	4.51128	0.75188	3.7594	5.26316	3.7594	4.51128	3.7594	3.00752	3.00752	10.5263	3.00752	3.7594	3.7594	3.7594	6.76692	1.50376	3.7594	0.75188	5.26316	1.50376	4.51128	4.51128	2.25564	4.51128	4.51128	3.00752	5.26316	3.7594	0	3.00752	1.50376	0.75188	3.7594
93	1	6	4.51128	4.51128	3.00752	4.51128	5.26316	3.00752	0.75188	3.00752	1.50376	3.00752	2.25564	3.7594	4.51128	3.7594	2.25564	6.01504	1.50376	3.7594	3.7594	4.51128	5.26316	3.00752	2.25564	3.00752	0.75188	3.00752	1.50376	2.25564	3.00752	6.76692	3.7594	2.25564	2.25564	3.00752	1.50376	0.75188	0	2.25564	2.25564	3.00752	0.75188	3.7594	2.25564	2.25564	1.50376	1.50376	2.25564
94	1	6	6.01504	3.7594	3.00752	3.00752	4.51128	3.7594	6.76692	5.26316	4.51128	6.76692	6.01504	6.76692	8.27068	3.7594	4.51128	5.26316	4.51128	3.7594	1.50376	6.76692	5.26316	6.01504	3.00752	1.50376	6.01504	7.5188	6.01504	3.00752	6.01504	2.25564	3.7594	4.51128	2.25564	4.51128	5.26316	2.25564	6.01504	4.51128	3.7594	3.7594	7.5188	5.26316	3.00752	4.51128	1.50376	4.51128	6.76692
95	1	6	3.00752	3.7594	5.26316	3.00752	3.00752	0.75188	5.26316	2.25564	3.7594	0.75188	3.7594	0.75188	1.50376	2.25564	1.50376	3.00752	0.75188	4.51128	3.00752	3.7594	5.26316	1.50376	1.50376	3.7594	2.25564	2.25564	3.00752	4.51128	3.00752	5.26316	3.7594	4.51128	1.50376	3.7594	3.7594	3.00752	3.7594	1.50376	2.25564	2.25564	3.7594	0.75188	2.25564	2.25564	5.26316	3.00752	0.75188
96	1	6	1.50376	0	1.50376	2.25564	2.25564	0.75188	0.75188	1.50376	0.75188	0.75188	2.25564	0.75188	3.7594	0.75188	0	2.25564	0.75188	0.75188	1.50376	3.7594	1.50376	2.25564	0.75188	1.50376	1.50376	1.50376	0.75188	3.00752	3.00752	0.75188	2.25564	1.50376	0	0	3.00752	3.00752	3.00752	3.00752	4.51128	3.00752	0.75188	2.25564	1.50376	1.50376	3.7594	3.00752	1.50376
97	1	6	7.5188	3.7594	2.25564	3.00752	4.51128	8.27068	6.01504	3.00752	5.26316	2.25564	2.25564	2.25564	6.76692	6.76692	4.51128	3.7594	2.25564	0.75188	3.00752	0.75188	5.26316	4.51128	3.7594	0.75188	5.26316	4.51128	6.76692	0.75188	3.7594	0	4.51128	1.50376	0.75188	3.7594	5.26316	3.00752	3.00752	0.75188	0.75188	2.25564	2.25564	3.00752	2.25564	0	0.75188	2.25564	3.00752
98	1	6	8.27068	15.0376	9.77444	3.00752	9.02256	3.00752	5.26316	5.26316	3.7594	9.77444	7.5188	6.01504	9.02256	6.01504	6.76692	6.01504	8.27068	6.01504	6.76692	5.26316	6.01504	7.5188	6.76692	6.01504	8.27068	8.27068	9.77444	7.5188	6.76692	8.27068	9.02256	8.27068	6.01504	4.51128	9.77444	6.76692	7.5188	5.26316	6.76692	3.00752	7.5188	7.5188	8.27068	3.7594	6.01504	6.01504	8.27068
99	1	6	4.51128	6.01504	5.26316	6.01504	4.51128	9.77444	3.7594	3.7594	6.76692	6.01504	5.26316	5.26316	8.27068	4.51128	8.27068	4.51128	6.01504	10.5263	3.00752	3.00752	4.51128	3.7594	5.26316	3.7594	3.7594	8.27068	6.76692	6.01504	4.51128	6.01504	6.01504	3.7594	5.26316	6.76692	3.7594	4.51128	4.51128	9.02256	6.76692	3.7594	3.00752	4.51128	3.7594	3.00752	3.00752	6.01504	3.7594
100	1	6	3.00752	2.25564	4.51128	4.51128	1.50376	2.25564	5.26316	0	4.51128	2.25564	6.76692	1.50376	1.50376	2.25564	2.25564	6.01504	2.25564	3.00752	6.01504	1.50376	2.25564	2.25564	3.00752	3.00752	1.50376	2.25564	0.75188	3.00752	2.25564	4.51128	2.25564	0.75188	1.50376	0	3.7594	0.75188	2.25564	2.25564	0.75188	0.75188	2.25564	2.25564	1.50376	1.50376	3.00752	1.50376	3.00752
101	1	6	6.01504	4.51128	3.7594	3.7594	4.51128	1.50376	2.25564	1.50376	3.7594	5.26316	0.75188	3.00752	2.25564	3.00752	5.26316	3.7594	6.01504	1.50376	4.51128	0.75188	3.7594	2.25564	4.51128	3.00752	0.75188	3.7594	2.25564	1.50376	3.00752	1.50376	1.50376	2.25564	0	3.7594	4.51128	2.25564	1.50376	5.26316	3.00752	3.7594	0.75188	1.50376	3.7594	1.50376	1.50376	4.51128	1.50376
102	1	6	4.51128	4.51128	3.00752	4.51128	4.51128	1.50376	3.00752	3.00752	1.50376	3.7594	4.51128	3.7594	4.51128	3.7594	6.76692	3.7594	2.25564	3.00752	3.00752	3.7594	6.01504	3.00752	1.50376	3.00752	5.26316	3.00752	3.7594	2.25564	3.7594	1.50376	1.50376	3.00752	1.50376	0.75188	5.26316	1.50376	2.25564	1.50376	1.50376	2.25564	3.00752	3.00752	3.00752	1.50376	5.26316	1.50376	2.25564
103	1	6	1.50376	3.7594	2.25564	2.25564	8.27068	2.25564	3.00752	0.75188	3.7594	4.51128	1.50376	3.7594	0.75188	4.51128	5.26316	2.25564	3.00752	0	2.25564	4.51128	3.00752	2.25564	2.25564	3.00752	3.00752	2.25564	2.25564	5.26316	3.00752	1.50376	3.00752	3.00752	3.00752	3.00752	1.50376	3.7594	1.50376	2.25564	0.75188	0.75188	0.75188	2.25564	0	1.50376	2.25564	0	0.75188
104	1	6	6.01504	13.5338	9.77444	13.5338	12.0301	10.5263	13.5338	9.77444	10.5263	12.782	12.0301	11.2782	12.782	14.2857	12.0301	12.0301	15.0376	13.5338	15.0376	9.02256	12.0301	15.0376	10.5263	9.02256	13.5338	7.5188	12.782	9.77444	12.782	9.02256	6.76692	9.77444	7.5188	12.0301	11.2782	8.27068	6.76692	9.77444	7.5188	5.26316	11.2782	7.5188	8.27068	10.5263	9.02256	9.02256	9.02256
105	1	6	3.7594	3.00752	3.00752	3.00752	2.25564	1.50376	3.00752	6.01504	3.00752	0.75188	8.27068	2.25564	1.50376	1.50376	3.00752	3.00752	4.51128	3.00752	3.7594	2.25564	3.7594	0.75188	0.75188	0	0	2.25564	1.50376	3.00752	1.50376	1.50376	2.25564	2.25564	1.50376	0.75188	2.25564	2.25564	0.75188	2.25564	1.50376	5.26316	0.75188	0.75188	0.75188	0.75188	3.00752	0.75188	1.50376
106	1	6	6.01504	9.02256	3.7594	6.76692	4.51128	3.7594	4.51128	4.51128	3.7594	6.01504	4.51128	5.26316	3.7594	3.7594	3.7594	10.5263	3.00752	3.00752	4.51128	3.7594	3.7594	5.26316	3.00752	4.51128	3.00752	2.25564	2.25564	3.7594	1.50376	1.50376	7.5188	4.51128	2.25564	2.25564	4.51128	4.51128	7.5188	2.25564	3.7594	5.26316	3.00752	6.01504	3.7594	3.00752	0	2.25564	3.7594
107	1	6	1.50376	2.25564	2.25564	0.75188	2.25564	0	2.25564	3.00752	4.51128	4.51128	1.50376	3.00752	4.51128	4.51128	3.7594	3.7594	2.25564	2.25564	3.00752	4.51128	1.50376	0.75188	6.76692	3.7594	6.01504	2.25564	5.26316	4.51128	3.00752	5.26316	5.26316	1.50376	6.76692	5.26316	3.7594	5.26316	4.51128	4.51128	5.26316	1.50376	9.02256	9.02256	4.51128	4.51128	6.76692	3.7594	7.5188
108	1	6	4.51128	4.51128	6.76692	9.77444	5.26316	3.7594	2.25564	3.7594	3.7594	8.27068	10.5263	7.5188	7.5188	3.7594	6.01504	3.7594	2.25564	6.76692	7.5188	8.27068	5.26316	1.50376	8.27068	9.77444	4.51128	3.00752	8.27068	11.2782	1.50376	3.7594	4.51128	3.00752	6.01504	1.50376	6.01504	6.76692	4.51128	8.27068	4.51128	2.25564	6.76692	3.7594	3.00752	2.25564	6.01504	6.01504	3.00752
109	1	6	9.77444	6.01504	10.5263	9.77444	6.76692	9.02256	5.26316	7.5188	12.0301	4.51128	3.00752	6.76692	5.26316	5.26316	3.00752	6.76692	7.5188	3.7594	4.51128	8.27068	4.51128	6.76692	5.26316	7.5188	6.01504	8.27068	8.27068	3.7594	6.76692	3.00752	7.5188	6.01504	3.00752	3.7594	3.00752	6.76692	4.51128	2.25564	6.01504	6.76692	0.75188	3.00752	6.01504	1.50376	6.01504	3.00752	5.26316
110	1	6	9.02256	7.5188	7.5188	8.27068	5.26316	6.76692	3.7594	4.51128	6.76692	3.00752	6.76692	3.00752	6.01504	3.7594	6.01504	3.00752	7.5188	5.26316	1.50376	3.7594	6.01504	3.7594	1.50376	1.50376	6.01504	0.75188	5.26316	7.5188	5.26316	5.26316	9.02256	3.00752	6.01504	0.75188	0	1.50376	6.01504	3.00752	0.75188	3.7594	3.00752	3.7594	3.7594	5.26316	1.50376	3.00752	4.51128
111	1	6	6.76692	9.02256	9.02256	8.27068	9.77444	9.77444	4.51128	4.51128	9.77444	8.27068	4.51128	6.76692	3.00752	7.5188	3.00752	4.51128	4.51128	3.00752	10.5263	6.01504	6.01504	7.5188	6.76692	6.01504	6.01504	4.51128	6.76692	3.7594	3.7594	7.5188	6.01504	6.01504	5.26316	6.01504	6.01504	6.76692	4.51128	6.76692	4.51128	4.51128	8.27068	4.51128	6.76692	3.00752	3.00752	9.02256	5.26316
112	1	6	13.5338	6.76692	9.02256	8.27068	7.5188	8.27068	5.26316	6.76692	4.51128	6.76692	8.27068	12.0301	6.01504	5.26316	5.26316	8.27068	5.26316	7.5188	6.76692	6.76692	6.76692	9.02256	6.01504	4.51128	7.5188	6.01504	3.7594	6.76692	4.51128	5.26316	8.27068	6.01504	6.76692	6.76692	3.00752	4.51128	5.26316	5.26316	6.01504	7.5188	6.01504	2.25564	6.01504	1.50376	6.01504	7.5188	6.01504
113	1	6	4.51128	6.01504	13.5338	4.51128	6.76692	6.01504	5.26316	3.00752	11.2782	8.27068	6.76692	3.7594	6.01504	5.26316	9.02256	5.26316	2.25564	5.26316	6.01504	4.51128	5.26316	5.26316	2.25564	5.26316	4.51128	5.26316	2.25564	9.77444	4.51128	4.51128	3.7594	4.51128	2.25564	6.76692	0.75188	5.26316	2.25564	3.7594	2.25564	5.26316	3.7594	4.51128	3.7594	1.50376	4.51128	3.00752	3.00752
114	1	6	14.2857	12.0301	14.2857	14.2857	6.01504	6.01504	9.02256	11.2782	12.0301	9.02256	8.27068	9.02256	7.5188	7.5188	5.26316	9.02256	12.0301	6.01504	9.77444	3.7594	8.27068	6.01504	6.76692	10.5263	9.02256	5.26316	9.02256	11.2782	3.7594	3.7594	4.51128	5.26316	6.01504	6.01504	5.26316	4.51128	6.01504	3.7594	4.51128	4.51128	7.5188	6.76692	9.02256	5.26316	2.25564	3.00752	2.25564
115	1	6	8.27068	8.27068	8.27068	9.77444	6.76692	5.26316	8.27068	6.01504	6.01504	9.77444	12.0301	6.76692	9.02256	6.76692	5.26316	6.76692	6.76692	7.5188	7.5188	9.77444	11.2782	5.26316	9.77444	6.76692	6.01504	9.02256	3.7594	6.76692	7.5188	7.5188	9.02256	4.51128	8.27068	3.7594	9.77444	5.26316	5.26316	6.76692	12.0301	6.01504	6.01504	12.782	6.76692	8.27068	3.7594	3.7594	5.26316
116	1	7	3.75	1.25	12.5	3.75	8.75	5	8.75	8.75	5	8.75	3.75	3.75	16.25	3.75	3.75	5	3.75	8.75	8.75	2.5	5	2.5	3.75	2.5	6.25	6.25	7.5	2.5	5	3.75	2.5	5	2.5	7.5	6.25	8.75	8.75	3.75	8.75	5	2.5	2.5	5	2.5	7.5	7.5	1.25
117	1	7	2.5	2.5	0	1.25	1.25	0	0	0	2.5	0	1.25	1.25	0	1.25	1.25	1.25	1.25	1.25	1.25	0	2.5	1.25	0	0	1.25	1.25	1.25	1.25	0	2.5	1.25	3.75	0	2.5	1.25	0	0	2.5	1.25	0	1.25	0	2.5	1.25	1.25	0	0
118	1	7	1.25	1.25	0	1.25	3.75	2.5	2.5	3.75	3.75	1.25	1.25	0	1.25	1.25	2.5	3.75	2.5	1.25	1.25	0	2.5	2.5	1.25	1.25	0	5	5	2.5	3.75	0	0	1.25	7.5	0	5	2.5	3.75	2.5	2.5	2.5	1.25	6.25	3.75	5	0	3.75	0
119	1	7	0	1.25	0	0	0	0	1.25	0	0	0	0	1.25	0	0	0	0	0	0	0	0	0	1.25	0	1.25	0	0	0	0	2.5	0	0	0	0	0	1.25	1.25	0	0	3.75	0	1.25	1.25	3.75	0	0	1.25	0
120	1	7	0	1.25	0	0	1.25	0	0	1.25	0	0	0	0	1.25	0	0	0	0	1.25	0	0	2.5	0	0	0	0	0	1.25	0	0	0	0	0	0	0	0	0	0	0	0	0	0	2.5	0	0	0	0	0
121	1	7	2.5	1.25	5	5	1.25	3.75	2.5	3.75	2.5	1.25	1.25	1.25	1.25	3.75	5	5	2.5	5	2.5	2.5	3.75	0	2.5	3.75	5	1.25	2.5	0	3.75	1.25	5	3.75	3.75	2.5	2.5	2.5	3.75	1.25	2.5	1.25	0	2.5	5	2.5	1.25	5	0
122	1	7	1.25	0	0	0	1.25	0	1.25	0	0	1.25	0	2.5	0	0	1.25	0	1.25	2.5	1.25	0	0	1.25	1.25	0	0	0	0	0	0	1.25	0	0	0	1.25	1.25	0	0	0	0	0	0	0	0	0	0	0	0
123	1	7	2.5	5	5	3.75	2.5	7.5	5	3.75	2.5	8.75	7.5	7.5	7.5	3.75	6.25	0	7.5	7.5	0	7.5	7.5	6.25	5	8.75	5	2.5	5	0	6.25	3.75	5	3.75	3.75	11.25	3.75	2.5	1.25	6.25	2.5	3.75	10	3.75	2.5	3.75	5	3.75	1.25
124	1	7	2.5	0	3.75	0	5	2.5	3.75	1.25	2.5	2.5	5	5	3.75	7.5	3.75	1.25	5	5	2.5	2.5	3.75	5	1.25	6.25	1.25	1.25	1.25	1.25	3.75	0	5	0	1.25	2.5	1.25	5	2.5	3.75	3.75	1.25	2.5	1.25	2.5	2.5	3.75	0	1.25
125	1	7	2.5	0	3.75	1.25	2.5	0	2.5	3.75	1.25	2.5	2.5	2.5	6.25	1.25	3.75	2.5	2.5	0	0	1.25	5	3.75	2.5	1.25	1.25	2.5	3.75	3.75	2.5	6.25	1.25	2.5	1.25	1.25	1.25	2.5	1.25	1.25	0	1.25	1.25	1.25	1.25	0	1.25	1.25	1.25
126	1	7	1.25	5	6.25	2.5	2.5	6.25	2.5	5	8.75	2.5	10	2.5	3.75	5	6.25	7.5	3.75	5	1.25	6.25	2.5	1.25	3.75	3.75	1.25	5	3.75	2.5	2.5	3.75	6.25	1.25	3.75	3.75	3.75	2.5	3.75	3.75	2.5	3.75	2.5	5	3.75	2.5	3.75	1.25	2.5
127	1	7	3.75	3.75	0	6.25	7.5	7.5	2.5	2.5	2.5	3.75	6.25	5	1.25	2.5	2.5	6.25	2.5	1.25	1.25	5	1.25	3.75	5	2.5	5	3.75	1.25	1.25	1.25	2.5	2.5	2.5	5	0	2.5	0	0	1.25	0	2.5	3.75	1.25	1.25	0	3.75	0	0
128	1	7	6.25	6.25	6.25	2.5	8.75	8.75	6.25	6.25	3.75	8.75	6.25	5	2.5	6.25	5	6.25	3.75	1.25	3.75	3.75	5	13.75	2.5	2.5	6.25	5	3.75	3.75	5	0	2.5	7.5	10	3.75	6.25	7.5	2.5	7.5	5	2.5	5	1.25	2.5	1.25	2.5	1.25	3.75
129	1	7	2.5	2.5	1.25	1.25	1.25	2.5	1.25	2.5	1.25	0	3.75	0	0	0	0	0	1.25	1.25	2.5	1.25	1.25	1.25	1.25	0	0	0	1.25	2.5	0	1.25	1.25	2.5	0	1.25	1.25	2.5	2.5	1.25	0	0	0	2.5	1.25	0	0	0	1.25
130	1	7	8.75	7.5	5	3.75	3.75	7.5	5	7.5	5	6.25	7.5	2.5	3.75	5	5	5	7.5	7.5	6.25	5	3.75	0	5	6.25	8.75	5	3.75	2.5	1.25	3.75	1.25	3.75	1.25	3.75	2.5	0	1.25	5	1.25	2.5	3.75	1.25	0	2.5	1.25	5	2.5
131	1	7	5	3.75	8.75	7.5	2.5	5	3.75	8.75	1.25	5	2.5	5	7.5	1.25	7.5	5	3.75	0	6.25	3.75	2.5	2.5	8.75	2.5	6.25	3.75	1.25	2.5	1.25	3.75	1.25	3.75	3.75	5	1.25	2.5	2.5	1.25	1.25	2.5	1.25	6.25	7.5	3.75	2.5	0	0
132	1	7	2.5	1.25	2.5	6.25	1.25	1.25	5	5	1.25	1.25	1.25	1.25	3.75	5	5	1.25	3.75	3.75	7.5	3.75	1.25	0	1.25	3.75	5	3.75	1.25	0	1.25	7.5	2.5	5	2.5	2.5	6.25	2.5	6.25	1.25	2.5	2.5	5	2.5	2.5	0	5	5	0
133	1	7	7.5	1.25	3.75	3.75	5	5	10	2.5	13.75	11.25	6.25	5	7.5	2.5	5	5	5	10	8.75	3.75	5	5	2.5	3.75	5	2.5	8.75	6.25	2.5	5	1.25	2.5	2.5	2.5	2.5	2.5	6.25	5	2.5	1.25	3.75	2.5	6.25	1.25	1.25	1.25	1.25
134	1	7	0	0	0	0	0	2.5	0	2.5	0	0	1.25	2.5	0	1.25	6.25	1.25	1.25	2.5	0	0	1.25	2.5	1.25	2.5	2.5	3.75	2.5	1.25	3.75	3.75	1.25	2.5	1.25	0	1.25	0	0	5	0	5	2.5	2.5	5	0	5	5	5
135	1	7	10	3.75	10	13.75	6.25	8.75	11.25	13.75	10	8.75	11.25	7.5	12.5	12.5	10	5	10	13.75	6.25	13.75	13.75	11.25	12.5	11.25	5	5	5	15	8.75	5	16.25	6.25	8.75	8.75	7.5	5	6.25	7.5	7.5	10	11.25	6.25	6.25	2.5	8.75	3.75	5
136	1	7	7.5	7.5	6.25	7.5	7.5	6.25	6.25	3.75	5	7.5	1.25	7.5	8.75	6.25	5	7.5	6.25	5	2.5	2.5	1.25	6.25	5	5	3.75	2.5	2.5	5	6.25	6.25	1.25	1.25	5	2.5	6.25	1.25	6.25	1.25	2.5	2.5	1.25	3.75	3.75	3.75	1.25	1.25	2.5
137	1	7	1.25	2.5	2.5	1.25	2.5	2.5	3.75	6.25	1.25	3.75	0	0	2.5	1.25	2.5	0	5	1.25	1.25	1.25	3.75	1.25	3.75	0	2.5	5	1.25	0	1.25	0	5	1.25	0	0	0	2.5	0	2.5	2.5	2.5	1.25	1.25	0	1.25	2.5	2.5	0
138	1	7	7.5	5	5	8.75	8.75	8.75	3.75	5	5	3.75	6.25	5	7.5	5	3.75	10	3.75	6.25	3.75	5	2.5	5	6.25	5	3.75	5	5	5	11.25	3.75	3.75	2.5	3.75	3.75	5	3.75	3.75	5	7.5	3.75	6.25	8.75	2.5	5	2.5	5	3.75
139	1	7	6.25	3.75	3.75	6.25	7.5	6.25	11.25	3.75	5	2.5	5	11.25	2.5	5	3.75	7.5	8.75	6.25	1.25	3.75	6.25	1.25	7.5	7.5	1.25	8.75	2.5	3.75	2.5	3.75	3.75	5	1.25	7.5	2.5	2.5	3.75	6.25	2.5	2.5	3.75	3.75	2.5	1.25	3.75	2.5	5
140	1	7	6.25	5	6.25	6.25	8.75	5	5	3.75	10	3.75	3.75	3.75	5	11.25	6.25	5	3.75	5	3.75	3.75	11.25	6.25	3.75	5	5	3.75	12.5	5	5	3.75	8.75	3.75	10	2.5	16.25	7.5	5	5	3.75	1.25	6.25	3.75	6.25	3.75	8.75	5	6.25
141	1	7	7.5	1.25	2.5	1.25	3.75	3.75	3.75	6.25	6.25	5	6.25	2.5	3.75	6.25	3.75	5	8.75	6.25	2.5	2.5	7.5	1.25	6.25	1.25	6.25	5	3.75	5	2.5	3.75	7.5	1.25	5	5	5	5	2.5	3.75	1.25	6.25	2.5	8.75	5	1.25	3.75	3.75	1.25
142	1	7	3.75	1.25	5	3.75	7.5	5	6.25	6.25	3.75	2.5	1.25	7.5	2.5	6.25	5	2.5	7.5	6.25	3.75	5	2.5	3.75	3.75	6.25	3.75	1.25	2.5	1.25	3.75	2.5	1.25	5	3.75	5	3.75	7.5	5	2.5	1.25	2.5	1.25	1.25	0	0	2.5	1.25	3.75
143	1	7	5	5	5	5	3.75	2.5	10	7.5	6.25	3.75	3.75	5	3.75	6.25	3.75	3.75	7.5	6.25	7.5	3.75	2.5	3.75	6.25	2.5	2.5	2.5	3.75	6.25	8.75	5	5	3.75	5	10	1.25	3.75	3.75	5	3.75	3.75	2.5	2.5	6.25	6.25	2.5	3.75	3.75
144	1	7	1.25	2.5	2.5	3.75	2.5	6.25	6.25	7.5	5	2.5	3.75	3.75	3.75	3.75	3.75	6.25	6.25	8.75	1.25	8.75	2.5	0	2.5	5	2.5	5	1.25	3.75	1.25	3.75	5	7.5	5	5	6.25	3.75	2.5	3.75	2.5	2.5	2.5	6.25	3.75	5	3.75	1.25	6.25
145	1	7	5	2.5	5	3.75	8.75	13.75	3.75	8.75	1.25	7.5	2.5	5	2.5	3.75	0	10	7.5	3.75	5	2.5	2.5	10	2.5	6.25	2.5	6.25	6.25	1.25	5	5	3.75	2.5	2.5	2.5	6.25	6.25	5	3.75	8.75	2.5	3.75	5	5	1.25	6.25	5	2.5
146	1	7	8.75	5	7.5	13.75	8.75	5	6.25	11.25	5	6.25	6.25	7.5	5	10	6.25	3.75	5	10	8.75	3.75	5	12.5	12.5	5	3.75	8.75	3.75	5	10	7.5	12.5	3.75	3.75	6.25	8.75	7.5	10	6.25	13.75	8.75	5	8.75	6.25	8.75	5	8.75	8.75
147	1	8	6.03448	3.44828	4.31034	1.72414	5.17241	6.03448	2.58621	0.862069	4.31034	2.58621	1.72414	3.44828	5.17241	4.31034	7.75862	3.44828	1.72414	4.31034	3.44828	5.17241	6.89655	4.31034	6.03448	1.72414	2.58621	6.89655	5.17241	6.03448	3.44828	6.89655	3.44828	4.31034	7.75862	5.17241	6.89655	7.75862	3.44828	3.44828	4.31034	5.17241	1.72414	6.89655	4.31034	4.31034	6.89655	6.03448	4.31034
148	1	8	6.89655	5.17241	4.31034	2.58621	6.03448	5.17241	4.31034	4.31034	7.75862	8.62069	5.17241	3.44828	4.31034	4.31034	5.17241	4.31034	4.31034	4.31034	7.75862	5.17241	3.44828	7.75862	2.58621	3.44828	1.72414	6.03448	1.72414	6.03448	8.62069	3.44828	6.03448	4.31034	3.44828	6.03448	0.862069	2.58621	4.31034	3.44828	1.72414	4.31034	5.17241	3.44828	3.44828	3.44828	7.75862	1.72414	5.17241
149	1	8	2.58621	6.03448	3.44828	4.31034	6.89655	3.44828	4.31034	1.72414	1.72414	2.58621	2.58621	0.862069	1.72414	0.862069	4.31034	1.72414	3.44828	2.58621	2.58621	4.31034	4.31034	0	4.31034	3.44828	0.862069	0	4.31034	3.44828	2.58621	2.58621	1.72414	1.72414	1.72414	1.72414	2.58621	1.72414	3.44828	0.862069	3.44828	3.44828	0.862069	1.72414	0.862069	2.58621	0.862069	2.58621	0
150	1	8	0.862069	0.862069	0	0	0	0	0	0	0	0	0	0	0	0.862069	0	0.862069	1.72414	0	0	0	0	0	1.72414	1.72414	0	0	0	0	0	0	0	0	0	0	1.72414	0	1.72414	0	0	0	0.862069	0	1.72414	0	0	0.862069	0
151	1	8	0.862069	0	0.862069	0	0	0.862069	0.862069	0	0	0	0	0.862069	1.72414	0	0	0.862069	0	0.862069	0.862069	0	0	0.862069	0	0	0.862069	0	0.862069	0	0	1.72414	0	0	0.862069	0.862069	0	0	0	0	0.862069	0	0	0	0.862069	0	0.862069	0	0.862069
152	1	8	0.862069	0.862069	0	0	0.862069	0	0	0	0	3.44828	2.58621	0	2.58621	0	0.862069	0.862069	0.862069	0.862069	0	0	0.862069	0	2.58621	1.72414	2.58621	1.72414	2.58621	0.862069	0	2.58621	1.72414	2.58621	0.862069	2.58621	0.862069	3.44828	0	1.72414	3.44828	0.862069	0.862069	2.58621	4.31034	1.72414	1.72414	1.72414	0.862069
153	1	8	4.31034	4.31034	5.17241	0.862069	1.72414	1.72414	2.58621	3.44828	2.58621	4.31034	5.17241	2.58621	1.72414	3.44828	0.862069	0.862069	3.44828	2.58621	0.862069	0.862069	1.72414	1.72414	0.862069	3.44828	2.58621	0.862069	2.58621	0.862069	1.72414	0.862069	0.862069	0.862069	2.58621	0	1.72414	1.72414	2.58621	2.58621	0.862069	2.58621	0	0.862069	0.862069	0.862069	0.862069	0	0
154	1	8	5.17241	9.48276	3.44828	6.89655	3.44828	4.31034	4.31034	4.31034	4.31034	2.58621	7.75862	7.75862	4.31034	5.17241	6.03448	3.44828	3.44828	5.17241	3.44828	5.17241	0.862069	2.58621	4.31034	0.862069	1.72414	4.31034	3.44828	3.44828	1.72414	0.862069	3.44828	1.72414	1.72414	1.72414	0.862069	0.862069	1.72414	1.72414	2.58621	2.58621	2.58621	0.862069	0.862069	0	0.862069	2.58621	1.72414
155	1	8	0.862069	1.72414	1.72414	0	3.44828	4.31034	1.72414	2.58621	0.862069	2.58621	1.72414	0	0.862069	3.44828	4.31034	3.44828	1.72414	1.72414	4.31034	0.862069	1.72414	1.72414	5.17241	2.58621	0	1.72414	3.44828	1.72414	2.58621	0.862069	2.58621	1.72414	4.31034	3.44828	1.72414	1.72414	1.72414	0.862069	3.44828	2.58621	4.31034	2.58621	0.862069	2.58621	1.72414	0.862069	0
156	1	8	3.44828	3.44828	3.44828	3.44828	2.58621	3.44828	0.862069	4.31034	2.58621	2.58621	1.72414	3.44828	1.72414	2.58621	1.72414	4.31034	2.58621	2.58621	0.862069	4.31034	1.72414	4.31034	1.72414	2.58621	1.72414	0.862069	4.31034	1.72414	3.44828	2.58621	2.58621	9.48276	1.72414	6.03448	5.17241	1.72414	3.44828	0.862069	3.44828	0.862069	3.44828	0	2.58621	1.72414	1.72414	1.72414	2.58621
157	1	8	0	0.862069	0.862069	0.862069	2.58621	2.58621	0	0.862069	0.862069	1.72414	0.862069	0	1.72414	0.862069	2.58621	0.862069	3.44828	1.72414	0	0.862069	0.862069	0	2.58621	1.72414	0	0.862069	1.72414	0	0.862069	0	1.72414	3.44828	0	0	0.862069	0.862069	0	0	0.862069	1.72414	0	1.72414	0.862069	3.44828	1.72414	0	1.72414
158	1	8	6.89655	7.75862	5.17241	6.03448	5.17241	5.17241	6.03448	3.44828	6.03448	6.03448	6.89655	6.89655	5.17241	5.17241	7.75862	6.89655	6.03448	0.862069	7.75862	3.44828	6.03448	2.58621	6.03448	5.17241	6.03448	4.31034	10.3448	4.31034	5.17241	2.58621	3.44828	7.75862	5.17241	3.44828	9.48276	5.17241	3.44828	2.58621	6.03448	5.17241	2.58621	3.44828	6.03448	6.03448	5.17241	6.89655	5.17241
159	1	8	3.44828	2.58621	3.44828	2.58621	6.03448	2.58621	1.72414	0.862069	3.44828	1.72414	4.31034	4.31034	3.44828	4.31034	1.72414	3.44828	1.72414	2.58621	0.862069	0	5.17241	4.31034	0	5.17241	4.31034	0.862069	0	4.31034	3.44828	3.44828	0	0.862069	4.31034	0.862069	7.75862	5.17241	3.44828	1.72414	2.58621	5.17241	1.72414	4.31034	0.862069	1.72414	1.72414	2.58621	1.72414
160	1	8	1.72414	3.44828	2.58621	0.862069	0.862069	2.58621	3.44828	1.72414	0.862069	3.44828	0.862069	3.44828	2.58621	3.44828	1.72414	0.862069	2.58621	2.58621	1.72414	0.862069	1.72414	4.31034	4.31034	0.862069	1.72414	0.862069	3.44828	0	0.862069	2.58621	3.44828	0.862069	0.862069	2.58621	1.72414	6.03448	3.44828	0	5.17241	3.44828	0.862069	0.862069	1.72414	2.58621	0.862069	0.862069	2.58621
161	1	8	8.62069	9.48276	12.069	3.44828	2.58621	3.44828	4.31034	1.72414	4.31034	2.58621	2.58621	6.03448	6.03448	6.03448	5.17241	7.75862	7.75862	1.72414	5.17241	2.58621	3.44828	2.58621	6.03448	3.44828	7.75862	3.44828	2.58621	3.44828	3.44828	2.58621	6.03448	2.58621	2.58621	3.44828	2.58621	4.31034	1.72414	4.31034	2.58621	3.44828	2.58621	6.03448	6.03448	2.58621	3.44828	4.31034	3.44828
162	1	8	4.31034	6.89655	4.31034	6.03448	6.03448	7.75862	0.862069	6.89655	5.17241	3.44828	4.31034	1.72414	4.31034	9.48276	6.03448	2.58621	5.17241	3.44828	3.44828	1.72414	1.72414	6.03448	6.03448	0.862069	3.44828	1.72414	5.17241	8.62069	3.44828	7.75862	2.58621	4.31034	4.31034	1.72414	5.17241	1.72414	5.17241	3.44828	4.31034	3.44828	2.58621	3.44828	1.72414	0.862069	2.58621	2.58621	0.862069
163	1	8	4.31034	6.89655	5.17241	4.31034	1.72414	5.17241	3.44828	3.44828	1.72414	10.3448	6.03448	2.58621	3.44828	3.44828	2.58621	4.31034	6.03448	1.72414	6.03448	1.72414	6.03448	4.31034	5.17241	3.44828	1.72414	3.44828	2.58621	0.862069	1.72414	0.862069	3.44828	5.17241	0.862069	3.44828	1.72414	2.58621	3.44828	3.44828	1.72414	1.72414	1.72414	0.862069	4.31034	1.72414	2.58621	1.72414	1.72414
164	1	8	3.44828	1.72414	0	2.58621	0.862069	6.03448	0	0.862069	0.862069	3.44828	1.72414	4.31034	0.862069	2.58621	1.72414	4.31034	4.31034	3.44828	1.72414	0	2.58621	4.31034	3.44828	1.72414	5.17241	0.862069	3.44828	2.58621	3.44828	5.17241	2.58621	3.44828	5.17241	2.58621	4.31034	2.58621	5.17241	6.89655	3.44828	4.31034	4.31034	6.03448	4.31034	5.17241	5.17241	3.44828	4.31034
165	1	8	2.58621	4.31034	5.17241	6.03448	4.31034	3.44828	2.58621	2.58621	4.31034	1.72414	3.44828	6.03448	2.58621	4.31034	2.58621	0.862069	2.58621	6.03448	2.58621	2.58621	4.31034	3.44828	3.44828	0.862069	3.44828	2.58621	3.44828	4.31034	2.58621	0.862069	1.72414	1.72414	1.72414	0	5.17241	0.862069	3.44828	3.44828	2.58621	0	3.44828	4.31034	3.44828	2.58621	3.44828	0.862069	3.44828
166	1	8	4.31034	9.48276	6.89655	3.44828	4.31034	2.58621	6.03448	3.44828	3.44828	3.44828	1.72414	5.17241	6.03448	4.31034	4.31034	8.62069	3.44828	3.44828	4.31034	3.44828	5.17241	6.89655	7.75862	0	0.862069	1.72414	3.44828	4.31034	2.58621	4.31034	0.862069	6.03448	3.44828	2.58621	0.862069	2.58621	0.862069	6.03448	5.17241	0	0.862069	3.44828	1.72414	2.58621	0.862069	3.44828	2.58621
167	1	8	4.31034	6.89655	6.89655	4.31034	0.862069	2.58621	6.03448	6.03448	7.75862	4.31034	2.58621	5.17241	4.31034	4.31034	2.58621	5.17241	3.44828	4.31034	6.03448	1.72414	5.17241	0.862069	6.03448	5.17241	1.72414	2.58621	6.03448	5.17241	2.58621	2.58621	1.72414	4.31034	5.17241	5.17241	6.03448	3.44828	2.58621	2.58621	2.58621	0.862069	5.17241	6.03448	3.44828	2.58621	1.72414	2.58621	3.44828
168	1	8	11.2069	12.931	12.931	15.5172	12.931	22.4138	12.931	6.03448	14.6552	16.3793	11.2069	12.069	12.931	11.2069	18.1034	12.069	15.5172	7.75862	14.6552	11.2069	12.069	10.3448	12.069	4.31034	14.6552	11.2069	7.75862	15.5172	8.62069	12.069	6.89655	14.6552	11.2069	10.3448	5.17241	6.89655	9.48276	8.62069	12.931	7.75862	8.62069	16.3793	6.03448	11.2069	10.3448	9.48276	9.48276
169	1	8	5.17241	9.48276	6.03448	6.03448	4.31034	4.31034	2.58621	9.48276	0.862069	5.17241	5.17241	5.17241	5.17241	5.17241	9.48276	4.31034	1.72414	5.17241	6.89655	5.17241	3.44828	3.44828	6.03448	9.48276	6.89655	10.3448	5.17241	6.03448	4.31034	4.31034	6.89655	2.58621	6.89655	3.44828	5.17241	5.17241	6.89655	4.31034	7.75862	10.3448	6.03448	4.31034	0.862069	4.31034	6.89655	5.17241	6.03448
170	1	8	6.89655	6.89655	5.17241	8.62069	6.03448	8.62069	7.75862	5.17241	7.75862	10.3448	6.89655	2.58621	5.17241	6.03448	7.75862	7.75862	6.89655	9.48276	6.03448	6.03448	6.03448	7.75862	4.31034	6.89655	4.31034	5.17241	5.17241	5.17241	6.89655	6.89655	3.44828	12.069	3.44828	6.03448	6.89655	5.17241	4.31034	3.44828	12.069	6.89655	5.17241	2.58621	5.17241	5.17241	1.72414	7.75862	3.44828
171	1	8	8.62069	7.75862	6.89655	7.75862	4.31034	6.03448	2.58621	7.75862	8.62069	12.069	8.62069	4.31034	6.89655	7.75862	5.17241	5.17241	6.03448	7.75862	6.89655	2.58621	6.89655	6.03448	3.44828	8.62069	4.31034	6.03448	4.31034	7.75862	8.62069	6.03448	6.03448	6.89655	5.17241	6.03448	7.75862	7.75862	3.44828	6.03448	6.89655	3.44828	2.58621	5.17241	5.17241	3.44828	3.44828	2.58621	6.03448
172	1	8	6.03448	5.17241	2.58621	7.75862	2.58621	7.75862	4.31034	4.31034	3.44828	5.17241	6.89655	5.17241	6.03448	1.72414	3.44828	4.31034	1.72414	6.03448	4.31034	1.72414	3.44828	4.31034	6.89655	1.72414	5.17241	3.44828	0.862069	1.72414	2.58621	4.31034	2.58621	2.58621	2.58621	5.17241	0.862069	1.72414	5.17241	0.862069	0.862069	4.31034	4.31034	4.31034	2.58621	3.44828	0.862069	1.72414	5.17241
173	1	8	9.48276	7.75862	6.03448	7.75862	7.75862	6.03448	4.31034	3.44828	6.89655	6.03448	3.44828	7.75862	6.89655	6.03448	7.75862	5.17241	8.62069	10.3448	6.89655	3.44828	1.72414	9.48276	3.44828	8.62069	7.75862	6.03448	6.03448	6.03448	6.03448	5.17241	4.31034	9.48276	7.75862	6.03448	6.03448	6.89655	8.62069	6.03448	6.89655	6.89655	6.03448	0.862069	10.3448	6.03448	3.44828	4.31034	5.17241
174	1	8	8.62069	6.03448	3.44828	5.17241	3.44828	6.89655	7.75862	5.17241	7.75862	8.62069	6.89655	3.44828	3.44828	3.44828	5.17241	4.31034	6.89655	5.17241	6.03448	5.17241	6.03448	6.03448	6.89655	6.89655	5.17241	5.17241	8.62069	2.58621	7.75862	5.17241	5.17241	0	4.31034	10.3448	1.72414	4.31034	2.58621	5.17241	9.48276	7.75862	1.72414	5.17241	5.17241	3.44828	0.862069	1.72414	6.89655
175	1	8	12.069	17.2414	8.62069	11.2069	10.3448	13.7931	9.48276	9.48276	12.069	12.069	12.931	18.9655	11.2069	7.75862	10.3448	8.62069	14.6552	12.931	13.7931	7.75862	7.75862	15.5172	6.03448	7.75862	12.069	11.2069	11.2069	11.2069	9.48276	11.2069	13.7931	9.48276	13.7931	8.62069	9.48276	12.069	11.2069	12.069	7.75862	6.03448	3.44828	9.48276	12.931	6.89655	11.2069	14.6552	11.2069
176	2	1	1.40845	2.8169	0	1.40845	0	2.8169	2.8169	2.8169	2.8169	4.22535	1.40845	1.40845	0	2.8169	1.40845	1.40845	4.22535	2.8169	2.8169	1.40845	2.8169	1.40845	1.40845	1.40845	2.8169	1.40845	5.6338	2.8169	1.40845	1.40845	1.40845	0	1.40845	4.22535	1.40845	4.22535	1.40845	1.40845	2.8169	2.8169	1.40845	1.40845	0	0	1.40845	1.40845	2.8169
177	2	1	5.6338	5.6338	4.22535	2.8169	7.04225	2.8169	4.22535	5.6338	7.04225	7.04225	7.04225	5.6338	1.40845	0	7.04225	5.6338	4.22535	5.6338	4.22535	2.8169	8.4507	5.6338	8.4507	7.04225	1.40845	4.22535	4.22535	4.22535	1.40845	2.8169	5.6338	1.40845	2.8169	7.04225	1.40845	4.22535	0	7.04225	1.40845	4.22535	2.8169	1.40845	2.8169	4.22535	2.8169	2.8169	4.22535
178	2	1	4.22535	4.22535	2.8169	1.40845	0	0	2.8169	7.04225	2.8169	2.8169	2.8169	4.22535	1.40845	2.8169	5.6338	7.04225	4.22535	2.8169	1.40845	2.8169	2.8169	4.22535	1.40845	1.40845	5.6338	2.8169	5.6338	7.04225	0	2.8169	4.22535	2.8169	0	2.8169	2.8169	2.8169	2.8169	4.22535	2.8169	7.04225	1.40845	1.40845	2.8169	1.40845	2.8169	0	2.8169
179	2	1	2.8169	0	0	1.40845	4.22535	4.22535	1.40845	0	0	2.8169	1.40845	0	2.8169	1.40845	2.8169	1.40845	0	2.8169	4.22535	2.8169	2.8169	2.8169	1.40845	1.40845	2.8169	0	1.40845	2.8169	1.40845	2.8169	1.40845	4.22535	0	0	5.6338	2.8169	2.8169	1.40845	0	1.40845	4.22535	1.40845	2.8169	2.8169	1.40845	4.22535	0
180	2	1	0	1.40845	4.22535	4.22535	2.8169	1.40845	1.40845	0	4.22535	0	0	4.22535	0	2.8169	0	0	1.40845	1.40845	1.40845	2.8169	1.40845	0	1.40845	2.8169	2.8169	4.22535	2.8169	0	1.40845	0	0	0	0	0	1.40845	2.8169	0	0	0	1.40845	0	1.40845	0	2.8169	2.8169	1.40845	1.40845
181	2	1	5.6338	4.22535	0	4.22535	2.8169	4.22535	4.22535	1.40845	5.6338	5.6338	2.8169	1.40845	2.8169	4.22535	1.40845	2.8169	2.8169	2.8169	2.8169	7.04225	2.8169	1.40845	4.22535	1.40845	0	1.40845	2.8169	4.22535	0	5.6338	7.04225	5.6338	5.6338	7.04225	1.40845	2.8169	2.8169	2.8169	2.8169	4.22535	4.22535	2.8169	1.40845	2.8169	0	2.8169	5.6338
182	2	1	11.2676	8.4507	8.4507	11.2676	8.4507	5.6338	8.4507	11.2676	11.2676	4.22535	11.2676	9.85915	11.2676	12.6761	8.4507	4.22535	11.2676	11.2676	7.04225	7.04225	8.4507	5.6338	7.04225	15.493	2.8169	11.2676	7.04225	5.6338	5.6338	5.6338	5.6338	18.3099	5.6338	7.04225	4.22535	9.85915	8.4507	8.4507	5.6338	1.40845	8.4507	4.22535	4.22535	11.2676	2.8169	4.22535	11.2676
183	2	1	1.40845	4.22535	0	4.22535	1.40845	1.40845	1.40845	2.8169	1.40845	0	2.8169	1.40845	0	1.40845	0	1.40845	2.8169	1.40845	7.04225	2.8169	0	4.22535	0	5.6338	4.22535	1.40845	1.40845	0	4.22535	2.8169	1.40845	2.8169	1.40845	2.8169	2.8169	2.8169	1.40845	1.40845	1.40845	1.40845	1.40845	1.40845	1.40845	1.40845	2.8169	1.40845	0
184	2	1	1.40845	2.8169	4.22535	4.22535	2.8169	0	4.22535	1.40845	1.40845	1.40845	2.8169	0	1.40845	1.40845	4.22535	2.8169	1.40845	5.6338	4.22535	2.8169	0	1.40845	2.8169	4.22535	0	1.40845	0	1.40845	4.22535	0	1.40845	1.40845	1.40845	2.8169	1.40845	2.8169	0	2.8169	1.40845	0	0	0	0	0	1.40845	2.8169	0
185	2	1	2.8169	1.40845	1.40845	0	1.40845	0	0	1.40845	1.40845	1.40845	1.40845	0	0	0	0	4.22535	0	0	1.40845	0	2.8169	1.40845	0	0	1.40845	0	1.40845	0	1.40845	2.8169	2.8169	1.40845	0	1.40845	0	0	0	0	0	2.8169	1.40845	1.40845	0	0	0	1.40845	1.40845
186	2	1	4.22535	7.04225	4.22535	7.04225	8.4507	8.4507	4.22535	5.6338	2.8169	4.22535	4.22535	4.22535	5.6338	1.40845	2.8169	2.8169	2.8169	5.6338	5.6338	2.8169	2.8169	4.22535	5.6338	1.40845	0	1.40845	2.8169	5.6338	8.4507	1.40845	4.22535	2.8169	4.22535	5.6338	8.4507	4.22535	1.40845	0	2.8169	4.22535	2.8169	2.8169	7.04225	1.40845	4.22535	1.40845	1.40845
187	2	1	8.4507	0	2.8169	2.8169	4.22535	2.8169	1.40845	4.22535	5.6338	5.6338	1.40845	4.22535	1.40845	14.0845	4.22535	2.8169	0	1.40845	7.04225	0	4.22535	2.8169	4.22535	4.22535	0	1.40845	5.6338	8.4507	2.8169	2.8169	0	4.22535	5.6338	4.22535	4.22535	2.8169	5.6338	5.6338	4.22535	1.40845	1.40845	4.22535	0	1.40845	2.8169	0	1.40845
188	2	1	5.6338	8.4507	7.04225	4.22535	5.6338	8.4507	2.8169	4.22535	4.22535	2.8169	5.6338	5.6338	1.40845	1.40845	5.6338	5.6338	5.6338	7.04225	5.6338	5.6338	5.6338	7.04225	7.04225	4.22535	5.6338	2.8169	5.6338	1.40845	2.8169	2.8169	1.40845	0	5.6338	5.6338	7.04225	1.40845	5.6338	8.4507	1.40845	5.6338	1.40845	5.6338	4.22535	5.6338	5.6338	4.22535	5.6338
189	2	1	5.6338	1.40845	2.8169	2.8169	1.40845	11.2676	1.40845	1.40845	8.4507	8.4507	5.6338	5.6338	4.22535	7.04225	1.40845	4.22535	2.8169	7.04225	0	1.40845	5.6338	8.4507	5.6338	5.6338	4.22535	1.40845	1.40845	4.22535	7.04225	4.22535	5.6338	4.22535	4.22535	1.40845	4.22535	2.8169	1.40845	5.6338	0	7.04225	4.22535	7.04225	1.40845	2.8169	2.8169	4.22535	1.40845
190	2	1	1.40845	1.40845	1.40845	4.22535	1.40845	1.40845	2.8169	2.8169	1.40845	1.40845	1.40845	0	1.40845	4.22535	1.40845	0	1.40845	0	4.22535	7.04225	1.40845	0	2.8169	0	2.8169	1.40845	0	2.8169	2.8169	7.04225	1.40845	2.8169	0	1.40845	1.40845	1.40845	1.40845	4.22535	2.8169	0	1.40845	0	1.40845	1.40845	2.8169	1.40845	1.40845
191	2	1	5.6338	1.40845	5.6338	5.6338	4.22535	4.22535	11.2676	4.22535	4.22535	8.4507	4.22535	2.8169	4.22535	2.8169	5.6338	8.4507	5.6338	4.22535	1.40845	4.22535	8.4507	11.2676	5.6338	7.04225	4.22535	5.6338	5.6338	2.8169	7.04225	5.6338	7.04225	1.40845	4.22535	2.8169	2.8169	4.22535	4.22535	2.8169	2.8169	7.04225	2.8169	1.40845	7.04225	5.6338	4.22535	4.22535	4.22535
192	2	1	4.22535	1.40845	2.8169	0	2.8169	2.8169	2.8169	2.8169	4.22535	2.8169	2.8169	4.22535	0	4.22535	5.6338	4.22535	2.8169	1.40845	5.6338	5.6338	4.22535	1.40845	4.22535	2.8169	2.8169	4.22535	1.40845	2.8169	2.8169	2.8169	1.40845	2.8169	1.40845	1.40845	1.40845	2.8169	2.8169	1.40845	5.6338	4.22535	1.40845	7.04225	1.40845	1.40845	5.6338	2.8169	0
193	2	1	7.04225	9.85915	1.40845	8.4507	2.8169	5.6338	2.8169	4.22535	2.8169	4.22535	4.22535	5.6338	1.40845	7.04225	2.8169	5.6338	1.40845	4.22535	2.8169	5.6338	4.22535	4.22535	4.22535	4.22535	2.8169	1.40845	0	4.22535	1.40845	1.40845	0	1.40845	0	2.8169	7.04225	5.6338	1.40845	0	5.6338	4.22535	2.8169	1.40845	4.22535	1.40845	1.40845	1.40845	2.8169
194	2	1	1.40845	1.40845	5.6338	4.22535	4.22535	1.40845	1.40845	4.22535	1.40845	0	1.40845	4.22535	2.8169	1.40845	0	0	2.8169	2.8169	2.8169	1.40845	2.8169	1.40845	2.8169	2.8169	0	2.8169	4.22535	1.40845	1.40845	1.40845	0	2.8169	2.8169	0	1.40845	1.40845	1.40845	0	1.40845	1.40845	0	0	0	1.40845	1.40845	1.40845	1.40845
195	2	1	7.04225	5.6338	1.40845	4.22535	2.8169	4.22535	4.22535	4.22535	5.6338	4.22535	0	4.22535	4.22535	2.8169	2.8169	1.40845	7.04225	4.22535	1.40845	4.22535	2.8169	7.04225	5.6338	4.22535	2.8169	2.8169	1.40845	2.8169	1.40845	2.8169	1.40845	2.8169	1.40845	2.8169	4.22535	1.40845	5.6338	1.40845	0	2.8169	2.8169	4.22535	4.22535	2.8169	2.8169	7.04225	4.22535
196	2	1	8.4507	4.22535	4.22535	1.40845	2.8169	2.8169	1.40845	2.8169	1.40845	1.40845	5.6338	4.22535	1.40845	2.8169	4.22535	1.40845	1.40845	2.8169	0	2.8169	2.8169	1.40845	1.40845	1.40845	4.22535	9.85915	1.40845	1.40845	4.22535	4.22535	2.8169	2.8169	7.04225	1.40845	1.40845	2.8169	4.22535	0	1.40845	1.40845	2.8169	2.8169	7.04225	2.8169	1.40845	1.40845	1.40845
197	2	1	7.04225	7.04225	4.22535	5.6338	4.22535	7.04225	2.8169	7.04225	8.4507	4.22535	5.6338	5.6338	1.40845	9.85915	14.0845	7.04225	1.40845	5.6338	2.8169	2.8169	2.8169	5.6338	8.4507	7.04225	7.04225	4.22535	5.6338	5.6338	5.6338	8.4507	2.8169	4.22535	4.22535	1.40845	4.22535	1.40845	1.40845	2.8169	2.8169	2.8169	2.8169	4.22535	1.40845	5.6338	2.8169	5.6338	4.22535
198	2	1	8.4507	5.6338	2.8169	7.04225	12.6761	4.22535	4.22535	7.04225	9.85915	5.6338	8.4507	4.22535	8.4507	2.8169	2.8169	9.85915	5.6338	12.6761	5.6338	7.04225	11.2676	9.85915	1.40845	2.8169	5.6338	7.04225	14.0845	5.6338	5.6338	11.2676	2.8169	8.4507	4.22535	2.8169	8.4507	4.22535	4.22535	7.04225	8.4507	4.22535	2.8169	7.04225	8.4507	11.2676	5.6338	5.6338	1.40845
199	2	1	4.22535	1.40845	8.4507	4.22535	2.8169	4.22535	9.85915	2.8169	2.8169	5.6338	4.22535	2.8169	5.6338	5.6338	4.22535	8.4507	1.40845	2.8169	2.8169	4.22535	7.04225	1.40845	0	2.8169	2.8169	2.8169	5.6338	8.4507	5.6338	2.8169	4.22535	2.8169	4.22535	2.8169	4.22535	1.40845	2.8169	0	2.8169	2.8169	1.40845	2.8169	5.6338	4.22535	2.8169	2.8169	2.8169
200	2	1	9.85915	8.4507	8.4507	7.04225	8.4507	2.8169	11.2676	9.85915	7.04225	2.8169	4.22535	7.04225	5.6338	8.4507	14.0845	12.6761	4.22535	7.04225	8.4507	9.85915	5.6338	2.8169	4.22535	4.22535	0	8.4507	9.85915	4.22535	4.22535	5.6338	7.04225	4.22535	8.4507	8.4507	5.6338	5.6338	7.04225	7.04225	9.85915	7.04225	2.8169	4.22535	11.2676	1.40845	7.04225	0	7.04225
201	2	1	5.6338	4.22535	1.40845	5.6338	8.4507	5.6338	9.85915	8.4507	4.22535	2.8169	1.40845	4.22535	7.04225	4.22535	12.6761	5.6338	9.85915	8.4507	4.22535	2.8169	11.2676	7.04225	8.4507	9.85915	4.22535	5.6338	4.22535	8.4507	7.04225	8.4507	7.04225	2.8169	4.22535	4.22535	1.40845	8.4507	5.6338	9.85915	4.22535	7.04225	5.6338	11.2676	2.8169	8.4507	8.4507	8.4507	8.4507
202	2	2	0	1.13636	1.13636	0	1.13636	0	1.13636	1.13636	0	0	0	1.13636	0	1.13636	1.13636	1.13636	1.13636	0	0	2.27273	1.13636	0	2.27273	0	1.13636	2.27273	0	1.13636	1.13636	0	0	0	1.13636	0	0	2.27273	2.27273	0	0	3.40909	1.13636	0	1.13636	1.13636	0	0	2.27273
203	2	2	1.13636	3.40909	4.54545	6.81818	3.40909	2.27273	4.54545	6.81818	2.27273	1.13636	1.13636	4.54545	4.54545	6.81818	3.40909	5.68182	5.68182	3.40909	2.27273	5.68182	1.13636	4.54545	3.40909	2.27273	3.40909	3.40909	5.68182	6.81818	7.95455	9.09091	6.81818	3.40909	4.54545	3.40909	2.27273	6.81818	3.40909	4.54545	4.54545	4.54545	5.68182	2.27273	5.68182	5.68182	5.68182	5.68182	4.54545
204	2	2	0	2.27273	1.13636	1.13636	3.40909	2.27273	0	4.54545	2.27273	2.27273	3.40909	2.27273	3.40909	2.27273	0	3.40909	2.27273	3.40909	2.27273	3.40909	1.13636	2.27273	3.40909	3.40909	2.27273	3.40909	2.27273	3.40909	3.40909	3.40909	2.27273	3.40909	3.40909	1.13636	1.13636	1.13636	4.54545	0	3.40909	3.40909	2.27273	1.13636	3.40909	1.13636	4.54545	4.54545	5.68182
205	2	2	0	0	1.13636	0	0	0	1.13636	3.40909	1.13636	0	0	0	1.13636	0	0	3.40909	1.13636	0	0	0	2.27273	1.13636	0	0	1.13636	2.27273	1.13636	1.13636	1.13636	0	1.13636	1.13636	0	0	1.13636	0	0	1.13636	0	0	1.13636	1.13636	2.27273	0	0	1.13636	1.13636
206	2	2	3.40909	4.54545	5.68182	5.68182	3.40909	5.68182	7.95455	3.40909	3.40909	4.54545	0	0	6.81818	4.54545	5.68182	1.13636	2.27273	6.81818	4.54545	9.09091	1.13636	4.54545	4.54545	3.40909	9.09091	4.54545	3.40909	4.54545	4.54545	2.27273	6.81818	2.27273	1.13636	4.54545	2.27273	4.54545	5.68182	2.27273	6.81818	5.68182	3.40909	4.54545	5.68182	4.54545	6.81818	5.68182	0
207	2	2	3.40909	0	2.27273	2.27273	2.27273	0	0	1.13636	3.40909	2.27273	2.27273	3.40909	0	2.27273	2.27273	3.40909	3.40909	3.40909	6.81818	6.81818	2.27273	2.27273	3.40909	5.68182	2.27273	1.13636	3.40909	3.40909	2.27273	0	4.54545	1.13636	5.68182	3.40909	4.54545	0	0	2.27273	1.13636	3.40909	1.13636	4.54545	1.13636	3.40909	4.54545	3.40909	2.27273
208	2	2	2.27273	1.13636	0	1.13636	0	1.13636	2.27273	0	0	1.13636	0	2.27273	2.27273	1.13636	0	2.27273	1.13636	1.13636	0	0	0	1.13636	0	2.27273	2.27273	0	0	0	0	1.13636	1.13636	0	0	0	2.27273	0	1.13636	0	2.27273	0	0	0	0	3.40909	0	2.27273	0
209	2	2	1.13636	1.13636	1.13636	3.40909	3.40909	3.40909	1.13636	3.40909	1.13636	3.40909	2.27273	2.27273	2.27273	2.27273	1.13636	1.13636	2.27273	2.27273	5.68182	3.40909	4.54545	5.68182	4.54545	1.13636	2.27273	2.27273	1.13636	0	4.54545	1.13636	1.13636	2.27273	2.27273	2.27273	5.68182	0	3.40909	4.54545	7.95455	1.13636	3.40909	3.40909	3.40909	1.13636	1.13636	3.40909	3.40909
210	2	2	0	0	0	1.13636	3.40909	1.13636	0	1.13636	0	0	0	2.27273	0	0	0	0	1.13636	1.13636	0	2.27273	1.13636	1.13636	0	1.13636	1.13636	0	1.13636	0	1.13636	1.13636	1.13636	1.13636	1.13636	0	0	0	1.13636	1.13636	0	1.13636	0	0	0	1.13636	0	0	0
211	2	2	4.54545	4.54545	1.13636	1.13636	1.13636	3.40909	2.27273	1.13636	4.54545	4.54545	5.68182	3.40909	1.13636	3.40909	4.54545	5.68182	1.13636	2.27273	2.27273	0	1.13636	2.27273	1.13636	3.40909	3.40909	1.13636	4.54545	5.68182	1.13636	3.40909	4.54545	3.40909	5.68182	4.54545	0	1.13636	5.68182	3.40909	2.27273	2.27273	6.81818	4.54545	3.40909	3.40909	2.27273	2.27273	1.13636
212	2	2	3.40909	1.13636	2.27273	0	0	0	1.13636	3.40909	2.27273	1.13636	0	2.27273	0	1.13636	1.13636	1.13636	3.40909	0	0	2.27273	1.13636	0	1.13636	1.13636	1.13636	0	0	0	1.13636	1.13636	3.40909	1.13636	2.27273	1.13636	1.13636	0	2.27273	1.13636	1.13636	0	0	3.40909	0	4.54545	2.27273	1.13636	1.13636
213	2	2	1.13636	2.27273	5.68182	4.54545	2.27273	1.13636	5.68182	4.54545	4.54545	2.27273	3.40909	3.40909	3.40909	0	3.40909	2.27273	1.13636	2.27273	2.27273	1.13636	0	3.40909	1.13636	1.13636	3.40909	2.27273	3.40909	2.27273	3.40909	2.27273	1.13636	1.13636	0	5.68182	2.27273	1.13636	0	5.68182	1.13636	4.54545	3.40909	0	0	0	0	3.40909	1.13636
214	2	2	3.40909	1.13636	1.13636	1.13636	1.13636	1.13636	2.27273	1.13636	3.40909	1.13636	1.13636	0	2.27273	2.27273	2.27273	1.13636	2.27273	4.54545	1.13636	2.27273	2.27273	0	3.40909	1.13636	1.13636	1.13636	1.13636	2.27273	2.27273	0	4.54545	1.13636	1.13636	1.13636	1.13636	2.27273	0	4.54545	1.13636	1.13636	1.13636	1.13636	0	0	3.40909	0	0
215	2	2	2.27273	7.95455	4.54545	4.54545	7.95455	3.40909	2.27273	4.54545	4.54545	5.68182	5.68182	4.54545	4.54545	1.13636	4.54545	3.40909	4.54545	2.27273	1.13636	6.81818	4.54545	2.27273	3.40909	3.40909	5.68182	3.40909	2.27273	2.27273	4.54545	5.68182	3.40909	5.68182	3.40909	2.27273	3.40909	6.81818	3.40909	2.27273	3.40909	1.13636	6.81818	10.2273	5.68182	3.40909	1.13636	4.54545	5.68182
216	2	2	3.40909	7.95455	2.27273	6.81818	1.13636	2.27273	12.5	0	5.68182	1.13636	4.54545	4.54545	10.2273	4.54545	9.09091	7.95455	2.27273	6.81818	3.40909	2.27273	5.68182	5.68182	3.40909	4.54545	3.40909	4.54545	1.13636	4.54545	6.81818	5.68182	3.40909	7.95455	1.13636	2.27273	6.81818	4.54545	4.54545	1.13636	3.40909	4.54545	7.95455	2.27273	3.40909	5.68182	3.40909	3.40909	5.68182
217	2	2	2.27273	2.27273	4.54545	3.40909	4.54545	3.40909	1.13636	4.54545	1.13636	3.40909	4.54545	3.40909	3.40909	2.27273	3.40909	3.40909	2.27273	1.13636	2.27273	2.27273	4.54545	5.68182	2.27273	0	2.27273	4.54545	4.54545	3.40909	3.40909	4.54545	2.27273	3.40909	1.13636	0	0	0	10.2273	3.40909	5.68182	5.68182	1.13636	4.54545	1.13636	2.27273	3.40909	1.13636	0
218	2	2	2.27273	3.40909	3.40909	5.68182	2.27273	5.68182	5.68182	4.54545	2.27273	6.81818	3.40909	6.81818	4.54545	6.81818	5.68182	4.54545	2.27273	4.54545	2.27273	4.54545	5.68182	2.27273	4.54545	3.40909	2.27273	3.40909	9.09091	3.40909	4.54545	4.54545	4.54545	3.40909	1.13636	1.13636	0	6.81818	4.54545	2.27273	4.54545	6.81818	3.40909	5.68182	5.68182	4.54545	5.68182	1.13636	5.68182
219	2	2	2.27273	3.40909	0	4.54545	2.27273	3.40909	5.68182	6.81818	2.27273	2.27273	4.54545	6.81818	2.27273	4.54545	4.54545	6.81818	4.54545	5.68182	6.81818	5.68182	5.68182	5.68182	1.13636	3.40909	0	5.68182	2.27273	3.40909	7.95455	6.81818	4.54545	3.40909	3.40909	1.13636	3.40909	3.40909	2.27273	2.27273	3.40909	2.27273	5.68182	5.68182	5.68182	5.68182	2.27273	4.54545	2.27273
220	2	2	4.54545	2.27273	4.54545	5.68182	5.68182	5.68182	5.68182	2.27273	6.81818	2.27273	5.68182	2.27273	5.68182	9.09091	4.54545	3.40909	4.54545	3.40909	6.81818	5.68182	4.54545	4.54545	3.40909	3.40909	4.54545	5.68182	6.81818	6.81818	3.40909	3.40909	3.40909	6.81818	5.68182	2.27273	1.13636	5.68182	5.68182	4.54545	2.27273	4.54545	3.40909	2.27273	4.54545	6.81818	1.13636	4.54545	2.27273
221	2	2	6.81818	3.40909	2.27273	5.68182	5.68182	4.54545	3.40909	4.54545	6.81818	1.13636	5.68182	2.27273	2.27273	2.27273	3.40909	7.95455	4.54545	3.40909	2.27273	5.68182	2.27273	6.81818	3.40909	4.54545	2.27273	4.54545	5.68182	7.95455	2.27273	2.27273	2.27273	3.40909	1.13636	2.27273	3.40909	1.13636	4.54545	3.40909	7.95455	5.68182	3.40909	2.27273	2.27273	4.54545	6.81818	2.27273	3.40909
222	2	2	2.27273	3.40909	6.81818	2.27273	5.68182	5.68182	5.68182	2.27273	2.27273	2.27273	1.13636	2.27273	5.68182	2.27273	2.27273	3.40909	2.27273	10.2273	1.13636	0	0	2.27273	3.40909	5.68182	4.54545	4.54545	1.13636	2.27273	2.27273	1.13636	3.40909	3.40909	2.27273	2.27273	1.13636	3.40909	1.13636	1.13636	1.13636	3.40909	5.68182	1.13636	3.40909	9.09091	4.54545	0	9.09091
223	2	2	4.54545	4.54545	7.95455	2.27273	4.54545	2.27273	5.68182	7.95455	10.2273	4.54545	7.95455	4.54545	9.09091	5.68182	2.27273	9.09091	2.27273	3.40909	10.2273	5.68182	5.68182	7.95455	3.40909	3.40909	3.40909	1.13636	5.68182	1.13636	9.09091	6.81818	3.40909	2.27273	6.81818	1.13636	6.81818	5.68182	6.81818	4.54545	0	6.81818	4.54545	7.95455	5.68182	3.40909	9.09091	6.81818	9.09091
224	2	2	3.40909	1.13636	7.95455	7.95455	4.54545	2.27273	4.54545	4.54545	5.68182	9.09091	4.54545	3.40909	6.81818	2.27273	6.81818	6.81818	2.27273	7.95455	5.68182	0	3.40909	0	6.81818	4.54545	2.27273	2.27273	2.27273	3.40909	4.54545	9.09091	3.40909	6.81818	2.27273	4.54545	3.40909	1.13636	4.54545	6.81818	4.54545	4.54545	4.54545	4.54545	3.40909	3.40909	2.27273	1.13636	7.95455
225	2	2	7.95455	5.68182	11.3636	10.2273	9.09091	13.6364	6.81818	3.40909	7.95455	9.09091	4.54545	7.95455	11.3636	6.81818	9.09091	7.95455	6.81818	5.68182	11.3636	6.81818	7.95455	9.09091	12.5	3.40909	5.68182	10.2273	3.40909	13.6364	7.95455	11.3636	10.2273	9.09091	3.40909	6.81818	7.95455	9.09091	7.95455	11.3636	2.27273	7.95455	7.95455	6.81818	11.3636	7.95455	4.54545	15.9091	11.3636
226	2	2	6.81818	11.3636	5.68182	5.68182	4.54545	6.81818	4.54545	4.54545	2.27273	3.40909	4.54545	9.09091	0	6.81818	2.27273	2.27273	5.68182	2.27273	4.54545	4.54545	1.13636	5.68182	5.68182	3.40909	3.40909	5.68182	1.13636	5.68182	4.54545	3.40909	4.54545	2.27273	3.40909	2.27273	6.81818	4.54545	0	6.81818	2.27273	2.27273	5.68182	3.40909	1.13636	2.27273	5.68182	4.54545	1.13636
227	2	2	9.09091	3.40909	2.27273	3.40909	4.54545	9.09091	4.54545	5.68182	7.95455	6.81818	6.81818	3.40909	12.5	4.54545	4.54545	6.81818	5.68182	4.54545	4.54545	5.68182	5.68182	10.2273	7.95455	4.54545	4.54545	11.3636	2.27273	4.54545	6.81818	5.68182	3.40909	1.13636	6.81818	3.40909	5.68182	3.40909	5.68182	6.81818	3.40909	2.27273	9.09091	5.68182	3.40909	2.27273	3.40909	10.2273	3.40909
228	2	2	4.54545	3.40909	3.40909	4.54545	9.09091	2.27273	3.40909	4.54545	4.54545	9.09091	5.68182	2.27273	4.54545	2.27273	5.68182	2.27273	5.68182	9.09091	3.40909	3.40909	3.40909	5.68182	4.54545	5.68182	1.13636	6.81818	4.54545	1.13636	2.27273	3.40909	4.54545	4.54545	2.27273	2.27273	1.13636	2.27273	3.40909	4.54545	4.54545	4.54545	3.40909	4.54545	4.54545	4.54545	2.27273	1.13636	2.27273
229	2	2	2.27273	6.81818	1.13636	4.54545	3.40909	2.27273	2.27273	10.2273	5.68182	3.40909	4.54545	1.13636	1.13636	3.40909	1.13636	2.27273	6.81818	6.81818	7.95455	4.54545	3.40909	4.54545	2.27273	5.68182	1.13636	0	2.27273	4.54545	6.81818	3.40909	3.40909	2.27273	6.81818	3.40909	4.54545	5.68182	1.13636	5.68182	4.54545	2.27273	0	4.54545	3.40909	3.40909	3.40909	3.40909	1.13636
230	2	2	10.2273	6.81818	12.5	6.81818	7.95455	9.09091	6.81818	6.81818	7.95455	9.09091	7.95455	11.3636	11.3636	10.2273	6.81818	10.2273	12.5	3.40909	6.81818	3.40909	7.95455	13.6364	6.81818	12.5	4.54545	10.2273	4.54545	6.81818	6.81818	4.54545	5.68182	10.2273	9.09091	4.54545	9.09091	6.81818	11.3636	4.54545	7.95455	7.95455	9.09091	11.3636	5.68182	6.81818	11.3636	6.81818	2.27273
231	2	3	0	0	2.85714	1.42857	0	0	1.42857	0	0	0	0	0	0	0	0	0	0	0	0	1.42857	0	0	0	0	0	0	0	0	0	1.42857	0	0	0	0	0	1.42857	0	0	0	0	0	0	0	0	0	0	0
232	2	3	4.28571	7.14286	4.28571	1.42857	0	1.42857	1.42857	1.42857	4.28571	1.42857	1.42857	0	1.42857	0	4.28571	4.28571	2.85714	0	4.28571	2.85714	0	2.85714	4.28571	4.28571	4.28571	1.42857	2.85714	1.42857	0	1.42857	4.28571	1.42857	4.28571	2.85714	2.85714	1.42857	5.71429	2.85714	0	2.85714	2.85714	0	2.85714	2.85714	1.42857	2.85714	1.42857
233	2	3	1.42857	1.42857	0	1.42857	2.85714	2.85714	4.28571	0	4.28571	5.71429	2.85714	2.85714	4.28571	1.42857	2.85714	0	1.42857	5.71429	7.14286	2.85714	1.42857	1.42857	1.42857	1.42857	0	2.85714	5.71429	2.85714	1.42857	0	1.42857	2.85714	2.85714	1.42857	0	0	2.85714	0	0	2.85714	2.85714	4.28571	4.28571	1.42857	5.71429	4.28571	1.42857
234	2	3	4.28571	4.28571	8.57143	8.57143	4.28571	4.28571	8.57143	2.85714	4.28571	7.14286	4.28571	8.57143	7.14286	14.2857	4.28571	4.28571	5.71429	2.85714	2.85714	10	4.28571	4.28571	8.57143	7.14286	4.28571	8.57143	8.57143	4.28571	5.71429	4.28571	10	11.4286	5.71429	8.57143	11.4286	11.4286	5.71429	7.14286	4.28571	12.8571	11.4286	11.4286	8.57143	8.57143	5.71429	1.42857	7.14286
235	2	3	1.42857	0	0	0	0	0	1.42857	1.42857	1.42857	2.85714	1.42857	0	0	2.85714	0	0	0	0	0	0	1.42857	0	1.42857	0	0	0	1.42857	0	1.42857	1.42857	0	0	1.42857	0	0	0	2.85714	0	0	1.42857	1.42857	0	0	0	0	0	0
236	2	3	0	0	4.28571	0	0	1.42857	2.85714	0	1.42857	1.42857	0	1.42857	2.85714	1.42857	0	0	4.28571	4.28571	1.42857	1.42857	0	2.85714	1.42857	2.85714	2.85714	2.85714	1.42857	0	1.42857	1.42857	2.85714	2.85714	1.42857	4.28571	4.28571	2.85714	1.42857	1.42857	1.42857	2.85714	0	0	0	0	0	1.42857	1.42857
237	2	3	0	5.71429	5.71429	8.57143	5.71429	8.57143	10	7.14286	2.85714	2.85714	7.14286	2.85714	10	1.42857	4.28571	10	5.71429	7.14286	4.28571	5.71429	7.14286	0	7.14286	2.85714	5.71429	5.71429	2.85714	10	5.71429	1.42857	4.28571	1.42857	5.71429	5.71429	7.14286	8.57143	8.57143	1.42857	5.71429	11.4286	1.42857	2.85714	10	2.85714	8.57143	12.8571	1.42857
238	2	3	2.85714	4.28571	1.42857	1.42857	1.42857	5.71429	2.85714	2.85714	1.42857	4.28571	4.28571	2.85714	5.71429	1.42857	0	1.42857	1.42857	4.28571	5.71429	1.42857	5.71429	5.71429	7.14286	4.28571	4.28571	4.28571	1.42857	4.28571	1.42857	4.28571	2.85714	2.85714	7.14286	2.85714	0	2.85714	4.28571	0	4.28571	4.28571	5.71429	1.42857	1.42857	4.28571	5.71429	2.85714	2.85714
239	2	3	5.71429	1.42857	1.42857	5.71429	2.85714	0	7.14286	5.71429	4.28571	5.71429	5.71429	4.28571	7.14286	5.71429	1.42857	1.42857	1.42857	0	5.71429	2.85714	2.85714	7.14286	2.85714	4.28571	2.85714	2.85714	7.14286	2.85714	2.85714	1.42857	1.42857	4.28571	4.28571	4.28571	2.85714	5.71429	4.28571	4.28571	2.85714	10	0	4.28571	4.28571	0	4.28571	4.28571	7.14286
240	2	3	27.1429	17.1429	28.5714	28.5714	25.7143	18.5714	21.4286	18.5714	31.4286	18.5714	15.7143	22.8571	28.5714	20	20	21.4286	11.4286	25.7143	15.7143	15.7143	18.5714	17.1429	17.1429	22.8571	21.4286	12.8571	20	17.1429	15.7143	12.8571	14.2857	24.2857	11.4286	17.1429	14.2857	14.2857	12.8571	15.7143	17.1429	10	15.7143	5.71429	12.8571	15.7143	15.7143	8.57143	7.14286
241	2	3	4.28571	0	2.85714	2.85714	7.14286	4.28571	1.42857	4.28571	4.28571	2.85714	2.85714	2.85714	1.42857	2.85714	1.42857	4.28571	1.42857	1.42857	2.85714	4.28571	0	8.57143	0	0	1.42857	2.85714	4.28571	2.85714	7.14286	1.42857	4.28571	2.85714	4.28571	2.85714	7.14286	2.85714	5.71429	5.71429	0	1.42857	1.42857	0	1.42857	7.14286	1.42857	2.85714	4.28571
242	2	3	1.42857	0	2.85714	2.85714	1.42857	5.71429	4.28571	4.28571	1.42857	5.71429	1.42857	2.85714	2.85714	5.71429	4.28571	2.85714	2.85714	1.42857	2.85714	2.85714	2.85714	0	5.71429	2.85714	1.42857	2.85714	1.42857	2.85714	4.28571	5.71429	8.57143	2.85714	4.28571	2.85714	1.42857	2.85714	2.85714	4.28571	2.85714	0	2.85714	5.71429	2.85714	1.42857	0	2.85714	1.42857
243	2	3	1.42857	2.85714	4.28571	2.85714	1.42857	1.42857	2.85714	1.42857	5.71429	1.42857	5.71429	4.28571	0	8.57143	2.85714	5.71429	0	5.71429	0	1.42857	2.85714	8.57143	0	1.42857	2.85714	1.42857	0	2.85714	4.28571	5.71429	0	2.85714	5.71429	1.42857	4.28571	5.71429	1.42857	4.28571	4.28571	2.85714	0	1.42857	1.42857	5.71429	2.85714	2.85714	0
244	2	3	2.85714	4.28571	7.14286	2.85714	4.28571	1.42857	5.71429	1.42857	0	2.85714	0	8.57143	2.85714	1.42857	5.71429	2.85714	2.85714	2.85714	2.85714	1.42857	5.71429	2.85714	1.42857	2.85714	0	1.42857	4.28571	4.28571	4.28571	0	1.42857	4.28571	7.14286	8.57143	2.85714	1.42857	2.85714	1.42857	1.42857	5.71429	5.71429	2.85714	1.42857	0	2.85714	1.42857	2.85714
245	2	3	4.28571	2.85714	1.42857	0	1.42857	2.85714	2.85714	1.42857	1.42857	2.85714	2.85714	4.28571	1.42857	1.42857	0	0	2.85714	1.42857	1.42857	1.42857	0	0	2.85714	4.28571	1.42857	2.85714	5.71429	1.42857	0	2.85714	1.42857	1.42857	2.85714	0	2.85714	1.42857	4.28571	0	0	1.42857	2.85714	2.85714	1.42857	1.42857	1.42857	0	0
246	2	3	4.28571	5.71429	11.4286	5.71429	7.14286	4.28571	1.42857	2.85714	4.28571	1.42857	0	5.71429	1.42857	7.14286	11.4286	0	5.71429	2.85714	7.14286	0	7.14286	4.28571	1.42857	1.42857	1.42857	1.42857	4.28571	5.71429	2.85714	4.28571	2.85714	4.28571	7.14286	2.85714	1.42857	2.85714	2.85714	2.85714	4.28571	2.85714	1.42857	4.28571	7.14286	5.71429	4.28571	1.42857	4.28571
247	2	3	2.85714	2.85714	2.85714	1.42857	1.42857	0	0	1.42857	0	1.42857	0	1.42857	5.71429	2.85714	0	0	2.85714	0	1.42857	0	0	0	0	0	2.85714	1.42857	0	0	1.42857	0	2.85714	0	2.85714	0	1.42857	1.42857	1.42857	0	0	1.42857	0	1.42857	1.42857	2.85714	0	0	2.85714
248	2	3	0	1.42857	4.28571	2.85714	4.28571	1.42857	2.85714	1.42857	5.71429	4.28571	1.42857	2.85714	2.85714	0	0	4.28571	2.85714	1.42857	1.42857	1.42857	5.71429	0	1.42857	1.42857	0	0	1.42857	4.28571	2.85714	1.42857	1.42857	1.42857	1.42857	0	1.42857	1.42857	2.85714	0	0	0	5.71429	2.85714	1.42857	2.85714	2.85714	1.42857	4.28571
249	2	3	0	0	2.85714	0	1.42857	0	1.42857	0	0	0	0	1.42857	2.85714	1.42857	0	0	4.28571	0	1.42857	1.42857	0	0	1.42857	0	0	1.42857	2.85714	1.42857	0	1.42857	2.85714	0	2.85714	2.85714	2.85714	1.42857	2.85714	1.42857	0	0	5.71429	0	0	2.85714	4.28571	0	0
250	2	3	5.71429	2.85714	0	2.85714	5.71429	4.28571	4.28571	2.85714	5.71429	1.42857	5.71429	0	5.71429	1.42857	4.28571	1.42857	2.85714	2.85714	2.85714	0	2.85714	2.85714	1.42857	0	5.71429	2.85714	1.42857	4.28571	0	4.28571	5.71429	7.14286	4.28571	2.85714	4.28571	0	4.28571	1.42857	1.42857	4.28571	0	1.42857	4.28571	5.71429	1.42857	1.42857	0
251	2	3	2.85714	10	1.42857	1.42857	2.85714	0	2.85714	4.28571	0	0	0	1.42857	0	1.42857	4.28571	0	1.42857	1.42857	4.28571	0	1.42857	2.85714	2.85714	0	1.42857	1.42857	5.71429	2.85714	1.42857	0	1.42857	7.14286	1.42857	7.14286	4.28571	1.42857	0	2.85714	2.85714	2.85714	1.42857	0	1.42857	0	1.42857	0	2.85714
252	2	3	2.85714	4.28571	2.85714	5.71429	2.85714	4.28571	4.28571	4.28571	2.85714	4.28571	4.28571	4.28571	8.57143	4.28571	7.14286	1.42857	1.42857	1.42857	4.28571	1.42857	4.28571	5.71429	4.28571	8.57143	0	1.42857	0	1.42857	4.28571	1.42857	1.42857	4.28571	5.71429	1.42857	2.85714	5.71429	4.28571	2.85714	0	5.71429	5.71429	4.28571	2.85714	2.85714	1.42857	1.42857	5.71429
253	2	3	7.14286	5.71429	7.14286	4.28571	8.57143	8.57143	11.4286	5.71429	5.71429	5.71429	15.7143	8.57143	10	7.14286	10	8.57143	11.4286	8.57143	4.28571	8.57143	10	4.28571	10	17.1429	8.57143	10	1.42857	12.8571	8.57143	4.28571	18.5714	7.14286	5.71429	8.57143	7.14286	14.2857	10	12.8571	11.4286	10	2.85714	10	11.4286	4.28571	8.57143	7.14286	10
254	2	3	5.71429	5.71429	4.28571	4.28571	7.14286	7.14286	4.28571	4.28571	5.71429	8.57143	4.28571	1.42857	4.28571	1.42857	4.28571	4.28571	4.28571	4.28571	5.71429	7.14286	1.42857	4.28571	7.14286	5.71429	2.85714	5.71429	4.28571	7.14286	5.71429	8.57143	4.28571	2.85714	4.28571	1.42857	2.85714	8.57143	4.28571	2.85714	5.71429	1.42857	5.71429	2.85714	2.85714	8.57143	4.28571	2.85714	10
255	2	3	5.71429	2.85714	7.14286	0	10	0	4.28571	5.71429	5.71429	1.42857	1.42857	1.42857	8.57143	4.28571	5.71429	7.14286	4.28571	4.28571	2.85714	2.85714	10	1.42857	1.42857	4.28571	4.28571	5.71429	7.14286	2.85714	5.71429	10	5.71429	2.85714	2.85714	2.85714	7.14286	5.71429	2.85714	2.85714	4.28571	7.14286	1.42857	8.57143	5.71429	2.85714	7.14286	10	5.71429
256	2	3	5.71429	8.57143	5.71429	11.4286	10	4.28571	4.28571	4.28571	5.71429	7.14286	8.57143	4.28571	11.4286	2.85714	7.14286	2.85714	8.57143	8.57143	1.42857	7.14286	10	8.57143	7.14286	8.57143	8.57143	5.71429	5.71429	7.14286	7.14286	7.14286	2.85714	7.14286	10	5.71429	11.4286	4.28571	8.57143	12.8571	8.57143	2.85714	4.28571	4.28571	7.14286	8.57143	5.71429	7.14286	7.14286
257	2	4	0	1.21951	0	1.21951	0	1.21951	1.21951	2.43902	0	0	1.21951	6.09756	3.65854	1.21951	1.21951	0	2.43902	2.43902	1.21951	1.21951	1.21951	1.21951	0	1.21951	1.21951	0	0	1.21951	1.21951	2.43902	3.65854	0	1.21951	1.21951	3.65854	3.65854	0	1.21951	1.21951	1.21951	2.43902	1.21951	1.21951	2.43902	1.21951	0	0
258	2	4	1.21951	0	0	2.43902	1.21951	1.21951	1.21951	1.21951	0	1.21951	2.43902	1.21951	1.21951	0	4.87805	1.21951	3.65854	0	0	1.21951	1.21951	2.43902	0	2.43902	0	2.43902	1.21951	1.21951	0	0	1.21951	3.65854	4.87805	1.21951	2.43902	3.65854	1.21951	2.43902	0	2.43902	2.43902	0	3.65854	1.21951	1.21951	3.65854	2.43902
259	2	4	0	0	0	0	1.21951	0	0	1.21951	2.43902	2.43902	2.43902	4.87805	2.43902	0	3.65854	2.43902	6.09756	1.21951	4.87805	0	1.21951	2.43902	1.21951	1.21951	0	3.65854	0	0	1.21951	0	1.21951	2.43902	1.21951	2.43902	2.43902	2.43902	1.21951	1.21951	0	2.43902	2.43902	0	0	0	0	1.21951	0
260	2	4	1.21951	0	0	1.21951	2.43902	3.65854	2.43902	1.21951	1.21951	1.21951	2.43902	0	0	0	0	0	0	0	0	0	0	0	0	3.65854	1.21951	0	2.43902	0	0	0	0	0	0	2.43902	1.21951	0	1.21951	0	0	1.21951	0	1.21951	2.43902	1.21951	0	1.21951	2.43902
261	2	4	0	1.21951	2.43902	1.21951	0	3.65854	0	2.43902	3.65854	0	0	0	1.21951	1.21951	1.21951	0	0	1.21951	0	3.65854	1.21951	2.43902	0	1.21951	0	0	1.21951	2.43902	1.21951	0	1.21951	0	2.43902	1.21951	1.21951	0	1.21951	0	0	1.21951	1.21951	1.21951	1.21951	1.21951	2.43902	0	1.21951
262	2	4	3.65854	4.87805	1.21951	2.43902	6.09756	3.65854	3.65854	8.53659	3.65854	4.87805	7.31707	3.65854	3.65854	7.31707	2.43902	7.31707	2.43902	3.65854	4.87805	7.31707	8.53659	0	3.65854	13.4146	1.21951	7.31707	2.43902	7.31707	3.65854	1.21951	8.53659	2.43902	2.43902	1.21951	3.65854	4.87805	1.21951	8.53659	3.65854	4.87805	12.1951	9.7561	4.87805	2.43902	1.21951	7.31707	3.65854
263	2	4	3.65854	1.21951	3.65854	4.87805	2.43902	1.21951	1.21951	2.43902	4.87805	3.65854	4.87805	8.53659	1.21951	0	6.09756	2.43902	2.43902	1.21951	1.21951	2.43902	2.43902	4.87805	1.21951	2.43902	0	2.43902	1.21951	2.43902	0	1.21951	2.43902	9.7561	3.65854	1.21951	1.21951	4.87805	1.21951	1.21951	1.21951	6.09756	1.21951	2.43902	3.65854	6.09756	4.87805	1.21951	2.43902
264	2	4	0	1.21951	1.21951	0	0	1.21951	0	0	0	0	1.21951	1.21951	1.21951	1.21951	1.21951	1.21951	0	1.21951	0	0	0	0	0	0	0	2.43902	2.43902	1.21951	1.21951	1.21951	2.43902	0	0	1.21951	1.21951	3.65854	3.65854	0	0	0	1.21951	0	1.21951	1.21951	1.21951	0	1.21951
265	2	4	28.0488	28.0488	17.0732	19.5122	29.2683	21.9512	21.9512	18.2927	25.6098	17.0732	17.0732	14.6341	25.6098	17.0732	20.7317	20.7317	15.8537	23.1707	19.5122	19.5122	19.5122	17.0732	12.1951	23.1707	13.4146	17.0732	17.0732	12.1951	23.1707	18.2927	12.1951	13.4146	17.0732	8.53659	13.4146	14.6341	9.7561	10.9756	12.1951	9.7561	15.8537	18.2927	12.1951	9.7561	4.87805	13.4146	14.6341
266	2	4	3.65854	3.65854	0	4.87805	2.43902	3.65854	2.43902	2.43902	2.43902	1.21951	1.21951	4.87805	2.43902	2.43902	3.65854	4.87805	1.21951	0	2.43902	2.43902	2.43902	4.87805	1.21951	2.43902	1.21951	3.65854	3.65854	1.21951	1.21951	7.31707	3.65854	2.43902	1.21951	3.65854	2.43902	2.43902	1.21951	2.43902	2.43902	1.21951	2.43902	3.65854	2.43902	1.21951	4.87805	1.21951	3.65854
267	2	4	4.87805	4.87805	3.65854	6.09756	10.9756	4.87805	3.65854	7.31707	6.09756	2.43902	7.31707	4.87805	8.53659	6.09756	3.65854	3.65854	2.43902	7.31707	8.53659	3.65854	7.31707	2.43902	3.65854	7.31707	7.31707	7.31707	1.21951	4.87805	2.43902	4.87805	6.09756	3.65854	10.9756	3.65854	2.43902	4.87805	7.31707	4.87805	2.43902	6.09756	6.09756	4.87805	6.09756	2.43902	2.43902	2.43902	9.7561
268	2	4	6.09756	8.53659	12.1951	6.09756	9.7561	15.8537	8.53659	2.43902	10.9756	10.9756	9.7561	8.53659	13.4146	8.53659	8.53659	10.9756	14.6341	7.31707	10.9756	6.09756	12.1951	8.53659	10.9756	9.7561	4.87805	18.2927	8.53659	4.87805	7.31707	8.53659	13.4146	3.65854	6.09756	10.9756	8.53659	6.09756	10.9756	10.9756	10.9756	8.53659	10.9756	10.9756	8.53659	14.6341	3.65854	4.87805	9.7561
269	2	4	3.65854	2.43902	7.31707	6.09756	4.87805	4.87805	3.65854	1.21951	3.65854	3.65854	0	1.21951	6.09756	4.87805	3.65854	1.21951	3.65854	1.21951	6.09756	0	9.7561	1.21951	2.43902	2.43902	1.21951	3.65854	2.43902	8.53659	3.65854	3.65854	2.43902	3.65854	1.21951	4.87805	4.87805	1.21951	1.21951	2.43902	0	6.09756	6.09756	3.65854	3.65854	3.65854	1.21951	3.65854	0
270	2	4	2.43902	1.21951	0	1.21951	2.43902	1.21951	1.21951	1.21951	0	0	0	0	1.21951	1.21951	0	3.65854	1.21951	2.43902	0	1.21951	0	2.43902	0	2.43902	1.21951	0	0	1.21951	1.21951	1.21951	1.21951	0	1.21951	3.65854	1.21951	1.21951	1.21951	0	1.21951	0	3.65854	2.43902	1.21951	0	1.21951	2.43902	3.65854
271	2	4	2.43902	2.43902	1.21951	2.43902	2.43902	2.43902	7.31707	1.21951	4.87805	3.65854	0	2.43902	2.43902	1.21951	3.65854	1.21951	2.43902	1.21951	1.21951	2.43902	0	2.43902	1.21951	2.43902	1.21951	3.65854	1.21951	2.43902	2.43902	1.21951	4.87805	3.65854	1.21951	2.43902	7.31707	0	1.21951	3.65854	0	1.21951	0	1.21951	1.21951	2.43902	0	1.21951	2.43902
272	2	4	4.87805	3.65854	3.65854	8.53659	0	1.21951	0	2.43902	1.21951	1.21951	6.09756	1.21951	0	2.43902	2.43902	2.43902	2.43902	1.21951	2.43902	1.21951	2.43902	3.65854	3.65854	2.43902	3.65854	0	4.87805	7.31707	3.65854	0	2.43902	3.65854	6.09756	6.09756	1.21951	3.65854	3.65854	4.87805	3.65854	1.21951	6.09756	6.09756	2.43902	3.65854	3.65854	3.65854	3.65854
273	2	4	1.21951	0	2.43902	3.65854	2.43902	0	0	0	0	1.21951	2.43902	1.21951	2.43902	0	1.21951	0	0	2.43902	3.65854	1.21951	0	0	1.21951	1.21951	0	0	4.87805	0	1.21951	0	1.21951	0	3.65854	2.43902	4.87805	1.21951	0	2.43902	1.21951	2.43902	0	2.43902	2.43902	1.21951	2.43902	1.21951	1.21951
274	2	4	4.87805	2.43902	3.65854	7.31707	3.65854	6.09756	0	12.1951	2.43902	3.65854	8.53659	2.43902	1.21951	6.09756	8.53659	2.43902	0	1.21951	3.65854	7.31707	1.21951	2.43902	3.65854	0	8.53659	4.87805	2.43902	3.65854	4.87805	2.43902	2.43902	2.43902	1.21951	2.43902	3.65854	4.87805	6.09756	1.21951	4.87805	7.31707	1.21951	3.65854	1.21951	3.65854	1.21951	1.21951	3.65854
275	2	4	4.87805	2.43902	2.43902	3.65854	6.09756	2.43902	2.43902	2.43902	4.87805	2.43902	2.43902	3.65854	3.65854	2.43902	6.09756	1.21951	2.43902	3.65854	7.31707	0	0	4.87805	4.87805	4.87805	1.21951	3.65854	2.43902	3.65854	1.21951	1.21951	0	6.09756	0	1.21951	3.65854	3.65854	3.65854	3.65854	2.43902	2.43902	2.43902	1.21951	4.87805	1.21951	0	4.87805	6.09756
276	2	4	3.65854	4.87805	12.1951	1.21951	1.21951	2.43902	6.09756	1.21951	6.09756	4.87805	3.65854	1.21951	2.43902	0	2.43902	7.31707	2.43902	4.87805	2.43902	2.43902	4.87805	3.65854	2.43902	1.21951	4.87805	1.21951	3.65854	3.65854	3.65854	2.43902	6.09756	6.09756	2.43902	2.43902	4.87805	2.43902	6.09756	3.65854	4.87805	0	2.43902	3.65854	3.65854	7.31707	1.21951	3.65854	3.65854
277	2	4	2.43902	1.21951	2.43902	3.65854	1.21951	3.65854	2.43902	3.65854	2.43902	0	0	2.43902	1.21951	0	1.21951	1.21951	4.87805	7.31707	2.43902	0	2.43902	0	2.43902	0	3.65854	0	1.21951	0	3.65854	2.43902	1.21951	1.21951	2.43902	1.21951	3.65854	1.21951	1.21951	2.43902	1.21951	3.65854	2.43902	3.65854	0	2.43902	0	2.43902	1.21951
278	2	4	6.09756	6.09756	3.65854	10.9756	6.09756	8.53659	9.7561	3.65854	4.87805	7.31707	3.65854	9.7561	2.43902	7.31707	10.9756	8.53659	7.31707	3.65854	4.87805	6.09756	6.09756	7.31707	2.43902	9.7561	6.09756	10.9756	7.31707	2.43902	12.1951	3.65854	6.09756	3.65854	10.9756	9.7561	8.53659	9.7561	1.21951	7.31707	6.09756	4.87805	2.43902	7.31707	2.43902	4.87805	9.7561	7.31707	6.09756
279	2	4	6.09756	3.65854	2.43902	9.7561	2.43902	10.9756	3.65854	6.09756	7.31707	2.43902	4.87805	3.65854	2.43902	7.31707	4.87805	4.87805	4.87805	4.87805	6.09756	4.87805	2.43902	6.09756	4.87805	6.09756	6.09756	4.87805	4.87805	2.43902	4.87805	6.09756	4.87805	12.1951	2.43902	3.65854	7.31707	7.31707	4.87805	7.31707	2.43902	1.21951	8.53659	8.53659	3.65854	8.53659	9.7561	2.43902	7.31707
280	2	4	9.7561	12.1951	4.87805	10.9756	7.31707	6.09756	7.31707	12.1951	7.31707	8.53659	7.31707	6.09756	7.31707	7.31707	14.6341	8.53659	4.87805	2.43902	7.31707	7.31707	3.65854	4.87805	6.09756	8.53659	7.31707	12.1951	4.87805	7.31707	8.53659	3.65854	8.53659	4.87805	3.65854	12.1951	9.7561	8.53659	7.31707	9.7561	3.65854	2.43902	8.53659	3.65854	6.09756	8.53659	10.9756	7.31707	10.9756
281	2	4	8.53659	7.31707	7.31707	3.65854	3.65854	6.09756	4.87805	6.09756	2.43902	2.43902	6.09756	6.09756	8.53659	6.09756	8.53659	8.53659	3.65854	3.65854	1.21951	4.87805	7.31707	3.65854	8.53659	2.43902	8.53659	6.09756	4.87805	7.31707	2.43902	3.65854	3.65854	4.87805	4.87805	3.65854	3.65854	6.09756	2.43902	6.09756	4.87805	3.65854	8.53659	3.65854	6.09756	9.7561	4.87805	7.31707	3.65854
282	2	5	3.19149	1.06383	0	1.06383	2.12766	2.12766	3.19149	4.25532	2.12766	4.25532	2.12766	4.25532	3.19149	1.06383	1.06383	2.12766	2.12766	0	2.12766	4.25532	1.06383	0	4.25532	5.31915	2.12766	2.12766	1.06383	3.19149	8.51064	3.19149	0	2.12766	6.38298	3.19149	4.25532	3.19149	4.25532	1.06383	1.06383	0	5.31915	3.19149	3.19149	2.12766	0	0	3.19149
283	2	5	0	0	0	0	0	1.06383	0	0	0	0	0	0	0	0	0	0	0	0	0	0	0	0	0	0	0	0	0	0	0	1.06383	0	0	0	0	0	0	0	0	0	0	0	0	0	0	0	0	0
284	2	5	2.12766	1.06383	0	0	1.06383	0	0	0	0	0	1.06383	0	0	0	0	1.06383	0	0	0	0	0	0	0	0	1.06383	0	1.06383	0	0	0	0	1.06383	0	1.06383	0	0	0	0	0	1.06383	0	1.06383	0	2.12766	0	0	0
285	2	5	2.12766	3.19149	2.12766	4.25532	4.25532	3.19149	3.19149	0	0	5.31915	3.19149	2.12766	6.38298	2.12766	5.31915	3.19149	1.06383	1.06383	5.31915	3.19149	4.25532	1.06383	2.12766	5.31915	2.12766	2.12766	2.12766	9.57447	1.06383	2.12766	1.06383	3.19149	3.19149	5.31915	4.25532	3.19149	4.25532	2.12766	4.25532	3.19149	2.12766	4.25532	2.12766	2.12766	3.19149	5.31915	5.31915
286	2	5	3.19149	0	1.06383	3.19149	3.19149	5.31915	2.12766	3.19149	4.25532	1.06383	2.12766	2.12766	1.06383	0	2.12766	3.19149	1.06383	1.06383	1.06383	0	3.19149	1.06383	0	2.12766	1.06383	1.06383	2.12766	3.19149	1.06383	2.12766	1.06383	2.12766	1.06383	4.25532	1.06383	2.12766	1.06383	5.31915	1.06383	1.06383	2.12766	2.12766	3.19149	1.06383	1.06383	2.12766	1.06383
287	2	5	2.12766	3.19149	1.06383	1.06383	3.19149	3.19149	2.12766	1.06383	3.19149	1.06383	3.19149	4.25532	3.19149	0	2.12766	2.12766	4.25532	3.19149	3.19149	2.12766	0	2.12766	1.06383	6.38298	1.06383	4.25532	2.12766	1.06383	2.12766	1.06383	4.25532	4.25532	1.06383	2.12766	3.19149	4.25532	2.12766	3.19149	2.12766	2.12766	1.06383	2.12766	0	3.19149	3.19149	1.06383	3.19149
288	2	5	3.19149	1.06383	0	0	3.19149	3.19149	3.19149	1.06383	2.12766	1.06383	0	0	4.25532	4.25532	5.31915	2.12766	1.06383	0	3.19149	2.12766	9.57447	1.06383	0	2.12766	3.19149	1.06383	2.12766	0	1.06383	4.25532	3.19149	1.06383	6.38298	2.12766	2.12766	4.25532	3.19149	1.06383	0	2.12766	5.31915	1.06383	4.25532	3.19149	1.06383	4.25532	4.25532
289	2	5	2.12766	2.12766	3.19149	1.06383	5.31915	5.31915	1.06383	4.25532	1.06383	2.12766	1.06383	3.19149	3.19149	3.19149	2.12766	11.7021	2.12766	2.12766	1.06383	3.19149	4.25532	5.31915	6.38298	1.06383	2.12766	5.31915	2.12766	1.06383	4.25532	2.12766	4.25532	1.06383	1.06383	1.06383	3.19149	1.06383	4.25532	5.31915	2.12766	2.12766	5.31915	4.25532	5.31915	2.12766	3.19149	2.12766	2.12766
290	2	5	4.25532	4.25532	3.19149	2.12766	2.12766	3.19149	7.44681	2.12766	5.31915	0	4.25532	3.19149	2.12766	2.12766	5.31915	5.31915	6.38298	2.12766	9.57447	3.19149	6.38298	1.06383	4.25532	6.38298	7.44681	6.38298	2.12766	1.06383	2.12766	1.06383	0	5.31915	5.31915	2.12766	0	5.31915	3.19149	1.06383	5.31915	3.19149	4.25532	3.19149	5.31915	3.19149	3.19149	4.25532	1.06383
291	2	5	1.06383	0	1.06383	1.06383	2.12766	2.12766	1.06383	0	1.06383	0	2.12766	0	2.12766	1.06383	2.12766	0	0	0	0	0	2.12766	0	2.12766	1.06383	2.12766	1.06383	0	1.06383	0	0	0	2.12766	0	1.06383	0	2.12766	0	1.06383	0	0	2.12766	0	1.06383	0	1.06383	2.12766	0
292	2	5	4.25532	4.25532	4.25532	5.31915	2.12766	7.44681	3.19149	4.25532	2.12766	4.25532	6.38298	6.38298	10.6383	2.12766	7.44681	4.25532	8.51064	6.38298	4.25532	6.38298	4.25532	2.12766	4.25532	5.31915	4.25532	5.31915	5.31915	5.31915	4.25532	7.44681	3.19149	3.19149	6.38298	4.25532	1.06383	1.06383	5.31915	6.38298	9.57447	5.31915	4.25532	4.25532	9.57447	3.19149	2.12766	3.19149	4.25532
293	2	5	1.06383	3.19149	1.06383	2.12766	4.25532	2.12766	3.19149	2.12766	4.25532	5.31915	2.12766	1.06383	1.06383	2.12766	0	2.12766	2.12766	1.06383	2.12766	4.25532	4.25532	1.06383	5.31915	0	2.12766	2.12766	0	3.19149	3.19149	0	2.12766	2.12766	5.31915	2.12766	5.31915	1.06383	1.06383	5.31915	1.06383	2.12766	2.12766	2.12766	4.25532	0	1.06383	3.19149	1.06383
294	2	5	4.25532	1.06383	3.19149	3.19149	4.25532	2.12766	6.38298	1.06383	4.25532	1.06383	2.12766	1.06383	3.19149	3.19149	3.19149	3.19149	2.12766	1.06383	2.12766	0	5.31915	3.19149	0	2.12766	0	2.12766	1.06383	2.12766	4.25532	0	4.25532	4.25532	1.06383	0	1.06383	2.12766	3.19149	1.06383	6.38298	0	5.31915	1.06383	0	2.12766	2.12766	5.31915	2.12766
295	2	5	5.31915	4.25532	1.06383	6.38298	2.12766	2.12766	4.25532	6.38298	5.31915	7.44681	1.06383	2.12766	3.19149	1.06383	2.12766	4.25532	3.19149	3.19149	2.12766	2.12766	4.25532	6.38298	2.12766	4.25532	1.06383	5.31915	3.19149	1.06383	4.25532	4.25532	3.19149	5.31915	1.06383	3.19149	4.25532	4.25532	2.12766	3.19149	6.38298	4.25532	1.06383	2.12766	5.31915	7.44681	1.06383	1.06383	1.06383
296	2	5	1.06383	1.06383	3.19149	2.12766	3.19149	1.06383	1.06383	1.06383	3.19149	1.06383	1.06383	2.12766	3.19149	3.19149	4.25532	2.12766	7.44681	2.12766	2.12766	3.19149	3.19149	1.06383	2.12766	3.19149	1.06383	1.06383	4.25532	2.12766	3.19149	1.06383	4.25532	0	2.12766	1.06383	3.19149	3.19149	1.06383	1.06383	0	2.12766	1.06383	1.06383	1.06383	0	4.25532	3.19149	1.06383
297	2	5	0	2.12766	2.12766	3.19149	3.19149	2.12766	3.19149	5.31915	3.19149	3.19149	1.06383	2.12766	2.12766	2.12766	2.12766	2.12766	3.19149	1.06383	5.31915	1.06383	0	0	2.12766	3.19149	3.19149	1.06383	1.06383	4.25532	1.06383	1.06383	0	3.19149	2.12766	2.12766	4.25532	2.12766	3.19149	3.19149	1.06383	2.12766	1.06383	1.06383	0	1.06383	0	1.06383	1.06383
298	2	5	2.12766	1.06383	4.25532	1.06383	4.25532	2.12766	4.25532	2.12766	2.12766	2.12766	4.25532	6.38298	3.19149	4.25532	3.19149	2.12766	7.44681	2.12766	2.12766	6.38298	1.06383	3.19149	5.31915	2.12766	1.06383	3.19149	3.19149	4.25532	4.25532	0	3.19149	3.19149	3.19149	2.12766	1.06383	2.12766	1.06383	1.06383	0	3.19149	1.06383	1.06383	2.12766	2.12766	1.06383	2.12766	2.12766
299	2	5	18.0851	26.5957	28.7234	19.1489	29.7872	18.0851	15.9574	27.6596	24.4681	19.1489	22.3404	19.1489	18.0851	23.4043	21.2766	11.7021	12.766	19.1489	20.2128	20.2128	21.2766	18.0851	21.2766	20.2128	17.0213	15.9574	15.9574	13.8298	22.3404	13.8298	21.2766	12.766	14.8936	11.7021	21.2766	18.0851	15.9574	12.766	19.1489	14.8936	10.6383	13.8298	10.6383	9.57447	15.9574	13.8298	11.7021
300	2	5	1.06383	0	0	1.06383	1.06383	1.06383	1.06383	2.12766	2.12766	1.06383	2.12766	1.06383	2.12766	0	0	0	0	1.06383	0	1.06383	1.06383	2.12766	1.06383	3.19149	0	0	0	2.12766	1.06383	1.06383	0	3.19149	3.19149	0	2.12766	2.12766	2.12766	1.06383	1.06383	1.06383	0	0	1.06383	0	3.19149	1.06383	0
301	2	5	2.12766	1.06383	3.19149	1.06383	0	3.19149	2.12766	1.06383	4.25532	4.25532	5.31915	1.06383	2.12766	0	3.19149	2.12766	0	1.06383	0	3.19149	3.19149	0	4.25532	1.06383	1.06383	2.12766	1.06383	0	4.25532	0	3.19149	1.06383	1.06383	2.12766	1.06383	0	1.06383	3.19149	2.12766	2.12766	3.19149	1.06383	2.12766	2.12766	0	3.19149	1.06383
302	2	5	6.38298	6.38298	4.25532	8.51064	6.38298	9.57447	5.31915	4.25532	4.25532	10.6383	3.19149	12.766	7.44681	2.12766	8.51064	9.57447	4.25532	9.57447	9.57447	8.51064	6.38298	7.44681	6.38298	4.25532	7.44681	6.38298	6.38298	10.6383	4.25532	9.57447	11.7021	6.38298	9.57447	9.57447	9.57447	5.31915	13.8298	8.51064	10.6383	4.25532	9.57447	6.38298	6.38298	4.25532	11.7021	5.31915	11.7021
303	2	5	10.6383	9.57447	6.38298	10.6383	8.51064	15.9574	9.57447	8.51064	4.25532	6.38298	7.44681	11.7021	5.31915	7.44681	6.38298	9.57447	7.44681	8.51064	12.766	6.38298	4.25532	11.7021	6.38298	4.25532	10.6383	6.38298	9.57447	7.44681	9.57447	6.38298	7.44681	8.51064	8.51064	8.51064	7.44681	4.25532	9.57447	11.7021	8.51064	9.57447	6.38298	6.38298	11.7021	9.57447	9.57447	6.38298	11.7021
304	2	5	1.06383	5.31915	6.38298	6.38298	3.19149	3.19149	1.06383	5.31915	1.06383	1.06383	6.38298	2.12766	2.12766	3.19149	7.44681	4.25532	1.06383	2.12766	4.25532	1.06383	7.44681	3.19149	4.25532	1.06383	4.25532	7.44681	2.12766	0	5.31915	2.12766	5.31915	6.38298	2.12766	4.25532	1.06383	5.31915	3.19149	3.19149	1.06383	3.19149	0	4.25532	0	4.25532	4.25532	2.12766	1.06383
305	2	5	6.38298	5.31915	5.31915	8.51064	5.31915	8.51064	4.25532	15.9574	5.31915	9.57447	2.12766	7.44681	2.12766	9.57447	6.38298	14.8936	7.44681	8.51064	6.38298	4.25532	7.44681	7.44681	6.38298	9.57447	9.57447	8.51064	3.19149	7.44681	5.31915	4.25532	12.766	3.19149	5.31915	5.31915	6.38298	12.766	8.51064	6.38298	8.51064	4.25532	4.25532	6.38298	8.51064	4.25532	7.44681	7.44681	4.25532
306	2	5	3.19149	5.31915	9.57447	2.12766	8.51064	4.25532	6.38298	5.31915	4.25532	4.25532	2.12766	4.25532	1.06383	6.38298	8.51064	3.19149	4.25532	5.31915	7.44681	2.12766	2.12766	5.31915	7.44681	5.31915	1.06383	3.19149	4.25532	3.19149	3.19149	3.19149	2.12766	6.38298	5.31915	5.31915	3.19149	2.12766	1.06383	4.25532	2.12766	2.12766	2.12766	6.38298	5.31915	1.06383	3.19149	3.19149	1.06383
307	2	6	0	0	0	0	0	0	0	0	0	0	0	0	0	0	0	0	0	0	0	0	0	0	0	0	0	0	0	0	0	0	0	0	0	0	0	0	0	0	0	0	0	0	0	0	0	0	0
308	2	6	0.925926	1.85185	1.85185	0.925926	0	3.7037	1.85185	4.62963	1.85185	2.77778	3.7037	1.85185	1.85185	2.77778	3.7037	0.925926	1.85185	0.925926	2.77778	3.7037	4.62963	0	0.925926	2.77778	1.85185	1.85185	0.925926	0.925926	1.85185	0.925926	0	1.85185	2.77778	0.925926	2.77778	4.62963	0.925926	2.77778	3.7037	1.85185	1.85185	2.77778	4.62963	2.77778	6.48148	2.77778	2.77778
309	2	6	0.925926	0.925926	0	0	0.925926	0	0	2.77778	0	0.925926	0.925926	0.925926	0	0.925926	2.77778	0.925926	0	0	1.85185	0	0	0.925926	1.85185	1.85185	0.925926	0.925926	0.925926	1.85185	0.925926	0	0.925926	1.85185	1.85185	0.925926	0	0.925926	1.85185	1.85185	1.85185	2.77778	0.925926	0	0	0	1.85185	0.925926	0.925926
310	2	6	0.925926	1.85185	0	0	1.85185	0	0	0.925926	0.925926	0	1.85185	0	1.85185	0.925926	0	0	1.85185	0.925926	0.925926	1.85185	1.85185	0.925926	0	0	0	0.925926	1.85185	0	0.925926	0	0	0	1.85185	0.925926	0.925926	0	0	0.925926	0	0	0.925926	0.925926	0.925926	0	0.925926	0.925926	0
311	2	6	2.77778	1.85185	0	0.925926	0	1.85185	2.77778	0.925926	0	1.85185	2.77778	5.55556	0	0.925926	0	3.7037	0	0	1.85185	2.77778	2.77778	2.77778	0.925926	0.925926	1.85185	0.925926	1.85185	0.925926	2.77778	0.925926	4.62963	0.925926	0.925926	1.85185	3.7037	5.55556	4.62963	2.77778	2.77778	0.925926	0.925926	1.85185	3.7037	1.85185	0.925926	2.77778	1.85185
312	2	6	0.925926	0.925926	1.85185	2.77778	0.925926	0.925926	0.925926	0.925926	2.77778	0.925926	0.925926	1.85185	1.85185	2.77778	1.85185	0	1.85185	0.925926	1.85185	2.77778	0.925926	1.85185	3.7037	0.925926	0.925926	0.925926	0	3.7037	0.925926	1.85185	0	0	0	3.7037	2.77778	5.55556	3.7037	2.77778	1.85185	3.7037	2.77778	1.85185	1.85185	0.925926	2.77778	0.925926	3.7037
313	2	6	3.7037	3.7037	1.85185	1.85185	0	0.925926	0	1.85185	3.7037	3.7037	2.77778	2.77778	2.77778	1.85185	1.85185	5.55556	0.925926	0.925926	2.77778	3.7037	1.85185	1.85185	2.77778	2.77778	2.77778	2.77778	3.7037	1.85185	0	0.925926	2.77778	2.77778	0.925926	1.85185	0	2.77778	0.925926	0	1.85185	1.85185	4.62963	2.77778	3.7037	5.55556	2.77778	0	3.7037
314	2	6	2.77778	3.7037	7.40741	3.7037	0.925926	2.77778	2.77778	1.85185	1.85185	0.925926	0	1.85185	5.55556	4.62963	3.7037	0.925926	0.925926	7.40741	0	0.925926	1.85185	0.925926	4.62963	1.85185	0.925926	5.55556	2.77778	1.85185	6.48148	2.77778	1.85185	2.77778	1.85185	1.85185	1.85185	5.55556	0	3.7037	2.77778	4.62963	0.925926	0.925926	1.85185	0.925926	6.48148	1.85185	0
315	2	6	2.77778	1.85185	2.77778	3.7037	1.85185	1.85185	6.48148	2.77778	2.77778	0	2.77778	1.85185	0.925926	3.7037	0	3.7037	3.7037	3.7037	2.77778	4.62963	2.77778	0	3.7037	1.85185	4.62963	1.85185	1.85185	2.77778	3.7037	2.77778	0.925926	0.925926	1.85185	1.85185	5.55556	2.77778	5.55556	1.85185	4.62963	4.62963	0	0	1.85185	2.77778	0.925926	0.925926	8.33333
316	2	6	10.1852	6.48148	2.77778	12.963	10.1852	7.40741	11.1111	7.40741	12.963	11.1111	14.8148	12.963	9.25926	6.48148	12.963	8.33333	7.40741	14.8148	9.25926	7.40741	9.25926	5.55556	8.33333	8.33333	6.48148	11.1111	5.55556	8.33333	7.40741	10.1852	10.1852	6.48148	5.55556	13.8889	5.55556	9.25926	10.1852	12.037	5.55556	7.40741	10.1852	4.62963	9.25926	10.1852	10.1852	3.7037	8.33333
317	2	6	2.77778	2.77778	2.77778	3.7037	1.85185	2.77778	2.77778	0	1.85185	2.77778	1.85185	0.925926	3.7037	5.55556	1.85185	2.77778	3.7037	1.85185	1.85185	0.925926	3.7037	1.85185	3.7037	3.7037	0.925926	1.85185	0.925926	1.85185	6.48148	4.62963	2.77778	4.62963	2.77778	0.925926	4.62963	0.925926	2.77778	2.77778	2.77778	2.77778	3.7037	5.55556	5.55556	2.77778	7.40741	0.925926	1.85185
318	2	6	6.48148	3.7037	2.77778	4.62963	2.77778	8.33333	6.48148	5.55556	5.55556	4.62963	4.62963	8.33333	5.55556	5.55556	6.48148	4.62963	3.7037	6.48148	0.925926	3.7037	3.7037	3.7037	9.25926	4.62963	9.25926	3.7037	8.33333	7.40741	0	3.7037	6.48148	1.85185	2.77778	6.48148	5.55556	3.7037	6.48148	5.55556	9.25926	3.7037	4.62963	7.40741	2.77778	2.77778	3.7037	6.48148	8.33333
319	2	6	3.7037	9.25926	2.77778	6.48148	2.77778	9.25926	10.1852	3.7037	1.85185	3.7037	8.33333	6.48148	3.7037	5.55556	5.55556	4.62963	11.1111	2.77778	5.55556	3.7037	4.62963	7.40741	6.48148	5.55556	8.33333	6.48148	4.62963	6.48148	7.40741	5.55556	5.55556	7.40741	3.7037	5.55556	3.7037	6.48148	5.55556	7.40741	5.55556	2.77778	2.77778	7.40741	5.55556	6.48148	4.62963	1.85185	5.55556
320	2	7	5.76923	5.76923	7.69231	4.80769	1.92308	6.73077	4.80769	0	2.88462	2.88462	4.80769	6.73077	6.73077	0.961538	0	0.961538	6.73077	4.80769	4.80769	1.92308	5.76923	4.80769	2.88462	4.80769	1.92308	6.73077	2.88462	4.80769	7.69231	7.69231	6.73077	7.69231	3.84615	2.88462	5.76923	4.80769	3.84615	2.88462	4.80769	8.65385	1.92308	7.69231	3.84615	3.84615	5.76923	5.76923	0.961538
321	2	7	4.80769	1.92308	2.88462	2.88462	2.88462	1.92308	2.88462	4.80769	1.92308	3.84615	1.92308	1.92308	2.88462	2.88462	4.80769	3.84615	2.88462	2.88462	0	1.92308	2.88462	2.88462	4.80769	1.92308	1.92308	1.92308	7.69231	0.961538	1.92308	2.88462	0.961538	5.76923	2.88462	0.961538	4.80769	2.88462	2.88462	1.92308	2.88462	3.84615	6.73077	1.92308	0	7.69231	3.84615	3.84615	2.88462
322	2	7	4.80769	2.88462	1.92308	1.92308	5.76923	1.92308	1.92308	4.80769	1.92308	4.80769	1.92308	0.961538	1.92308	5.76923	6.73077	1.92308	3.84615	0	1.92308	2.88462	1.92308	5.76923	2.88462	0.961538	2.88462	2.88462	1.92308	0.961538	2.88462	3.84615	1.92308	5.76923	1.92308	2.88462	3.84615	3.84615	0.961538	0	6.73077	0.961538	1.92308	0.961538	5.76923	0	1.92308	3.84615	4.80769
323	2	7	3.84615	1.92308	7.69231	4.80769	1.92308	4.80769	2.88462	0	2.88462	4.80769	0.961538	0	1.92308	6.73077	0.961538	1.92308	4.80769	0.961538	0	3.84615	4.80769	1.92308	2.88462	1.92308	0.961538	2.88462	1.92308	2.88462	3.84615	2.88462	3.84615	3.84615	0.961538	4.80769	0	2.88462	0	3.84615	3.84615	0.961538	4.80769	4.80769	1.92308	2.88462	3.84615	0.961538	1.92308
324	2	7	4.80769	1.92308	9.61538	6.73077	2.88462	4.80769	7.69231	1.92308	6.73077	3.84615	2.88462	4.80769	3.84615	4.80769	9.61538	0.961538	3.84615	4.80769	1.92308	3.84615	5.76923	4.80769	5.76923	1.92308	0.961538	6.73077	3.84615	4.80769	3.84615	3.84615	3.84615	2.88462	1.92308	0.961538	0.961538	6.73077	3.84615	4.80769	5.76923	4.80769	3.84615	2.88462	2.88462	6.73077	3.84615	0.961538	4.80769
325	2	7	4.80769	0	0.961538	1.92308	3.84615	4.80769	2.88462	4.80769	7.69231	3.84615	4.80769	4.80769	4.80769	1.92308	6.73077	4.80769	6.73077	2.88462	4.80769	0.961538	3.84615	3.84615	6.73077	1.92308	6.73077	2.88462	3.84615	4.80769	4.80769	0.961538	1.92308	4.80769	2.88462	2.88462	3.84615	2.88462	4.80769	0.961538	5.76923	4.80769	4.80769	3.84615	3.84615	4.80769	3.84615	7.69231	1.92308
326	2	7	3.84615	4.80769	3.84615	1.92308	3.84615	3.84615	0.961538	5.76923	3.84615	3.84615	0.961538	2.88462	3.84615	3.84615	6.73077	0.961538	0.961538	0.961538	8.65385	4.80769	4.80769	4.80769	4.80769	4.80769	2.88462	2.88462	2.88462	5.76923	1.92308	2.88462	1.92308	2.88462	4.80769	4.80769	4.80769	2.88462	2.88462	6.73077	6.73077	6.73077	4.80769	8.65385	2.88462	1.92308	1.92308	4.80769	0.961538
327	2	7	3.84615	5.76923	5.76923	2.88462	1.92308	2.88462	6.73077	4.80769	7.69231	4.80769	2.88462	3.84615	5.76923	2.88462	8.65385	2.88462	0.961538	2.88462	4.80769	1.92308	3.84615	3.84615	1.92308	2.88462	1.92308	3.84615	3.84615	6.73077	5.76923	6.73077	6.73077	0.961538	2.88462	4.80769	2.88462	0.961538	1.92308	7.69231	1.92308	0	2.88462	4.80769	2.88462	0.961538	1.92308	2.88462	2.88462
328	2	7	2.88462	2.88462	4.80769	0.961538	4.80769	1.92308	4.80769	0	1.92308	7.69231	1.92308	6.73077	1.92308	0	3.84615	1.92308	5.76923	3.84615	4.80769	3.84615	3.84615	0.961538	2.88462	2.88462	3.84615	1.92308	4.80769	5.76923	0	2.88462	2.88462	3.84615	4.80769	4.80769	1.92308	2.88462	2.88462	6.73077	2.88462	6.73077	3.84615	5.76923	2.88462	3.84615	2.88462	5.76923	0.961538
329	2	7	2.88462	3.84615	5.76923	7.69231	6.73077	7.69231	1.92308	9.61538	3.84615	5.76923	1.92308	11.5385	6.73077	3.84615	3.84615	6.73077	2.88462	3.84615	5.76923	8.65385	1.92308	4.80769	3.84615	2.88462	6.73077	1.92308	10.5769	4.80769	1.92308	6.73077	1.92308	3.84615	5.76923	4.80769	7.69231	1.92308	3.84615	6.73077	5.76923	7.69231	7.69231	3.84615	1.92308	0.961538	6.73077	4.80769	2.88462
330	2	7	4.80769	5.76923	6.73077	2.88462	4.80769	1.92308	2.88462	1.92308	1.92308	3.84615	0.961538	2.88462	0.961538	1.92308	1.92308	4.80769	1.92308	3.84615	4.80769	1.92308	2.88462	1.92308	0.961538	3.84615	0.961538	1.92308	2.88462	3.84615	0.961538	0.961538	5.76923	1.92308	1.92308	1.92308	0	0.961538	4.80769	5.76923	4.80769	4.80769	0.961538	1.92308	0	3.84615	0	0.961538	0.961538
331	2	7	7.69231	4.80769	5.76923	2.88462	0.961538	0.961538	4.80769	3.84615	4.80769	6.73077	1.92308	4.80769	2.88462	1.92308	3.84615	2.88462	2.88462	1.92308	1.92308	1.92308	5.76923	3.84615	5.76923	6.73077	2.88462	4.80769	1.92308	4.80769	0.961538	4.80769	0.961538	3.84615	4.80769	0	2.88462	3.84615	1.92308	4.80769	0.961538	2.88462	1.92308	0	0	2.88462	2.88462	2.88462	0
332	2	7	4.80769	7.69231	3.84615	5.76923	3.84615	3.84615	6.73077	5.76923	8.65385	9.61538	5.76923	9.61538	5.76923	6.73077	7.69231	6.73077	6.73077	3.84615	3.84615	7.69231	3.84615	6.73077	10.5769	5.76923	8.65385	6.73077	5.76923	9.61538	5.76923	0.961538	3.84615	3.84615	6.73077	2.88462	4.80769	2.88462	9.61538	6.73077	3.84615	4.80769	6.73077	5.76923	4.80769	3.84615	4.80769	4.80769	5.76923
333	2	7	6.73077	8.65385	4.80769	5.76923	9.61538	7.69231	5.76923	8.65385	2.88462	3.84615	13.4615	2.88462	4.80769	5.76923	6.73077	7.69231	5.76923	6.73077	8.65385	4.80769	6.73077	6.73077	7.69231	8.65385	5.76923	8.65385	6.73077	2.88462	6.73077	6.73077	1.92308	8.65385	6.73077	3.84615	4.80769	2.88462	11.5385	2.88462	8.65385	1.92308	6.73077	2.88462	2.88462	4.80769	4.80769	6.73077	3.84615
334	2	7	4.80769	6.73077	3.84615	1.92308	4.80769	8.65385	3.84615	1.92308	5.76923	3.84615	10.5769	1.92308	4.80769	7.69231	4.80769	8.65385	4.80769	4.80769	5.76923	3.84615	4.80769	3.84615	6.73077	2.88462	3.84615	6.73077	3.84615	4.80769	3.84615	3.84615	3.84615	1.92308	4.80769	1.92308	3.84615	5.76923	5.76923	4.80769	3.84615	2.88462	2.88462	0.961538	2.88462	3.84615	1.92308	1.92308	0.961538
335	2	8	2.80374	0	1.86916	2.80374	0.934579	0.934579	0	0.934579	3.73832	0.934579	0	1.86916	0.934579	1.86916	0.934579	0	1.86916	0.934579	0.934579	1.86916	0.934579	0.934579	0	0	0	0.934579	0	0	0.934579	0	0	1.86916	0	0	0	0.934579	0.934579	0	0.934579	0	1.86916	0	2.80374	1.86916	0.934579	0.934579	1.86916
336	2	8	0.934579	3.73832	3.73832	1.86916	3.73832	3.73832	1.86916	1.86916	2.80374	1.86916	4.6729	4.6729	0.934579	1.86916	2.80374	2.80374	1.86916	4.6729	2.80374	5.60748	0.934579	3.73832	2.80374	2.80374	4.6729	6.54206	0.934579	2.80374	0.934579	2.80374	2.80374	1.86916	0	2.80374	2.80374	2.80374	2.80374	5.60748	4.6729	6.54206	5.60748	1.86916	4.6729	3.73832	6.54206	1.86916	3.73832
337	2	8	0	0	0.934579	0.934579	1.86916	0.934579	0	0.934579	0	0.934579	0	0.934579	0	0	0.934579	0	0.934579	0	0	0.934579	0	0	0.934579	0	0	0	0.934579	0	2.80374	0.934579	0.934579	0	1.86916	0.934579	0.934579	0.934579	0.934579	0	0.934579	0	0	0.934579	0	0	0	0	0
338	2	8	0.934579	2.80374	1.86916	3.73832	3.73832	0.934579	1.86916	4.6729	2.80374	3.73832	3.73832	0.934579	6.54206	1.86916	1.86916	3.73832	2.80374	0	1.86916	3.73832	2.80374	1.86916	0.934579	1.86916	1.86916	0.934579	1.86916	0.934579	3.73832	0.934579	0.934579	1.86916	0.934579	2.80374	0.934579	0.934579	1.86916	0	0.934579	3.73832	0	0.934579	4.6729	1.86916	1.86916	1.86916	0.934579
339	2	8	1.86916	2.80374	0.934579	2.80374	3.73832	2.80374	3.73832	3.73832	4.6729	1.86916	1.86916	3.73832	1.86916	4.6729	5.60748	3.73832	4.6729	5.60748	0.934579	0.934579	0	0.934579	2.80374	1.86916	4.6729	2.80374	3.73832	1.86916	1.86916	3.73832	1.86916	1.86916	0.934579	1.86916	3.73832	1.86916	2.80374	3.73832	1.86916	2.80374	3.73832	0.934579	1.86916	2.80374	4.6729	0.934579	5.60748
340	2	8	2.80374	0.934579	2.80374	0	0	0	1.86916	0.934579	2.80374	0.934579	1.86916	2.80374	1.86916	3.73832	0	0	2.80374	0	0.934579	1.86916	0.934579	2.80374	1.86916	2.80374	1.86916	1.86916	0	3.73832	2.80374	0	3.73832	1.86916	0.934579	0.934579	2.80374	2.80374	2.80374	0.934579	1.86916	1.86916	0.934579	0.934579	0.934579	0.934579	0	2.80374	0
341	2	8	3.73832	6.54206	0.934579	3.73832	3.73832	1.86916	1.86916	1.86916	3.73832	4.6729	0.934579	0.934579	2.80374	5.60748	0.934579	4.6729	1.86916	0	1.86916	1.86916	2.80374	0	3.73832	2.80374	3.73832	3.73832	1.86916	2.80374	2.80374	1.86916	0.934579	0.934579	0	2.80374	0.934579	1.86916	0.934579	1.86916	0.934579	0.934579	2.80374	0	2.80374	4.6729	2.80374	3.73832	0
342	2	8	2.80374	3.73832	4.6729	0	0	0.934579	1.86916	2.80374	2.80374	1.86916	1.86916	4.6729	0.934579	0.934579	2.80374	0.934579	2.80374	1.86916	2.80374	0	0.934579	0.934579	2.80374	0.934579	0	1.86916	0.934579	0.934579	0	0	0.934579	1.86916	0.934579	0	0	0.934579	1.86916	0	1.86916	0	0	0.934579	0.934579	0.934579	0	1.86916	0
343	2	8	1.86916	2.80374	4.6729	2.80374	8.41121	1.86916	4.6729	3.73832	1.86916	5.60748	2.80374	3.73832	3.73832	4.6729	2.80374	3.73832	4.6729	7.47664	1.86916	3.73832	0	4.6729	7.47664	2.80374	2.80374	1.86916	3.73832	2.80374	2.80374	2.80374	6.54206	2.80374	1.86916	2.80374	4.6729	0.934579	0	2.80374	3.73832	1.86916	1.86916	1.86916	5.60748	0.934579	1.86916	0.934579	1.86916
344	2	8	4.6729	5.60748	1.86916	4.6729	0.934579	3.73832	4.6729	4.6729	4.6729	5.60748	1.86916	4.6729	2.80374	5.60748	2.80374	4.6729	1.86916	4.6729	2.80374	5.60748	0.934579	2.80374	0.934579	7.47664	7.47664	1.86916	1.86916	1.86916	2.80374	4.6729	1.86916	1.86916	2.80374	1.86916	2.80374	1.86916	4.6729	6.54206	5.60748	0.934579	2.80374	1.86916	1.86916	1.86916	0.934579	0.934579	0.934579
345	2	8	4.6729	0.934579	2.80374	3.73832	3.73832	1.86916	3.73832	0.934579	0	3.73832	0.934579	0.934579	1.86916	5.60748	2.80374	2.80374	2.80374	3.73832	1.86916	0	3.73832	1.86916	2.80374	0	0	3.73832	2.80374	1.86916	2.80374	2.80374	3.73832	2.80374	1.86916	4.6729	0.934579	0.934579	0.934579	4.6729	2.80374	3.73832	1.86916	0	3.73832	0	1.86916	1.86916	0.934579
346	2	8	3.73832	0.934579	0.934579	3.73832	2.80374	4.6729	5.60748	1.86916	7.47664	3.73832	3.73832	1.86916	1.86916	2.80374	3.73832	2.80374	3.73832	0	1.86916	1.86916	1.86916	3.73832	2.80374	0	0.934579	2.80374	2.80374	3.73832	2.80374	3.73832	5.60748	1.86916	1.86916	0.934579	2.80374	2.80374	4.6729	4.6729	2.80374	0.934579	2.80374	0	1.86916	4.6729	0.934579	0.934579	2.80374
347	2	8	4.6729	1.86916	3.73832	1.86916	0.934579	2.80374	5.60748	1.86916	4.6729	5.60748	2.80374	1.86916	0.934579	0.934579	4.6729	0	3.73832	1.86916	2.80374	0	5.60748	1.86916	2.80374	1.86916	2.80374	3.73832	0.934579	1.86916	3.73832	3.73832	0	0	0	5.60748	1.86916	6.54206	3.73832	0.934579	1.86916	0	1.86916	2.80374	1.86916	2.80374	2.80374	0.934579	1.86916
348	2	8	1.86916	2.80374	3.73832	2.80374	1.86916	2.80374	2.80374	0.934579	2.80374	2.80374	2.80374	3.73832	6.54206	0.934579	1.86916	0	6.54206	3.73832	1.86916	1.86916	1.86916	0.934579	0.934579	2.80374	6.54206	3.73832	3.73832	1.86916	1.86916	0.934579	1.86916	0.934579	2.80374	1.86916	0	2.80374	1.86916	0	2.80374	2.80374	1.86916	1.86916	1.86916	1.86916	3.73832	0	1.86916
349	2	8	4.6729	0.934579	2.80374	2.80374	5.60748	1.86916	2.80374	0	0.934579	0.934579	1.86916	1.86916	1.86916	1.86916	2.80374	2.80374	1.86916	0.934579	1.86916	0.934579	1.86916	0.934579	1.86916	1.86916	1.86916	0	1.86916	0.934579	0.934579	0	0.934579	0.934579	1.86916	1.86916	2.80374	0.934579	2.80374	2.80374	0	0	0.934579	0.934579	1.86916	0	0.934579	0.934579	0.934579
350	2	8	7.47664	5.60748	4.6729	5.60748	1.86916	2.80374	6.54206	7.47664	2.80374	6.54206	3.73832	4.6729	7.47664	3.73832	5.60748	1.86916	3.73832	2.80374	4.6729	2.80374	2.80374	2.80374	4.6729	8.41121	0.934579	1.86916	1.86916	4.6729	3.73832	6.54206	4.6729	2.80374	0.934579	5.60748	1.86916	4.6729	0.934579	2.80374	0.934579	2.80374	1.86916	2.80374	1.86916	1.86916	4.6729	1.86916	0.934579
351	2	8	10.2804	8.41121	5.60748	5.60748	3.73832	7.47664	7.47664	9.34579	6.54206	5.60748	7.47664	4.6729	4.6729	9.34579	12.1495	4.6729	6.54206	12.1495	5.60748	5.60748	5.60748	5.60748	5.60748	11.215	4.6729	5.60748	5.60748	7.47664	8.41121	6.54206	6.54206	2.80374	6.54206	8.41121	5.60748	6.54206	6.54206	2.80374	2.80374	6.54206	3.73832	6.54206	0.934579	2.80374	7.47664	7.47664	7.47664
352	2	8	5.60748	11.215	6.54206	10.2804	5.60748	4.6729	7.47664	2.80374	7.47664	7.47664	7.47664	11.215	7.47664	3.73832	4.6729	4.6729	3.73832	5.60748	13.0841	7.47664	11.215	6.54206	4.6729	5.60748	9.34579	2.80374	8.41121	10.2804	10.2804	7.47664	5.60748	5.60748	8.41121	8.41121	11.215	6.54206	6.54206	7.47664	5.60748	4.6729	1.86916	7.47664	2.80374	1.86916	8.41121	5.60748	11.215
353	3	1	0.892857	0.892857	0	0	0	0	0.892857	0	0.892857	0.892857	0.892857	0	2.67857	0.892857	1.78571	0.892857	0.892857	0	0.892857	0.892857	2.67857	0.892857	0	0	0	0.892857	0.892857	0	0	1.78571	0	0	1.78571	0	0	2.67857	0.892857	1.78571	0	0.892857	0.892857	0.892857	0.892857	0.892857	0.892857	0	0
354	3	1	3.57143	2.67857	2.67857	1.78571	2.67857	3.57143	3.57143	0.892857	3.57143	0.892857	0.892857	4.46429	0	2.67857	1.78571	1.78571	0	0.892857	0.892857	3.57143	2.67857	2.67857	2.67857	1.78571	0.892857	2.67857	2.67857	0.892857	2.67857	0.892857	1.78571	0	0.892857	0.892857	3.57143	1.78571	0	0.892857	0	1.78571	0.892857	0.892857	1.78571	0	0	1.78571	0
355	3	1	5.35714	0.892857	0	4.46429	2.67857	1.78571	0.892857	0.892857	3.57143	2.67857	1.78571	3.57143	3.57143	0.892857	2.67857	3.57143	2.67857	0.892857	0.892857	5.35714	1.78571	2.67857	0.892857	1.78571	1.78571	4.46429	0.892857	0.892857	4.46429	0.892857	2.67857	0.892857	0	1.78571	2.67857	3.57143	2.67857	1.78571	0	1.78571	0	0.892857	0.892857	1.78571	4.46429	1.78571	0.892857
356	3	1	2.67857	1.78571	3.57143	3.57143	2.67857	0.892857	2.67857	0	2.67857	2.67857	3.57143	1.78571	0.892857	3.57143	0.892857	3.57143	1.78571	2.67857	2.67857	3.57143	4.46429	3.57143	1.78571	3.57143	0.892857	0.892857	1.78571	2.67857	4.46429	0	2.67857	1.78571	1.78571	0.892857	1.78571	0.892857	1.78571	0.892857	1.78571	4.46429	3.57143	0.892857	0.892857	0	0.892857	1.78571	0
357	3	1	0	0.892857	1.78571	0	0.892857	0	0	2.67857	2.67857	0.892857	1.78571	2.67857	0	0.892857	0	1.78571	0.892857	1.78571	1.78571	0.892857	1.78571	0	0.892857	3.57143	0	0	0.892857	1.78571	2.67857	0	1.78571	0.892857	0	0	2.67857	0	2.67857	1.78571	0.892857	0.892857	0	0	0	0.892857	0.892857	0	1.78571
358	3	1	2.67857	2.67857	3.57143	3.57143	5.35714	3.57143	2.67857	5.35714	2.67857	2.67857	2.67857	8.03571	3.57143	2.67857	2.67857	0.892857	5.35714	7.14286	2.67857	3.57143	5.35714	4.46429	1.78571	7.14286	5.35714	1.78571	3.57143	1.78571	3.57143	0.892857	0.892857	1.78571	5.35714	4.46429	3.57143	3.57143	3.57143	1.78571	1.78571	0.892857	7.14286	0	1.78571	0.892857	0.892857	2.67857	0.892857
359	3	1	8.92857	13.3929	6.25	4.46429	11.6071	8.03571	8.03571	7.14286	8.92857	12.5	4.46429	8.92857	7.14286	8.03571	10.7143	7.14286	4.46429	11.6071	6.25	4.46429	7.14286	7.14286	5.35714	6.25	7.14286	7.14286	9.82143	8.92857	6.25	7.14286	2.67857	6.25	6.25	3.57143	2.67857	8.03571	6.25	5.35714	3.57143	5.35714	2.67857	4.46429	4.46429	5.35714	7.14286	8.03571	6.25
360	3	1	2.67857	2.67857	0.892857	4.46429	5.35714	4.46429	1.78571	3.57143	3.57143	2.67857	1.78571	2.67857	2.67857	4.46429	0.892857	6.25	3.57143	3.57143	1.78571	4.46429	3.57143	0.892857	7.14286	3.57143	5.35714	2.67857	3.57143	3.57143	5.35714	5.35714	1.78571	2.67857	1.78571	0.892857	2.67857	0.892857	1.78571	1.78571	0	4.46429	2.67857	2.67857	3.57143	1.78571	1.78571	2.67857	2.67857
361	3	1	3.57143	5.35714	4.46429	5.35714	7.14286	3.57143	6.25	7.14286	8.03571	4.46429	5.35714	3.57143	2.67857	4.46429	2.67857	4.46429	5.35714	2.67857	3.57143	7.14286	3.57143	4.46429	4.46429	9.82143	1.78571	7.14286	3.57143	2.67857	6.25	2.67857	3.57143	2.67857	1.78571	4.46429	3.57143	4.46429	1.78571	3.57143	1.78571	0.892857	2.67857	2.67857	1.78571	1.78571	0.892857	0	2.67857
362	3	1	6.25	5.35714	8.03571	8.92857	7.14286	7.14286	5.35714	10.7143	3.57143	6.25	7.14286	1.78571	4.46429	8.03571	7.14286	2.67857	3.57143	7.14286	6.25	5.35714	1.78571	3.57143	6.25	8.92857	4.46429	4.46429	6.25	3.57143	2.67857	6.25	8.03571	1.78571	3.57143	2.67857	3.57143	4.46429	2.67857	3.57143	1.78571	3.57143	3.57143	2.67857	0.892857	1.78571	2.67857	3.57143	4.46429
363	3	1	3.57143	4.46429	1.78571	4.46429	1.78571	1.78571	6.25	3.57143	0	4.46429	5.35714	5.35714	2.67857	5.35714	6.25	0.892857	4.46429	3.57143	3.57143	0.892857	4.46429	0	0	1.78571	4.46429	5.35714	1.78571	4.46429	3.57143	4.46429	0.892857	2.67857	1.78571	4.46429	0.892857	0.892857	2.67857	1.78571	0	4.46429	3.57143	5.35714	4.46429	2.67857	7.14286	2.67857	2.67857
364	3	1	6.25	3.57143	9.82143	8.92857	0.892857	4.46429	6.25	4.46429	4.46429	4.46429	2.67857	4.46429	4.46429	5.35714	2.67857	9.82143	2.67857	0.892857	6.25	7.14286	4.46429	1.78571	3.57143	2.67857	7.14286	8.92857	3.57143	0	3.57143	3.57143	3.57143	2.67857	0.892857	0.892857	0.892857	2.67857	0.892857	1.78571	1.78571	0.892857	2.67857	0	1.78571	0	3.57143	1.78571	0.892857
365	3	1	2.67857	0	2.67857	1.78571	2.67857	2.67857	5.35714	2.67857	0	0.892857	5.35714	5.35714	2.67857	1.78571	3.57143	0.892857	1.78571	3.57143	3.57143	0.892857	0	0.892857	2.67857	2.67857	0.892857	0.892857	1.78571	1.78571	0.892857	4.46429	1.78571	1.78571	1.78571	2.67857	1.78571	0	0.892857	0.892857	0.892857	0	0.892857	3.57143	1.78571	0.892857	0	0	0.892857
366	3	1	1.78571	0.892857	3.57143	1.78571	0.892857	1.78571	2.67857	3.57143	1.78571	2.67857	1.78571	2.67857	1.78571	2.67857	3.57143	6.25	3.57143	0.892857	3.57143	0.892857	1.78571	1.78571	0.892857	2.67857	1.78571	0.892857	0.892857	2.67857	1.78571	4.46429	1.78571	0.892857	1.78571	5.35714	1.78571	4.46429	0.892857	3.57143	0	0.892857	3.57143	0	2.67857	3.57143	1.78571	2.67857	1.78571
367	3	1	0.892857	0	1.78571	4.46429	0.892857	1.78571	4.46429	0.892857	0	0	2.67857	1.78571	3.57143	0	0	2.67857	0	1.78571	1.78571	1.78571	2.67857	0	2.67857	3.57143	2.67857	0	0	0	0.892857	0	0	0	0.892857	1.78571	0.892857	0.892857	0	0	0	0.892857	0.892857	0	0.892857	0.892857	0.892857	0	0
368	3	1	3.57143	2.67857	5.35714	5.35714	2.67857	0.892857	6.25	5.35714	7.14286	5.35714	4.46429	3.57143	0	4.46429	1.78571	4.46429	5.35714	3.57143	8.92857	3.57143	5.35714	3.57143	5.35714	2.67857	3.57143	2.67857	2.67857	1.78571	4.46429	3.57143	1.78571	4.46429	0.892857	3.57143	6.25	1.78571	3.57143	0.892857	2.67857	1.78571	1.78571	1.78571	1.78571	1.78571	0.892857	0.892857	1.78571
369	3	1	6.25	2.67857	3.57143	2.67857	9.82143	2.67857	8.92857	5.35714	11.6071	5.35714	7.14286	8.92857	5.35714	4.46429	8.03571	7.14286	5.35714	7.14286	7.14286	2.67857	7.14286	4.46429	3.57143	9.82143	5.35714	8.92857	2.67857	7.14286	10.7143	4.46429	2.67857	9.82143	9.82143	4.46429	8.03571	4.46429	8.03571	5.35714	6.25	3.57143	5.35714	4.46429	5.35714	3.57143	7.14286	5.35714	2.67857
370	3	1	1.78571	2.67857	2.67857	2.67857	1.78571	0	2.67857	1.78571	0.892857	0.892857	0	4.46429	1.78571	2.67857	3.57143	2.67857	0.892857	1.78571	1.78571	0.892857	1.78571	0	0.892857	0.892857	0.892857	2.67857	2.67857	2.67857	1.78571	0.892857	0.892857	0.892857	1.78571	0.892857	2.67857	0.892857	2.67857	3.57143	0.892857	0.892857	0	0.892857	1.78571	0.892857	0	2.67857	1.78571
371	3	1	4.46429	7.14286	3.57143	1.78571	6.25	7.14286	6.25	6.25	5.35714	4.46429	5.35714	1.78571	8.03571	7.14286	5.35714	10.7143	0.892857	4.46429	0.892857	1.78571	5.35714	2.67857	3.57143	7.14286	3.57143	4.46429	5.35714	5.35714	5.35714	4.46429	2.67857	4.46429	5.35714	0.892857	2.67857	2.67857	6.25	3.57143	3.57143	4.46429	3.57143	1.78571	5.35714	0.892857	0.892857	0.892857	0
372	3	1	2.67857	1.78571	2.67857	0.892857	0	1.78571	1.78571	6.25	0.892857	0.892857	4.46429	2.67857	2.67857	3.57143	0	5.35714	1.78571	1.78571	1.78571	2.67857	2.67857	1.78571	0.892857	0.892857	1.78571	1.78571	0.892857	0	0	0.892857	1.78571	0.892857	0.892857	0	1.78571	0.892857	0.892857	0.892857	0	1.78571	0.892857	0	1.78571	0	0.892857	0.892857	2.67857
373	3	1	6.25	6.25	5.35714	5.35714	2.67857	8.92857	5.35714	5.35714	3.57143	3.57143	5.35714	5.35714	0.892857	8.03571	5.35714	6.25	6.25	4.46429	0.892857	2.67857	2.67857	1.78571	0.892857	1.78571	3.57143	0.892857	0.892857	1.78571	0.892857	2.67857	0.892857	3.57143	0	3.57143	2.67857	1.78571	0.892857	2.67857	1.78571	1.78571	0.892857	2.67857	0	0.892857	0.892857	0	0.892857
374	3	1	4.46429	10.7143	4.46429	7.14286	7.14286	13.3929	5.35714	4.46429	5.35714	5.35714	14.2857	8.92857	4.46429	8.92857	9.82143	11.6071	3.57143	5.35714	5.35714	3.57143	5.35714	5.35714	3.57143	6.25	3.57143	5.35714	8.92857	6.25	2.67857	4.46429	5.35714	3.57143	5.35714	2.67857	4.46429	1.78571	0.892857	2.67857	4.46429	2.67857	2.67857	1.78571	3.57143	2.67857	6.25	5.35714	1.78571
375	3	1	4.46429	3.57143	2.67857	2.67857	3.57143	2.67857	3.57143	2.67857	2.67857	5.35714	0	4.46429	3.57143	1.78571	0.892857	4.46429	1.78571	3.57143	2.67857	0.892857	0.892857	2.67857	2.67857	2.67857	3.57143	3.57143	1.78571	2.67857	0.892857	2.67857	2.67857	4.46429	1.78571	0.892857	1.78571	0.892857	2.67857	0.892857	0	0.892857	0.892857	0	0	0	1.78571	0.892857	0
376	3	1	7.14286	8.92857	10.7143	13.3929	11.6071	6.25	7.14286	10.7143	8.92857	6.25	9.82143	8.92857	5.35714	5.35714	6.25	8.92857	5.35714	4.46429	9.82143	3.57143	8.03571	4.46429	6.25	2.67857	8.92857	8.92857	3.57143	7.14286	8.03571	4.46429	2.67857	3.57143	3.57143	3.57143	2.67857	3.57143	2.67857	3.57143	2.67857	1.78571	2.67857	3.57143	2.67857	1.78571	0.892857	1.78571	1.78571
377	3	1	4.46429	2.67857	4.46429	3.57143	0.892857	0.892857	2.67857	7.14286	8.03571	4.46429	5.35714	6.25	1.78571	3.57143	7.14286	6.25	5.35714	3.57143	3.57143	8.03571	3.57143	2.67857	1.78571	3.57143	4.46429	4.46429	0.892857	2.67857	2.67857	1.78571	4.46429	3.57143	2.67857	7.14286	1.78571	1.78571	3.57143	2.67857	6.25	1.78571	1.78571	2.67857	0.892857	2.67857	1.78571	2.67857	0.892857
378	3	1	4.46429	4.46429	11.6071	6.25	6.25	3.57143	6.25	4.46429	14.2857	6.25	4.46429	8.92857	4.46429	3.57143	3.57143	4.46429	6.25	4.46429	5.35714	2.67857	6.25	6.25	5.35714	4.46429	4.46429	2.67857	3.57143	3.57143	5.35714	1.78571	2.67857	4.46429	2.67857	1.78571	2.67857	0.892857	0.892857	0.892857	0.892857	0.892857	2.67857	0.892857	0.892857	0	0.892857	0.892857	0.892857
379	3	1	7.14286	5.35714	4.46429	7.14286	2.67857	3.57143	5.35714	8.92857	4.46429	6.25	7.14286	2.67857	7.14286	4.46429	5.35714	3.57143	3.57143	4.46429	5.35714	3.57143	3.57143	3.57143	4.46429	7.14286	3.57143	5.35714	2.67857	3.57143	5.35714	2.67857	3.57143	1.78571	2.67857	5.35714	6.25	5.35714	1.78571	0.892857	2.67857	3.57143	1.78571	1.78571	6.25	2.67857	1.78571	0.892857	1.78571
380	3	1	7.14286	3.57143	3.57143	2.67857	3.57143	0.892857	2.67857	4.46429	6.25	3.57143	3.57143	5.35714	5.35714	5.35714	4.46429	2.67857	4.46429	1.78571	6.25	5.35714	6.25	3.57143	4.46429	3.57143	3.57143	6.25	5.35714	4.46429	3.57143	0	2.67857	4.46429	0.892857	1.78571	2.67857	6.25	0	1.78571	3.57143	0.892857	2.67857	0.892857	2.67857	0.892857	0.892857	1.78571	0.892857
381	3	1	7.14286	11.6071	5.35714	9.82143	8.92857	5.35714	8.03571	8.03571	5.35714	6.25	7.14286	7.14286	9.82143	5.35714	10.7143	9.82143	2.67857	5.35714	6.25	4.46429	1.78571	10.7143	7.14286	4.46429	7.14286	4.46429	7.14286	4.46429	4.46429	5.35714	3.57143	6.25	3.57143	5.35714	2.67857	3.57143	6.25	3.57143	1.78571	4.46429	3.57143	1.78571	3.57143	2.67857	3.57143	1.78571	2.67857
382	3	1	3.57143	3.57143	4.46429	2.67857	3.57143	4.46429	4.46429	0.892857	5.35714	2.67857	7.14286	2.67857	4.46429	2.67857	0.892857	4.46429	2.67857	2.67857	4.46429	1.78571	1.78571	1.78571	5.35714	4.46429	3.57143	0.892857	1.78571	1.78571	1.78571	0.892857	4.46429	1.78571	4.46429	0.892857	0.892857	1.78571	1.78571	0.892857	0.892857	1.78571	0.892857	0.892857	0.892857	2.67857	1.78571	0.892857	1.78571
383	3	1	5.35714	8.92857	8.03571	13.3929	10.7143	7.14286	16.0714	10.7143	10.7143	9.82143	6.25	8.03571	9.82143	6.25	7.14286	9.82143	8.92857	8.03571	8.92857	3.57143	9.82143	5.35714	8.92857	8.03571	8.92857	5.35714	10.7143	5.35714	12.5	0.892857	4.46429	3.57143	7.14286	7.14286	5.35714	5.35714	8.03571	3.57143	2.67857	5.35714	6.25	3.57143	5.35714	3.57143	5.35714	3.57143	5.35714
384	3	1	10.7143	6.25	5.35714	5.35714	5.35714	12.5	8.92857	6.25	8.03571	6.25	9.82143	8.92857	6.25	8.03571	8.03571	6.25	7.14286	8.03571	3.57143	7.14286	9.82143	5.35714	4.46429	8.92857	6.25	4.46429	8.92857	5.35714	7.14286	5.35714	2.67857	5.35714	7.14286	6.25	4.46429	2.67857	5.35714	5.35714	2.67857	1.78571	2.67857	7.14286	3.57143	3.57143	3.57143	5.35714	2.67857
385	3	1	25	24.1071	25.8929	17.8571	22.3214	25.8929	17.8571	14.2857	25.8929	21.4286	25.8929	22.3214	20.5357	23.2143	14.2857	25	26.7857	21.4286	19.6429	11.6071	26.7857	16.9643	18.75	14.2857	18.75	15.1786	20.5357	16.0714	17.8571	17.8571	11.6071	26.7857	19.6429	18.75	12.5	16.0714	13.3929	8.03571	11.6071	18.75	10.7143	9.82143	11.6071	11.6071	14.2857	6.25	9.82143
386	3	2	0.990099	3.9604	1.9802	2.9703	0.990099	0.990099	0	0.990099	3.9604	0.990099	0	3.9604	0.990099	0.990099	1.9802	0	1.9802	1.9802	0	1.9802	0	1.9802	0	0.990099	0	1.9802	1.9802	0.990099	0	0.990099	0.990099	1.9802	0.990099	2.9703	2.9703	0.990099	1.9802	2.9703	1.9802	0	0	0.990099	1.9802	0.990099	0.990099	0.990099	0.990099
387	3	2	4.9505	6.93069	7.92079	3.9604	1.9802	2.9703	5.94059	5.94059	7.92079	0.990099	2.9703	2.9703	3.9604	0.990099	0	0.990099	3.9604	1.9802	0	1.9802	3.9604	0.990099	0.990099	0.990099	1.9802	4.9505	0.990099	1.9802	1.9802	0.990099	0.990099	2.9703	0.990099	1.9802	0	2.9703	2.9703	1.9802	0.990099	0.990099	3.9604	1.9802	4.9505	2.9703	1.9802	0.990099	0.990099
388	3	2	1.9802	0	2.9703	0	2.9703	1.9802	0.990099	2.9703	0.990099	0.990099	1.9802	0.990099	1.9802	1.9802	0.990099	1.9802	1.9802	0.990099	1.9802	0.990099	0	0.990099	2.9703	0.990099	1.9802	1.9802	0.990099	0.990099	0	0.990099	2.9703	0.990099	0.990099	0.990099	0.990099	1.9802	0.990099	1.9802	0.990099	1.9802	2.9703	0.990099	0	0	2.9703	0	0
389	3	2	2.9703	1.9802	2.9703	1.9802	0.990099	2.9703	2.9703	1.9802	0.990099	4.9505	3.9604	4.9505	1.9802	7.92079	2.9703	1.9802	8.91089	3.9604	1.9802	3.9604	5.94059	0	3.9604	5.94059	2.9703	1.9802	1.9802	2.9703	4.9505	2.9703	3.9604	2.9703	0	0.990099	3.9604	5.94059	1.9802	2.9703	2.9703	1.9802	0.990099	2.9703	2.9703	2.9703	0.990099	1.9802	5.94059
390	3	2	4.9505	2.9703	3.9604	1.9802	0.990099	1.9802	0	0.990099	2.9703	0.990099	1.9802	0.990099	0.990099	0.990099	2.9703	0	0.990099	0.990099	0.990099	0.990099	1.9802	0.990099	0.990099	0	0.990099	0	0	0.990099	0	2.9703	0	0.990099	1.9802	0	0	0	0.990099	0.990099	0	0	0	0	0	0	0.990099	0	0.990099
391	3	2	4.9505	2.9703	1.9802	3.9604	2.9703	6.93069	3.9604	4.9505	3.9604	4.9505	5.94059	3.9604	4.9505	5.94059	2.9703	5.94059	4.9505	2.9703	2.9703	3.9604	7.92079	2.9703	4.9505	2.9703	6.93069	1.9802	0.990099	5.94059	5.94059	0	6.93069	1.9802	2.9703	4.9505	6.93069	6.93069	4.9505	1.9802	3.9604	2.9703	6.93069	1.9802	7.92079	1.9802	2.9703	2.9703	1.9802
392	3	2	12.8713	11.8812	8.91089	8.91089	7.92079	7.92079	6.93069	9.90099	5.94059	11.8812	11.8812	8.91089	8.91089	6.93069	8.91089	10.8911	8.91089	14.8515	4.9505	13.8614	5.94059	7.92079	8.91089	11.8812	7.92079	4.9505	8.91089	6.93069	5.94059	7.92079	8.91089	4.9505	6.93069	9.90099	5.94059	9.90099	6.93069	11.8812	6.93069	4.9505	5.94059	8.91089	6.93069	7.92079	3.9604	8.91089	8.91089
393	3	2	2.9703	0.990099	4.9505	1.9802	0.990099	2.9703	2.9703	3.9604	0.990099	0.990099	2.9703	5.94059	1.9802	0.990099	0.990099	0	2.9703	1.9802	1.9802	4.9505	0	0.990099	1.9802	3.9604	0.990099	2.9703	1.9802	0.990099	3.9604	0.990099	3.9604	1.9802	1.9802	1.9802	1.9802	3.9604	0.990099	0.990099	1.9802	0.990099	0.990099	1.9802	3.9604	6.93069	0	3.9604	0.990099
394	3	2	0.990099	0	0	0	0	0.990099	2.9703	0	0.990099	2.9703	3.9604	0.990099	0.990099	0.990099	4.9505	0	0	0	1.9802	0	1.9802	0.990099	0	0.990099	0	0	1.9802	0	1.9802	0.990099	0	0.990099	1.9802	0.990099	0	0	0	0.990099	0	0.990099	0	0	0	0	0.990099	0	0.990099
395	3	2	0.990099	1.9802	4.9505	7.92079	3.9604	2.9703	0.990099	0	4.9505	1.9802	7.92079	5.94059	0.990099	4.9505	5.94059	4.9505	7.92079	1.9802	1.9802	4.9505	1.9802	3.9604	5.94059	0.990099	1.9802	2.9703	4.9505	0	0.990099	3.9604	1.9802	2.9703	3.9604	0.990099	2.9703	2.9703	1.9802	6.93069	1.9802	1.9802	4.9505	1.9802	4.9505	1.9802	0.990099	3.9604	2.9703
396	3	2	11.8812	4.9505	7.92079	1.9802	5.94059	1.9802	6.93069	2.9703	6.93069	5.94059	5.94059	6.93069	4.9505	1.9802	5.94059	4.9505	3.9604	5.94059	5.94059	3.9604	0.990099	2.9703	1.9802	4.9505	2.9703	2.9703	4.9505	4.9505	2.9703	0	4.9505	0	3.9604	0.990099	3.9604	0	1.9802	1.9802	0.990099	0.990099	1.9802	1.9802	1.9802	0.990099	2.9703	0.990099	1.9802
397	3	2	9.90099	5.94059	7.92079	4.9505	5.94059	5.94059	3.9604	7.92079	7.92079	8.91089	1.9802	8.91089	4.9505	5.94059	3.9604	5.94059	6.93069	8.91089	3.9604	5.94059	4.9505	5.94059	10.8911	4.9505	1.9802	2.9703	4.9505	4.9505	4.9505	6.93069	3.9604	3.9604	4.9505	2.9703	5.94059	0.990099	6.93069	0.990099	2.9703	6.93069	5.94059	3.9604	5.94059	1.9802	4.9505	8.91089	1.9802
398	3	2	8.91089	13.8614	6.93069	7.92079	12.8713	12.8713	4.9505	6.93069	4.9505	6.93069	4.9505	7.92079	11.8812	11.8812	4.9505	9.90099	4.9505	9.90099	8.91089	6.93069	4.9505	6.93069	9.90099	11.8812	1.9802	5.94059	4.9505	6.93069	6.93069	3.9604	5.94059	7.92079	13.8614	7.92079	5.94059	5.94059	11.8812	4.9505	4.9505	6.93069	6.93069	5.94059	13.8614	1.9802	5.94059	2.9703	3.9604
399	3	2	10.8911	12.8713	6.93069	3.9604	4.9505	1.9802	5.94059	7.92079	6.93069	3.9604	3.9604	14.8515	5.94059	9.90099	10.8911	5.94059	10.8911	6.93069	7.92079	4.9505	5.94059	5.94059	6.93069	4.9505	9.90099	5.94059	7.92079	6.93069	5.94059	10.8911	5.94059	4.9505	6.93069	6.93069	4.9505	12.8713	2.9703	3.9604	8.91089	8.91089	5.94059	5.94059	3.9604	6.93069	1.9802	5.94059	11.8812
400	3	2	3.9604	3.9604	4.9505	4.9505	6.93069	5.94059	2.9703	6.93069	3.9604	0	2.9703	3.9604	0.990099	1.9802	1.9802	7.92079	4.9505	2.9703	2.9703	5.94059	4.9505	0.990099	1.9802	3.9604	4.9505	2.9703	0.990099	8.91089	3.9604	4.9505	1.9802	5.94059	0.990099	1.9802	2.9703	5.94059	3.9604	0.990099	2.9703	4.9505	1.9802	3.9604	1.9802	1.9802	4.9505	0.990099	2.9703
401	3	2	6.93069	3.9604	4.9505	1.9802	3.9604	4.9505	2.9703	5.94059	6.93069	3.9604	5.94059	2.9703	4.9505	1.9802	3.9604	5.94059	1.9802	4.9505	1.9802	2.9703	4.9505	0.990099	3.9604	1.9802	1.9802	4.9505	5.94059	0.990099	1.9802	3.9604	4.9505	3.9604	3.9604	1.9802	0.990099	2.9703	4.9505	1.9802	4.9505	4.9505	0.990099	2.9703	2.9703	0	1.9802	3.9604	2.9703
402	3	2	8.91089	5.94059	11.8812	8.91089	6.93069	7.92079	5.94059	12.8713	7.92079	7.92079	9.90099	5.94059	4.9505	9.90099	10.8911	6.93069	10.8911	7.92079	7.92079	11.8812	4.9505	6.93069	6.93069	11.8812	7.92079	6.93069	5.94059	8.91089	4.9505	5.94059	7.92079	3.9604	4.9505	4.9505	6.93069	0.990099	3.9604	1.9802	5.94059	9.90099	4.9505	2.9703	4.9505	7.92079	8.91089	8.91089	2.9703
403	3	2	0	0.990099	2.9703	1.9802	2.9703	3.9604	0.990099	0.990099	5.94059	0.990099	1.9802	1.9802	1.9802	2.9703	4.9505	2.9703	1.9802	4.9505	0	0.990099	3.9604	2.9703	0.990099	4.9505	1.9802	3.9604	2.9703	0	0.990099	0.990099	4.9505	0.990099	1.9802	0.990099	4.9505	5.94059	1.9802	0	0.990099	1.9802	0.990099	0.990099	3.9604	0.990099	2.9703	2.9703	0
404	3	2	1.9802	1.9802	5.94059	3.9604	4.9505	5.94059	3.9604	6.93069	10.8911	5.94059	5.94059	8.91089	4.9505	9.90099	8.91089	3.9604	9.90099	3.9604	7.92079	2.9703	7.92079	4.9505	7.92079	5.94059	4.9505	6.93069	6.93069	3.9604	8.91089	2.9703	4.9505	7.92079	6.93069	3.9604	2.9703	4.9505	1.9802	0.990099	3.9604	9.90099	5.94059	4.9505	4.9505	1.9802	10.8911	4.9505	3.9604
405	3	2	18.8119	20.7921	20.7921	24.7525	16.8317	15.8416	21.7822	18.8119	19.802	25.7426	18.8119	23.7624	13.8614	21.7822	15.8416	22.7723	21.7822	20.7921	21.7822	23.7624	12.8713	18.8119	17.8218	22.7723	14.8515	21.7822	14.8515	24.7525	16.8317	18.8119	13.8614	19.802	12.8713	14.8515	12.8713	10.8911	8.91089	13.8614	17.8218	10.8911	17.8218	14.8515	16.8317	17.8218	17.8218	9.90099	13.8614
406	3	3	2.08333	2.08333	2.08333	3.125	3.125	3.125	4.16667	3.125	0	6.25	2.08333	5.20833	2.08333	1.04167	2.08333	3.125	0	0	0	1.04167	1.04167	2.08333	3.125	4.16667	1.04167	4.16667	1.04167	3.125	0	0	2.08333	2.08333	2.08333	4.16667	2.08333	0	4.16667	1.04167	5.20833	1.04167	2.08333	2.08333	2.08333	0	2.08333	0	7.29167
407	3	3	2.08333	1.04167	1.04167	2.08333	2.08333	3.125	0	1.04167	1.04167	4.16667	1.04167	1.04167	1.04167	1.04167	0	2.08333	0	4.16667	0	2.08333	0	0	1.04167	1.04167	1.04167	0	0	2.08333	2.08333	1.04167	1.04167	1.04167	0	2.08333	1.04167	1.04167	2.08333	1.04167	0	2.08333	3.125	3.125	0	1.04167	2.08333	0	0
408	3	3	4.16667	0	0	0	0	1.04167	1.04167	1.04167	2.08333	0	1.04167	0	1.04167	4.16667	4.16667	1.04167	1.04167	3.125	0	3.125	1.04167	2.08333	3.125	0	2.08333	1.04167	4.16667	1.04167	0	1.04167	1.04167	1.04167	4.16667	1.04167	0	1.04167	3.125	0	2.08333	1.04167	3.125	0	3.125	2.08333	2.08333	1.04167	1.04167
409	3	3	3.125	4.16667	0	1.04167	0	1.04167	2.08333	1.04167	0	2.08333	2.08333	2.08333	0	2.08333	0	0	3.125	0	1.04167	1.04167	1.04167	0	0	0	1.04167	1.04167	3.125	0	0	0	0	0	0	0	1.04167	1.04167	0	0	0	0	0	0	0	0	0	1.04167	0
410	3	3	0	0	1.04167	0	0	0	0	2.08333	1.04167	1.04167	0	1.04167	2.08333	1.04167	0	1.04167	1.04167	1.04167	3.125	0	1.04167	1.04167	1.04167	1.04167	0	0	0	0	0	0	0	0	1.04167	0	2.08333	0	1.04167	0	0	0	0	1.04167	2.08333	1.04167	0	1.04167	0
411	3	3	1.04167	1.04167	3.125	0	2.08333	2.08333	0	2.08333	1.04167	2.08333	2.08333	1.04167	0	3.125	1.04167	2.08333	1.04167	0	0	2.08333	3.125	3.125	1.04167	0	1.04167	3.125	1.04167	3.125	1.04167	1.04167	3.125	0	2.08333	0	1.04167	2.08333	2.08333	2.08333	1.04167	1.04167	2.08333	2.08333	0	3.125	2.08333	4.16667	0
412	3	3	5.20833	3.125	4.16667	3.125	4.16667	3.125	7.29167	1.04167	1.04167	7.29167	4.16667	2.08333	4.16667	7.29167	3.125	3.125	2.08333	3.125	3.125	4.16667	3.125	0	5.20833	3.125	2.08333	5.20833	2.08333	2.08333	1.04167	0	1.04167	2.08333	2.08333	2.08333	7.29167	0	3.125	1.04167	0	1.04167	1.04167	2.08333	2.08333	2.08333	1.04167	2.08333	5.20833
413	3	3	2.08333	3.125	6.25	1.04167	2.08333	2.08333	8.33333	2.08333	1.04167	5.20833	4.16667	2.08333	1.04167	4.16667	1.04167	0	6.25	8.33333	4.16667	5.20833	2.08333	1.04167	3.125	3.125	5.20833	6.25	7.29167	4.16667	3.125	2.08333	3.125	4.16667	5.20833	6.25	4.16667	2.08333	3.125	2.08333	2.08333	10.4167	2.08333	4.16667	3.125	5.20833	3.125	5.20833	3.125
414	3	3	1.04167	1.04167	2.08333	4.16667	2.08333	4.16667	1.04167	1.04167	1.04167	4.16667	4.16667	0	2.08333	2.08333	4.16667	1.04167	1.04167	0	1.04167	1.04167	1.04167	3.125	2.08333	4.16667	1.04167	1.04167	2.08333	0	2.08333	2.08333	3.125	1.04167	1.04167	1.04167	2.08333	2.08333	0	1.04167	2.08333	5.20833	0	3.125	0	4.16667	0	1.04167	2.08333
415	3	3	2.08333	3.125	0	3.125	1.04167	2.08333	4.16667	3.125	1.04167	1.04167	3.125	2.08333	1.04167	4.16667	0	3.125	5.20833	2.08333	0	0	1.04167	3.125	3.125	5.20833	0	2.08333	1.04167	2.08333	3.125	2.08333	0	1.04167	1.04167	2.08333	1.04167	1.04167	3.125	1.04167	2.08333	3.125	1.04167	0	2.08333	0	1.04167	1.04167	4.16667
416	3	3	5.20833	8.33333	3.125	3.125	3.125	4.16667	4.16667	3.125	12.5	9.375	2.08333	6.25	9.375	5.20833	2.08333	4.16667	5.20833	4.16667	5.20833	5.20833	7.29167	8.33333	3.125	6.25	4.16667	7.29167	3.125	3.125	1.04167	6.25	9.375	3.125	4.16667	3.125	3.125	5.20833	1.04167	6.25	7.29167	2.08333	3.125	3.125	8.33333	6.25	6.25	5.20833	5.20833
417	3	3	6.25	3.125	4.16667	3.125	7.29167	3.125	2.08333	3.125	6.25	3.125	5.20833	4.16667	1.04167	4.16667	6.25	3.125	3.125	1.04167	5.20833	4.16667	1.04167	3.125	1.04167	1.04167	3.125	8.33333	3.125	4.16667	0	3.125	3.125	1.04167	1.04167	1.04167	6.25	3.125	1.04167	1.04167	6.25	1.04167	2.08333	3.125	4.16667	5.20833	1.04167	5.20833	7.29167
418	3	3	1.04167	1.04167	2.08333	2.08333	0	0	0	4.16667	3.125	4.16667	1.04167	2.08333	3.125	1.04167	2.08333	1.04167	0	3.125	2.08333	2.08333	1.04167	2.08333	1.04167	1.04167	2.08333	3.125	4.16667	0	3.125	0	1.04167	0	3.125	5.20833	0	4.16667	0	2.08333	1.04167	0	4.16667	1.04167	1.04167	1.04167	4.16667	4.16667	2.08333
419	3	3	8.33333	6.25	7.29167	8.33333	5.20833	1.04167	5.20833	1.04167	5.20833	7.29167	4.16667	5.20833	4.16667	5.20833	4.16667	4.16667	4.16667	6.25	3.125	4.16667	7.29167	6.25	5.20833	8.33333	6.25	3.125	7.29167	6.25	3.125	1.04167	3.125	7.29167	2.08333	3.125	5.20833	4.16667	1.04167	6.25	3.125	4.16667	2.08333	4.16667	6.25	5.20833	4.16667	6.25	2.08333
420	3	3	2.08333	0	1.04167	1.04167	2.08333	2.08333	3.125	2.08333	1.04167	1.04167	0	0	3.125	1.04167	3.125	2.08333	1.04167	0	0	0	1.04167	1.04167	1.04167	1.04167	1.04167	0	1.04167	1.04167	0	0	1.04167	1.04167	0	2.08333	2.08333	1.04167	1.04167	0	1.04167	0	0	1.04167	1.04167	0	1.04167	0	0
421	3	3	2.08333	6.25	2.08333	6.25	4.16667	4.16667	6.25	6.25	5.20833	7.29167	4.16667	6.25	5.20833	3.125	7.29167	4.16667	5.20833	5.20833	5.20833	2.08333	8.33333	5.20833	4.16667	4.16667	5.20833	6.25	1.04167	3.125	2.08333	7.29167	5.20833	4.16667	4.16667	3.125	1.04167	5.20833	2.08333	4.16667	2.08333	3.125	2.08333	5.20833	7.29167	4.16667	2.08333	3.125	5.20833
422	3	3	3.125	3.125	0	2.08333	1.04167	1.04167	2.08333	3.125	1.04167	3.125	1.04167	3.125	2.08333	1.04167	1.04167	2.08333	3.125	0	0	1.04167	0	0	1.04167	1.04167	1.04167	0	1.04167	0	0	1.04167	1.04167	0	1.04167	0	0	0	0	1.04167	2.08333	2.08333	1.04167	1.04167	1.04167	0	0	2.08333	1.04167
423	3	3	1.04167	2.08333	2.08333	1.04167	3.125	6.25	2.08333	3.125	3.125	2.08333	2.08333	5.20833	6.25	2.08333	2.08333	0	0	3.125	5.20833	1.04167	3.125	2.08333	3.125	2.08333	4.16667	2.08333	0	2.08333	1.04167	1.04167	1.04167	0	1.04167	4.16667	3.125	1.04167	1.04167	2.08333	2.08333	1.04167	1.04167	3.125	2.08333	2.08333	0	1.04167	1.04167
424	3	3	12.5	16.6667	17.7083	16.6667	9.375	9.375	13.5417	16.6667	13.5417	11.4583	19.7917	11.4583	13.5417	10.4167	12.5	17.7083	10.4167	12.5	10.4167	8.33333	14.5833	11.4583	13.5417	14.5833	9.375	14.5833	13.5417	16.6667	11.4583	16.6667	11.4583	10.4167	10.4167	3.125	6.25	15.625	11.4583	7.29167	5.20833	10.4167	8.33333	7.29167	20.8333	10.4167	14.5833	8.33333	11.4583
425	3	3	9.375	11.4583	10.4167	10.4167	9.375	7.29167	9.375	10.4167	5.20833	7.29167	11.4583	9.375	10.4167	7.29167	8.33333	5.20833	8.33333	6.25	6.25	6.25	11.4583	10.4167	8.33333	10.4167	5.20833	7.29167	6.25	8.33333	6.25	9.375	8.33333	8.33333	4.16667	7.29167	5.20833	4.16667	7.29167	4.16667	7.29167	7.29167	9.375	6.25	11.4583	4.16667	8.33333	10.4167	8.33333
426	3	3	5.20833	5.20833	2.08333	1.04167	2.08333	0	4.16667	1.04167	4.16667	3.125	5.20833	6.25	2.08333	2.08333	4.16667	1.04167	3.125	3.125	4.16667	1.04167	1.04167	4.16667	2.08333	4.16667	6.25	6.25	2.08333	6.25	4.16667	1.04167	0	2.08333	3.125	6.25	4.16667	2.08333	3.125	1.04167	3.125	2.08333	5.20833	0	2.08333	6.25	4.16667	2.08333	0
427	3	3	5.20833	4.16667	4.16667	4.16667	6.25	2.08333	7.29167	3.125	4.16667	4.16667	2.08333	1.04167	4.16667	5.20833	2.08333	5.20833	3.125	2.08333	3.125	4.16667	3.125	2.08333	3.125	4.16667	3.125	3.125	0	2.08333	3.125	5.20833	2.08333	5.20833	3.125	3.125	2.08333	1.04167	3.125	2.08333	4.16667	2.08333	8.33333	1.04167	4.16667	2.08333	0	7.29167	3.125
428	3	3	4.16667	8.33333	3.125	4.16667	5.20833	6.25	7.29167	1.04167	5.20833	2.08333	4.16667	2.08333	1.04167	6.25	3.125	5.20833	9.375	5.20833	2.08333	4.16667	6.25	2.08333	7.29167	2.08333	4.16667	4.16667	3.125	4.16667	2.08333	2.08333	3.125	4.16667	3.125	4.16667	6.25	2.08333	3.125	2.08333	1.04167	5.20833	2.08333	3.125	1.04167	3.125	0	3.125	5.20833
429	3	3	2.08333	4.16667	5.20833	1.04167	7.29167	2.08333	8.33333	6.25	3.125	5.20833	2.08333	6.25	5.20833	3.125	7.29167	3.125	6.25	4.16667	2.08333	2.08333	4.16667	3.125	4.16667	4.16667	5.20833	6.25	5.20833	5.20833	6.25	3.125	1.04167	2.08333	3.125	5.20833	4.16667	1.04167	2.08333	1.04167	0	2.08333	2.08333	4.16667	6.25	0	1.04167	0	2.08333
430	3	3	5.20833	3.125	3.125	6.25	1.04167	4.16667	5.20833	4.16667	2.08333	5.20833	6.25	4.16667	1.04167	3.125	3.125	4.16667	4.16667	4.16667	3.125	2.08333	3.125	4.16667	4.16667	2.08333	3.125	4.16667	5.20833	5.20833	4.16667	1.04167	1.04167	2.08333	1.04167	4.16667	2.08333	6.25	2.08333	3.125	1.04167	1.04167	2.08333	7.29167	2.08333	1.04167	3.125	2.08333	4.16667
431	3	3	4.16667	3.125	2.08333	1.04167	2.08333	1.04167	3.125	0	1.04167	1.04167	4.16667	5.20833	2.08333	4.16667	1.04167	2.08333	0	2.08333	1.04167	2.08333	3.125	2.08333	1.04167	4.16667	2.08333	7.29167	2.08333	4.16667	1.04167	1.04167	0	2.08333	2.08333	1.04167	1.04167	1.04167	2.08333	0	1.04167	5.20833	3.125	1.04167	2.08333	1.04167	1.04167	5.20833	0
432	3	3	13.5417	7.29167	7.29167	8.33333	11.4583	12.5	6.25	8.33333	7.29167	13.5417	11.4583	4.16667	10.4167	6.25	14.5833	8.33333	10.4167	5.20833	9.375	7.29167	8.33333	2.08333	9.375	9.375	10.4167	7.29167	11.4583	12.5	8.33333	10.4167	6.25	4.16667	12.5	10.4167	7.29167	10.4167	4.16667	9.375	11.4583	3.125	7.29167	9.375	6.25	11.4583	10.4167	11.4583	12.5
433	3	3	5.20833	5.20833	3.125	5.20833	1.04167	6.25	3.125	7.29167	3.125	8.33333	2.08333	8.33333	1.04167	3.125	5.20833	3.125	2.08333	3.125	9.375	7.29167	5.20833	9.375	5.20833	4.16667	2.08333	2.08333	2.08333	8.33333	3.125	4.16667	8.33333	1.04167	6.25	4.16667	5.20833	4.16667	4.16667	3.125	4.16667	1.04167	5.20833	4.16667	5.20833	3.125	5.20833	4.16667	5.20833
434	3	3	14.5833	16.6667	16.6667	8.33333	17.7083	12.5	19.7917	22.9167	15.625	15.625	14.5833	8.33333	10.4167	11.4583	17.7083	17.7083	8.33333	14.5833	14.5833	15.625	11.4583	18.75	10.4167	7.29167	11.4583	9.375	14.5833	17.7083	11.4583	11.4583	10.4167	16.6667	15.625	12.5	13.5417	11.4583	9.375	10.4167	11.4583	7.29167	15.625	10.4167	10.4167	11.4583	12.5	6.25	11.4583
435	3	4	0.869565	0.869565	0.869565	0	0	0.869565	0	1.73913	0.869565	0	0.869565	0	1.73913	0	0	1.73913	0	0	0.869565	0	0	0.869565	1.73913	0	0	0	0.869565	0	0	0.869565	1.73913	0	0.869565	0.869565	0	0.869565	0	0.869565	0.869565	0	2.6087	0	0.869565	0	0	0	0
436	3	4	0.869565	0.869565	1.73913	0	0.869565	2.6087	1.73913	0	0	0	0	1.73913	0	0	0	0	0.869565	0	2.6087	0.869565	0.869565	0	1.73913	0.869565	0	0.869565	2.6087	0.869565	0.869565	0	0.869565	0	0	1.73913	0	0.869565	0	0.869565	0	0	1.73913	0.869565	0.869565	0	0.869565	3.47826	1.73913
437	3	4	1.73913	0	0	0	0	0.869565	0	0	0	0	1.73913	0	0	0	1.73913	0	0	0	0.869565	0	0	0	0	0	1.73913	0	0.869565	0.869565	0	2.6087	0	0.869565	1.73913	0	0	0	0.869565	0	0	0	0	0	0	0.869565	0	0	0
438	3	4	0	0	0	0.869565	0	0.869565	0.869565	0	0	0	0	0	0	0	0	0	0	0	0	0	0	1.73913	0	0	0	0	0	0	0	0	1.73913	0	0	0.869565	0	0.869565	0	0.869565	0	1.73913	0	0	0	0	2.6087	0	0
439	3	4	3.47826	2.6087	3.47826	3.47826	4.34783	0.869565	0.869565	6.95652	1.73913	3.47826	4.34783	1.73913	4.34783	5.21739	4.34783	2.6087	1.73913	0.869565	1.73913	4.34783	4.34783	1.73913	0.869565	4.34783	4.34783	5.21739	2.6087	2.6087	1.73913	1.73913	6.95652	2.6087	1.73913	1.73913	1.73913	2.6087	0.869565	2.6087	4.34783	0.869565	4.34783	1.73913	1.73913	4.34783	0.869565	1.73913	3.47826
440	3	4	1.73913	1.73913	0.869565	6.08696	3.47826	0.869565	2.6087	2.6087	3.47826	0	2.6087	0.869565	3.47826	2.6087	3.47826	0.869565	2.6087	1.73913	2.6087	2.6087	0.869565	2.6087	2.6087	2.6087	1.73913	0.869565	0.869565	3.47826	1.73913	3.47826	0.869565	0.869565	2.6087	2.6087	2.6087	2.6087	2.6087	1.73913	4.34783	0.869565	0.869565	0.869565	0.869565	2.6087	0	1.73913	1.73913
441	3	4	4.34783	0.869565	4.34783	2.6087	0.869565	2.6087	1.73913	0.869565	0	0.869565	0.869565	2.6087	2.6087	0.869565	3.47826	1.73913	3.47826	1.73913	1.73913	0.869565	3.47826	1.73913	1.73913	0	4.34783	5.21739	2.6087	4.34783	7.82609	2.6087	1.73913	2.6087	1.73913	0.869565	3.47826	3.47826	0.869565	4.34783	2.6087	3.47826	5.21739	0	3.47826	0.869565	2.6087	0.869565	1.73913
442	3	4	5.21739	1.73913	3.47826	3.47826	3.47826	2.6087	6.95652	4.34783	5.21739	4.34783	2.6087	4.34783	3.47826	2.6087	8.69565	3.47826	1.73913	3.47826	3.47826	1.73913	6.95652	5.21739	3.47826	3.47826	2.6087	5.21739	4.34783	6.95652	3.47826	4.34783	6.08696	5.21739	4.34783	4.34783	6.08696	3.47826	3.47826	3.47826	0.869565	5.21739	2.6087	2.6087	4.34783	4.34783	2.6087	7.82609	0.869565
443	3	4	0.869565	0	3.47826	0	0.869565	0.869565	3.47826	1.73913	0.869565	1.73913	0	0.869565	1.73913	0	0.869565	0.869565	0.869565	1.73913	3.47826	0.869565	0.869565	0.869565	0	1.73913	0.869565	0	0	1.73913	1.73913	1.73913	0	2.6087	1.73913	0	0.869565	0.869565	1.73913	1.73913	1.73913	0.869565	0.869565	0.869565	0.869565	0.869565	0	0	0.869565
444	3	4	0.869565	1.73913	3.47826	4.34783	1.73913	1.73913	0.869565	1.73913	4.34783	3.47826	1.73913	2.6087	0.869565	0.869565	2.6087	2.6087	1.73913	5.21739	5.21739	1.73913	1.73913	3.47826	1.73913	1.73913	5.21739	4.34783	4.34783	4.34783	3.47826	3.47826	5.21739	1.73913	4.34783	3.47826	0.869565	3.47826	0	1.73913	2.6087	2.6087	5.21739	2.6087	5.21739	4.34783	0.869565	0	0
445	3	4	3.47826	3.47826	2.6087	1.73913	3.47826	3.47826	2.6087	2.6087	1.73913	5.21739	2.6087	1.73913	2.6087	4.34783	5.21739	3.47826	1.73913	2.6087	0	1.73913	2.6087	1.73913	5.21739	1.73913	1.73913	2.6087	1.73913	3.47826	0.869565	3.47826	3.47826	3.47826	4.34783	2.6087	0.869565	2.6087	3.47826	4.34783	2.6087	2.6087	2.6087	2.6087	0.869565	1.73913	1.73913	4.34783	2.6087
446	3	4	3.47826	8.69565	3.47826	5.21739	6.08696	1.73913	3.47826	2.6087	7.82609	3.47826	7.82609	6.08696	8.69565	2.6087	2.6087	6.95652	5.21739	3.47826	4.34783	2.6087	6.95652	8.69565	1.73913	7.82609	1.73913	4.34783	6.08696	3.47826	5.21739	6.08696	6.08696	5.21739	4.34783	7.82609	7.82609	6.95652	6.08696	2.6087	3.47826	6.08696	2.6087	7.82609	4.34783	2.6087	4.34783	6.08696	4.34783
447	3	4	6.08696	6.08696	3.47826	5.21739	2.6087	4.34783	2.6087	6.95652	5.21739	6.95652	5.21739	7.82609	6.08696	6.08696	4.34783	1.73913	5.21739	3.47826	0.869565	3.47826	4.34783	3.47826	0.869565	1.73913	4.34783	3.47826	3.47826	3.47826	2.6087	2.6087	2.6087	3.47826	4.34783	4.34783	2.6087	3.47826	4.34783	0	2.6087	2.6087	0.869565	4.34783	4.34783	3.47826	3.47826	2.6087	3.47826
448	3	4	0.869565	3.47826	1.73913	0	2.6087	2.6087	2.6087	0.869565	1.73913	2.6087	0	3.47826	2.6087	0.869565	0	2.6087	0	0.869565	0.869565	0.869565	0	0.869565	1.73913	0.869565	0.869565	1.73913	0	1.73913	1.73913	0.869565	0	0.869565	0	0.869565	0	0	0.869565	0.869565	0	0	0	0	0	0.869565	0.869565	0	0.869565
449	3	4	2.6087	1.73913	2.6087	2.6087	0.869565	0.869565	2.6087	2.6087	0.869565	0.869565	0.869565	0.869565	1.73913	0	0.869565	1.73913	2.6087	1.73913	0.869565	0	0.869565	1.73913	1.73913	0	1.73913	0	2.6087	0.869565	0	0	2.6087	0	3.47826	3.47826	1.73913	0	0.869565	0	0	0.869565	1.73913	0.869565	1.73913	2.6087	0	0.869565	0.869565
450	3	4	0.869565	2.6087	6.08696	2.6087	0.869565	0.869565	1.73913	1.73913	1.73913	2.6087	4.34783	0	1.73913	0.869565	6.08696	0.869565	2.6087	1.73913	2.6087	1.73913	1.73913	1.73913	1.73913	2.6087	3.47826	0	0	0.869565	3.47826	0.869565	2.6087	2.6087	5.21739	1.73913	0	0.869565	1.73913	5.21739	1.73913	2.6087	4.34783	1.73913	1.73913	0	1.73913	2.6087	0.869565
451	3	4	6.08696	5.21739	2.6087	3.47826	2.6087	4.34783	3.47826	4.34783	1.73913	1.73913	0.869565	1.73913	6.08696	1.73913	2.6087	5.21739	4.34783	1.73913	0.869565	1.73913	2.6087	0.869565	0	4.34783	5.21739	1.73913	6.95652	4.34783	3.47826	3.47826	5.21739	0.869565	2.6087	2.6087	3.47826	1.73913	3.47826	1.73913	1.73913	4.34783	4.34783	1.73913	0.869565	0	5.21739	2.6087	2.6087
452	3	4	1.73913	3.47826	1.73913	2.6087	1.73913	2.6087	3.47826	4.34783	3.47826	1.73913	3.47826	0	1.73913	2.6087	4.34783	1.73913	2.6087	4.34783	2.6087	3.47826	1.73913	3.47826	2.6087	1.73913	5.21739	2.6087	0.869565	3.47826	0.869565	2.6087	3.47826	2.6087	0.869565	5.21739	2.6087	0	2.6087	0.869565	1.73913	1.73913	0	1.73913	0.869565	0	0.869565	1.73913	0
453	3	4	6.95652	6.95652	6.08696	6.08696	5.21739	6.08696	3.47826	2.6087	4.34783	5.21739	3.47826	5.21739	4.34783	4.34783	6.08696	4.34783	5.21739	3.47826	6.08696	6.08696	4.34783	5.21739	6.08696	4.34783	2.6087	5.21739	7.82609	7.82609	5.21739	4.34783	3.47826	5.21739	1.73913	5.21739	6.08696	4.34783	4.34783	7.82609	4.34783	1.73913	4.34783	5.21739	4.34783	4.34783	4.34783	1.73913	1.73913
454	3	4	7.82609	6.08696	6.95652	9.56522	6.95652	4.34783	6.95652	6.95652	11.3043	9.56522	8.69565	9.56522	6.95652	5.21739	9.56522	9.56522	3.47826	3.47826	13.913	3.47826	9.56522	8.69565	10.4348	5.21739	4.34783	8.69565	16.5217	9.56522	6.95652	10.4348	7.82609	8.69565	9.56522	6.95652	8.69565	2.6087	6.95652	6.95652	8.69565	6.95652	7.82609	11.3043	4.34783	4.34783	4.34783	5.21739	6.95652
455	3	4	6.08696	6.08696	8.69565	10.4348	4.34783	9.56522	8.69565	5.21739	10.4348	9.56522	7.82609	7.82609	5.21739	3.47826	5.21739	4.34783	7.82609	4.34783	5.21739	6.95652	9.56522	9.56522	6.08696	6.95652	3.47826	5.21739	6.08696	7.82609	3.47826	7.82609	6.08696	7.82609	6.08696	12.1739	5.21739	3.47826	2.6087	5.21739	8.69565	6.08696	3.47826	6.08696	0.869565	4.34783	4.34783	2.6087	1.73913
456	3	4	6.95652	12.1739	12.1739	12.1739	14.7826	13.0435	13.0435	11.3043	16.5217	12.1739	6.95652	10.4348	10.4348	13.913	10.4348	9.56522	12.1739	13.0435	10.4348	12.1739	11.3043	13.0435	6.08696	7.82609	9.56522	10.4348	11.3043	11.3043	13.0435	3.47826	8.69565	13.0435	6.08696	10.4348	7.82609	11.3043	8.69565	8.69565	5.21739	4.34783	7.82609	4.34783	6.08696	5.21739	8.69565	4.34783	6.08696
457	3	4	8.69565	7.82609	0	12.1739	6.08696	1.73913	3.47826	6.08696	6.95652	7.82609	6.08696	3.47826	1.73913	6.08696	4.34783	6.08696	5.21739	4.34783	5.21739	4.34783	6.08696	8.69565	3.47826	2.6087	3.47826	4.34783	3.47826	8.69565	4.34783	5.21739	4.34783	4.34783	5.21739	7.82609	0.869565	3.47826	4.34783	5.21739	6.95652	3.47826	0.869565	3.47826	2.6087	4.34783	1.73913	3.47826	3.47826
458	3	4	6.08696	6.08696	6.95652	6.95652	4.34783	5.21739	5.21739	2.6087	7.82609	6.08696	8.69565	4.34783	4.34783	0.869565	7.82609	6.08696	6.08696	4.34783	8.69565	5.21739	2.6087	6.08696	7.82609	5.21739	6.08696	7.82609	6.08696	9.56522	4.34783	5.21739	6.08696	6.95652	6.95652	4.34783	4.34783	3.47826	6.08696	5.21739	4.34783	5.21739	2.6087	4.34783	6.95652	2.6087	7.82609	4.34783	1.73913
459	3	4	13.0435	13.0435	3.47826	8.69565	13.0435	4.34783	13.0435	7.82609	6.95652	10.4348	6.95652	9.56522	6.08696	7.82609	7.82609	8.69565	3.47826	4.34783	7.82609	13.0435	3.47826	7.82609	4.34783	6.95652	6.08696	7.82609	5.21739	7.82609	5.21739	8.69565	6.95652	10.4348	1.73913	5.21739	7.82609	5.21739	2.6087	4.34783	4.34783	3.47826	1.73913	6.08696	6.08696	6.95652	1.73913	6.08696	5.21739
460	3	4	27.8261	22.6087	20.8696	24.3478	26.087	24.3478	16.5217	23.4783	22.6087	20.8696	20	23.4783	21.7391	25.2174	16.5217	20	30.4348	20.8696	15.6522	21.7391	15.6522	20	14.7826	24.3478	20.8696	14.7826	22.6087	20.8696	19.1304	14.7826	13.913	15.6522	17.3913	14.7826	15.6522	14.7826	16.5217	16.5217	13.913	7.82609	13.0435	11.3043	14.7826	9.56522	12.1739	8.69565	8.69565
461	3	5	0.840336	1.68067	1.68067	0.840336	0	0.840336	0.840336	0	0.840336	0	0.840336	0.840336	0.840336	0	0	0.840336	0	2.52101	0	0.840336	1.68067	0	1.68067	0.840336	0.840336	0	2.52101	0.840336	0.840336	0	0.840336	0	0.840336	0.840336	0	0.840336	0	0	0.840336	0	0	0	0.840336	0	0	0	0.840336
462	3	5	2.52101	1.68067	0	0.840336	0.840336	2.52101	0	0.840336	0.840336	0	0.840336	1.68067	1.68067	0.840336	2.52101	0	2.52101	0.840336	0.840336	0.840336	0.840336	1.68067	0	1.68067	2.52101	2.52101	0	0.840336	0.840336	1.68067	0	0	1.68067	2.52101	4.20168	0	0.840336	1.68067	1.68067	0.840336	3.36134	0.840336	2.52101	0.840336	0	2.52101	3.36134
463	3	5	0	1.68067	1.68067	1.68067	0.840336	0	0	0	0	0.840336	0	0.840336	0.840336	1.68067	0	0.840336	0.840336	0.840336	0.840336	0	0	0.840336	0	0	0.840336	0.840336	0	0	0	0	0	0.840336	0.840336	0.840336	0	0	0	0	0	0	0	0.840336	0.840336	0	0.840336	0	0.840336
464	3	5	2.52101	1.68067	1.68067	1.68067	0	3.36134	0	1.68067	0.840336	0.840336	1.68067	0.840336	0	2.52101	1.68067	0	3.36134	1.68067	0.840336	5.04202	0.840336	2.52101	1.68067	2.52101	1.68067	3.36134	1.68067	5.88235	0.840336	0	0	3.36134	0.840336	0.840336	0	0	1.68067	0	0.840336	0.840336	0.840336	2.52101	0.840336	0.840336	0.840336	1.68067	0
465	3	5	2.52101	2.52101	6.72269	4.20168	2.52101	6.72269	2.52101	2.52101	2.52101	0.840336	4.20168	3.36134	1.68067	5.04202	2.52101	5.04202	1.68067	5.04202	1.68067	5.88235	2.52101	0.840336	6.72269	3.36134	1.68067	5.04202	3.36134	1.68067	0.840336	0.840336	3.36134	1.68067	1.68067	2.52101	1.68067	4.20168	1.68067	1.68067	1.68067	0.840336	1.68067	2.52101	2.52101	0	1.68067	4.20168	2.52101
466	3	5	2.52101	3.36134	2.52101	2.52101	4.20168	1.68067	2.52101	2.52101	2.52101	4.20168	1.68067	1.68067	3.36134	5.88235	4.20168	2.52101	5.88235	2.52101	0	0.840336	3.36134	1.68067	3.36134	2.52101	4.20168	1.68067	1.68067	2.52101	0.840336	3.36134	2.52101	4.20168	5.04202	2.52101	1.68067	1.68067	2.52101	0	3.36134	2.52101	1.68067	2.52101	2.52101	2.52101	1.68067	2.52101	2.52101
467	3	5	0	1.68067	0.840336	0	0.840336	0.840336	0	0	0.840336	0	0	0	0	0	0.840336	0.840336	0.840336	1.68067	0.840336	0	1.68067	0.840336	1.68067	0	0	2.52101	1.68067	0	1.68067	1.68067	1.68067	0.840336	0	0	0.840336	0.840336	0	0	1.68067	0	0	0	0	0.840336	0	0	0
468	3	5	4.20168	2.52101	5.04202	2.52101	3.36134	3.36134	2.52101	4.20168	1.68067	9.2437	2.52101	1.68067	6.72269	5.88235	5.04202	4.20168	7.56303	3.36134	6.72269	3.36134	6.72269	4.20168	4.20168	5.88235	2.52101	2.52101	2.52101	8.40336	4.20168	4.20168	2.52101	6.72269	5.88235	4.20168	1.68067	2.52101	5.04202	3.36134	6.72269	4.20168	2.52101	2.52101	6.72269	3.36134	4.20168	3.36134	5.88235
469	3	5	7.56303	0.840336	2.52101	2.52101	0.840336	4.20168	1.68067	1.68067	3.36134	3.36134	1.68067	1.68067	0.840336	0	1.68067	0.840336	4.20168	1.68067	1.68067	0.840336	3.36134	0.840336	1.68067	0.840336	0.840336	3.36134	1.68067	1.68067	2.52101	1.68067	0.840336	0	0.840336	3.36134	0.840336	3.36134	2.52101	0.840336	0.840336	0.840336	2.52101	1.68067	0.840336	0.840336	2.52101	0.840336	1.68067
470	3	5	1.68067	0	1.68067	2.52101	2.52101	1.68067	0.840336	0.840336	1.68067	4.20168	4.20168	4.20168	5.88235	6.72269	0.840336	0.840336	3.36134	0.840336	2.52101	1.68067	1.68067	1.68067	2.52101	4.20168	1.68067	0.840336	4.20168	3.36134	5.88235	1.68067	0	0.840336	6.72269	0	1.68067	1.68067	2.52101	2.52101	2.52101	3.36134	2.52101	2.52101	1.68067	0.840336	0.840336	1.68067	1.68067
471	3	5	3.36134	4.20168	2.52101	5.04202	0.840336	8.40336	1.68067	9.2437	3.36134	2.52101	2.52101	0	1.68067	2.52101	4.20168	5.88235	2.52101	5.88235	2.52101	2.52101	5.04202	3.36134	1.68067	5.88235	5.04202	5.04202	1.68067	3.36134	5.04202	2.52101	2.52101	3.36134	0.840336	1.68067	5.04202	2.52101	5.04202	3.36134	1.68067	3.36134	1.68067	1.68067	3.36134	1.68067	2.52101	2.52101	5.88235
472	3	5	1.68067	9.2437	2.52101	2.52101	3.36134	5.04202	3.36134	5.04202	2.52101	5.04202	3.36134	2.52101	4.20168	2.52101	5.88235	3.36134	1.68067	4.20168	1.68067	2.52101	3.36134	2.52101	2.52101	1.68067	4.20168	2.52101	1.68067	1.68067	2.52101	1.68067	0	1.68067	1.68067	2.52101	2.52101	0	1.68067	1.68067	0.840336	2.52101	0.840336	1.68067	2.52101	0.840336	0	2.52101	0.840336
473	3	5	5.88235	3.36134	2.52101	5.04202	5.04202	2.52101	5.04202	3.36134	6.72269	2.52101	3.36134	7.56303	9.2437	0.840336	8.40336	5.04202	8.40336	5.04202	0.840336	6.72269	2.52101	5.88235	3.36134	1.68067	6.72269	7.56303	5.04202	3.36134	1.68067	5.88235	5.04202	3.36134	5.04202	5.88235	5.04202	5.04202	3.36134	5.88235	2.52101	5.88235	3.36134	2.52101	2.52101	4.20168	1.68067	1.68067	1.68067
474	3	5	4.20168	2.52101	3.36134	0.840336	3.36134	6.72269	3.36134	1.68067	0.840336	0.840336	0.840336	3.36134	1.68067	4.20168	3.36134	2.52101	0.840336	4.20168	1.68067	0	3.36134	6.72269	0.840336	3.36134	3.36134	3.36134	5.04202	2.52101	3.36134	0.840336	0	2.52101	2.52101	0.840336	0.840336	0.840336	1.68067	2.52101	1.68067	5.88235	0.840336	1.68067	3.36134	1.68067	2.52101	0.840336	0.840336
475	3	5	0.840336	0.840336	0.840336	2.52101	1.68067	1.68067	0.840336	4.20168	0	1.68067	3.36134	3.36134	2.52101	1.68067	0.840336	1.68067	0.840336	0.840336	1.68067	1.68067	2.52101	2.52101	0.840336	0.840336	1.68067	0	0.840336	2.52101	1.68067	1.68067	1.68067	1.68067	0.840336	1.68067	0.840336	0	4.20168	0.840336	1.68067	1.68067	1.68067	1.68067	2.52101	2.52101	0.840336	0.840336	0.840336
476	3	5	3.36134	3.36134	4.20168	2.52101	3.36134	1.68067	0.840336	3.36134	6.72269	2.52101	5.04202	0.840336	2.52101	1.68067	3.36134	3.36134	1.68067	3.36134	5.88235	2.52101	0.840336	0.840336	4.20168	4.20168	0.840336	3.36134	4.20168	4.20168	3.36134	2.52101	0	2.52101	1.68067	1.68067	0.840336	1.68067	1.68067	2.52101	0.840336	3.36134	0	0	0.840336	1.68067	0.840336	1.68067	4.20168
477	3	5	1.68067	1.68067	3.36134	4.20168	4.20168	1.68067	5.04202	4.20168	6.72269	4.20168	1.68067	2.52101	5.88235	2.52101	5.04202	0.840336	5.04202	2.52101	2.52101	4.20168	3.36134	4.20168	0.840336	5.04202	5.04202	3.36134	0	0.840336	2.52101	4.20168	1.68067	1.68067	3.36134	2.52101	2.52101	1.68067	1.68067	3.36134	0.840336	2.52101	0.840336	2.52101	2.52101	0.840336	3.36134	0.840336	0.840336
478	3	5	3.36134	5.04202	6.72269	1.68067	3.36134	5.88235	5.04202	5.04202	6.72269	5.88235	5.88235	4.20168	3.36134	5.88235	4.20168	5.04202	7.56303	5.04202	6.72269	4.20168	5.04202	5.04202	8.40336	8.40336	3.36134	0.840336	7.56303	5.88235	7.56303	8.40336	6.72269	5.04202	5.04202	4.20168	5.88235	6.72269	5.04202	6.72269	3.36134	5.04202	2.52101	2.52101	6.72269	5.88235	4.20168	5.04202	5.04202
479	3	5	9.2437	5.04202	13.4454	5.88235	10.084	5.04202	9.2437	5.88235	6.72269	7.56303	11.7647	7.56303	8.40336	5.04202	5.88235	6.72269	11.7647	7.56303	6.72269	5.04202	5.04202	8.40336	13.4454	10.084	5.04202	4.20168	5.04202	5.88235	8.40336	9.2437	3.36134	4.20168	5.04202	7.56303	5.04202	7.56303	5.88235	4.20168	5.04202	6.72269	4.20168	3.36134	6.72269	0.840336	5.04202	5.04202	4.20168
480	3	5	4.20168	5.04202	6.72269	4.20168	6.72269	5.04202	5.04202	8.40336	7.56303	3.36134	1.68067	6.72269	5.04202	2.52101	6.72269	2.52101	5.88235	4.20168	7.56303	10.084	6.72269	2.52101	3.36134	2.52101	2.52101	5.04202	3.36134	5.88235	4.20168	6.72269	4.20168	3.36134	1.68067	5.88235	3.36134	7.56303	5.04202	5.04202	3.36134	4.20168	3.36134	0.840336	5.04202	3.36134	5.88235	4.20168	5.88235
481	3	5	6.72269	4.20168	7.56303	5.88235	2.52101	5.04202	5.04202	7.56303	4.20168	6.72269	5.04202	5.04202	5.88235	5.04202	4.20168	8.40336	6.72269	7.56303	4.20168	7.56303	6.72269	4.20168	6.72269	10.084	6.72269	3.36134	5.04202	6.72269	9.2437	7.56303	5.04202	5.04202	4.20168	5.04202	5.04202	3.36134	10.084	5.04202	3.36134	6.72269	2.52101	5.04202	3.36134	2.52101	2.52101	2.52101	5.04202
482	3	6	11.2069	8.62069	11.2069	10.3448	10.3448	14.6552	11.2069	13.7931	10.3448	11.2069	18.1034	11.2069	20.6897	12.069	7.75862	12.069	10.3448	7.75862	11.2069	8.62069	6.03448	8.62069	6.89655	6.03448	6.03448	8.62069	18.1034	14.6552	8.62069	12.069	9.48276	5.17241	6.03448	12.069	4.31034	9.48276	6.89655	5.17241	9.48276	6.03448	9.48276	6.89655	6.89655	9.48276	7.75862	4.31034	5.17241
483	3	6	2.58621	0.862069	1.72414	0	1.72414	0.862069	0.862069	0.862069	0.862069	0.862069	0	0.862069	0	0	0	0.862069	0	0	0	0	0	0	0	0	0.862069	0	0	1.72414	0.862069	2.58621	1.72414	0.862069	0.862069	0.862069	0.862069	0	0.862069	0	1.72414	0.862069	0.862069	0	0.862069	0.862069	2.58621	0	2.58621
484	3	6	2.58621	4.31034	3.44828	2.58621	2.58621	1.72414	0.862069	5.17241	2.58621	3.44828	1.72414	2.58621	0.862069	2.58621	3.44828	1.72414	6.89655	1.72414	5.17241	1.72414	5.17241	1.72414	3.44828	5.17241	0.862069	2.58621	1.72414	0.862069	6.03448	3.44828	4.31034	0.862069	5.17241	2.58621	3.44828	3.44828	1.72414	3.44828	0.862069	2.58621	2.58621	0	3.44828	0.862069	4.31034	2.58621	0.862069
485	3	6	0	0.862069	0.862069	0	0	0.862069	2.58621	0	0.862069	0	0.862069	0.862069	0.862069	2.58621	0	1.72414	0.862069	0.862069	0.862069	0.862069	0	0	0.862069	1.72414	2.58621	1.72414	0	1.72414	0	0.862069	0	0	1.72414	1.72414	0	0	0.862069	0	0	0	1.72414	0.862069	1.72414	0.862069	1.72414	0.862069	0.862069
486	3	6	2.58621	9.48276	6.03448	4.31034	6.89655	6.89655	12.069	8.62069	6.89655	6.89655	7.75862	1.72414	6.03448	7.75862	5.17241	6.03448	6.03448	5.17241	6.89655	4.31034	5.17241	4.31034	3.44828	4.31034	7.75862	3.44828	6.03448	6.89655	8.62069	6.03448	7.75862	6.03448	6.89655	7.75862	5.17241	6.89655	9.48276	3.44828	6.89655	1.72414	4.31034	5.17241	4.31034	3.44828	8.62069	0.862069	6.03448
487	3	6	6.03448	2.58621	1.72414	2.58621	2.58621	0.862069	1.72414	0.862069	4.31034	0	1.72414	0	3.44828	2.58621	1.72414	1.72414	4.31034	0.862069	2.58621	1.72414	4.31034	6.89655	0.862069	1.72414	0	1.72414	2.58621	3.44828	0.862069	1.72414	4.31034	1.72414	1.72414	0.862069	1.72414	1.72414	0.862069	0.862069	2.58621	0	0.862069	0.862069	2.58621	0.862069	0	2.58621	1.72414
488	3	6	2.58621	0	1.72414	1.72414	0.862069	3.44828	2.58621	2.58621	3.44828	3.44828	0.862069	1.72414	4.31034	2.58621	2.58621	2.58621	1.72414	0.862069	2.58621	1.72414	4.31034	3.44828	1.72414	0	2.58621	4.31034	4.31034	0.862069	3.44828	4.31034	1.72414	3.44828	3.44828	2.58621	2.58621	2.58621	2.58621	2.58621	0	0.862069	1.72414	0.862069	4.31034	0	1.72414	2.58621	0
489	3	6	1.72414	0.862069	0.862069	2.58621	0.862069	3.44828	1.72414	1.72414	1.72414	2.58621	2.58621	0	0	3.44828	1.72414	1.72414	0	0.862069	0.862069	0.862069	3.44828	0.862069	0	1.72414	1.72414	0	0	0.862069	0	0.862069	0	1.72414	0	0.862069	1.72414	0	0.862069	1.72414	0.862069	0.862069	0	0.862069	0.862069	0	0.862069	0	0
490	3	6	0	3.44828	4.31034	4.31034	3.44828	0.862069	1.72414	0.862069	6.03448	0.862069	1.72414	3.44828	2.58621	0.862069	1.72414	0	4.31034	0.862069	0	1.72414	1.72414	0.862069	1.72414	2.58621	2.58621	6.03448	0	1.72414	0.862069	0.862069	1.72414	0.862069	2.58621	0	1.72414	3.44828	0.862069	1.72414	4.31034	0	0.862069	2.58621	0.862069	0.862069	0.862069	0	0.862069
491	3	6	4.31034	2.58621	4.31034	2.58621	3.44828	6.03448	6.03448	2.58621	3.44828	5.17241	1.72414	8.62069	4.31034	3.44828	1.72414	4.31034	4.31034	2.58621	5.17241	6.89655	6.89655	5.17241	3.44828	6.89655	2.58621	2.58621	6.89655	2.58621	6.03448	2.58621	6.89655	3.44828	6.03448	4.31034	1.72414	0.862069	1.72414	4.31034	5.17241	6.03448	0.862069	2.58621	0.862069	2.58621	1.72414	0.862069	2.58621
492	3	6	1.72414	0.862069	3.44828	2.58621	0.862069	1.72414	0.862069	1.72414	1.72414	1.72414	1.72414	5.17241	1.72414	4.31034	1.72414	4.31034	3.44828	2.58621	1.72414	3.44828	3.44828	2.58621	4.31034	4.31034	2.58621	0.862069	1.72414	3.44828	2.58621	3.44828	2.58621	3.44828	1.72414	1.72414	1.72414	1.72414	0.862069	3.44828	0.862069	6.89655	2.58621	3.44828	0.862069	2.58621	2.58621	4.31034	0
493	3	6	3.44828	1.72414	2.58621	2.58621	1.72414	2.58621	1.72414	3.44828	0.862069	2.58621	1.72414	1.72414	0	0.862069	2.58621	3.44828	0.862069	1.72414	0.862069	1.72414	6.03448	0	1.72414	1.72414	0.862069	1.72414	1.72414	1.72414	1.72414	2.58621	1.72414	2.58621	0	2.58621	2.58621	0.862069	3.44828	2.58621	0.862069	0.862069	1.72414	3.44828	2.58621	1.72414	0	1.72414	2.58621
494	3	6	6.89655	6.89655	4.31034	4.31034	1.72414	4.31034	4.31034	6.89655	6.03448	2.58621	6.03448	5.17241	3.44828	2.58621	8.62069	4.31034	1.72414	4.31034	6.03448	6.89655	5.17241	4.31034	6.03448	2.58621	6.03448	7.75862	0.862069	9.48276	4.31034	6.89655	4.31034	5.17241	6.89655	2.58621	3.44828	6.03448	4.31034	5.17241	5.17241	4.31034	0.862069	6.03448	4.31034	3.44828	4.31034	4.31034	4.31034
495	3	6	6.03448	14.6552	8.62069	12.069	12.069	8.62069	6.03448	10.3448	12.069	12.931	7.75862	10.3448	10.3448	7.75862	7.75862	13.7931	6.89655	10.3448	13.7931	12.069	8.62069	9.48276	7.75862	12.069	7.75862	6.03448	10.3448	12.069	8.62069	10.3448	7.75862	11.2069	10.3448	10.3448	6.03448	7.75862	7.75862	8.62069	5.17241	6.89655	7.75862	6.89655	9.48276	7.75862	6.89655	0.862069	4.31034
496	3	6	0	4.31034	2.58621	0	3.44828	0.862069	1.72414	1.72414	2.58621	1.72414	3.44828	2.58621	1.72414	3.44828	1.72414	0	1.72414	1.72414	1.72414	1.72414	0.862069	1.72414	3.44828	2.58621	2.58621	2.58621	1.72414	1.72414	2.58621	1.72414	0.862069	0	3.44828	2.58621	0	0	0.862069	2.58621	1.72414	0	3.44828	2.58621	0	0.862069	1.72414	0.862069	2.58621
497	3	6	5.17241	4.31034	6.89655	6.89655	6.89655	4.31034	3.44828	6.03448	6.89655	1.72414	6.03448	5.17241	6.89655	4.31034	6.03448	5.17241	1.72414	0.862069	1.72414	3.44828	1.72414	1.72414	2.58621	3.44828	1.72414	6.03448	2.58621	2.58621	6.89655	1.72414	4.31034	0	0.862069	2.58621	0.862069	0.862069	0.862069	0.862069	3.44828	1.72414	0.862069	0.862069	1.72414	1.72414	1.72414	1.72414	1.72414
498	3	6	2.58621	9.48276	9.48276	7.75862	6.03448	4.31034	4.31034	6.03448	6.03448	5.17241	8.62069	7.75862	4.31034	6.03448	7.75862	4.31034	2.58621	7.75862	5.17241	4.31034	4.31034	7.75862	3.44828	2.58621	2.58621	4.31034	3.44828	6.03448	6.03448	3.44828	5.17241	3.44828	1.72414	0	3.44828	2.58621	2.58621	4.31034	1.72414	4.31034	1.72414	2.58621	1.72414	0	0.862069	0.862069	1.72414
499	3	6	8.62069	8.62069	7.75862	3.44828	8.62069	6.89655	5.17241	8.62069	4.31034	5.17241	6.89655	3.44828	10.3448	5.17241	6.89655	6.03448	6.03448	4.31034	5.17241	7.75862	7.75862	5.17241	10.3448	5.17241	6.03448	4.31034	4.31034	2.58621	1.72414	6.89655	4.31034	4.31034	5.17241	6.89655	5.17241	4.31034	6.03448	8.62069	6.03448	6.03448	6.03448	4.31034	4.31034	3.44828	1.72414	3.44828	2.58621
500	3	6	3.44828	5.17241	8.62069	5.17241	6.89655	4.31034	8.62069	6.03448	3.44828	5.17241	4.31034	5.17241	5.17241	4.31034	3.44828	3.44828	5.17241	6.89655	5.17241	2.58621	7.75862	2.58621	2.58621	2.58621	4.31034	6.89655	0.862069	2.58621	0.862069	3.44828	1.72414	3.44828	2.58621	0	1.72414	0.862069	3.44828	2.58621	1.72414	0.862069	0.862069	0	0.862069	0.862069	1.72414	0	1.72414
501	3	6	6.03448	4.31034	4.31034	12.069	2.58621	6.03448	2.58621	2.58621	4.31034	6.03448	1.72414	3.44828	1.72414	4.31034	5.17241	4.31034	6.89655	4.31034	3.44828	3.44828	4.31034	5.17241	3.44828	6.89655	3.44828	3.44828	5.17241	4.31034	0.862069	3.44828	5.17241	3.44828	4.31034	5.17241	1.72414	2.58621	1.72414	1.72414	3.44828	1.72414	6.89655	1.72414	2.58621	4.31034	6.03448	3.44828	2.58621
502	3	6	4.31034	1.72414	6.89655	1.72414	4.31034	4.31034	0.862069	1.72414	3.44828	2.58621	5.17241	2.58621	3.44828	4.31034	6.03448	3.44828	3.44828	6.89655	1.72414	5.17241	5.17241	3.44828	3.44828	3.44828	1.72414	4.31034	2.58621	2.58621	2.58621	3.44828	1.72414	2.58621	4.31034	2.58621	2.58621	0.862069	0.862069	2.58621	5.17241	1.72414	4.31034	4.31034	1.72414	1.72414	2.58621	4.31034	1.72414
503	3	6	12.069	8.62069	8.62069	8.62069	5.17241	10.3448	11.2069	7.75862	2.58621	7.75862	13.7931	0.862069	5.17241	8.62069	10.3448	9.48276	9.48276	9.48276	7.75862	6.89655	5.17241	11.2069	6.03448	7.75862	4.31034	2.58621	2.58621	9.48276	4.31034	7.75862	8.62069	6.89655	3.44828	6.03448	6.03448	4.31034	2.58621	2.58621	2.58621	3.44828	3.44828	7.75862	3.44828	3.44828	5.17241	5.17241	5.17241
504	3	6	7.75862	7.75862	6.89655	4.31034	6.89655	6.03448	8.62069	5.17241	5.17241	8.62069	2.58621	6.89655	2.58621	6.89655	7.75862	5.17241	4.31034	5.17241	12.069	8.62069	6.03448	11.2069	5.17241	5.17241	8.62069	9.48276	3.44828	6.03448	4.31034	4.31034	5.17241	1.72414	6.89655	2.58621	6.89655	0	5.17241	3.44828	3.44828	3.44828	4.31034	0	1.72414	2.58621	4.31034	6.03448	5.17241
505	3	6	7.75862	9.48276	7.75862	9.48276	9.48276	5.17241	12.069	12.069	8.62069	7.75862	5.17241	6.03448	10.3448	10.3448	6.89655	3.44828	3.44828	10.3448	6.89655	10.3448	6.89655	11.2069	4.31034	11.2069	3.44828	7.75862	13.7931	11.2069	3.44828	6.89655	10.3448	5.17241	4.31034	7.75862	6.03448	6.89655	7.75862	7.75862	7.75862	3.44828	7.75862	7.75862	6.89655	6.89655	2.58621	6.89655	5.17241
506	3	6	5.17241	5.17241	6.89655	5.17241	7.75862	1.72414	3.44828	3.44828	5.17241	0	2.58621	2.58621	3.44828	0.862069	1.72414	1.72414	2.58621	3.44828	0.862069	1.72414	2.58621	2.58621	2.58621	0.862069	6.03448	0.862069	2.58621	2.58621	2.58621	2.58621	2.58621	2.58621	2.58621	0.862069	1.72414	0	1.72414	0	0	3.44828	0.862069	0.862069	0.862069	0.862069	0	0	1.72414
507	3	6	6.03448	12.931	9.48276	6.89655	6.89655	6.03448	4.31034	8.62069	3.44828	9.48276	4.31034	4.31034	6.89655	6.03448	10.3448	4.31034	6.89655	6.03448	5.17241	6.03448	5.17241	9.48276	6.89655	7.75862	6.03448	9.48276	3.44828	3.44828	7.75862	6.03448	10.3448	2.58621	2.58621	6.89655	3.44828	5.17241	3.44828	1.72414	8.62069	4.31034	2.58621	4.31034	3.44828	3.44828	3.44828	1.72414	5.17241
508	3	7	1.72414	0	1.72414	0.862069	0.862069	2.58621	1.72414	0.862069	0	0	0.862069	0.862069	0.862069	0.862069	1.72414	1.72414	0.862069	1.72414	0	1.72414	0.862069	0.862069	1.72414	0	0	0	0.862069	1.72414	0	1.72414	0	0.862069	0.862069	1.72414	1.72414	0.862069	0	0.862069	1.72414	0	0.862069	0.862069	0	0.862069	0.862069	1.72414	1.72414
509	3	7	0.862069	1.72414	0.862069	0.862069	1.72414	0.862069	0.862069	0	3.44828	0.862069	2.58621	0.862069	2.58621	0	0.862069	0.862069	0.862069	6.89655	0.862069	0.862069	2.58621	4.31034	1.72414	0	3.44828	0.862069	0.862069	0	0.862069	1.72414	0.862069	0	2.58621	1.72414	0.862069	2.58621	1.72414	1.72414	0.862069	1.72414	0.862069	0	0	1.72414	0.862069	1.72414	0
510	3	7	0.862069	0.862069	1.72414	0	2.58621	2.58621	3.44828	2.58621	0.862069	1.72414	2.58621	1.72414	1.72414	1.72414	0.862069	2.58621	0.862069	0	1.72414	1.72414	0.862069	4.31034	4.31034	1.72414	0	0.862069	3.44828	1.72414	2.58621	1.72414	2.58621	3.44828	1.72414	4.31034	0.862069	1.72414	0.862069	1.72414	3.44828	0.862069	3.44828	2.58621	0	2.58621	0	0.862069	0.862069
511	3	7	2.58621	0.862069	0	3.44828	4.31034	2.58621	0.862069	1.72414	4.31034	1.72414	1.72414	1.72414	0.862069	1.72414	2.58621	3.44828	2.58621	1.72414	3.44828	0.862069	0.862069	4.31034	1.72414	1.72414	1.72414	0	0.862069	6.03448	1.72414	1.72414	1.72414	1.72414	3.44828	2.58621	2.58621	4.31034	2.58621	2.58621	2.58621	3.44828	2.58621	1.72414	0.862069	1.72414	1.72414	2.58621	2.58621
512	3	7	4.31034	0.862069	0.862069	2.58621	2.58621	1.72414	0.862069	0	0.862069	0.862069	1.72414	0	3.44828	1.72414	3.44828	0.862069	0.862069	1.72414	0.862069	0.862069	0.862069	0.862069	1.72414	0.862069	3.44828	1.72414	0	0.862069	0.862069	0.862069	0	0.862069	0.862069	0.862069	0	1.72414	0.862069	0.862069	0.862069	0.862069	0.862069	1.72414	0	0.862069	0	0.862069	0.862069
513	3	7	0	0	0	3.44828	0.862069	0.862069	0.862069	0	0	1.72414	1.72414	0	0	0	1.72414	0.862069	2.58621	0	2.58621	0	0.862069	0	0	0.862069	0	1.72414	0.862069	1.72414	2.58621	0.862069	0	1.72414	0.862069	2.58621	0	0.862069	1.72414	0	0.862069	1.72414	0.862069	0	0.862069	2.58621	1.72414	0.862069	2.58621
514	3	7	0.862069	0	0.862069	0.862069	0	0.862069	0	0.862069	1.72414	0	1.72414	1.72414	1.72414	0.862069	0.862069	1.72414	0.862069	0.862069	0.862069	0.862069	1.72414	1.72414	3.44828	0	1.72414	0.862069	2.58621	1.72414	0.862069	2.58621	2.58621	1.72414	2.58621	0	3.44828	0.862069	0.862069	0.862069	1.72414	1.72414	4.31034	1.72414	1.72414	0	0	0.862069	1.72414
515	3	7	0	0.862069	0.862069	0	0	0	0	4.31034	2.58621	0	0	0	3.44828	0.862069	0.862069	0.862069	0.862069	1.72414	0.862069	0.862069	0	0	0	0.862069	0.862069	1.72414	0	2.58621	1.72414	1.72414	0	2.58621	0.862069	0	0.862069	0	0	0.862069	0.862069	2.58621	0	2.58621	4.31034	0.862069	0	0.862069	2.58621
516	3	7	1.72414	0	0.862069	4.31034	0.862069	0	0.862069	1.72414	0	0	1.72414	0.862069	0	0.862069	0.862069	0.862069	1.72414	0	0	0	0	0.862069	0	0.862069	0.862069	1.72414	3.44828	0.862069	2.58621	0	0.862069	0.862069	1.72414	0.862069	0	0	0.862069	0.862069	0	0	0.862069	0.862069	0	0.862069	1.72414	0	0.862069
517	3	7	6.03448	5.17241	0.862069	2.58621	2.58621	5.17241	3.44828	3.44828	1.72414	3.44828	0.862069	2.58621	4.31034	3.44828	5.17241	4.31034	2.58621	2.58621	1.72414	0	3.44828	1.72414	1.72414	5.17241	8.62069	1.72414	6.03448	5.17241	5.17241	0.862069	2.58621	3.44828	2.58621	2.58621	2.58621	6.03448	2.58621	2.58621	1.72414	4.31034	4.31034	7.75862	3.44828	3.44828	1.72414	3.44828	1.72414
518	3	7	4.31034	6.89655	6.03448	4.31034	5.17241	7.75862	3.44828	4.31034	6.03448	4.31034	3.44828	5.17241	3.44828	3.44828	4.31034	5.17241	0.862069	5.17241	1.72414	6.89655	5.17241	3.44828	2.58621	3.44828	0.862069	3.44828	2.58621	2.58621	1.72414	3.44828	3.44828	3.44828	0.862069	0.862069	2.58621	4.31034	5.17241	7.75862	5.17241	2.58621	4.31034	1.72414	6.03448	3.44828	4.31034	0.862069	3.44828
519	3	7	4.31034	4.31034	0	1.72414	3.44828	3.44828	3.44828	3.44828	1.72414	3.44828	4.31034	2.58621	6.03448	3.44828	1.72414	2.58621	4.31034	0.862069	1.72414	3.44828	3.44828	1.72414	1.72414	6.03448	3.44828	1.72414	2.58621	7.75862	2.58621	3.44828	1.72414	2.58621	0.862069	0	1.72414	3.44828	2.58621	2.58621	0.862069	1.72414	0.862069	4.31034	3.44828	1.72414	0.862069	1.72414	0.862069
520	3	7	2.58621	8.62069	10.3448	4.31034	3.44828	4.31034	4.31034	4.31034	6.89655	6.03448	4.31034	3.44828	4.31034	3.44828	4.31034	6.03448	3.44828	2.58621	3.44828	2.58621	6.03448	4.31034	7.75862	3.44828	8.62069	6.03448	5.17241	7.75862	3.44828	5.17241	4.31034	4.31034	4.31034	5.17241	7.75862	2.58621	4.31034	6.03448	6.03448	2.58621	6.03448	3.44828	6.03448	4.31034	4.31034	2.58621	6.03448
521	3	7	3.44828	6.03448	7.75862	5.17241	8.62069	7.75862	6.03448	7.75862	3.44828	10.3448	7.75862	9.48276	4.31034	3.44828	2.58621	5.17241	2.58621	5.17241	4.31034	8.62069	3.44828	6.89655	4.31034	5.17241	2.58621	6.03448	1.72414	1.72414	6.89655	1.72414	4.31034	6.03448	7.75862	6.89655	2.58621	5.17241	2.58621	0.862069	2.58621	4.31034	4.31034	3.44828	2.58621	6.89655	2.58621	3.44828	2.58621
522	3	7	2.58621	2.58621	2.58621	0.862069	4.31034	2.58621	1.72414	1.72414	5.17241	1.72414	1.72414	2.58621	2.58621	2.58621	1.72414	1.72414	0.862069	1.72414	1.72414	1.72414	1.72414	3.44828	0.862069	4.31034	0	1.72414	2.58621	4.31034	2.58621	0	2.58621	1.72414	0.862069	0	0.862069	2.58621	2.58621	2.58621	0.862069	1.72414	0.862069	0	3.44828	1.72414	0.862069	0	4.31034
523	3	7	1.72414	2.58621	1.72414	1.72414	1.72414	4.31034	0.862069	0.862069	0.862069	1.72414	0.862069	2.58621	1.72414	3.44828	3.44828	0.862069	2.58621	1.72414	0.862069	1.72414	0.862069	0.862069	0	0	0.862069	0.862069	0.862069	1.72414	0.862069	1.72414	0.862069	0.862069	0.862069	0	2.58621	0	0	0.862069	0	0.862069	0	0.862069	0.862069	0	0	0	0
524	3	7	3.44828	12.069	4.31034	5.17241	6.03448	9.48276	6.89655	2.58621	6.89655	3.44828	6.03448	7.75862	4.31034	2.58621	3.44828	6.89655	2.58621	6.89655	5.17241	4.31034	6.89655	5.17241	6.89655	3.44828	7.75862	1.72414	2.58621	3.44828	1.72414	1.72414	5.17241	0.862069	1.72414	6.03448	5.17241	1.72414	3.44828	0.862069	4.31034	1.72414	2.58621	3.44828	0	0.862069	4.31034	0.862069	0.862069
525	3	7	2.58621	1.72414	4.31034	5.17241	1.72414	3.44828	2.58621	2.58621	3.44828	0	1.72414	3.44828	1.72414	1.72414	3.44828	1.72414	2.58621	1.72414	1.72414	0	2.58621	1.72414	2.58621	0.862069	1.72414	3.44828	0.862069	0	0	0.862069	0.862069	0	0	0.862069	0.862069	0.862069	0.862069	0.862069	0.862069	0.862069	0	2.58621	0	0.862069	0.862069	0	0
526	3	7	12.069	6.03448	8.62069	4.31034	6.89655	6.89655	10.3448	0	5.17241	2.58621	6.03448	6.03448	10.3448	4.31034	4.31034	3.44828	1.72414	3.44828	3.44828	3.44828	5.17241	0.862069	2.58621	0	5.17241	4.31034	4.31034	1.72414	1.72414	2.58621	0.862069	0.862069	1.72414	2.58621	1.72414	2.58621	1.72414	1.72414	0.862069	2.58621	1.72414	0.862069	1.72414	0	2.58621	3.44828	0
527	3	7	1.72414	3.44828	1.72414	1.72414	1.72414	0.862069	0	0.862069	2.58621	0.862069	0	1.72414	4.31034	2.58621	1.72414	1.72414	1.72414	2.58621	6.03448	0.862069	2.58621	3.44828	1.72414	2.58621	1.72414	2.58621	4.31034	0	0.862069	1.72414	1.72414	0.862069	0.862069	1.72414	2.58621	3.44828	4.31034	0.862069	1.72414	0	1.72414	0	4.31034	4.31034	1.72414	3.44828	2.58621
528	3	7	5.17241	6.89655	2.58621	6.89655	4.31034	5.17241	4.31034	3.44828	6.03448	4.31034	1.72414	1.72414	7.75862	4.31034	6.03448	3.44828	4.31034	2.58621	0.862069	4.31034	6.03448	8.62069	5.17241	2.58621	5.17241	0.862069	2.58621	4.31034	3.44828	3.44828	0	3.44828	4.31034	2.58621	4.31034	3.44828	5.17241	1.72414	0.862069	5.17241	3.44828	1.72414	1.72414	6.03448	4.31034	0.862069	4.31034
529	3	7	5.17241	12.931	3.44828	6.89655	6.89655	9.48276	9.48276	6.89655	9.48276	3.44828	4.31034	6.89655	6.03448	10.3448	6.89655	6.03448	8.62069	8.62069	8.62069	2.58621	7.75862	9.48276	6.03448	7.75862	4.31034	3.44828	4.31034	4.31034	2.58621	8.62069	3.44828	5.17241	10.3448	6.03448	6.03448	6.03448	2.58621	6.89655	6.03448	7.75862	6.03448	4.31034	10.3448	8.62069	2.58621	0.862069	5.17241
530	3	7	5.17241	2.58621	2.58621	4.31034	4.31034	1.72414	2.58621	2.58621	0.862069	1.72414	1.72414	3.44828	3.44828	4.31034	3.44828	0	1.72414	0.862069	2.58621	0.862069	2.58621	1.72414	0.862069	0.862069	2.58621	1.72414	0.862069	0.862069	0.862069	0.862069	1.72414	0.862069	1.72414	0.862069	0.862069	1.72414	0	0.862069	1.72414	0.862069	0	0	1.72414	0.862069	1.72414	0	0
531	3	7	1.72414	1.72414	4.31034	3.44828	3.44828	3.44828	0.862069	3.44828	5.17241	2.58621	2.58621	0.862069	3.44828	3.44828	4.31034	1.72414	1.72414	1.72414	3.44828	2.58621	2.58621	4.31034	2.58621	5.17241	1.72414	1.72414	7.75862	5.17241	0.862069	5.17241	0.862069	0.862069	3.44828	1.72414	2.58621	0	1.72414	1.72414	3.44828	1.72414	2.58621	2.58621	3.44828	3.44828	1.72414	0.862069	0.862069
532	3	7	4.31034	5.17241	2.58621	3.44828	4.31034	7.75862	2.58621	4.31034	5.17241	3.44828	6.03448	6.89655	6.89655	10.3448	6.03448	5.17241	4.31034	7.75862	5.17241	3.44828	9.48276	3.44828	6.89655	4.31034	6.03448	6.89655	6.03448	6.03448	6.89655	6.03448	4.31034	4.31034	9.48276	3.44828	6.89655	4.31034	5.17241	10.3448	6.89655	5.17241	1.72414	5.17241	6.89655	5.17241	11.2069	4.31034	6.89655
533	3	7	3.44828	0.862069	3.44828	0.862069	1.72414	6.03448	4.31034	4.31034	3.44828	4.31034	2.58621	6.03448	2.58621	2.58621	3.44828	3.44828	2.58621	6.03448	1.72414	2.58621	4.31034	3.44828	5.17241	3.44828	5.17241	6.89655	2.58621	4.31034	2.58621	3.44828	3.44828	2.58621	4.31034	1.72414	3.44828	3.44828	1.72414	2.58621	7.75862	6.03448	2.58621	2.58621	3.44828	2.58621	2.58621	4.31034	0.862069
534	3	7	3.44828	6.89655	2.58621	6.03448	6.89655	2.58621	1.72414	5.17241	7.75862	4.31034	4.31034	6.89655	4.31034	3.44828	7.75862	2.58621	3.44828	5.17241	1.72414	5.17241	5.17241	2.58621	4.31034	3.44828	6.03448	3.44828	2.58621	1.72414	1.72414	1.72414	4.31034	2.58621	4.31034	4.31034	1.72414	4.31034	1.72414	5.17241	1.72414	2.58621	1.72414	0.862069	0.862069	2.58621	2.58621	1.72414	1.72414
535	3	7	11.2069	6.89655	7.75862	6.89655	5.17241	8.62069	6.03448	9.48276	6.03448	6.89655	11.2069	8.62069	7.75862	4.31034	5.17241	6.03448	6.89655	10.3448	3.44828	5.17241	8.62069	8.62069	6.89655	4.31034	10.3448	8.62069	7.75862	8.62069	4.31034	4.31034	9.48276	3.44828	5.17241	7.75862	9.48276	7.75862	4.31034	6.03448	5.17241	4.31034	3.44828	3.44828	1.72414	5.17241	4.31034	4.31034	3.44828
536	3	7	5.17241	3.44828	3.44828	2.58621	5.17241	7.75862	3.44828	0.862069	5.17241	2.58621	3.44828	5.17241	4.31034	3.44828	1.72414	4.31034	0.862069	3.44828	3.44828	5.17241	1.72414	2.58621	4.31034	5.17241	6.03448	3.44828	4.31034	6.03448	0.862069	0	4.31034	2.58621	1.72414	0.862069	3.44828	0.862069	0.862069	1.72414	1.72414	2.58621	0.862069	4.31034	3.44828	1.72414	0.862069	2.58621	2.58621
537	3	7	7.75862	4.31034	6.89655	8.62069	2.58621	5.17241	5.17241	3.44828	4.31034	8.62069	4.31034	3.44828	8.62069	2.58621	2.58621	1.72414	7.75862	2.58621	11.2069	4.31034	10.3448	4.31034	2.58621	6.89655	5.17241	2.58621	5.17241	2.58621	9.48276	5.17241	3.44828	6.89655	4.31034	3.44828	10.3448	4.31034	0.862069	4.31034	0.862069	4.31034	3.44828	3.44828	4.31034	5.17241	3.44828	3.44828	2.58621
538	4	1	5.74713	2.29885	2.29885	1.14943	1.14943	1.14943	2.29885	3.44828	2.29885	3.44828	2.29885	0	2.29885	1.14943	1.14943	1.14943	0	2.29885	1.14943	4.5977	0	0	4.5977	1.14943	1.14943	1.14943	3.44828	3.44828	2.29885	0	1.14943	0	1.14943	2.29885	0	3.44828	0	0	1.14943	1.14943	0	1.14943	0	0	0	2.29885	0
539	4	1	3.44828	1.14943	3.44828	6.89655	3.44828	4.5977	5.74713	4.5977	4.5977	2.29885	1.14943	0	2.29885	3.44828	3.44828	5.74713	1.14943	3.44828	2.29885	2.29885	1.14943	2.29885	1.14943	4.5977	1.14943	5.74713	2.29885	1.14943	0	4.5977	2.29885	3.44828	5.74713	3.44828	4.5977	3.44828	1.14943	3.44828	1.14943	0	1.14943	4.5977	3.44828	6.89655	2.29885	1.14943	0
540	4	1	2.29885	0	0	2.29885	2.29885	1.14943	0	0	1.14943	0	2.29885	0	2.29885	1.14943	0	0	1.14943	1.14943	2.29885	0	1.14943	1.14943	2.29885	0	0	1.14943	0	0	0	0	1.14943	1.14943	1.14943	2.29885	0	0	1.14943	0	1.14943	3.44828	1.14943	4.5977	0	0	0	2.29885	2.29885
541	4	1	1.14943	0	1.14943	1.14943	0	3.44828	0	0	1.14943	0	0	3.44828	1.14943	1.14943	1.14943	6.89655	1.14943	2.29885	0	3.44828	0	0	2.29885	2.29885	0	0	4.5977	1.14943	1.14943	0	0	1.14943	0	2.29885	1.14943	1.14943	0	0	1.14943	2.29885	0	0	1.14943	2.29885	0	2.29885	0
542	4	1	1.14943	3.44828	3.44828	2.29885	0	1.14943	0	2.29885	3.44828	2.29885	1.14943	1.14943	2.29885	4.5977	2.29885	0	3.44828	1.14943	4.5977	0	2.29885	1.14943	1.14943	0	1.14943	0	2.29885	3.44828	2.29885	0	0	1.14943	0	0	0	2.29885	2.29885	0	5.74713	0	0	2.29885	1.14943	3.44828	0	0	2.29885
543	4	1	3.44828	6.89655	4.5977	2.29885	2.29885	6.89655	3.44828	1.14943	0	3.44828	5.74713	3.44828	0	1.14943	3.44828	4.5977	8.04598	3.44828	9.1954	2.29885	4.5977	6.89655	5.74713	2.29885	2.29885	3.44828	2.29885	2.29885	3.44828	9.1954	4.5977	3.44828	3.44828	1.14943	2.29885	5.74713	2.29885	3.44828	1.14943	2.29885	0	4.5977	1.14943	4.5977	2.29885	2.29885	4.5977
544	4	1	2.29885	1.14943	2.29885	6.89655	4.5977	5.74713	3.44828	5.74713	6.89655	1.14943	10.3448	2.29885	5.74713	2.29885	8.04598	1.14943	3.44828	4.5977	5.74713	4.5977	3.44828	2.29885	3.44828	2.29885	1.14943	2.29885	4.5977	2.29885	1.14943	3.44828	2.29885	4.5977	4.5977	2.29885	3.44828	2.29885	2.29885	0	0	2.29885	2.29885	4.5977	0	0	2.29885	1.14943	0
545	4	1	3.44828	1.14943	1.14943	2.29885	4.5977	2.29885	2.29885	3.44828	2.29885	3.44828	0	2.29885	1.14943	0	2.29885	4.5977	4.5977	2.29885	1.14943	4.5977	0	1.14943	0	1.14943	1.14943	1.14943	1.14943	0	3.44828	1.14943	4.5977	1.14943	0	4.5977	0	0	1.14943	1.14943	0	3.44828	2.29885	1.14943	1.14943	1.14943	2.29885	1.14943	1.14943
546	4	1	1.14943	3.44828	3.44828	4.5977	3.44828	3.44828	6.89655	6.89655	6.89655	3.44828	4.5977	10.3448	8.04598	6.89655	1.14943	2.29885	5.74713	5.74713	8.04598	1.14943	3.44828	8.04598	1.14943	1.14943	3.44828	0	3.44828	10.3448	0	9.1954	5.74713	0	6.89655	4.5977	3.44828	4.5977	2.29885	3.44828	3.44828	4.5977	3.44828	3.44828	2.29885	2.29885	3.44828	0	2.29885
547	4	1	0	0	0	1.14943	2.29885	2.29885	1.14943	0	1.14943	0	0	0	0	0	0	2.29885	0	2.29885	1.14943	1.14943	0	0	1.14943	1.14943	1.14943	0	0	0	0	3.44828	0	0	0	0	1.14943	0	0	2.29885	1.14943	1.14943	0	0	0	1.14943	0	0	0
548	4	1	2.29885	6.89655	5.74713	4.5977	3.44828	11.4943	1.14943	8.04598	8.04598	3.44828	3.44828	4.5977	6.89655	3.44828	8.04598	8.04598	10.3448	9.1954	3.44828	2.29885	3.44828	2.29885	6.89655	4.5977	1.14943	5.74713	3.44828	6.89655	4.5977	1.14943	5.74713	4.5977	5.74713	5.74713	3.44828	5.74713	8.04598	4.5977	4.5977	5.74713	4.5977	5.74713	4.5977	5.74713	2.29885	5.74713	6.89655
549	4	1	2.29885	1.14943	4.5977	2.29885	3.44828	4.5977	3.44828	1.14943	3.44828	2.29885	2.29885	1.14943	2.29885	1.14943	4.5977	2.29885	2.29885	3.44828	3.44828	3.44828	1.14943	4.5977	4.5977	1.14943	0	0	2.29885	1.14943	3.44828	0	4.5977	0	3.44828	3.44828	0	0	0	2.29885	1.14943	0	2.29885	3.44828	2.29885	0	3.44828	1.14943	1.14943
550	4	1	4.5977	5.74713	4.5977	3.44828	3.44828	1.14943	3.44828	4.5977	2.29885	4.5977	5.74713	4.5977	2.29885	2.29885	3.44828	8.04598	4.5977	2.29885	2.29885	4.5977	3.44828	2.29885	1.14943	2.29885	3.44828	4.5977	5.74713	4.5977	3.44828	4.5977	3.44828	2.29885	1.14943	2.29885	1.14943	1.14943	2.29885	3.44828	2.29885	3.44828	3.44828	0	0	2.29885	1.14943	2.29885	3.44828
551	4	1	3.44828	0	3.44828	1.14943	1.14943	0	0	0	1.14943	1.14943	1.14943	0	4.5977	1.14943	0	0	0	0	1.14943	0	2.29885	0	0	1.14943	0	0	0	0	1.14943	0	2.29885	0	0	0	1.14943	0	1.14943	0	1.14943	0	1.14943	0	0	0	1.14943	0	2.29885
552	4	1	2.29885	6.89655	3.44828	3.44828	2.29885	2.29885	3.44828	1.14943	6.89655	5.74713	2.29885	1.14943	3.44828	4.5977	1.14943	5.74713	1.14943	4.5977	6.89655	0	4.5977	0	3.44828	4.5977	1.14943	3.44828	3.44828	1.14943	2.29885	3.44828	0	2.29885	0	1.14943	3.44828	1.14943	4.5977	1.14943	2.29885	4.5977	4.5977	2.29885	4.5977	2.29885	1.14943	1.14943	0
553	4	1	11.4943	5.74713	2.29885	10.3448	4.5977	10.3448	2.29885	5.74713	9.1954	5.74713	6.89655	4.5977	3.44828	4.5977	5.74713	3.44828	4.5977	6.89655	3.44828	5.74713	3.44828	4.5977	10.3448	2.29885	1.14943	5.74713	4.5977	8.04598	3.44828	3.44828	1.14943	1.14943	6.89655	1.14943	2.29885	3.44828	6.89655	5.74713	5.74713	2.29885	3.44828	3.44828	3.44828	4.5977	9.1954	5.74713	2.29885
554	4	1	6.89655	5.74713	3.44828	4.5977	8.04598	3.44828	8.04598	4.5977	8.04598	3.44828	0	6.89655	3.44828	4.5977	1.14943	5.74713	4.5977	8.04598	3.44828	2.29885	8.04598	2.29885	1.14943	0	1.14943	3.44828	5.74713	6.89655	5.74713	3.44828	1.14943	5.74713	0	3.44828	4.5977	1.14943	1.14943	2.29885	3.44828	2.29885	10.3448	1.14943	3.44828	2.29885	2.29885	1.14943	1.14943
555	4	2	2.9703	1.9802	1.9802	0.990099	1.9802	2.9703	0.990099	0	0	1.9802	1.9802	1.9802	0.990099	0.990099	0.990099	3.9604	0.990099	0	2.9703	0.990099	0	0	3.9604	0	1.9802	0.990099	0	1.9802	1.9802	2.9703	2.9703	0.990099	0.990099	0.990099	1.9802	2.9703	1.9802	0	0	2.9703	1.9802	1.9802	0.990099	0.990099	1.9802	2.9703	0
556	4	2	0	0	0	0	0	0.990099	0	0.990099	0	0	0	0.990099	0.990099	0	1.9802	0	0	0	0.990099	0	0	0	0	0	0	0.990099	0.990099	0	0	0.990099	0.990099	0.990099	0.990099	0	0.990099	2.9703	0	1.9802	2.9703	0	0.990099	0	0	0	0.990099	0	0
557	4	2	2.9703	1.9802	1.9802	0.990099	1.9802	5.94059	2.9703	6.93069	0	2.9703	1.9802	2.9703	0.990099	0	0	0	4.9505	3.9604	1.9802	0.990099	0.990099	2.9703	0.990099	3.9604	3.9604	2.9703	1.9802	1.9802	2.9703	1.9802	0.990099	1.9802	1.9802	0.990099	0.990099	1.9802	0	2.9703	0.990099	1.9802	0.990099	1.9802	0.990099	0.990099	0	0.990099	0.990099
558	4	2	4.9505	0.990099	4.9505	5.94059	4.9505	4.9505	1.9802	0.990099	1.9802	3.9604	3.9604	7.92079	4.9505	3.9604	8.91089	3.9604	1.9802	4.9505	8.91089	2.9703	5.94059	2.9703	1.9802	5.94059	3.9604	2.9703	4.9505	5.94059	4.9505	3.9604	8.91089	3.9604	2.9703	1.9802	0	5.94059	4.9505	0.990099	1.9802	2.9703	4.9505	1.9802	2.9703	3.9604	5.94059	3.9604	0
559	4	2	3.9604	3.9604	7.92079	6.93069	12.8713	5.94059	6.93069	3.9604	6.93069	6.93069	3.9604	5.94059	5.94059	6.93069	5.94059	3.9604	7.92079	3.9604	5.94059	5.94059	3.9604	5.94059	10.8911	0.990099	7.92079	8.91089	6.93069	8.91089	7.92079	1.9802	7.92079	5.94059	3.9604	2.9703	3.9604	0.990099	5.94059	3.9604	10.8911	2.9703	5.94059	5.94059	4.9505	5.94059	2.9703	2.9703	4.9505
560	4	2	2.9703	1.9802	3.9604	0	0.990099	0.990099	0.990099	0.990099	0	0.990099	0.990099	0	0.990099	0	0	0	0	0	0	0.990099	0	0.990099	0	0	0	0	0.990099	0	0	0	0.990099	0.990099	0	0	0	0	0	0	0	0.990099	0	0	0.990099	0	0	0.990099	0
561	4	2	1.9802	3.9604	1.9802	0	1.9802	2.9703	1.9802	1.9802	1.9802	1.9802	0.990099	1.9802	0.990099	0	0.990099	0.990099	0.990099	1.9802	0	1.9802	0.990099	1.9802	3.9604	2.9703	0.990099	1.9802	1.9802	0.990099	1.9802	0.990099	0.990099	0.990099	0.990099	0.990099	0.990099	0.990099	0.990099	0.990099	0	0	0.990099	0.990099	1.9802	0	0.990099	0.990099	0.990099
562	4	2	4.9505	3.9604	8.91089	4.9505	5.94059	1.9802	3.9604	4.9505	5.94059	1.9802	2.9703	1.9802	4.9505	2.9703	2.9703	5.94059	5.94059	0.990099	4.9505	6.93069	4.9505	3.9604	2.9703	1.9802	2.9703	0.990099	2.9703	2.9703	4.9505	2.9703	0.990099	3.9604	4.9505	0	4.9505	1.9802	2.9703	0.990099	2.9703	4.9505	0.990099	6.93069	2.9703	2.9703	2.9703	2.9703	1.9802
563	4	2	11.8812	4.9505	6.93069	4.9505	6.93069	7.92079	3.9604	9.90099	10.8911	4.9505	6.93069	8.91089	4.9505	8.91089	2.9703	6.93069	2.9703	5.94059	5.94059	4.9505	6.93069	3.9604	3.9604	3.9604	5.94059	3.9604	2.9703	6.93069	5.94059	3.9604	7.92079	9.90099	1.9802	2.9703	4.9505	2.9703	2.9703	0.990099	3.9604	4.9505	3.9604	1.9802	1.9802	2.9703	1.9802	2.9703	2.9703
564	4	2	0.990099	2.9703	1.9802	0	1.9802	0.990099	1.9802	3.9604	3.9604	1.9802	1.9802	0.990099	0.990099	0	0.990099	0.990099	2.9703	2.9703	0.990099	0.990099	1.9802	0.990099	3.9604	0	0	0	1.9802	0.990099	2.9703	0.990099	0	2.9703	0.990099	1.9802	0.990099	0	1.9802	0	0.990099	0	0	0	2.9703	0.990099	0	1.9802	0
565	4	2	4.9505	3.9604	11.8812	1.9802	4.9505	8.91089	7.92079	6.93069	2.9703	6.93069	8.91089	10.8911	6.93069	6.93069	7.92079	7.92079	4.9505	8.91089	13.8614	3.9604	3.9604	7.92079	5.94059	5.94059	11.8812	4.9505	1.9802	8.91089	5.94059	7.92079	4.9505	9.90099	4.9505	3.9604	5.94059	8.91089	6.93069	1.9802	6.93069	4.9505	4.9505	3.9604	2.9703	1.9802	6.93069	1.9802	7.92079
566	4	2	2.9703	4.9505	5.94059	5.94059	6.93069	5.94059	2.9703	6.93069	3.9604	3.9604	4.9505	6.93069	1.9802	1.9802	0.990099	2.9703	5.94059	3.9604	0	1.9802	1.9802	4.9505	2.9703	2.9703	5.94059	2.9703	3.9604	1.9802	2.9703	0.990099	0	0.990099	1.9802	0.990099	0.990099	0	2.9703	0.990099	2.9703	1.9802	3.9604	0.990099	2.9703	2.9703	0.990099	0.990099	0.990099
567	4	2	8.91089	9.90099	9.90099	6.93069	10.8911	9.90099	2.9703	9.90099	4.9505	5.94059	6.93069	9.90099	6.93069	8.91089	6.93069	3.9604	12.8713	7.92079	7.92079	7.92079	10.8911	9.90099	5.94059	10.8911	6.93069	3.9604	7.92079	6.93069	6.93069	7.92079	8.91089	7.92079	9.90099	4.9505	4.9505	5.94059	5.94059	3.9604	7.92079	7.92079	4.9505	10.8911	0.990099	6.93069	7.92079	3.9604	8.91089
568	4	2	4.9505	7.92079	8.91089	11.8812	4.9505	7.92079	4.9505	4.9505	3.9604	7.92079	4.9505	3.9604	1.9802	12.8713	4.9505	2.9703	4.9505	3.9604	4.9505	3.9604	4.9505	2.9703	7.92079	2.9703	2.9703	2.9703	1.9802	2.9703	2.9703	3.9604	2.9703	2.9703	1.9802	1.9802	2.9703	0.990099	1.9802	2.9703	4.9505	2.9703	3.9604	3.9604	0.990099	0.990099	0	5.94059	2.9703
569	4	2	9.90099	2.9703	9.90099	8.91089	6.93069	15.8416	5.94059	12.8713	6.93069	9.90099	6.93069	12.8713	4.9505	6.93069	6.93069	7.92079	0.990099	5.94059	5.94059	13.8614	2.9703	7.92079	7.92079	2.9703	11.8812	4.9505	6.93069	6.93069	9.90099	11.8812	3.9604	5.94059	8.91089	5.94059	10.8911	4.9505	2.9703	4.9505	4.9505	2.9703	2.9703	6.93069	4.9505	5.94059	1.9802	4.9505	4.9505
570	4	3	0.806452	4.03226	1.6129	4.03226	0	0	0.806452	2.41935	1.6129	2.41935	4.03226	2.41935	2.41935	2.41935	0.806452	0.806452	0.806452	4.03226	2.41935	2.41935	0.806452	0.806452	1.6129	0.806452	0.806452	0.806452	0	0.806452	1.6129	0	0	1.6129	0	1.6129	2.41935	0.806452	1.6129	2.41935	1.6129	0	0.806452	0.806452	0	2.41935	2.41935	1.6129	0
571	4	3	3.22581	3.22581	4.83871	3.22581	6.45161	4.83871	4.83871	4.03226	1.6129	1.6129	3.22581	3.22581	2.41935	3.22581	4.83871	4.83871	3.22581	6.45161	0.806452	3.22581	3.22581	4.83871	2.41935	1.6129	2.41935	1.6129	4.83871	4.83871	3.22581	3.22581	2.41935	6.45161	5.64516	1.6129	4.03226	2.41935	2.41935	1.6129	2.41935	0	4.03226	3.22581	3.22581	3.22581	3.22581	2.41935	0
572	4	3	0	0	1.6129	0	0	1.6129	0.806452	0.806452	1.6129	0	0	1.6129	0.806452	0.806452	0	0	0.806452	0	0.806452	0.806452	1.6129	2.41935	2.41935	2.41935	0.806452	1.6129	0	1.6129	3.22581	2.41935	0.806452	2.41935	3.22581	0.806452	0	0.806452	1.6129	0.806452	3.22581	0.806452	1.6129	0.806452	1.6129	0.806452	3.22581	2.41935	1.6129
573	4	3	4.83871	2.41935	4.83871	3.22581	6.45161	3.22581	0.806452	0.806452	1.6129	0.806452	0.806452	1.6129	2.41935	3.22581	1.6129	0.806452	0.806452	1.6129	2.41935	0.806452	0.806452	0.806452	2.41935	2.41935	0.806452	3.22581	1.6129	0.806452	3.22581	4.83871	0.806452	0.806452	0	1.6129	1.6129	0	4.03226	1.6129	0	1.6129	1.6129	0	1.6129	0	2.41935	0.806452	0
574	4	3	5.64516	5.64516	1.6129	3.22581	4.83871	3.22581	3.22581	4.03226	4.83871	2.41935	4.03226	4.83871	0.806452	3.22581	5.64516	2.41935	4.03226	2.41935	0.806452	4.03226	3.22581	5.64516	6.45161	5.64516	1.6129	4.83871	2.41935	5.64516	6.45161	3.22581	2.41935	4.03226	0	0	2.41935	4.83871	2.41935	4.03226	1.6129	0.806452	4.03226	2.41935	3.22581	5.64516	4.03226	1.6129	1.6129
575	4	3	4.83871	4.83871	2.41935	7.25806	3.22581	3.22581	4.83871	4.83871	8.06452	9.67742	5.64516	3.22581	6.45161	2.41935	4.03226	4.03226	4.83871	6.45161	3.22581	4.03226	4.83871	5.64516	4.03226	7.25806	4.83871	4.83871	4.03226	1.6129	4.83871	5.64516	4.83871	4.03226	3.22581	4.03226	4.03226	4.83871	2.41935	6.45161	2.41935	3.22581	4.83871	1.6129	4.03226	1.6129	6.45161	6.45161	3.22581
576	4	3	7.25806	4.83871	1.6129	3.22581	3.22581	2.41935	2.41935	4.03226	3.22581	1.6129	4.83871	3.22581	4.83871	3.22581	5.64516	4.03226	4.03226	3.22581	4.83871	5.64516	2.41935	1.6129	4.03226	4.03226	4.03226	1.6129	4.83871	1.6129	1.6129	2.41935	2.41935	2.41935	2.41935	3.22581	5.64516	3.22581	5.64516	4.03226	1.6129	4.83871	1.6129	1.6129	0	1.6129	0.806452	3.22581	0.806452
577	4	3	0.806452	0.806452	0.806452	2.41935	0	0.806452	2.41935	0.806452	0.806452	0	0.806452	0.806452	1.6129	0.806452	0	0	0	0	0.806452	1.6129	0	0	0.806452	0	0	0.806452	0	0	0	0	0.806452	0	0	0	0.806452	0	0	0	0.806452	0.806452	0	0	0.806452	0.806452	0	0	0
578	4	3	4.83871	1.6129	3.22581	2.41935	4.03226	3.22581	4.83871	1.6129	4.03226	1.6129	5.64516	5.64516	3.22581	4.03226	0.806452	6.45161	4.03226	2.41935	4.83871	3.22581	4.83871	1.6129	3.22581	4.03226	2.41935	0.806452	1.6129	3.22581	3.22581	3.22581	2.41935	0.806452	4.03226	0.806452	2.41935	0.806452	2.41935	4.03226	1.6129	3.22581	1.6129	2.41935	3.22581	2.41935	1.6129	3.22581	1.6129
579	4	3	1.6129	4.83871	2.41935	7.25806	3.22581	0.806452	0.806452	2.41935	1.6129	1.6129	4.03226	3.22581	3.22581	0.806452	2.41935	1.6129	0.806452	1.6129	4.83871	1.6129	2.41935	2.41935	1.6129	3.22581	0.806452	3.22581	2.41935	2.41935	2.41935	1.6129	0.806452	3.22581	2.41935	3.22581	0	0.806452	3.22581	2.41935	2.41935	1.6129	1.6129	1.6129	1.6129	3.22581	2.41935	0.806452	2.41935
580	4	3	1.6129	0	3.22581	2.41935	1.6129	0.806452	2.41935	1.6129	4.03226	4.83871	0	0	1.6129	2.41935	1.6129	2.41935	1.6129	2.41935	1.6129	2.41935	0	2.41935	3.22581	3.22581	4.83871	0.806452	3.22581	1.6129	0	1.6129	0	0.806452	0.806452	3.22581	0	1.6129	0.806452	1.6129	0.806452	1.6129	2.41935	2.41935	0.806452	0.806452	0.806452	1.6129	0.806452
581	4	3	7.25806	10.4839	2.41935	4.83871	7.25806	4.03226	4.83871	4.03226	5.64516	4.83871	3.22581	4.03226	1.6129	6.45161	5.64516	3.22581	4.03226	5.64516	5.64516	6.45161	9.67742	4.83871	5.64516	4.83871	6.45161	1.6129	3.22581	5.64516	6.45161	4.03226	2.41935	3.22581	3.22581	4.83871	4.03226	4.83871	2.41935	3.22581	6.45161	4.83871	8.87097	1.6129	4.03226	2.41935	0.806452	1.6129	3.22581
582	4	3	1.6129	4.03226	4.03226	1.6129	3.22581	0.806452	2.41935	1.6129	4.83871	1.6129	0.806452	2.41935	2.41935	0.806452	2.41935	1.6129	2.41935	0.806452	3.22581	2.41935	0.806452	1.6129	0	0.806452	0	0	0.806452	0.806452	1.6129	0.806452	0.806452	1.6129	2.41935	0.806452	1.6129	0	1.6129	2.41935	2.41935	0.806452	1.6129	0	0.806452	3.22581	0	1.6129	0
583	4	3	4.83871	1.6129	7.25806	5.64516	5.64516	5.64516	3.22581	3.22581	4.83871	2.41935	7.25806	4.03226	3.22581	4.03226	2.41935	5.64516	2.41935	4.83871	5.64516	3.22581	5.64516	0.806452	5.64516	2.41935	2.41935	3.22581	1.6129	1.6129	4.83871	0.806452	2.41935	0	1.6129	2.41935	1.6129	0.806452	4.03226	3.22581	4.83871	1.6129	2.41935	0.806452	1.6129	0	1.6129	4.03226	0.806452
584	4	3	5.64516	4.03226	1.6129	5.64516	8.06452	4.03226	0.806452	6.45161	3.22581	3.22581	4.03226	8.06452	2.41935	3.22581	4.03226	1.6129	2.41935	5.64516	3.22581	4.83871	1.6129	4.03226	3.22581	1.6129	2.41935	3.22581	4.03226	1.6129	1.6129	3.22581	0.806452	4.03226	1.6129	2.41935	2.41935	3.22581	1.6129	1.6129	2.41935	0.806452	3.22581	0.806452	3.22581	2.41935	1.6129	0.806452	1.6129
585	4	3	6.45161	5.64516	4.83871	2.41935	4.83871	4.03226	8.87097	3.22581	3.22581	4.03226	4.03226	4.03226	4.03226	4.03226	4.03226	4.83871	3.22581	2.41935	4.03226	2.41935	8.06452	3.22581	4.83871	3.22581	3.22581	0.806452	2.41935	2.41935	5.64516	8.06452	3.22581	2.41935	0.806452	2.41935	3.22581	3.22581	1.6129	3.22581	3.22581	4.03226	1.6129	4.03226	4.83871	1.6129	3.22581	3.22581	0.806452
586	4	3	9.67742	8.87097	5.64516	11.2903	10.4839	6.45161	9.67742	7.25806	7.25806	12.0968	11.2903	8.06452	4.03226	4.03226	10.4839	7.25806	9.67742	9.67742	8.06452	10.4839	7.25806	7.25806	5.64516	5.64516	8.06452	11.2903	7.25806	7.25806	4.03226	5.64516	8.87097	10.4839	8.87097	5.64516	7.25806	2.41935	4.03226	8.06452	5.64516	4.83871	10.4839	5.64516	6.45161	4.83871	4.83871	4.03226	5.64516
587	4	4	4.06504	8.13008	2.43902	4.87805	4.87805	4.87805	3.25203	4.87805	2.43902	2.43902	0.813008	5.69106	2.43902	6.50407	0.813008	1.62602	2.43902	4.87805	3.25203	4.06504	0.813008	1.62602	2.43902	2.43902	1.62602	2.43902	2.43902	2.43902	2.43902	4.87805	4.06504	0.813008	1.62602	0.813008	3.25203	0	1.62602	0.813008	2.43902	1.62602	1.62602	1.62602	2.43902	0.813008	4.87805	3.25203	0.813008
588	4	4	0.813008	1.62602	0	2.43902	3.25203	0	3.25203	0.813008	2.43902	0.813008	2.43902	2.43902	2.43902	1.62602	2.43902	2.43902	2.43902	2.43902	0	1.62602	1.62602	0	0.813008	0.813008	0.813008	0.813008	0.813008	0.813008	0	2.43902	2.43902	1.62602	2.43902	0	0.813008	2.43902	0	0	0.813008	0	1.62602	2.43902	0.813008	3.25203	0.813008	0	0.813008
589	4	4	5.69106	8.13008	4.06504	4.87805	5.69106	6.50407	4.06504	4.87805	4.87805	8.13008	7.31707	4.06504	8.13008	3.25203	7.31707	6.50407	6.50407	6.50407	3.25203	4.87805	3.25203	6.50407	5.69106	5.69106	1.62602	4.06504	5.69106	8.13008	6.50407	4.87805	3.25203	3.25203	3.25203	7.31707	4.87805	8.94309	4.06504	8.13008	7.31707	4.87805	1.62602	3.25203	3.25203	5.69106	4.87805	6.50407	4.87805
590	4	4	4.87805	5.69106	1.62602	4.87805	1.62602	4.87805	3.25203	3.25203	2.43902	4.87805	5.69106	3.25203	2.43902	0.813008	2.43902	7.31707	4.87805	2.43902	4.06504	2.43902	8.13008	4.87805	2.43902	2.43902	4.87805	1.62602	0.813008	4.87805	0.813008	3.25203	2.43902	3.25203	2.43902	1.62602	4.87805	3.25203	0.813008	1.62602	0	0.813008	2.43902	4.06504	0.813008	4.87805	2.43902	2.43902	0.813008
591	4	4	1.62602	6.50407	4.87805	3.25203	4.87805	4.87805	6.50407	4.06504	4.87805	3.25203	3.25203	5.69106	3.25203	3.25203	3.25203	2.43902	6.50407	3.25203	5.69106	0.813008	4.06504	3.25203	3.25203	8.94309	2.43902	4.06504	4.87805	6.50407	1.62602	3.25203	2.43902	5.69106	2.43902	3.25203	4.87805	0	1.62602	0.813008	3.25203	0.813008	2.43902	0.813008	4.06504	3.25203	1.62602	2.43902	3.25203
592	4	4	0.813008	1.62602	0.813008	0.813008	3.25203	1.62602	0.813008	2.43902	1.62602	0.813008	0.813008	3.25203	2.43902	2.43902	2.43902	0.813008	2.43902	1.62602	2.43902	4.06504	4.06504	1.62602	3.25203	2.43902	0	3.25203	0.813008	0.813008	3.25203	1.62602	4.06504	2.43902	1.62602	0.813008	2.43902	2.43902	4.06504	0	4.87805	0.813008	1.62602	2.43902	3.25203	4.87805	4.06504	3.25203	0.813008
593	4	4	4.06504	4.87805	7.31707	5.69106	4.06504	5.69106	4.87805	5.69106	5.69106	5.69106	4.06504	5.69106	2.43902	8.13008	8.13008	3.25203	3.25203	4.06504	3.25203	2.43902	4.06504	5.69106	6.50407	4.87805	3.25203	3.25203	5.69106	4.06504	2.43902	4.06504	6.50407	4.06504	2.43902	8.94309	5.69106	5.69106	5.69106	3.25203	4.06504	4.06504	2.43902	3.25203	8.13008	8.13008	3.25203	3.25203	5.69106
594	4	4	1.62602	1.62602	2.43902	5.69106	4.06504	4.87805	8.13008	1.62602	2.43902	2.43902	4.87805	4.06504	4.87805	4.87805	3.25203	4.87805	4.06504	2.43902	1.62602	3.25203	2.43902	4.87805	2.43902	3.25203	3.25203	3.25203	3.25203	2.43902	4.06504	4.06504	4.06504	4.06504	2.43902	4.87805	6.50407	2.43902	2.43902	5.69106	1.62602	2.43902	0	0.813008	3.25203	4.87805	0.813008	1.62602	1.62602
595	4	4	2.43902	4.87805	8.94309	2.43902	2.43902	1.62602	0.813008	6.50407	0.813008	2.43902	4.87805	3.25203	2.43902	3.25203	1.62602	3.25203	3.25203	4.06504	4.06504	1.62602	3.25203	3.25203	4.87805	4.87805	2.43902	6.50407	0.813008	4.06504	5.69106	3.25203	2.43902	3.25203	2.43902	2.43902	1.62602	1.62602	2.43902	4.87805	3.25203	1.62602	4.06504	3.25203	0.813008	2.43902	4.06504	0	0.813008
596	4	4	0.813008	3.25203	1.62602	3.25203	1.62602	1.62602	2.43902	1.62602	4.06504	2.43902	3.25203	3.25203	4.87805	3.25203	4.06504	4.87805	3.25203	1.62602	2.43902	2.43902	4.06504	3.25203	4.06504	3.25203	4.06504	4.87805	3.25203	4.06504	0	2.43902	2.43902	1.62602	3.25203	1.62602	2.43902	3.25203	4.06504	3.25203	3.25203	3.25203	5.69106	4.06504	2.43902	3.25203	0.813008	1.62602	1.62602
597	4	4	4.06504	3.25203	4.87805	6.50407	3.25203	2.43902	3.25203	4.06504	2.43902	4.06504	3.25203	5.69106	3.25203	3.25203	4.06504	3.25203	5.69106	0.813008	3.25203	2.43902	4.87805	3.25203	6.50407	3.25203	1.62602	4.87805	2.43902	0.813008	2.43902	1.62602	3.25203	2.43902	1.62602	2.43902	3.25203	0	3.25203	0.813008	1.62602	1.62602	1.62602	2.43902	0	1.62602	4.06504	3.25203	6.50407
598	4	4	4.06504	3.25203	3.25203	2.43902	2.43902	0.813008	4.06504	1.62602	0.813008	4.87805	1.62602	1.62602	3.25203	0.813008	4.06504	2.43902	0	0.813008	4.87805	2.43902	1.62602	2.43902	3.25203	3.25203	0.813008	0	3.25203	4.87805	4.06504	3.25203	1.62602	3.25203	3.25203	2.43902	4.87805	2.43902	0.813008	3.25203	0	1.62602	3.25203	1.62602	2.43902	1.62602	1.62602	0	0.813008
599	4	4	0.813008	3.25203	3.25203	3.25203	3.25203	4.06504	0.813008	0.813008	1.62602	0.813008	3.25203	4.06504	1.62602	1.62602	1.62602	0	1.62602	0.813008	0.813008	0.813008	0.813008	1.62602	0.813008	1.62602	1.62602	1.62602	1.62602	0	0.813008	0	0.813008	0	1.62602	2.43902	3.25203	1.62602	1.62602	0.813008	0	0.813008	0.813008	3.25203	0.813008	0.813008	1.62602	0.813008	3.25203
600	4	4	2.43902	0	0.813008	1.62602	0.813008	0.813008	4.06504	3.25203	2.43902	1.62602	1.62602	0.813008	1.62602	2.43902	0	0	0.813008	0.813008	0.813008	0	0.813008	0	1.62602	0	0	0.813008	0.813008	0	0.813008	0	0.813008	0	0	3.25203	0	0	0	0.813008	1.62602	0	0.813008	0.813008	0	0.813008	0.813008	0.813008	0.813008
601	4	4	0.813008	5.69106	6.50407	2.43902	1.62602	3.25203	3.25203	0.813008	2.43902	2.43902	2.43902	4.06504	1.62602	5.69106	1.62602	3.25203	4.06504	6.50407	1.62602	1.62602	2.43902	2.43902	4.87805	2.43902	1.62602	3.25203	1.62602	0.813008	0.813008	0	2.43902	0.813008	1.62602	1.62602	3.25203	1.62602	0.813008	1.62602	1.62602	1.62602	0.813008	1.62602	0.813008	2.43902	2.43902	4.06504	3.25203
602	4	4	5.69106	4.87805	6.50407	4.06504	4.87805	4.87805	8.13008	3.25203	6.50407	7.31707	2.43902	1.62602	4.87805	6.50407	7.31707	5.69106	4.06504	3.25203	4.06504	4.87805	4.87805	4.06504	5.69106	4.06504	4.87805	5.69106	6.50407	4.06504	5.69106	2.43902	7.31707	4.87805	0	1.62602	3.25203	5.69106	4.06504	4.87805	6.50407	3.25203	2.43902	4.87805	1.62602	5.69106	6.50407	1.62602	3.25203
603	4	4	8.13008	4.87805	3.25203	4.87805	8.94309	5.69106	7.31707	8.13008	5.69106	4.87805	8.94309	5.69106	2.43902	10.5691	8.94309	4.06504	5.69106	11.3821	6.50407	4.87805	3.25203	4.87805	8.94309	6.50407	7.31707	8.94309	6.50407	1.62602	8.94309	6.50407	1.62602	7.31707	4.87805	8.94309	6.50407	7.31707	4.06504	3.25203	2.43902	5.69106	3.25203	5.69106	8.13008	8.13008	7.31707	4.06504	3.25203
604	4	4	3.25203	4.06504	6.50407	4.06504	4.87805	4.87805	8.94309	4.87805	6.50407	3.25203	4.06504	2.43902	4.06504	4.87805	8.13008	2.43902	3.25203	6.50407	7.31707	3.25203	3.25203	4.06504	2.43902	3.25203	1.62602	2.43902	4.06504	1.62602	4.06504	1.62602	2.43902	0.813008	1.62602	0.813008	4.06504	1.62602	0	1.62602	4.06504	2.43902	3.25203	2.43902	4.06504	2.43902	0	5.69106	2.43902
605	4	4	3.25203	4.06504	4.06504	4.06504	6.50407	4.06504	3.25203	4.06504	2.43902	0.813008	3.25203	1.62602	5.69106	2.43902	3.25203	4.06504	2.43902	4.87805	3.25203	0	2.43902	4.06504	3.25203	2.43902	0.813008	3.25203	1.62602	4.87805	2.43902	3.25203	0	0.813008	0	4.87805	1.62602	1.62602	0.813008	1.62602	0.813008	0.813008	1.62602	0.813008	0.813008	0.813008	0.813008	2.43902	0.813008
606	4	4	7.31707	7.31707	9.7561	8.13008	7.31707	7.31707	7.31707	12.1951	7.31707	9.7561	4.87805	8.13008	5.69106	8.94309	8.13008	7.31707	4.06504	4.87805	8.94309	4.87805	10.5691	12.1951	4.06504	11.3821	9.7561	12.1951	8.94309	8.94309	8.13008	5.69106	8.94309	8.94309	8.13008	7.31707	6.50407	2.43902	8.13008	5.69106	5.69106	4.06504	6.50407	9.7561	7.31707	8.13008	9.7561	5.69106	7.31707
607	4	4	16.2602	11.3821	14.6341	7.31707	10.5691	11.3821	17.8862	21.1382	13.8211	14.6341	11.3821	18.6992	13.8211	20.3252	14.6341	13.8211	12.1951	8.13008	17.0732	17.8862	13.8211	4.87805	10.5691	16.2602	13.8211	13.0081	8.94309	14.6341	18.6992	10.5691	10.5691	13.8211	15.4472	8.13008	11.3821	11.3821	16.2602	11.3821	10.5691	12.1951	7.31707	15.4472	12.1951	8.13008	9.7561	6.50407	10.5691
608	4	5	0	0.806452	0	0.806452	0	0.806452	0	0	0	0	0	0	1.6129	0.806452	1.6129	0.806452	0	0	0	0.806452	0	0	0.806452	0.806452	1.6129	2.41935	0	1.6129	0	0.806452	0	0	0.806452	0	0.806452	1.6129	0.806452	0	0	0.806452	1.6129	0	0.806452	0.806452	0	0	0
609	4	5	2.41935	0.806452	2.41935	1.6129	0.806452	0.806452	1.6129	3.22581	1.6129	2.41935	1.6129	0	0.806452	0.806452	0	3.22581	4.03226	0	0.806452	0.806452	0.806452	0.806452	0.806452	0	4.03226	2.41935	0	1.6129	0.806452	0.806452	0.806452	0.806452	0	0.806452	0.806452	0.806452	1.6129	0	0	0	1.6129	1.6129	0.806452	0	1.6129	3.22581	0.806452
610	4	5	4.83871	6.45161	4.03226	4.03226	6.45161	4.83871	3.22581	4.83871	8.06452	4.83871	5.64516	7.25806	5.64516	4.83871	5.64516	4.03226	7.25806	4.03226	5.64516	3.22581	8.06452	4.83871	5.64516	5.64516	5.64516	3.22581	4.03226	4.03226	4.83871	7.25806	8.06452	3.22581	2.41935	3.22581	4.03226	2.41935	4.03226	5.64516	4.03226	6.45161	4.03226	4.83871	4.83871	3.22581	3.22581	2.41935	6.45161
611	4	5	4.83871	4.83871	4.03226	2.41935	0.806452	4.03226	0.806452	3.22581	1.6129	4.83871	1.6129	2.41935	2.41935	0	1.6129	5.64516	3.22581	4.03226	0.806452	7.25806	0.806452	2.41935	2.41935	4.03226	2.41935	3.22581	4.83871	2.41935	5.64516	2.41935	6.45161	3.22581	1.6129	1.6129	2.41935	1.6129	1.6129	1.6129	2.41935	3.22581	1.6129	0.806452	3.22581	4.03226	2.41935	1.6129	2.41935
612	4	5	5.64516	6.45161	5.64516	4.83871	1.6129	4.83871	4.83871	4.83871	3.22581	4.03226	3.22581	2.41935	4.03226	1.6129	5.64516	3.22581	3.22581	4.83871	0.806452	4.03226	4.03226	3.22581	4.03226	3.22581	4.03226	2.41935	4.03226	4.03226	1.6129	4.83871	3.22581	2.41935	2.41935	7.25806	3.22581	0.806452	2.41935	4.83871	4.03226	0.806452	0.806452	1.6129	0.806452	2.41935	3.22581	3.22581	4.83871
613	4	5	4.03226	7.25806	2.41935	5.64516	4.83871	4.83871	4.83871	6.45161	6.45161	2.41935	4.03226	4.03226	4.83871	4.83871	4.03226	8.06452	4.03226	2.41935	2.41935	0.806452	4.83871	4.03226	3.22581	4.03226	6.45161	4.03226	0.806452	3.22581	4.83871	4.03226	4.83871	4.03226	1.6129	0.806452	1.6129	6.45161	1.6129	1.6129	3.22581	1.6129	5.64516	1.6129	2.41935	1.6129	2.41935	1.6129	1.6129
614	4	5	5.64516	4.03226	5.64516	4.83871	12.0968	5.64516	7.25806	6.45161	4.83871	8.87097	7.25806	3.22581	5.64516	4.03226	4.83871	1.6129	4.03226	4.83871	3.22581	4.83871	3.22581	3.22581	2.41935	6.45161	5.64516	5.64516	1.6129	1.6129	5.64516	3.22581	3.22581	4.03226	2.41935	2.41935	1.6129	2.41935	3.22581	2.41935	1.6129	3.22581	1.6129	1.6129	1.6129	3.22581	2.41935	0.806452	0.806452
615	4	5	5.64516	8.87097	5.64516	5.64516	4.83871	1.6129	5.64516	3.22581	4.83871	4.83871	8.06452	5.64516	7.25806	2.41935	6.45161	2.41935	4.83871	10.4839	3.22581	2.41935	4.03226	7.25806	8.06452	4.83871	5.64516	7.25806	6.45161	8.87097	4.03226	4.83871	4.83871	4.83871	4.03226	3.22581	4.03226	2.41935	3.22581	4.83871	9.67742	4.83871	4.83871	2.41935	2.41935	8.06452	0.806452	1.6129	6.45161
616	4	5	1.6129	1.6129	2.41935	2.41935	3.22581	3.22581	0.806452	1.6129	1.6129	1.6129	1.6129	0.806452	3.22581	0	4.03226	1.6129	1.6129	0.806452	1.6129	0.806452	1.6129	2.41935	2.41935	1.6129	1.6129	4.03226	0	0.806452	0.806452	1.6129	0.806452	0	1.6129	0.806452	0.806452	3.22581	3.22581	0	0	1.6129	0.806452	0	0.806452	0.806452	1.6129	0	0.806452
617	4	5	3.22581	0.806452	0.806452	4.83871	0	3.22581	1.6129	2.41935	0.806452	0	2.41935	3.22581	3.22581	0.806452	1.6129	0.806452	0	3.22581	0.806452	1.6129	1.6129	1.6129	0.806452	0.806452	2.41935	1.6129	0.806452	0	1.6129	1.6129	0.806452	0.806452	2.41935	0.806452	3.22581	1.6129	0.806452	1.6129	0.806452	1.6129	0.806452	1.6129	2.41935	0.806452	0	0	0.806452
618	4	5	5.64516	4.03226	4.03226	6.45161	8.06452	6.45161	4.83871	0	4.03226	2.41935	2.41935	5.64516	1.6129	1.6129	2.41935	5.64516	3.22581	5.64516	3.22581	8.06452	2.41935	3.22581	2.41935	2.41935	4.83871	6.45161	2.41935	3.22581	0.806452	1.6129	3.22581	1.6129	4.03226	4.03226	2.41935	2.41935	3.22581	2.41935	0	4.03226	0	0	4.83871	1.6129	0.806452	0.806452	1.6129
619	4	5	2.41935	3.22581	7.25806	1.6129	4.03226	2.41935	1.6129	1.6129	4.03226	4.03226	2.41935	4.03226	3.22581	1.6129	1.6129	0.806452	4.03226	2.41935	3.22581	1.6129	0	1.6129	4.03226	1.6129	2.41935	3.22581	2.41935	0.806452	0	1.6129	0.806452	2.41935	1.6129	1.6129	0	1.6129	2.41935	0.806452	3.22581	1.6129	0.806452	0.806452	0.806452	0	1.6129	0.806452	0.806452
620	4	5	2.41935	4.03226	3.22581	1.6129	4.03226	1.6129	3.22581	6.45161	1.6129	6.45161	1.6129	2.41935	1.6129	0	3.22581	4.03226	3.22581	3.22581	1.6129	2.41935	1.6129	0	2.41935	1.6129	4.03226	1.6129	0.806452	0.806452	2.41935	0.806452	0.806452	0	0	1.6129	0.806452	0.806452	0	0	4.03226	1.6129	1.6129	2.41935	2.41935	1.6129	2.41935	1.6129	0
621	4	5	2.41935	4.03226	0.806452	4.03226	4.83871	1.6129	2.41935	4.03226	5.64516	4.83871	3.22581	1.6129	0	3.22581	0.806452	1.6129	3.22581	3.22581	1.6129	2.41935	0.806452	3.22581	0.806452	3.22581	3.22581	1.6129	1.6129	1.6129	1.6129	2.41935	0.806452	0.806452	2.41935	2.41935	1.6129	0	0	0	5.64516	0.806452	0.806452	1.6129	0.806452	1.6129	0.806452	0.806452	1.6129
622	4	5	9.67742	7.25806	4.83871	4.83871	5.64516	6.45161	6.45161	7.25806	2.41935	4.83871	6.45161	8.06452	5.64516	6.45161	9.67742	8.06452	10.4839	10.4839	4.83871	3.22581	3.22581	4.03226	4.83871	8.87097	7.25806	7.25806	7.25806	6.45161	5.64516	7.25806	4.03226	4.83871	5.64516	3.22581	3.22581	5.64516	6.45161	4.03226	5.64516	3.22581	8.87097	7.25806	3.22581	2.41935	4.03226	4.83871	4.03226
623	4	5	4.83871	8.87097	7.25806	5.64516	6.45161	5.64516	7.25806	3.22581	8.87097	6.45161	6.45161	9.67742	6.45161	7.25806	9.67742	3.22581	4.83871	5.64516	5.64516	4.03226	9.67742	2.41935	8.06452	8.06452	5.64516	2.41935	4.03226	5.64516	8.06452	5.64516	2.41935	7.25806	4.03226	4.03226	4.83871	4.83871	8.06452	4.83871	6.45161	7.25806	6.45161	2.41935	0.806452	7.25806	3.22581	3.22581	5.64516
624	4	5	4.83871	5.64516	0.806452	3.22581	1.6129	4.83871	4.83871	3.22581	1.6129	2.41935	3.22581	0.806452	4.83871	3.22581	1.6129	2.41935	4.83871	2.41935	2.41935	2.41935	1.6129	1.6129	0.806452	4.03226	3.22581	4.03226	1.6129	1.6129	1.6129	3.22581	0.806452	2.41935	2.41935	0	1.6129	0	2.41935	3.22581	0.806452	2.41935	2.41935	0.806452	0.806452	2.41935	1.6129	0	0.806452
625	4	5	6.45161	4.83871	8.87097	7.25806	4.03226	6.45161	4.83871	8.87097	8.06452	4.83871	5.64516	4.03226	7.25806	4.03226	3.22581	4.03226	1.6129	5.64516	4.83871	0.806452	5.64516	2.41935	4.03226	4.03226	2.41935	5.64516	2.41935	4.03226	6.45161	2.41935	4.83871	4.03226	4.83871	3.22581	0	3.22581	3.22581	2.41935	2.41935	0.806452	2.41935	0.806452	0.806452	1.6129	2.41935	0.806452	2.41935
626	4	5	8.87097	6.45161	12.9032	12.9032	6.45161	10.4839	10.4839	7.25806	8.87097	6.45161	4.83871	8.87097	12.0968	5.64516	10.4839	16.129	4.03226	9.67742	8.87097	6.45161	8.06452	8.87097	4.83871	8.06452	11.2903	7.25806	6.45161	7.25806	5.64516	8.06452	9.67742	4.83871	9.67742	11.2903	5.64516	5.64516	5.64516	7.25806	2.41935	8.87097	9.67742	4.03226	5.64516	9.67742	4.03226	6.45161	4.83871
627	4	5	8.06452	12.9032	8.06452	5.64516	8.87097	8.06452	4.83871	8.87097	4.83871	8.87097	6.45161	8.06452	6.45161	9.67742	5.64516	7.25806	9.67742	7.25806	4.83871	2.41935	3.22581	8.06452	8.87097	7.25806	5.64516	8.06452	3.22581	7.25806	7.25806	8.06452	9.67742	8.87097	4.83871	4.83871	1.6129	3.22581	5.64516	8.06452	4.83871	7.25806	7.25806	4.03226	4.83871	5.64516	4.83871	3.22581	4.83871
628	4	5	17.7419	20.9677	17.7419	16.9355	19.3548	18.5484	20.9677	14.5161	18.5484	18.5484	16.9355	12.9032	20.9677	14.5161	16.9355	19.3548	17.7419	10.4839	18.5484	18.5484	18.5484	12.9032	10.4839	18.5484	12.0968	16.129	16.129	15.3226	15.3226	14.5161	12.9032	12.0968	12.0968	12.9032	11.2903	16.129	9.67742	13.7097	10.4839	10.4839	16.129	15.3226	7.25806	12.0968	13.7097	12.9032	7.25806
629	4	6	4.65116	3.10078	6.97674	3.10078	3.87597	4.65116	7.75194	6.97674	6.20155	8.52713	3.10078	5.42636	8.52713	10.8527	4.65116	7.75194	6.20155	6.97674	3.87597	6.97674	5.42636	3.87597	4.65116	2.32558	2.32558	6.20155	4.65116	7.75194	6.97674	6.97674	6.20155	3.87597	3.87597	3.87597	5.42636	7.75194	4.65116	3.10078	6.97674	5.42636	6.20155	3.87597	4.65116	6.20155	4.65116	4.65116	3.10078
630	4	6	0.775194	1.55039	2.32558	2.32558	0	2.32558	2.32558	3.87597	0	3.87597	2.32558	1.55039	0.775194	1.55039	1.55039	1.55039	1.55039	0.775194	3.87597	2.32558	0	0	0	2.32558	2.32558	0.775194	0.775194	1.55039	3.10078	0.775194	1.55039	1.55039	1.55039	1.55039	1.55039	2.32558	2.32558	0.775194	2.32558	0.775194	1.55039	1.55039	1.55039	3.10078	1.55039	0	0.775194
631	4	6	3.87597	4.65116	6.97674	4.65116	6.97674	6.97674	6.97674	6.20155	3.87597	9.30233	3.87597	4.65116	5.42636	3.87597	3.87597	6.20155	4.65116	10.0775	4.65116	2.32558	3.10078	3.10078	3.10078	2.32558	1.55039	1.55039	3.10078	3.10078	3.87597	3.10078	3.87597	3.10078	3.10078	3.10078	3.10078	1.55039	2.32558	0.775194	2.32558	0.775194	0.775194	0.775194	0.775194	3.10078	2.32558	0.775194	2.32558
632	4	6	4.65116	2.32558	2.32558	3.87597	0	3.87597	3.10078	2.32558	3.87597	0	0.775194	3.10078	4.65116	3.87597	0.775194	3.87597	1.55039	3.87597	2.32558	0.775194	2.32558	2.32558	0.775194	1.55039	3.87597	3.10078	1.55039	1.55039	1.55039	0	1.55039	1.55039	1.55039	2.32558	2.32558	3.87597	1.55039	0	1.55039	1.55039	0	2.32558	2.32558	0	3.10078	2.32558	0.775194
633	4	6	6.97674	2.32558	0.775194	2.32558	4.65116	3.10078	5.42636	3.10078	2.32558	3.87597	1.55039	5.42636	2.32558	3.87597	4.65116	2.32558	5.42636	2.32558	3.10078	3.87597	1.55039	1.55039	6.20155	2.32558	3.10078	2.32558	2.32558	3.10078	2.32558	3.10078	4.65116	2.32558	2.32558	4.65116	2.32558	0.775194	4.65116	3.87597	3.87597	2.32558	3.10078	3.10078	2.32558	0.775194	3.87597	3.10078	3.10078
634	4	6	3.87597	6.20155	4.65116	3.87597	3.87597	3.10078	5.42636	4.65116	3.87597	4.65116	5.42636	2.32558	6.97674	3.87597	3.10078	3.87597	3.87597	3.87597	0.775194	4.65116	3.10078	6.20155	3.10078	4.65116	3.87597	5.42636	5.42636	3.87597	1.55039	6.20155	0.775194	2.32558	1.55039	1.55039	3.10078	2.32558	3.87597	3.87597	2.32558	2.32558	0.775194	3.10078	3.87597	3.87597	4.65116	1.55039	3.10078
635	4	6	0.775194	5.42636	6.97674	5.42636	3.10078	4.65116	1.55039	2.32558	0.775194	3.10078	3.10078	4.65116	0.775194	4.65116	2.32558	0.775194	4.65116	2.32558	2.32558	2.32558	3.10078	3.87597	3.87597	3.10078	2.32558	1.55039	3.87597	1.55039	3.10078	1.55039	2.32558	2.32558	3.87597	4.65116	2.32558	0.775194	6.97674	3.10078	4.65116	1.55039	1.55039	0	2.32558	2.32558	2.32558	6.20155	1.55039
636	4	6	2.32558	0.775194	0	0	0	0.775194	1.55039	2.32558	0	0	0	0	0.775194	0.775194	0	0	0	0	1.55039	0.775194	0.775194	0	0.775194	0	0	0	0	0	0	0	0.775194	0.775194	0.775194	0	0	0	1.55039	0	0	0	0.775194	0.775194	0	0	0.775194	0	0
637	4	6	4.65116	6.97674	4.65116	2.32558	1.55039	1.55039	3.10078	3.87597	3.87597	1.55039	2.32558	2.32558	5.42636	2.32558	2.32558	4.65116	1.55039	3.87597	0	4.65116	0	0.775194	1.55039	1.55039	3.10078	5.42636	2.32558	2.32558	0	3.10078	0.775194	1.55039	3.10078	4.65116	3.87597	2.32558	1.55039	0.775194	1.55039	1.55039	2.32558	1.55039	0.775194	1.55039	4.65116	2.32558	0.775194
638	4	6	1.55039	1.55039	2.32558	1.55039	0.775194	0.775194	1.55039	3.87597	0.775194	0.775194	3.87597	3.10078	0.775194	0.775194	1.55039	1.55039	1.55039	2.32558	3.10078	1.55039	0.775194	3.10078	0.775194	1.55039	0.775194	0.775194	1.55039	1.55039	1.55039	1.55039	1.55039	0	0.775194	3.10078	0	0.775194	1.55039	2.32558	1.55039	0.775194	2.32558	0	1.55039	2.32558	1.55039	1.55039	0.775194
639	4	6	1.55039	6.20155	4.65116	10.0775	5.42636	2.32558	1.55039	8.52713	4.65116	8.52713	2.32558	1.55039	6.97674	6.97674	5.42636	6.20155	5.42636	9.30233	1.55039	5.42636	4.65116	5.42636	0.775194	6.97674	6.97674	2.32558	3.10078	6.97674	3.87597	2.32558	3.87597	6.20155	3.10078	4.65116	5.42636	7.75194	7.75194	4.65116	7.75194	4.65116	1.55039	3.87597	3.87597	3.87597	4.65116	8.52713	3.87597
640	4	6	3.10078	0.775194	3.87597	2.32558	0.775194	1.55039	2.32558	0.775194	3.10078	3.10078	1.55039	0.775194	1.55039	3.87597	0.775194	0	2.32558	1.55039	2.32558	0	3.10078	2.32558	1.55039	2.32558	0.775194	0	0	1.55039	0.775194	0.775194	0	2.32558	0	0.775194	1.55039	2.32558	0.775194	3.10078	1.55039	0.775194	1.55039	2.32558	2.32558	3.10078	0	0	1.55039
641	4	6	5.42636	6.20155	3.10078	5.42636	5.42636	3.10078	6.20155	2.32558	4.65116	6.97674	5.42636	3.87597	4.65116	6.20155	3.10078	5.42636	3.87597	6.20155	1.55039	8.52713	3.87597	6.20155	6.20155	4.65116	4.65116	4.65116	3.87597	6.20155	1.55039	3.87597	6.20155	1.55039	3.87597	5.42636	2.32558	3.87597	3.87597	3.10078	1.55039	3.87597	3.87597	2.32558	3.10078	4.65116	6.20155	2.32558	3.10078
642	4	6	6.20155	3.10078	6.97674	3.10078	9.30233	7.75194	6.97674	4.65116	4.65116	3.10078	3.10078	3.87597	4.65116	5.42636	5.42636	7.75194	1.55039	9.30233	5.42636	6.97674	6.97674	4.65116	4.65116	2.32558	3.87597	5.42636	6.97674	3.10078	3.87597	7.75194	3.87597	3.87597	6.20155	7.75194	1.55039	3.10078	3.10078	5.42636	4.65116	4.65116	3.87597	4.65116	1.55039	3.10078	5.42636	2.32558	4.65116
643	4	6	4.65116	6.20155	9.30233	11.6279	13.9535	8.52713	8.52713	4.65116	6.97674	3.87597	7.75194	9.30233	4.65116	6.20155	9.30233	6.97674	9.30233	7.75194	10.8527	6.20155	5.42636	6.20155	10.8527	2.32558	6.97674	10.8527	4.65116	6.97674	5.42636	6.20155	4.65116	8.52713	7.75194	3.87597	6.97674	5.42636	4.65116	9.30233	6.20155	3.10078	6.97674	4.65116	6.20155	3.10078	9.30233	5.42636	5.42636
644	4	6	3.87597	0.775194	2.32558	3.10078	6.20155	4.65116	6.20155	3.87597	6.97674	2.32558	3.10078	3.87597	5.42636	2.32558	3.10078	0.775194	2.32558	6.97674	5.42636	3.87597	3.10078	2.32558	2.32558	4.65116	3.87597	3.10078	0	5.42636	1.55039	2.32558	3.87597	3.10078	0	5.42636	3.10078	1.55039	1.55039	0.775194	3.10078	3.10078	1.55039	1.55039	0.775194	3.87597	2.32558	3.10078	3.87597
645	4	6	9.30233	6.97674	6.20155	6.97674	6.20155	6.20155	6.97674	6.97674	4.65116	9.30233	3.10078	5.42636	6.97674	10.8527	4.65116	3.87597	6.97674	4.65116	6.97674	7.75194	9.30233	6.20155	7.75194	6.20155	5.42636	6.97674	7.75194	5.42636	6.20155	4.65116	6.20155	5.42636	10.8527	4.65116	4.65116	7.75194	6.20155	3.10078	4.65116	6.20155	6.20155	3.87597	3.87597	5.42636	3.10078	5.42636	4.65116
646	4	6	5.42636	0.775194	2.32558	3.87597	3.87597	0	7.75194	2.32558	1.55039	1.55039	1.55039	1.55039	5.42636	2.32558	1.55039	2.32558	4.65116	3.87597	4.65116	3.10078	2.32558	2.32558	2.32558	2.32558	1.55039	1.55039	0.775194	0.775194	1.55039	2.32558	0.775194	2.32558	1.55039	2.32558	1.55039	0.775194	0.775194	0.775194	0	2.32558	0.775194	3.87597	0	1.55039	0	0.775194	0
647	4	6	6.97674	5.42636	8.52713	6.20155	10.0775	3.10078	3.87597	6.20155	6.97674	9.30233	6.20155	6.20155	4.65116	3.87597	5.42636	3.87597	6.97674	7.75194	5.42636	6.97674	10.8527	5.42636	4.65116	2.32558	5.42636	4.65116	6.97674	6.97674	3.10078	3.87597	5.42636	3.87597	5.42636	6.97674	6.20155	8.52713	4.65116	3.87597	8.52713	4.65116	3.10078	6.97674	3.10078	3.10078	6.97674	5.42636	5.42636
648	4	6	9.30233	7.75194	3.10078	10.0775	7.75194	5.42636	10.8527	10.0775	6.97674	6.97674	7.75194	4.65116	8.52713	9.30233	8.52713	6.97674	13.9535	10.0775	6.20155	6.20155	5.42636	6.20155	6.97674	5.42636	9.30233	7.75194	8.52713	6.97674	6.20155	10.0775	4.65116	6.20155	6.20155	10.8527	7.75194	4.65116	6.20155	5.42636	6.20155	7.75194	5.42636	7.75194	10.8527	5.42636	3.87597	3.10078	7.75194
649	4	6	4.65116	8.52713	6.20155	10.8527	5.42636	6.20155	5.42636	5.42636	9.30233	3.87597	6.97674	4.65116	6.20155	7.75194	5.42636	3.87597	6.97674	4.65116	6.20155	7.75194	3.10078	4.65116	2.32558	6.97674	0	6.97674	1.55039	5.42636	6.97674	4.65116	4.65116	6.20155	6.20155	4.65116	2.32558	3.87597	0.775194	3.87597	1.55039	3.10078	3.10078	3.87597	0.775194	3.10078	3.10078	5.42636	0.775194
650	4	6	10.8527	12.4031	12.4031	13.1783	9.30233	13.1783	10.8527	11.6279	11.6279	8.52713	15.5039	14.7287	14.7287	11.6279	5.42636	10.8527	10.0775	13.9535	7.75194	9.30233	14.7287	12.4031	6.20155	7.75194	11.6279	13.9535	8.52713	9.30233	6.97674	8.52713	3.87597	14.7287	13.1783	9.30233	14.7287	10.0775	10.8527	7.75194	10.0775	8.52713	6.20155	8.52713	10.0775	6.20155	11.6279	7.75194	6.20155
651	4	6	8.52713	5.42636	5.42636	4.65116	7.75194	7.75194	4.65116	10.0775	5.42636	6.97674	4.65116	9.30233	5.42636	5.42636	6.20155	9.30233	3.87597	3.87597	4.65116	4.65116	8.52713	3.10078	5.42636	1.55039	3.87597	5.42636	1.55039	6.20155	3.87597	6.20155	3.10078	3.10078	1.55039	1.55039	3.87597	3.10078	2.32558	2.32558	3.87597	0.775194	3.10078	1.55039	3.10078	0.775194	2.32558	2.32558	5.42636
652	4	6	14.7287	16.2791	14.7287	8.52713	17.0543	14.7287	10.8527	19.3798	16.2791	16.2791	16.2791	15.5039	10.0775	19.3798	20.155	10.8527	14.7287	19.3798	18.6047	17.0543	12.4031	20.9302	17.0543	11.6279	14.7287	15.5039	13.9535	15.5039	13.9535	13.1783	14.7287	16.2791	13.9535	13.1783	14.7287	13.9535	15.5039	20.9302	13.1783	10.8527	10.8527	10.8527	12.4031	12.4031	17.0543	11.6279	17.8295
653	5	1	0	1.06383	1.06383	1.06383	2.12766	1.06383	0	0	2.12766	0	0	1.06383	1.06383	0	1.06383	1.06383	1.06383	0	0	2.12766	2.12766	0	1.06383	0	0	2.12766	1.06383	0	0	0	0	0	1.06383	1.06383	0	0	2.12766	1.06383	1.06383	0	0	1.06383	1.06383	0	0	1.06383	1.06383
654	5	1	4.25532	3.19149	9.57447	2.12766	2.12766	3.19149	4.25532	9.57447	4.25532	1.06383	4.25532	3.19149	3.19149	3.19149	4.25532	9.57447	5.31915	3.19149	3.19149	2.12766	5.31915	7.44681	2.12766	5.31915	5.31915	1.06383	5.31915	3.19149	3.19149	3.19149	0	7.44681	2.12766	1.06383	3.19149	5.31915	5.31915	2.12766	8.51064	4.25532	4.25532	3.19149	4.25532	3.19149	1.06383	6.38298	2.12766
655	5	1	3.19149	0	1.06383	2.12766	4.25532	1.06383	2.12766	2.12766	1.06383	0	0	1.06383	0	1.06383	2.12766	0	2.12766	0	2.12766	1.06383	2.12766	0	1.06383	0	4.25532	0	1.06383	1.06383	1.06383	0	1.06383	0	2.12766	1.06383	1.06383	0	0	0	1.06383	2.12766	3.19149	0	0	0	0	1.06383	3.19149
656	5	1	0	0	0	1.06383	0	1.06383	0	1.06383	1.06383	0	0	0	2.12766	1.06383	1.06383	1.06383	1.06383	0	1.06383	0	0	1.06383	1.06383	0	0	2.12766	0	0	1.06383	0	2.12766	1.06383	0	0	0	2.12766	0	1.06383	1.06383	1.06383	1.06383	0	1.06383	1.06383	0	1.06383	1.06383
657	5	1	11.7021	10.6383	7.44681	12.766	7.44681	15.9574	6.38298	18.0851	8.51064	11.7021	8.51064	12.766	12.766	15.9574	7.44681	13.8298	14.8936	14.8936	13.8298	11.7021	10.6383	17.0213	10.6383	11.7021	11.7021	10.6383	13.8298	11.7021	9.57447	12.766	13.8298	11.7021	14.8936	7.44681	17.0213	12.766	9.57447	9.57447	7.44681	13.8298	13.8298	7.44681	12.766	13.8298	11.7021	11.7021	11.7021
658	5	1	3.19149	4.25532	2.12766	2.12766	4.25532	5.31915	3.19149	2.12766	10.6383	5.31915	3.19149	3.19149	4.25532	3.19149	0	1.06383	4.25532	1.06383	5.31915	2.12766	1.06383	3.19149	3.19149	1.06383	5.31915	4.25532	3.19149	2.12766	4.25532	1.06383	2.12766	3.19149	0	5.31915	2.12766	4.25532	3.19149	1.06383	1.06383	0	0	0	2.12766	3.19149	0	5.31915	1.06383
659	5	1	0	0	0	0	0	2.12766	2.12766	1.06383	1.06383	0	2.12766	1.06383	0	0	0	0	0	1.06383	0	1.06383	0	0	1.06383	0	2.12766	0	0	1.06383	1.06383	1.06383	3.19149	1.06383	1.06383	0	1.06383	2.12766	2.12766	3.19149	0	2.12766	0	0	0	4.25532	1.06383	0	3.19149
660	5	1	1.06383	5.31915	3.19149	3.19149	6.38298	2.12766	6.38298	5.31915	2.12766	5.31915	2.12766	8.51064	3.19149	5.31915	4.25532	3.19149	4.25532	2.12766	3.19149	1.06383	2.12766	2.12766	3.19149	2.12766	5.31915	2.12766	3.19149	2.12766	3.19149	1.06383	4.25532	2.12766	0	2.12766	2.12766	6.38298	2.12766	0	1.06383	0	1.06383	0	0	1.06383	2.12766	0	4.25532
661	5	1	6.38298	6.38298	5.31915	6.38298	4.25532	6.38298	8.51064	6.38298	5.31915	3.19149	7.44681	4.25532	4.25532	7.44681	5.31915	8.51064	4.25532	4.25532	3.19149	4.25532	3.19149	5.31915	6.38298	3.19149	6.38298	4.25532	7.44681	4.25532	4.25532	2.12766	3.19149	4.25532	5.31915	2.12766	2.12766	5.31915	5.31915	3.19149	1.06383	4.25532	5.31915	1.06383	1.06383	4.25532	1.06383	3.19149	4.25532
662	5	1	6.38298	4.25532	3.19149	5.31915	4.25532	4.25532	1.06383	4.25532	5.31915	3.19149	2.12766	3.19149	4.25532	5.31915	6.38298	6.38298	4.25532	2.12766	5.31915	4.25532	6.38298	2.12766	4.25532	4.25532	4.25532	2.12766	2.12766	6.38298	5.31915	4.25532	5.31915	1.06383	1.06383	5.31915	7.44681	9.57447	3.19149	5.31915	5.31915	2.12766	3.19149	2.12766	4.25532	4.25532	0	1.06383	5.31915
663	5	1	2.12766	3.19149	3.19149	3.19149	4.25532	1.06383	2.12766	2.12766	2.12766	5.31915	0	2.12766	2.12766	2.12766	3.19149	1.06383	1.06383	2.12766	3.19149	1.06383	1.06383	5.31915	3.19149	1.06383	1.06383	2.12766	0	1.06383	0	2.12766	2.12766	1.06383	4.25532	3.19149	2.12766	3.19149	1.06383	0	2.12766	2.12766	2.12766	1.06383	2.12766	1.06383	0	2.12766	2.12766
664	5	1	1.06383	3.19149	2.12766	2.12766	1.06383	1.06383	2.12766	1.06383	0	1.06383	2.12766	2.12766	0	1.06383	0	0	1.06383	0	0	3.19149	0	1.06383	2.12766	1.06383	0	0	0	0	1.06383	0	0	2.12766	0	0	0	0	0	0	0	0	0	1.06383	0	1.06383	3.19149	0	0
665	5	1	5.31915	3.19149	4.25532	2.12766	4.25532	7.44681	2.12766	1.06383	6.38298	1.06383	3.19149	4.25532	3.19149	4.25532	2.12766	1.06383	5.31915	5.31915	3.19149	5.31915	6.38298	1.06383	5.31915	2.12766	1.06383	4.25532	8.51064	4.25532	0	3.19149	2.12766	3.19149	2.12766	1.06383	0	5.31915	4.25532	2.12766	2.12766	3.19149	2.12766	1.06383	1.06383	5.31915	0	2.12766	3.19149
666	5	1	6.38298	6.38298	4.25532	3.19149	4.25532	6.38298	2.12766	8.51064	7.44681	7.44681	4.25532	2.12766	1.06383	5.31915	6.38298	3.19149	2.12766	3.19149	8.51064	6.38298	7.44681	3.19149	2.12766	0	1.06383	6.38298	2.12766	7.44681	6.38298	3.19149	7.44681	6.38298	4.25532	8.51064	6.38298	2.12766	3.19149	5.31915	5.31915	6.38298	2.12766	5.31915	5.31915	6.38298	5.31915	2.12766	4.25532
667	5	1	4.25532	4.25532	7.44681	3.19149	5.31915	5.31915	4.25532	2.12766	2.12766	2.12766	5.31915	1.06383	8.51064	3.19149	5.31915	1.06383	3.19149	3.19149	2.12766	1.06383	2.12766	3.19149	0	3.19149	3.19149	1.06383	4.25532	2.12766	2.12766	1.06383	1.06383	0	0	0	3.19149	0	1.06383	1.06383	3.19149	0	1.06383	1.06383	1.06383	0	0	2.12766	1.06383
668	5	1	2.12766	3.19149	1.06383	5.31915	1.06383	1.06383	3.19149	1.06383	3.19149	1.06383	1.06383	2.12766	0	3.19149	4.25532	1.06383	0	3.19149	3.19149	4.25532	2.12766	0	2.12766	4.25532	2.12766	3.19149	3.19149	1.06383	1.06383	3.19149	1.06383	0	0	2.12766	2.12766	0	2.12766	5.31915	0	2.12766	3.19149	0	1.06383	1.06383	2.12766	2.12766	2.12766
669	5	1	3.19149	7.44681	2.12766	6.38298	3.19149	3.19149	3.19149	6.38298	3.19149	4.25532	3.19149	1.06383	4.25532	5.31915	1.06383	4.25532	2.12766	1.06383	2.12766	2.12766	6.38298	0	2.12766	3.19149	3.19149	5.31915	4.25532	0	4.25532	2.12766	1.06383	2.12766	1.06383	0	2.12766	2.12766	3.19149	2.12766	1.06383	1.06383	4.25532	2.12766	3.19149	2.12766	1.06383	6.38298	4.25532
670	5	1	8.51064	10.6383	11.7021	6.38298	11.7021	10.6383	6.38298	8.51064	8.51064	8.51064	8.51064	7.44681	8.51064	6.38298	9.57447	7.44681	3.19149	9.57447	6.38298	3.19149	6.38298	2.12766	3.19149	5.31915	3.19149	3.19149	6.38298	6.38298	4.25532	6.38298	5.31915	6.38298	10.6383	7.44681	9.57447	4.25532	1.06383	4.25532	4.25532	4.25532	7.44681	3.19149	2.12766	2.12766	6.38298	4.25532	3.19149
671	5	1	1.06383	3.19149	1.06383	2.12766	2.12766	5.31915	4.25532	4.25532	2.12766	5.31915	0	0	5.31915	1.06383	3.19149	5.31915	2.12766	1.06383	3.19149	2.12766	6.38298	2.12766	2.12766	1.06383	0	3.19149	1.06383	1.06383	1.06383	1.06383	2.12766	0	0	1.06383	3.19149	1.06383	0	0	0	0	0	1.06383	2.12766	3.19149	2.12766	3.19149	3.19149
672	5	1	4.25532	4.25532	5.31915	6.38298	4.25532	5.31915	5.31915	9.57447	6.38298	4.25532	7.44681	5.31915	5.31915	4.25532	4.25532	6.38298	9.57447	3.19149	4.25532	2.12766	1.06383	5.31915	6.38298	9.57447	3.19149	6.38298	2.12766	4.25532	4.25532	4.25532	4.25532	4.25532	8.51064	6.38298	2.12766	5.31915	5.31915	6.38298	7.44681	3.19149	1.06383	2.12766	6.38298	6.38298	3.19149	6.38298	4.25532
673	5	1	7.44681	12.766	12.766	10.6383	7.44681	8.51064	10.6383	6.38298	7.44681	3.19149	8.51064	11.7021	6.38298	5.31915	5.31915	13.8298	12.766	7.44681	5.31915	8.51064	9.57447	5.31915	5.31915	8.51064	7.44681	4.25532	7.44681	6.38298	3.19149	5.31915	2.12766	7.44681	4.25532	5.31915	6.38298	2.12766	8.51064	6.38298	1.06383	3.19149	5.31915	3.19149	3.19149	3.19149	4.25532	5.31915	5.31915
674	5	1	2.12766	3.19149	7.44681	5.31915	5.31915	8.51064	4.25532	3.19149	6.38298	6.38298	5.31915	3.19149	4.25532	6.38298	6.38298	4.25532	7.44681	3.19149	7.44681	6.38298	7.44681	5.31915	3.19149	5.31915	4.25532	5.31915	2.12766	4.25532	1.06383	3.19149	1.06383	0	0	1.06383	8.51064	4.25532	3.19149	2.12766	3.19149	0	4.25532	0	1.06383	5.31915	3.19149	3.19149	2.12766
675	5	1	6.38298	5.31915	2.12766	7.44681	1.06383	6.38298	4.25532	4.25532	4.25532	2.12766	5.31915	6.38298	5.31915	0	7.44681	1.06383	3.19149	3.19149	4.25532	4.25532	6.38298	5.31915	2.12766	3.19149	4.25532	4.25532	3.19149	3.19149	5.31915	4.25532	1.06383	3.19149	2.12766	3.19149	1.06383	5.31915	3.19149	6.38298	4.25532	4.25532	2.12766	6.38298	3.19149	2.12766	3.19149	3.19149	3.19149
676	5	1	10.6383	15.9574	5.31915	8.51064	6.38298	10.6383	5.31915	14.8936	10.6383	6.38298	7.44681	5.31915	7.44681	7.44681	4.25532	10.6383	12.766	8.51064	7.44681	5.31915	8.51064	8.51064	5.31915	9.57447	2.12766	8.51064	8.51064	5.31915	5.31915	5.31915	9.57447	3.19149	3.19149	6.38298	4.25532	5.31915	4.25532	2.12766	2.12766	4.25532	9.57447	0	2.12766	1.06383	4.25532	7.44681	2.12766
677	5	1	9.57447	6.38298	6.38298	10.6383	3.19149	8.51064	8.51064	4.25532	4.25532	11.7021	5.31915	8.51064	7.44681	4.25532	8.51064	7.44681	7.44681	7.44681	5.31915	9.57447	6.38298	3.19149	5.31915	3.19149	7.44681	5.31915	9.57447	4.25532	8.51064	11.7021	4.25532	5.31915	5.31915	10.6383	0	5.31915	4.25532	4.25532	6.38298	10.6383	7.44681	7.44681	4.25532	4.25532	8.51064	5.31915	6.38298
678	5	1	4.25532	10.6383	2.12766	3.19149	6.38298	6.38298	3.19149	6.38298	5.31915	1.06383	1.06383	6.38298	3.19149	2.12766	3.19149	6.38298	5.31915	5.31915	3.19149	6.38298	4.25532	3.19149	1.06383	2.12766	2.12766	1.06383	3.19149	2.12766	0	2.12766	5.31915	0	2.12766	4.25532	0	4.25532	2.12766	2.12766	1.06383	5.31915	4.25532	1.06383	1.06383	1.06383	1.06383	4.25532	1.06383
679	5	1	6.38298	7.44681	5.31915	4.25532	7.44681	5.31915	9.57447	11.7021	9.57447	4.25532	6.38298	9.57447	8.51064	10.6383	6.38298	9.57447	8.51064	7.44681	5.31915	6.38298	10.6383	9.57447	6.38298	6.38298	8.51064	5.31915	6.38298	10.6383	11.7021	4.25532	5.31915	7.44681	8.51064	4.25532	8.51064	9.57447	7.44681	3.19149	9.57447	4.25532	11.7021	7.44681	4.25532	5.31915	9.57447	7.44681	6.38298
680	5	1	1.06383	5.31915	2.12766	2.12766	4.25532	6.38298	6.38298	4.25532	7.44681	6.38298	6.38298	3.19149	8.51064	5.31915	2.12766	4.25532	0	4.25532	5.31915	6.38298	3.19149	8.51064	2.12766	2.12766	2.12766	5.31915	5.31915	7.44681	2.12766	3.19149	2.12766	4.25532	3.19149	3.19149	2.12766	4.25532	3.19149	2.12766	3.19149	2.12766	2.12766	5.31915	3.19149	7.44681	6.38298	6.38298	2.12766
681	5	1	6.38298	4.25532	5.31915	8.51064	4.25532	5.31915	7.44681	5.31915	3.19149	8.51064	2.12766	9.57447	1.06383	6.38298	3.19149	7.44681	6.38298	5.31915	6.38298	8.51064	10.6383	11.7021	6.38298	4.25532	6.38298	4.25532	6.38298	4.25532	3.19149	2.12766	5.31915	6.38298	4.25532	13.8298	6.38298	3.19149	7.44681	8.51064	4.25532	4.25532	6.38298	8.51064	3.19149	3.19149	3.19149	6.38298	4.25532
682	5	2	0	1.21951	1.21951	0	0	0	0	0	1.21951	1.21951	1.21951	0	0	0	0	0	0	0	1.21951	0	0	1.21951	0	0	1.21951	0	0	0	0	0	0	1.21951	0	0	0	1.21951	0	1.21951	1.21951	0	2.43902	0	0	0	0	0	0
683	5	2	2.43902	2.43902	1.21951	0	1.21951	0	2.43902	1.21951	1.21951	0	2.43902	1.21951	1.21951	1.21951	0	1.21951	1.21951	0	0	2.43902	1.21951	0	0	0	2.43902	3.65854	0	0	0	0	0	0	0	0	0	0	2.43902	0	1.21951	0	0	0	1.21951	0	0	0	0
684	5	2	3.65854	1.21951	2.43902	3.65854	3.65854	0	0	2.43902	1.21951	0	2.43902	2.43902	1.21951	1.21951	2.43902	1.21951	1.21951	2.43902	1.21951	1.21951	1.21951	0	2.43902	0	0	1.21951	1.21951	0	0	1.21951	2.43902	2.43902	1.21951	3.65854	0	3.65854	1.21951	3.65854	1.21951	1.21951	2.43902	2.43902	0	2.43902	1.21951	0	1.21951
685	5	2	1.21951	0	0	0	1.21951	0	1.21951	0	0	1.21951	0	1.21951	0	0	1.21951	0	3.65854	1.21951	0	3.65854	2.43902	2.43902	0	1.21951	3.65854	1.21951	2.43902	2.43902	3.65854	0	3.65854	0	0	0	1.21951	0	1.21951	2.43902	2.43902	1.21951	2.43902	1.21951	1.21951	1.21951	0	1.21951	0
686	5	2	2.43902	4.87805	4.87805	0	3.65854	3.65854	3.65854	4.87805	2.43902	0	4.87805	0	2.43902	1.21951	0	2.43902	6.09756	6.09756	1.21951	2.43902	6.09756	1.21951	0	0	2.43902	6.09756	3.65854	2.43902	2.43902	2.43902	1.21951	1.21951	4.87805	0	1.21951	3.65854	3.65854	1.21951	1.21951	2.43902	0	1.21951	1.21951	3.65854	0	1.21951	3.65854
687	5	2	1.21951	2.43902	2.43902	2.43902	3.65854	6.09756	2.43902	1.21951	6.09756	3.65854	1.21951	3.65854	1.21951	3.65854	2.43902	2.43902	2.43902	1.21951	0	0	3.65854	3.65854	1.21951	2.43902	2.43902	1.21951	3.65854	2.43902	6.09756	0	6.09756	2.43902	1.21951	2.43902	0	1.21951	1.21951	1.21951	0	4.87805	1.21951	0	1.21951	1.21951	1.21951	0	0
688	5	2	2.43902	0	2.43902	0	0	0	6.09756	0	2.43902	2.43902	2.43902	2.43902	0	3.65854	1.21951	0	0	0	1.21951	1.21951	0	1.21951	1.21951	2.43902	0	1.21951	1.21951	0	1.21951	0	2.43902	1.21951	1.21951	1.21951	1.21951	1.21951	3.65854	1.21951	1.21951	2.43902	1.21951	2.43902	0	1.21951	0	1.21951	1.21951
689	5	2	0	0	0	0	0	0	0	0	0	0	0	0	0	1.21951	0	2.43902	0	0	2.43902	0	0	0	0	0	1.21951	0	0	0	0	0	1.21951	1.21951	1.21951	0	1.21951	0	0	2.43902	0	0	1.21951	1.21951	0	1.21951	2.43902	1.21951	1.21951
690	5	2	4.87805	4.87805	7.31707	4.87805	2.43902	4.87805	1.21951	1.21951	3.65854	1.21951	3.65854	2.43902	9.7561	0	2.43902	3.65854	1.21951	0	3.65854	3.65854	3.65854	3.65854	2.43902	3.65854	1.21951	4.87805	4.87805	2.43902	1.21951	1.21951	0	2.43902	0	0	1.21951	3.65854	2.43902	2.43902	1.21951	1.21951	1.21951	0	2.43902	0	1.21951	1.21951	0
691	5	2	3.65854	1.21951	1.21951	1.21951	6.09756	1.21951	3.65854	2.43902	1.21951	4.87805	6.09756	1.21951	1.21951	1.21951	3.65854	2.43902	0	1.21951	3.65854	2.43902	2.43902	1.21951	4.87805	3.65854	1.21951	2.43902	6.09756	1.21951	1.21951	1.21951	3.65854	1.21951	0	1.21951	4.87805	1.21951	0	2.43902	0	1.21951	2.43902	2.43902	1.21951	0	3.65854	0	1.21951
692	5	2	3.65854	4.87805	1.21951	3.65854	1.21951	1.21951	4.87805	2.43902	1.21951	3.65854	0	1.21951	3.65854	3.65854	8.53659	7.31707	6.09756	4.87805	1.21951	4.87805	2.43902	3.65854	3.65854	1.21951	2.43902	1.21951	4.87805	1.21951	1.21951	2.43902	1.21951	2.43902	2.43902	6.09756	4.87805	2.43902	2.43902	1.21951	4.87805	1.21951	4.87805	3.65854	2.43902	0	1.21951	2.43902	0
693	5	2	4.87805	1.21951	1.21951	0	4.87805	0	1.21951	2.43902	4.87805	1.21951	1.21951	2.43902	1.21951	2.43902	1.21951	0	1.21951	0	3.65854	3.65854	6.09756	2.43902	1.21951	1.21951	2.43902	3.65854	2.43902	1.21951	0	0	1.21951	1.21951	0	1.21951	0	2.43902	2.43902	1.21951	1.21951	0	1.21951	1.21951	1.21951	0	0	2.43902	0
694	5	2	6.09756	6.09756	4.87805	4.87805	8.53659	4.87805	2.43902	1.21951	8.53659	4.87805	4.87805	8.53659	2.43902	3.65854	3.65854	4.87805	8.53659	7.31707	4.87805	7.31707	3.65854	2.43902	7.31707	7.31707	4.87805	3.65854	3.65854	8.53659	3.65854	2.43902	4.87805	3.65854	3.65854	3.65854	0	1.21951	1.21951	4.87805	2.43902	2.43902	0	6.09756	2.43902	1.21951	1.21951	1.21951	2.43902
695	5	2	8.53659	4.87805	2.43902	4.87805	3.65854	6.09756	3.65854	13.4146	3.65854	6.09756	3.65854	4.87805	4.87805	2.43902	4.87805	7.31707	1.21951	7.31707	4.87805	9.7561	2.43902	4.87805	4.87805	6.09756	2.43902	3.65854	2.43902	6.09756	4.87805	1.21951	4.87805	6.09756	2.43902	6.09756	7.31707	6.09756	1.21951	4.87805	7.31707	3.65854	3.65854	3.65854	2.43902	3.65854	7.31707	3.65854	1.21951
696	5	2	3.65854	7.31707	2.43902	4.87805	3.65854	2.43902	2.43902	2.43902	2.43902	10.9756	2.43902	4.87805	3.65854	4.87805	3.65854	6.09756	2.43902	1.21951	1.21951	0	2.43902	4.87805	3.65854	4.87805	1.21951	0	2.43902	1.21951	4.87805	1.21951	1.21951	1.21951	2.43902	0	1.21951	1.21951	1.21951	2.43902	1.21951	1.21951	0	0	1.21951	1.21951	2.43902	1.21951	0
697	5	2	6.09756	2.43902	3.65854	6.09756	6.09756	3.65854	2.43902	9.7561	9.7561	4.87805	3.65854	2.43902	4.87805	2.43902	6.09756	3.65854	3.65854	7.31707	2.43902	4.87805	4.87805	7.31707	3.65854	3.65854	6.09756	4.87805	1.21951	1.21951	2.43902	3.65854	0	1.21951	3.65854	1.21951	3.65854	6.09756	2.43902	2.43902	2.43902	0	3.65854	3.65854	2.43902	2.43902	1.21951	0	0
698	5	2	2.43902	0	0	2.43902	0	0	2.43902	0	0	0	1.21951	1.21951	0	0	1.21951	0	1.21951	1.21951	1.21951	0	1.21951	1.21951	0	0	0	0	0	0	0	0	4.87805	1.21951	0	0	0	3.65854	1.21951	0	0	0	0	0	2.43902	0	0	1.21951	2.43902
699	5	2	7.31707	3.65854	2.43902	3.65854	3.65854	6.09756	3.65854	4.87805	1.21951	1.21951	1.21951	1.21951	2.43902	6.09756	6.09756	4.87805	4.87805	2.43902	1.21951	3.65854	3.65854	7.31707	3.65854	3.65854	3.65854	6.09756	3.65854	0	1.21951	2.43902	2.43902	3.65854	1.21951	2.43902	12.1951	4.87805	2.43902	3.65854	0	3.65854	2.43902	7.31707	4.87805	7.31707	4.87805	0	1.21951
700	5	2	6.09756	2.43902	2.43902	4.87805	1.21951	7.31707	3.65854	6.09756	3.65854	1.21951	3.65854	1.21951	3.65854	3.65854	3.65854	2.43902	1.21951	4.87805	2.43902	8.53659	0	2.43902	2.43902	3.65854	2.43902	2.43902	1.21951	4.87805	2.43902	2.43902	3.65854	0	3.65854	1.21951	3.65854	2.43902	2.43902	1.21951	2.43902	0	4.87805	1.21951	1.21951	1.21951	0	2.43902	1.21951
701	5	2	2.43902	3.65854	2.43902	6.09756	3.65854	3.65854	6.09756	4.87805	4.87805	6.09756	2.43902	4.87805	4.87805	4.87805	0	4.87805	2.43902	1.21951	3.65854	3.65854	2.43902	1.21951	1.21951	2.43902	3.65854	2.43902	6.09756	3.65854	2.43902	2.43902	3.65854	1.21951	6.09756	2.43902	0	1.21951	1.21951	1.21951	1.21951	2.43902	1.21951	2.43902	0	2.43902	2.43902	1.21951	1.21951
702	5	2	2.43902	8.53659	7.31707	7.31707	9.7561	6.09756	7.31707	14.6341	4.87805	4.87805	8.53659	3.65854	10.9756	4.87805	13.4146	8.53659	7.31707	3.65854	4.87805	8.53659	3.65854	6.09756	6.09756	2.43902	6.09756	7.31707	8.53659	2.43902	6.09756	2.43902	3.65854	7.31707	1.21951	4.87805	2.43902	4.87805	4.87805	3.65854	2.43902	4.87805	2.43902	4.87805	2.43902	1.21951	3.65854	1.21951	3.65854
703	5	2	7.31707	7.31707	6.09756	6.09756	23.1707	9.7561	10.9756	3.65854	10.9756	1.21951	7.31707	12.1951	14.6341	6.09756	9.7561	7.31707	3.65854	6.09756	9.7561	7.31707	7.31707	4.87805	3.65854	9.7561	10.9756	10.9756	9.7561	8.53659	9.7561	8.53659	3.65854	2.43902	6.09756	7.31707	1.21951	0	6.09756	4.87805	3.65854	0	3.65854	7.31707	3.65854	3.65854	6.09756	6.09756	12.1951
704	5	2	6.09756	2.43902	7.31707	3.65854	6.09756	6.09756	2.43902	4.87805	6.09756	7.31707	3.65854	2.43902	6.09756	4.87805	4.87805	6.09756	3.65854	6.09756	6.09756	4.87805	7.31707	6.09756	7.31707	2.43902	2.43902	1.21951	1.21951	2.43902	1.21951	2.43902	3.65854	6.09756	1.21951	3.65854	1.21951	0	6.09756	3.65854	3.65854	3.65854	3.65854	2.43902	4.87805	1.21951	1.21951	1.21951	0
705	5	2	1.21951	4.87805	6.09756	7.31707	6.09756	9.7561	2.43902	3.65854	4.87805	4.87805	6.09756	4.87805	6.09756	7.31707	1.21951	9.7561	9.7561	4.87805	6.09756	3.65854	7.31707	4.87805	4.87805	12.1951	7.31707	3.65854	8.53659	8.53659	2.43902	3.65854	4.87805	6.09756	4.87805	7.31707	4.87805	4.87805	6.09756	3.65854	3.65854	6.09756	2.43902	2.43902	4.87805	6.09756	8.53659	4.87805	3.65854
706	5	2	6.09756	7.31707	4.87805	6.09756	7.31707	6.09756	3.65854	6.09756	12.1951	3.65854	12.1951	2.43902	12.1951	9.7561	4.87805	3.65854	2.43902	2.43902	9.7561	8.53659	10.9756	6.09756	7.31707	6.09756	6.09756	14.6341	4.87805	4.87805	10.9756	0	7.31707	7.31707	8.53659	8.53659	8.53659	7.31707	9.7561	4.87805	2.43902	7.31707	3.65854	4.87805	6.09756	8.53659	3.65854	3.65854	6.09756
707	5	2	2.43902	4.87805	8.53659	7.31707	10.9756	1.21951	7.31707	7.31707	4.87805	12.1951	3.65854	3.65854	7.31707	6.09756	3.65854	8.53659	7.31707	6.09756	4.87805	4.87805	1.21951	6.09756	3.65854	2.43902	3.65854	6.09756	2.43902	3.65854	1.21951	1.21951	4.87805	3.65854	3.65854	4.87805	1.21951	2.43902	6.09756	7.31707	1.21951	6.09756	1.21951	2.43902	3.65854	1.21951	1.21951	3.65854	2.43902
708	5	2	6.09756	2.43902	12.1951	6.09756	3.65854	4.87805	8.53659	7.31707	3.65854	3.65854	6.09756	12.1951	7.31707	6.09756	7.31707	7.31707	3.65854	2.43902	3.65854	8.53659	4.87805	3.65854	4.87805	4.87805	7.31707	6.09756	3.65854	1.21951	3.65854	1.21951	2.43902	6.09756	4.87805	4.87805	2.43902	4.87805	3.65854	4.87805	2.43902	4.87805	4.87805	2.43902	3.65854	0	1.21951	0	0
709	5	2	7.31707	4.87805	6.09756	7.31707	3.65854	8.53659	4.87805	10.9756	8.53659	6.09756	4.87805	3.65854	3.65854	6.09756	8.53659	2.43902	7.31707	1.21951	3.65854	6.09756	8.53659	6.09756	1.21951	8.53659	4.87805	3.65854	8.53659	6.09756	3.65854	7.31707	2.43902	8.53659	4.87805	1.21951	1.21951	3.65854	7.31707	3.65854	4.87805	4.87805	4.87805	8.53659	3.65854	3.65854	3.65854	4.87805	2.43902
710	5	2	7.31707	2.43902	1.21951	6.09756	4.87805	4.87805	0	2.43902	0	1.21951	3.65854	4.87805	2.43902	2.43902	3.65854	4.87805	2.43902	6.09756	3.65854	4.87805	0	2.43902	4.87805	1.21951	1.21951	2.43902	2.43902	2.43902	2.43902	2.43902	2.43902	0	2.43902	2.43902	0	1.21951	1.21951	1.21951	0	1.21951	2.43902	2.43902	1.21951	0	0	0	2.43902
711	5	2	1.21951	4.87805	6.09756	9.7561	7.31707	3.65854	6.09756	1.21951	6.09756	9.7561	7.31707	6.09756	3.65854	3.65854	8.53659	7.31707	7.31707	7.31707	2.43902	4.87805	3.65854	14.6341	6.09756	2.43902	3.65854	7.31707	1.21951	4.87805	8.53659	2.43902	7.31707	9.7561	6.09756	2.43902	3.65854	8.53659	3.65854	6.09756	4.87805	3.65854	3.65854	3.65854	3.65854	2.43902	8.53659	2.43902	3.65854
712	5	2	8.53659	3.65854	4.87805	4.87805	3.65854	4.87805	2.43902	3.65854	1.21951	4.87805	3.65854	3.65854	2.43902	3.65854	2.43902	4.87805	2.43902	4.87805	3.65854	1.21951	3.65854	7.31707	9.7561	2.43902	1.21951	4.87805	4.87805	2.43902	0	4.87805	7.31707	3.65854	1.21951	2.43902	2.43902	2.43902	2.43902	0	3.65854	6.09756	4.87805	6.09756	1.21951	2.43902	2.43902	0	2.43902
713	5	2	10.9756	9.7561	8.53659	9.7561	6.09756	7.31707	10.9756	7.31707	8.53659	7.31707	8.53659	6.09756	17.0732	4.87805	7.31707	15.8537	12.1951	7.31707	12.1951	9.7561	7.31707	9.7561	14.6341	3.65854	7.31707	9.7561	3.65854	3.65854	7.31707	6.09756	9.7561	3.65854	10.9756	8.53659	8.53659	7.31707	7.31707	9.7561	3.65854	6.09756	2.43902	8.53659	3.65854	1.21951	6.09756	2.43902	3.65854
714	5	3	0	0	1.21951	1.21951	1.21951	2.43902	2.43902	1.21951	2.43902	1.21951	1.21951	1.21951	3.65854	6.09756	1.21951	0	4.87805	1.21951	0	2.43902	0	2.43902	1.21951	3.65854	2.43902	0	0	1.21951	1.21951	0	1.21951	1.21951	2.43902	3.65854	1.21951	2.43902	3.65854	2.43902	2.43902	0	2.43902	2.43902	0	1.21951	1.21951	1.21951	1.21951
715	5	3	2.43902	1.21951	1.21951	1.21951	0	1.21951	3.65854	1.21951	1.21951	1.21951	1.21951	2.43902	0	1.21951	1.21951	2.43902	1.21951	1.21951	0	2.43902	2.43902	2.43902	2.43902	2.43902	0	1.21951	1.21951	1.21951	4.87805	0	1.21951	1.21951	1.21951	2.43902	2.43902	1.21951	6.09756	0	1.21951	0	0	0	1.21951	1.21951	1.21951	0	1.21951
716	5	3	0	0	1.21951	1.21951	0	1.21951	0	1.21951	3.65854	0	0	0	0	2.43902	1.21951	1.21951	0	0	0	3.65854	0	1.21951	1.21951	1.21951	1.21951	1.21951	1.21951	0	2.43902	0	0	0	3.65854	3.65854	0	0	0	0	0	0	0	0	0	1.21951	0	0	0
717	5	3	0	0	1.21951	0	1.21951	2.43902	0	1.21951	0	3.65854	1.21951	2.43902	0	2.43902	1.21951	0	0	2.43902	0	0	1.21951	2.43902	1.21951	1.21951	0	1.21951	0	2.43902	0	1.21951	2.43902	1.21951	2.43902	1.21951	0	3.65854	3.65854	1.21951	0	3.65854	0	0	0	1.21951	3.65854	0	0
718	5	3	0	0	0	0	0	0	1.21951	0	0	1.21951	1.21951	0	0	0	0	0	0	0	0	0	0	0	0	0	0	0	1.21951	0	0	0	0	0	0	0	1.21951	0	0	1.21951	0	3.65854	1.21951	2.43902	1.21951	1.21951	0	1.21951	0
719	5	3	2.43902	2.43902	1.21951	1.21951	2.43902	0	0	2.43902	0	1.21951	1.21951	2.43902	0	1.21951	2.43902	2.43902	0	3.65854	0	1.21951	0	1.21951	0	1.21951	0	0	3.65854	1.21951	1.21951	2.43902	0	1.21951	1.21951	0	0	0	1.21951	0	0	1.21951	0	1.21951	2.43902	1.21951	0	2.43902	1.21951
720	5	3	1.21951	2.43902	1.21951	2.43902	1.21951	0	4.87805	1.21951	2.43902	1.21951	2.43902	0	1.21951	1.21951	1.21951	2.43902	0	3.65854	1.21951	2.43902	1.21951	1.21951	1.21951	1.21951	2.43902	3.65854	1.21951	3.65854	2.43902	4.87805	2.43902	1.21951	1.21951	3.65854	2.43902	0	4.87805	2.43902	0	1.21951	2.43902	3.65854	1.21951	3.65854	1.21951	3.65854	0
721	5	3	1.21951	0	0	2.43902	3.65854	1.21951	1.21951	2.43902	2.43902	2.43902	1.21951	2.43902	1.21951	2.43902	0	1.21951	1.21951	2.43902	0	2.43902	1.21951	0	0	0	1.21951	4.87805	1.21951	1.21951	3.65854	2.43902	1.21951	2.43902	1.21951	1.21951	1.21951	1.21951	1.21951	0	1.21951	1.21951	1.21951	2.43902	0	1.21951	2.43902	3.65854	0
722	5	3	1.21951	1.21951	1.21951	3.65854	0	3.65854	1.21951	1.21951	1.21951	1.21951	1.21951	3.65854	3.65854	2.43902	1.21951	1.21951	1.21951	2.43902	0	3.65854	2.43902	6.09756	1.21951	1.21951	4.87805	2.43902	2.43902	2.43902	2.43902	2.43902	2.43902	1.21951	2.43902	4.87805	3.65854	1.21951	2.43902	2.43902	3.65854	0	4.87805	1.21951	3.65854	2.43902	2.43902	1.21951	2.43902
723	5	3	2.43902	0	8.53659	0	4.87805	3.65854	3.65854	1.21951	1.21951	2.43902	0	2.43902	6.09756	2.43902	3.65854	9.7561	4.87805	3.65854	3.65854	6.09756	3.65854	2.43902	3.65854	3.65854	4.87805	0	9.7561	3.65854	1.21951	4.87805	1.21951	3.65854	3.65854	6.09756	2.43902	3.65854	2.43902	0	4.87805	4.87805	3.65854	2.43902	1.21951	1.21951	6.09756	1.21951	3.65854
724	5	3	4.87805	4.87805	3.65854	4.87805	4.87805	4.87805	3.65854	3.65854	4.87805	2.43902	4.87805	2.43902	1.21951	4.87805	3.65854	2.43902	4.87805	0	3.65854	4.87805	1.21951	6.09756	1.21951	0	1.21951	4.87805	7.31707	1.21951	6.09756	2.43902	4.87805	3.65854	4.87805	4.87805	8.53659	1.21951	3.65854	4.87805	4.87805	6.09756	1.21951	0	2.43902	2.43902	4.87805	2.43902	2.43902
725	5	3	2.43902	3.65854	7.31707	2.43902	3.65854	3.65854	8.53659	7.31707	3.65854	2.43902	3.65854	3.65854	0	1.21951	0	9.7561	3.65854	4.87805	2.43902	0	2.43902	0	1.21951	6.09756	2.43902	1.21951	8.53659	4.87805	2.43902	3.65854	8.53659	9.7561	2.43902	1.21951	3.65854	3.65854	2.43902	3.65854	1.21951	1.21951	1.21951	0	2.43902	0	3.65854	1.21951	1.21951
726	5	3	2.43902	2.43902	4.87805	2.43902	1.21951	0	2.43902	1.21951	3.65854	3.65854	2.43902	1.21951	2.43902	0	2.43902	2.43902	2.43902	1.21951	2.43902	2.43902	2.43902	1.21951	2.43902	3.65854	2.43902	2.43902	6.09756	0	1.21951	0	3.65854	0	0	0	1.21951	2.43902	1.21951	1.21951	3.65854	3.65854	1.21951	2.43902	0	0	3.65854	1.21951	0
727	5	3	3.65854	3.65854	1.21951	4.87805	3.65854	3.65854	1.21951	0	2.43902	0	1.21951	2.43902	3.65854	2.43902	1.21951	2.43902	1.21951	3.65854	3.65854	2.43902	1.21951	1.21951	1.21951	1.21951	1.21951	3.65854	3.65854	3.65854	1.21951	3.65854	3.65854	4.87805	2.43902	1.21951	0	1.21951	0	1.21951	2.43902	2.43902	1.21951	2.43902	0	2.43902	0	0	1.21951
728	5	3	2.43902	0	0	1.21951	1.21951	0	1.21951	0	0	1.21951	0	0	0	0	0	0	1.21951	0	2.43902	0	0	0	1.21951	0	0	0	0	1.21951	0	0	1.21951	0	0	0	0	2.43902	0	2.43902	0	1.21951	2.43902	0	1.21951	0	0	1.21951	0
729	5	3	3.65854	4.87805	7.31707	4.87805	4.87805	1.21951	2.43902	1.21951	4.87805	1.21951	1.21951	2.43902	1.21951	1.21951	1.21951	2.43902	7.31707	1.21951	2.43902	1.21951	2.43902	2.43902	2.43902	0	1.21951	1.21951	1.21951	1.21951	1.21951	3.65854	0	1.21951	1.21951	0	1.21951	0	1.21951	0	0	1.21951	0	0	3.65854	0	0	0	0
730	5	3	1.21951	1.21951	3.65854	0	1.21951	4.87805	2.43902	6.09756	7.31707	3.65854	3.65854	7.31707	2.43902	3.65854	9.7561	1.21951	3.65854	2.43902	3.65854	8.53659	4.87805	2.43902	2.43902	2.43902	7.31707	3.65854	4.87805	2.43902	3.65854	6.09756	1.21951	6.09756	2.43902	4.87805	1.21951	2.43902	8.53659	4.87805	8.53659	2.43902	2.43902	3.65854	2.43902	9.7561	3.65854	1.21951	3.65854
731	5	3	10.9756	10.9756	9.7561	4.87805	6.09756	7.31707	8.53659	6.09756	3.65854	6.09756	7.31707	9.7561	8.53659	7.31707	6.09756	6.09756	10.9756	6.09756	0	3.65854	7.31707	6.09756	7.31707	6.09756	7.31707	4.87805	7.31707	8.53659	4.87805	4.87805	8.53659	6.09756	1.21951	6.09756	4.87805	6.09756	4.87805	3.65854	2.43902	2.43902	4.87805	6.09756	0	1.21951	7.31707	2.43902	2.43902
732	5	3	3.65854	1.21951	7.31707	2.43902	7.31707	8.53659	2.43902	6.09756	1.21951	3.65854	10.9756	2.43902	2.43902	2.43902	1.21951	7.31707	7.31707	0	1.21951	6.09756	4.87805	3.65854	6.09756	3.65854	1.21951	7.31707	6.09756	3.65854	3.65854	1.21951	2.43902	6.09756	3.65854	3.65854	1.21951	6.09756	2.43902	2.43902	2.43902	2.43902	4.87805	1.21951	8.53659	4.87805	6.09756	6.09756	1.21951
733	5	3	6.09756	2.43902	2.43902	2.43902	1.21951	4.87805	4.87805	2.43902	2.43902	6.09756	8.53659	3.65854	3.65854	2.43902	3.65854	2.43902	2.43902	3.65854	2.43902	3.65854	0	3.65854	4.87805	4.87805	3.65854	8.53659	6.09756	1.21951	4.87805	4.87805	4.87805	4.87805	2.43902	6.09756	4.87805	7.31707	6.09756	2.43902	3.65854	0	1.21951	2.43902	4.87805	2.43902	3.65854	3.65854	2.43902
734	5	3	4.87805	1.21951	2.43902	2.43902	3.65854	3.65854	4.87805	1.21951	1.21951	6.09756	0	6.09756	2.43902	6.09756	1.21951	3.65854	3.65854	2.43902	4.87805	1.21951	1.21951	4.87805	1.21951	3.65854	2.43902	1.21951	3.65854	0	3.65854	1.21951	2.43902	4.87805	1.21951	3.65854	1.21951	0	3.65854	0	1.21951	0	2.43902	2.43902	1.21951	1.21951	1.21951	2.43902	1.21951
735	5	3	6.09756	7.31707	4.87805	6.09756	7.31707	3.65854	10.9756	7.31707	7.31707	3.65854	7.31707	10.9756	3.65854	2.43902	9.7561	7.31707	9.7561	13.4146	8.53659	4.87805	10.9756	6.09756	4.87805	14.6341	9.7561	3.65854	4.87805	8.53659	3.65854	9.7561	9.7561	4.87805	4.87805	9.7561	9.7561	6.09756	2.43902	3.65854	4.87805	2.43902	2.43902	4.87805	2.43902	4.87805	7.31707	2.43902	1.21951
736	5	3	6.09756	4.87805	3.65854	7.31707	7.31707	4.87805	7.31707	2.43902	1.21951	4.87805	4.87805	4.87805	1.21951	1.21951	7.31707	4.87805	7.31707	6.09756	3.65854	8.53659	2.43902	1.21951	7.31707	3.65854	1.21951	4.87805	2.43902	4.87805	4.87805	8.53659	8.53659	3.65854	7.31707	3.65854	4.87805	1.21951	2.43902	3.65854	2.43902	0	0	3.65854	3.65854	1.21951	2.43902	2.43902	4.87805
737	5	3	6.09756	8.53659	2.43902	3.65854	1.21951	3.65854	4.87805	2.43902	6.09756	4.87805	7.31707	3.65854	3.65854	4.87805	2.43902	2.43902	4.87805	4.87805	1.21951	3.65854	7.31707	7.31707	7.31707	3.65854	3.65854	2.43902	1.21951	2.43902	3.65854	3.65854	4.87805	3.65854	1.21951	4.87805	2.43902	7.31707	3.65854	2.43902	3.65854	4.87805	1.21951	2.43902	2.43902	4.87805	3.65854	6.09756	3.65854
738	5	3	7.31707	3.65854	2.43902	2.43902	4.87805	2.43902	4.87805	2.43902	4.87805	7.31707	4.87805	6.09756	1.21951	2.43902	7.31707	4.87805	4.87805	9.7561	6.09756	3.65854	2.43902	2.43902	1.21951	2.43902	2.43902	2.43902	3.65854	4.87805	4.87805	6.09756	4.87805	3.65854	10.9756	2.43902	1.21951	2.43902	4.87805	6.09756	3.65854	2.43902	4.87805	4.87805	0	2.43902	2.43902	2.43902	6.09756
739	5	3	4.87805	2.43902	2.43902	2.43902	7.31707	1.21951	3.65854	2.43902	1.21951	3.65854	2.43902	1.21951	1.21951	3.65854	0	0	1.21951	2.43902	0	1.21951	3.65854	2.43902	0	0	0	2.43902	0	2.43902	3.65854	1.21951	1.21951	2.43902	2.43902	0	1.21951	2.43902	1.21951	1.21951	0	0	3.65854	2.43902	3.65854	1.21951	1.21951	2.43902	2.43902
740	5	3	1.21951	4.87805	1.21951	2.43902	4.87805	2.43902	1.21951	4.87805	3.65854	3.65854	2.43902	1.21951	1.21951	2.43902	2.43902	6.09756	2.43902	1.21951	2.43902	2.43902	3.65854	1.21951	7.31707	1.21951	1.21951	2.43902	0	2.43902	2.43902	3.65854	4.87805	1.21951	2.43902	3.65854	3.65854	1.21951	2.43902	6.09756	1.21951	0	4.87805	3.65854	1.21951	1.21951	1.21951	1.21951	4.87805
741	5	3	15.8537	9.7561	10.9756	13.4146	6.09756	3.65854	7.31707	10.9756	8.53659	9.7561	15.8537	15.8537	14.6341	10.9756	15.8537	12.1951	13.4146	8.53659	1.21951	7.31707	4.87805	12.1951	9.7561	7.31707	4.87805	13.4146	13.4146	9.7561	4.87805	6.09756	8.53659	8.53659	3.65854	7.31707	3.65854	7.31707	9.7561	3.65854	4.87805	12.1951	7.31707	7.31707	4.87805	4.87805	2.43902	10.9756	4.87805
742	5	3	7.31707	6.09756	9.7561	4.87805	3.65854	2.43902	7.31707	6.09756	3.65854	6.09756	4.87805	6.09756	12.1951	1.21951	6.09756	7.31707	6.09756	10.9756	4.87805	3.65854	6.09756	6.09756	7.31707	6.09756	8.53659	6.09756	7.31707	4.87805	7.31707	3.65854	4.87805	3.65854	2.43902	10.9756	7.31707	9.7561	8.53659	3.65854	6.09756	10.9756	8.53659	8.53659	7.31707	1.21951	3.65854	3.65854	4.87805
743	5	3	6.09756	14.6341	3.65854	7.31707	10.9756	8.53659	9.7561	8.53659	9.7561	7.31707	8.53659	9.7561	12.1951	8.53659	6.09756	3.65854	9.7561	1.21951	8.53659	4.87805	8.53659	7.31707	4.87805	1.21951	10.9756	9.7561	4.87805	8.53659	7.31707	1.21951	9.7561	8.53659	4.87805	4.87805	6.09756	8.53659	7.31707	13.4146	3.65854	8.53659	7.31707	6.09756	3.65854	8.53659	3.65854	3.65854	2.43902
744	5	4	4.42478	4.42478	4.42478	4.42478	3.53982	2.65487	1.76991	3.53982	3.53982	3.53982	5.30973	1.76991	0.884956	2.65487	1.76991	5.30973	1.76991	3.53982	4.42478	3.53982	3.53982	4.42478	1.76991	7.07965	7.9646	6.19469	7.9646	2.65487	2.65487	2.65487	2.65487	2.65487	0.884956	0.884956	6.19469	0.884956	1.76991	7.07965	7.07965	5.30973	5.30973	1.76991	5.30973	5.30973	3.53982	4.42478	1.76991
745	5	4	0	0	0	0	0	0	0	0	0	0	0	0	0.884956	0.884956	0.884956	0.884956	0.884956	0.884956	0	0	0	0	0	0.884956	0.884956	0	0.884956	0	0	0	0	0	0.884956	0	0	0	0.884956	0	0	0	0.884956	0	0	0.884956	0.884956	0	0
746	5	4	0.884956	1.76991	6.19469	0.884956	2.65487	1.76991	6.19469	2.65487	3.53982	0	0.884956	1.76991	0	3.53982	0.884956	0	1.76991	1.76991	0.884956	1.76991	0.884956	1.76991	0.884956	2.65487	1.76991	1.76991	0.884956	0.884956	0.884956	1.76991	2.65487	1.76991	0	0.884956	1.76991	0	1.76991	2.65487	0.884956	1.76991	4.42478	0.884956	0	0.884956	0	0.884956	1.76991
747	5	4	4.42478	3.53982	3.53982	7.07965	3.53982	0.884956	2.65487	0.884956	0.884956	0.884956	3.53982	1.76991	1.76991	2.65487	2.65487	3.53982	4.42478	1.76991	1.76991	2.65487	0	4.42478	0	3.53982	2.65487	4.42478	0.884956	0.884956	0.884956	1.76991	0.884956	0.884956	2.65487	0	0	0.884956	3.53982	1.76991	0	0.884956	0	0	0	0	0.884956	0.884956	0
748	5	4	2.65487	1.76991	1.76991	1.76991	0	0.884956	2.65487	0.884956	3.53982	0.884956	2.65487	1.76991	0	0.884956	0.884956	2.65487	1.76991	0.884956	0	1.76991	2.65487	1.76991	0	1.76991	0	1.76991	1.76991	0	3.53982	0.884956	3.53982	1.76991	0.884956	1.76991	1.76991	2.65487	0	0.884956	0.884956	0	3.53982	0	1.76991	2.65487	1.76991	0.884956	1.76991
749	5	4	4.42478	0.884956	1.76991	2.65487	4.42478	3.53982	5.30973	4.42478	7.9646	4.42478	1.76991	3.53982	0.884956	2.65487	2.65487	5.30973	3.53982	4.42478	4.42478	1.76991	4.42478	2.65487	6.19469	1.76991	0.884956	0.884956	0	2.65487	4.42478	1.76991	1.76991	0	3.53982	2.65487	3.53982	0.884956	1.76991	3.53982	1.76991	1.76991	0.884956	2.65487	0.884956	1.76991	2.65487	5.30973	1.76991
750	5	4	3.53982	1.76991	4.42478	2.65487	3.53982	4.42478	3.53982	2.65487	3.53982	1.76991	2.65487	2.65487	2.65487	3.53982	1.76991	1.76991	2.65487	2.65487	3.53982	0.884956	1.76991	2.65487	0.884956	1.76991	2.65487	1.76991	3.53982	1.76991	1.76991	1.76991	0.884956	1.76991	1.76991	1.76991	0	2.65487	2.65487	3.53982	0.884956	2.65487	2.65487	1.76991	0	0	0.884956	0.884956	0
751	5	4	4.42478	0.884956	2.65487	1.76991	3.53982	3.53982	1.76991	2.65487	2.65487	1.76991	1.76991	0.884956	0.884956	2.65487	2.65487	0.884956	2.65487	0.884956	1.76991	0	0	3.53982	0	0.884956	0.884956	0.884956	0	0	1.76991	0.884956	0	0	0	0	0.884956	0.884956	0	0.884956	0	0.884956	0	0	0	0.884956	0.884956	0	0
752	5	4	5.30973	5.30973	7.07965	4.42478	10.6195	6.19469	6.19469	7.07965	7.9646	3.53982	4.42478	8.84956	6.19469	6.19469	7.9646	6.19469	2.65487	3.53982	2.65487	3.53982	3.53982	2.65487	2.65487	4.42478	3.53982	7.07965	3.53982	2.65487	3.53982	5.30973	3.53982	2.65487	4.42478	1.76991	3.53982	4.42478	3.53982	6.19469	1.76991	3.53982	4.42478	2.65487	3.53982	3.53982	2.65487	3.53982	0
753	5	4	5.30973	11.5044	13.2743	2.65487	8.84956	3.53982	8.84956	4.42478	5.30973	4.42478	4.42478	4.42478	11.5044	4.42478	3.53982	7.9646	2.65487	3.53982	4.42478	2.65487	1.76991	7.07965	6.19469	9.73451	4.42478	3.53982	5.30973	4.42478	4.42478	5.30973	5.30973	1.76991	3.53982	5.30973	7.9646	0.884956	1.76991	2.65487	5.30973	3.53982	2.65487	5.30973	0.884956	2.65487	7.07965	2.65487	2.65487
754	5	4	3.53982	1.76991	2.65487	2.65487	2.65487	1.76991	0.884956	1.76991	0.884956	2.65487	1.76991	3.53982	4.42478	2.65487	2.65487	4.42478	3.53982	2.65487	3.53982	0.884956	1.76991	4.42478	1.76991	2.65487	2.65487	0.884956	1.76991	1.76991	3.53982	0	0.884956	4.42478	2.65487	0.884956	3.53982	3.53982	2.65487	4.42478	1.76991	2.65487	0	1.76991	0	2.65487	2.65487	5.30973	2.65487
755	5	4	8.84956	3.53982	5.30973	12.3894	6.19469	6.19469	5.30973	3.53982	6.19469	9.73451	9.73451	3.53982	3.53982	3.53982	6.19469	3.53982	1.76991	7.07965	3.53982	5.30973	5.30973	6.19469	6.19469	5.30973	7.07965	2.65487	4.42478	3.53982	2.65487	6.19469	3.53982	3.53982	2.65487	1.76991	2.65487	5.30973	2.65487	1.76991	2.65487	4.42478	2.65487	4.42478	5.30973	0.884956	3.53982	0.884956	3.53982
756	5	4	0.884956	5.30973	3.53982	2.65487	2.65487	2.65487	2.65487	2.65487	0.884956	1.76991	2.65487	2.65487	2.65487	1.76991	3.53982	3.53982	1.76991	1.76991	1.76991	0	0.884956	2.65487	0	1.76991	1.76991	2.65487	1.76991	0	0.884956	0	0.884956	0	0	0	1.76991	0.884956	0.884956	0.884956	1.76991	0	0	2.65487	1.76991	1.76991	1.76991	0.884956	0.884956
757	5	4	6.19469	6.19469	8.84956	5.30973	4.42478	3.53982	7.07965	3.53982	4.42478	4.42478	6.19469	10.6195	5.30973	7.07965	4.42478	6.19469	3.53982	5.30973	9.73451	2.65487	1.76991	2.65487	8.84956	3.53982	1.76991	4.42478	2.65487	7.07965	2.65487	2.65487	4.42478	6.19469	5.30973	5.30973	5.30973	6.19469	7.9646	3.53982	2.65487	0	5.30973	5.30973	4.42478	6.19469	2.65487	1.76991	1.76991
758	5	4	0.884956	1.76991	1.76991	0	0	1.76991	1.76991	0	4.42478	1.76991	1.76991	0.884956	0	0	0.884956	0.884956	0	1.76991	0	1.76991	0.884956	0.884956	0	1.76991	0	0.884956	0.884956	0	0.884956	0	0.884956	0.884956	0.884956	0	0.884956	2.65487	0	0	0.884956	0.884956	0	1.76991	0	0	0.884956	2.65487	0.884956
759	5	4	4.42478	4.42478	7.9646	8.84956	4.42478	4.42478	4.42478	4.42478	7.07965	2.65487	7.07965	1.76991	5.30973	7.07965	3.53982	5.30973	9.73451	4.42478	7.9646	4.42478	7.9646	7.07965	1.76991	4.42478	5.30973	1.76991	1.76991	2.65487	6.19469	5.30973	2.65487	6.19469	2.65487	3.53982	7.07965	4.42478	9.73451	6.19469	1.76991	3.53982	1.76991	2.65487	0	5.30973	5.30973	7.9646	0.884956
760	5	4	13.2743	11.5044	10.6195	9.73451	3.53982	6.19469	8.84956	13.2743	7.9646	9.73451	3.53982	10.6195	11.5044	11.5044	13.2743	9.73451	12.3894	6.19469	6.19469	7.9646	3.53982	7.07965	10.6195	5.30973	7.9646	7.9646	6.19469	3.53982	5.30973	4.42478	7.9646	7.9646	6.19469	3.53982	8.84956	5.30973	2.65487	3.53982	0.884956	2.65487	4.42478	1.76991	1.76991	1.76991	1.76991	3.53982	4.42478
761	5	4	2.65487	4.42478	3.53982	5.30973	4.42478	7.9646	1.76991	6.19469	2.65487	6.19469	4.42478	4.42478	3.53982	5.30973	1.76991	3.53982	4.42478	3.53982	7.9646	4.42478	3.53982	7.07965	5.30973	3.53982	1.76991	5.30973	0.884956	4.42478	2.65487	0.884956	5.30973	4.42478	2.65487	2.65487	5.30973	4.42478	3.53982	3.53982	2.65487	4.42478	4.42478	1.76991	3.53982	0	0.884956	4.42478	0
762	5	4	7.07965	4.42478	7.07965	4.42478	0.884956	5.30973	3.53982	3.53982	7.07965	6.19469	2.65487	1.76991	7.9646	4.42478	0.884956	4.42478	4.42478	4.42478	3.53982	6.19469	6.19469	3.53982	1.76991	1.76991	1.76991	0.884956	4.42478	2.65487	4.42478	0	0.884956	1.76991	1.76991	0.884956	0.884956	0	0	0.884956	2.65487	2.65487	0.884956	1.76991	1.76991	0.884956	2.65487	1.76991	1.76991
763	5	4	16.8142	15.9292	17.6991	17.6991	17.6991	15.9292	13.2743	10.6195	15.0442	11.5044	10.6195	12.3894	9.73451	13.2743	14.1593	14.1593	20.354	16.8142	12.3894	10.6195	13.2743	14.1593	17.6991	12.3894	11.5044	10.6195	11.5044	19.469	5.30973	5.30973	4.42478	12.3894	10.6195	12.3894	10.6195	2.65487	7.9646	7.9646	4.42478	5.30973	7.9646	6.19469	6.19469	5.30973	6.19469	3.53982	7.9646
764	5	4	7.07965	7.9646	6.19469	6.19469	2.65487	3.53982	5.30973	2.65487	0.884956	0.884956	5.30973	2.65487	3.53982	2.65487	6.19469	0.884956	1.76991	2.65487	1.76991	1.76991	1.76991	0.884956	4.42478	1.76991	0	0.884956	0.884956	0.884956	0	0.884956	2.65487	1.76991	3.53982	0.884956	2.65487	0.884956	0	0	0	0	1.76991	0	0.884956	0	0	0.884956	0
765	5	4	6.19469	5.30973	4.42478	7.07965	4.42478	2.65487	1.76991	7.07965	2.65487	2.65487	6.19469	0.884956	2.65487	2.65487	1.76991	0	1.76991	3.53982	0.884956	3.53982	4.42478	2.65487	0	2.65487	0	0.884956	0	0	0	1.76991	1.76991	2.65487	2.65487	2.65487	0.884956	3.53982	1.76991	0	1.76991	0	1.76991	0	0	0	1.76991	0.884956	0
766	5	4	5.30973	9.73451	5.30973	7.07965	8.84956	9.73451	7.07965	7.07965	7.07965	5.30973	6.19469	7.07965	6.19469	1.76991	10.6195	7.07965	4.42478	7.07965	3.53982	11.5044	3.53982	6.19469	6.19469	2.65487	4.42478	5.30973	5.30973	5.30973	5.30973	3.53982	2.65487	2.65487	3.53982	1.76991	2.65487	6.19469	2.65487	4.42478	3.53982	5.30973	2.65487	2.65487	1.76991	2.65487	2.65487	1.76991	4.42478
767	5	4	9.73451	7.9646	7.07965	6.19469	6.19469	7.07965	3.53982	6.19469	7.9646	7.07965	4.42478	4.42478	3.53982	3.53982	4.42478	3.53982	7.07965	3.53982	6.19469	4.42478	2.65487	2.65487	5.30973	6.19469	3.53982	1.76991	8.84956	4.42478	4.42478	4.42478	0.884956	2.65487	4.42478	4.42478	6.19469	5.30973	6.19469	5.30973	3.53982	6.19469	3.53982	0.884956	0.884956	5.30973	2.65487	2.65487	0
768	5	4	4.42478	2.65487	3.53982	2.65487	9.73451	2.65487	5.30973	5.30973	2.65487	3.53982	1.76991	1.76991	4.42478	5.30973	5.30973	3.53982	0.884956	4.42478	3.53982	2.65487	2.65487	2.65487	1.76991	3.53982	0	2.65487	2.65487	4.42478	2.65487	4.42478	3.53982	0	4.42478	1.76991	0.884956	0.884956	2.65487	2.65487	0.884956	4.42478	0.884956	0	2.65487	2.65487	0	0.884956	0.884956
769	5	4	4.42478	10.6195	7.9646	13.2743	11.5044	9.73451	13.2743	11.5044	11.5044	17.6991	15.0442	17.6991	14.1593	12.3894	6.19469	8.84956	11.5044	7.9646	9.73451	10.6195	7.9646	5.30973	5.30973	9.73451	6.19469	10.6195	8.84956	13.2743	11.5044	6.19469	9.73451	6.19469	7.9646	7.9646	8.84956	8.84956	7.9646	8.84956	10.6195	8.84956	15.9292	12.3894	11.5044	18.5841	12.3894	13.2743	11.5044
770	5	4	8.84956	3.53982	8.84956	5.30973	5.30973	3.53982	4.42478	6.19469	7.07965	6.19469	6.19469	9.73451	3.53982	2.65487	6.19469	3.53982	7.07965	2.65487	7.07965	2.65487	4.42478	6.19469	2.65487	7.07965	0.884956	2.65487	4.42478	3.53982	0.884956	2.65487	3.53982	5.30973	2.65487	1.76991	6.19469	2.65487	5.30973	3.53982	0	0	3.53982	0	3.53982	2.65487	3.53982	0.884956	0.884956
771	5	4	5.30973	9.73451	7.07965	7.9646	6.19469	6.19469	7.07965	2.65487	9.73451	7.9646	6.19469	9.73451	2.65487	0.884956	3.53982	3.53982	10.6195	9.73451	6.19469	6.19469	6.19469	9.73451	3.53982	3.53982	2.65487	7.9646	9.73451	2.65487	1.76991	6.19469	6.19469	3.53982	7.07965	7.9646	2.65487	6.19469	2.65487	1.76991	6.19469	7.07965	5.30973	1.76991	4.42478	6.19469	5.30973	7.07965	3.53982
772	5	4	3.53982	5.30973	7.07965	7.07965	7.07965	1.76991	3.53982	3.53982	6.19469	3.53982	0.884956	2.65487	6.19469	3.53982	3.53982	1.76991	4.42478	4.42478	4.42478	4.42478	0	3.53982	2.65487	4.42478	0	1.76991	4.42478	1.76991	1.76991	4.42478	2.65487	1.76991	7.07965	0.884956	2.65487	4.42478	2.65487	1.76991	4.42478	1.76991	0.884956	0	1.76991	2.65487	4.42478	1.76991	2.65487
773	5	4	12.3894	17.6991	9.73451	16.8142	7.9646	10.6195	8.84956	10.6195	14.1593	14.1593	13.2743	7.9646	7.07965	15.9292	7.07965	12.3894	6.19469	5.30973	9.73451	10.6195	8.84956	11.5044	8.84956	5.30973	6.19469	9.73451	4.42478	5.30973	7.9646	4.42478	6.19469	9.73451	6.19469	9.73451	6.19469	7.9646	5.30973	0.884956	3.53982	4.42478	7.07965	3.53982	3.53982	5.30973	2.65487	4.42478	5.30973
774	5	5	1.94175	1.94175	0.970874	0	1.94175	0	0	0.970874	0	0	0	0	0.970874	0	0	0	1.94175	0	0	0	0.970874	0	0	1.94175	0	2.91262	0	0	0.970874	3.8835	0.970874	1.94175	0.970874	0.970874	0.970874	1.94175	0	0.970874	0.970874	0.970874	0	0.970874	0	0	0	0.970874	1.94175
775	5	5	0.970874	1.94175	4.85437	2.91262	4.85437	5.82524	1.94175	2.91262	3.8835	2.91262	1.94175	2.91262	0.970874	3.8835	0	0.970874	1.94175	2.91262	1.94175	2.91262	0.970874	0	0.970874	0.970874	0	0	1.94175	0	0.970874	2.91262	0.970874	0	0.970874	0	2.91262	0	2.91262	0.970874	0	0.970874	0	0.970874	0	0	0.970874	0	0
776	5	5	0	0.970874	0	0	0	0	0	0.970874	0	0.970874	0	0.970874	0	1.94175	0	0.970874	0.970874	0.970874	0	0	0.970874	0	0	0	0	0	0	0	0	0	0	0	0	0	0.970874	0	0	0.970874	0.970874	0	0	0	0	0	0	0	0
777	5	5	0.970874	0.970874	0	0	0	1.94175	0	0	1.94175	0.970874	0	0.970874	0.970874	0	0	0	0.970874	0	0.970874	0.970874	0.970874	0.970874	0	3.8835	4.85437	2.91262	3.8835	1.94175	0.970874	1.94175	0.970874	0.970874	1.94175	1.94175	0	0.970874	0	0.970874	0.970874	3.8835	0.970874	0	0.970874	3.8835	0.970874	0.970874	0.970874
778	5	5	3.8835	3.8835	1.94175	0.970874	1.94175	2.91262	0.970874	2.91262	0	0.970874	1.94175	0.970874	2.91262	4.85437	2.91262	1.94175	2.91262	0	1.94175	0.970874	0	1.94175	0	0.970874	2.91262	1.94175	2.91262	0.970874	0.970874	1.94175	1.94175	1.94175	1.94175	1.94175	0	2.91262	0.970874	0	0	1.94175	0.970874	0	0	0.970874	1.94175	1.94175	0.970874
779	5	5	8.73786	5.82524	3.8835	5.82524	3.8835	6.79612	3.8835	3.8835	1.94175	0.970874	4.85437	2.91262	2.91262	1.94175	4.85437	5.82524	4.85437	2.91262	4.85437	2.91262	5.82524	3.8835	2.91262	0.970874	2.91262	2.91262	2.91262	3.8835	2.91262	0	0.970874	1.94175	4.85437	0.970874	0.970874	1.94175	0	0.970874	0	5.82524	0.970874	1.94175	0.970874	0	0	0.970874	0
780	5	5	1.94175	1.94175	4.85437	2.91262	6.79612	2.91262	0	3.8835	2.91262	2.91262	3.8835	0.970874	0.970874	2.91262	1.94175	3.8835	2.91262	3.8835	4.85437	0	0.970874	1.94175	2.91262	2.91262	1.94175	1.94175	2.91262	1.94175	5.82524	5.82524	0.970874	1.94175	2.91262	1.94175	0.970874	2.91262	2.91262	1.94175	0	1.94175	0.970874	1.94175	0.970874	0.970874	0	2.91262	3.8835
781	5	5	1.94175	2.91262	1.94175	3.8835	1.94175	1.94175	0.970874	2.91262	1.94175	0.970874	0	0.970874	0	2.91262	1.94175	2.91262	0.970874	3.8835	1.94175	1.94175	1.94175	0.970874	2.91262	0.970874	0.970874	2.91262	1.94175	0.970874	0	0	3.8835	0	1.94175	1.94175	0.970874	6.79612	0.970874	1.94175	1.94175	3.8835	0	0	0.970874	1.94175	0.970874	0.970874	1.94175
782	5	5	3.8835	1.94175	3.8835	1.94175	5.82524	0.970874	1.94175	1.94175	3.8835	4.85437	3.8835	2.91262	5.82524	5.82524	2.91262	0.970874	1.94175	3.8835	4.85437	2.91262	2.91262	6.79612	1.94175	1.94175	3.8835	1.94175	0.970874	3.8835	2.91262	2.91262	0	1.94175	0	5.82524	3.8835	0	0	1.94175	2.91262	2.91262	0	2.91262	1.94175	2.91262	1.94175	0.970874	0.970874
783	5	5	0.970874	5.82524	2.91262	0	0.970874	6.79612	2.91262	0.970874	2.91262	3.8835	1.94175	3.8835	2.91262	1.94175	2.91262	1.94175	3.8835	4.85437	0	3.8835	0	0.970874	4.85437	0	2.91262	3.8835	0.970874	1.94175	4.85437	0.970874	4.85437	0.970874	3.8835	1.94175	1.94175	2.91262	0	0	0.970874	0	0	0.970874	0.970874	0	1.94175	0	0.970874
784	5	5	5.82524	5.82524	4.85437	2.91262	1.94175	2.91262	5.82524	0.970874	2.91262	8.73786	3.8835	1.94175	3.8835	3.8835	2.91262	2.91262	6.79612	3.8835	3.8835	5.82524	5.82524	1.94175	3.8835	0.970874	2.91262	0.970874	2.91262	4.85437	7.76699	1.94175	0.970874	0.970874	2.91262	2.91262	4.85437	2.91262	2.91262	1.94175	1.94175	2.91262	2.91262	0	0.970874	3.8835	0.970874	0.970874	2.91262
785	5	5	4.85437	5.82524	2.91262	1.94175	0.970874	0.970874	2.91262	1.94175	1.94175	3.8835	3.8835	2.91262	0	0.970874	1.94175	0	2.91262	0.970874	2.91262	3.8835	0.970874	0.970874	0.970874	1.94175	0	0.970874	2.91262	0.970874	0.970874	0	1.94175	0.970874	2.91262	0	0.970874	0	2.91262	0.970874	1.94175	0.970874	2.91262	0.970874	0.970874	0	1.94175	0.970874	0.970874
786	5	5	0.970874	1.94175	2.91262	1.94175	0.970874	0.970874	1.94175	0	0	0	0.970874	0.970874	1.94175	0	0.970874	0.970874	1.94175	0.970874	0.970874	0.970874	0	0	0.970874	0.970874	0	0	1.94175	0.970874	0	0	0	0	0	0.970874	0	0	0	0	0	0	1.94175	1.94175	0.970874	0	0	0.970874	0
787	5	5	2.91262	1.94175	1.94175	2.91262	4.85437	6.79612	0.970874	3.8835	0.970874	2.91262	4.85437	3.8835	2.91262	3.8835	1.94175	3.8835	0.970874	3.8835	3.8835	2.91262	4.85437	0.970874	2.91262	3.8835	4.85437	0	3.8835	2.91262	1.94175	0	0.970874	0.970874	4.85437	0.970874	4.85437	0	3.8835	3.8835	0.970874	1.94175	0.970874	1.94175	2.91262	3.8835	2.91262	1.94175	0.970874
788	5	5	2.91262	4.85437	2.91262	2.91262	2.91262	0.970874	2.91262	2.91262	4.85437	1.94175	0	2.91262	1.94175	5.82524	3.8835	2.91262	0.970874	2.91262	1.94175	2.91262	4.85437	0.970874	1.94175	1.94175	0.970874	0.970874	2.91262	1.94175	0.970874	1.94175	0.970874	0	0.970874	0.970874	0.970874	0	0	0.970874	0	0	0	0.970874	0.970874	0	0	0.970874	0
789	5	5	5.82524	5.82524	8.73786	2.91262	4.85437	3.8835	5.82524	2.91262	10.6796	4.85437	8.73786	0.970874	8.73786	0.970874	0.970874	1.94175	1.94175	4.85437	4.85437	2.91262	4.85437	2.91262	2.91262	5.82524	5.82524	6.79612	2.91262	7.76699	1.94175	3.8835	1.94175	0	0.970874	10.6796	5.82524	2.91262	3.8835	6.79612	1.94175	1.94175	0.970874	4.85437	0.970874	1.94175	4.85437	4.85437	1.94175
790	5	5	5.82524	6.79612	3.8835	0	5.82524	4.85437	4.85437	4.85437	4.85437	3.8835	8.73786	3.8835	2.91262	3.8835	4.85437	4.85437	2.91262	4.85437	2.91262	2.91262	4.85437	3.8835	5.82524	1.94175	3.8835	0	3.8835	7.76699	2.91262	8.73786	1.94175	3.8835	4.85437	2.91262	3.8835	4.85437	6.79612	4.85437	4.85437	0.970874	2.91262	0	3.8835	2.91262	0.970874	2.91262	0.970874
791	5	5	4.85437	5.82524	5.82524	2.91262	5.82524	9.70874	3.8835	2.91262	8.73786	5.82524	6.79612	1.94175	7.76699	5.82524	6.79612	0.970874	8.73786	4.85437	8.73786	5.82524	9.70874	7.76699	3.8835	5.82524	3.8835	3.8835	2.91262	7.76699	3.8835	5.82524	3.8835	1.94175	9.70874	3.8835	5.82524	5.82524	3.8835	4.85437	3.8835	4.85437	2.91262	2.91262	3.8835	3.8835	4.85437	6.79612	1.94175
792	5	5	11.6505	7.76699	10.6796	7.76699	11.6505	8.73786	10.6796	10.6796	7.76699	8.73786	8.73786	9.70874	5.82524	6.79612	2.91262	5.82524	4.85437	2.91262	4.85437	5.82524	8.73786	6.79612	7.76699	4.85437	7.76699	6.79612	9.70874	5.82524	4.85437	3.8835	5.82524	8.73786	2.91262	4.85437	2.91262	3.8835	4.85437	3.8835	3.8835	4.85437	1.94175	1.94175	2.91262	1.94175	0	1.94175	1.94175
793	5	5	11.6505	11.6505	11.6505	9.70874	10.6796	10.6796	17.4757	17.4757	11.6505	7.76699	9.70874	8.73786	9.70874	11.6505	5.82524	10.6796	15.534	6.79612	7.76699	6.79612	8.73786	9.70874	6.79612	7.76699	10.6796	3.8835	6.79612	8.73786	9.70874	3.8835	5.82524	6.79612	1.94175	7.76699	5.82524	6.79612	1.94175	4.85437	3.8835	1.94175	4.85437	3.8835	4.85437	2.91262	2.91262	0.970874	3.8835
794	5	5	3.8835	5.82524	4.85437	6.79612	2.91262	4.85437	4.85437	4.85437	5.82524	5.82524	5.82524	2.91262	4.85437	3.8835	2.91262	5.82524	0.970874	7.76699	2.91262	0	2.91262	2.91262	2.91262	5.82524	3.8835	1.94175	2.91262	3.8835	1.94175	2.91262	1.94175	1.94175	3.8835	1.94175	2.91262	0.970874	1.94175	0.970874	0.970874	0	0.970874	0.970874	2.91262	1.94175	0.970874	0.970874	0.970874
795	5	5	15.534	14.5631	15.534	10.6796	13.5922	14.5631	17.4757	22.3301	25.2427	17.4757	17.4757	12.6214	12.6214	14.5631	13.5922	15.534	23.301	15.534	15.534	9.70874	13.5922	14.5631	19.4175	19.4175	15.534	20.3883	17.4757	9.70874	15.534	16.5049	22.3301	12.6214	2.91262	5.82524	7.76699	11.6505	8.73786	11.6505	5.82524	5.82524	4.85437	11.6505	6.79612	10.6796	7.76699	12.6214	6.79612
796	5	5	11.6505	17.4757	12.6214	6.79612	6.79612	6.79612	7.76699	8.73786	7.76699	11.6505	8.73786	7.76699	6.79612	7.76699	7.76699	8.73786	3.8835	4.85437	11.6505	7.76699	5.82524	3.8835	3.8835	4.85437	5.82524	7.76699	2.91262	0.970874	6.79612	1.94175	4.85437	4.85437	2.91262	3.8835	4.85437	2.91262	2.91262	3.8835	0.970874	3.8835	1.94175	3.8835	1.94175	0	0.970874	3.8835	1.94175
797	5	5	3.8835	5.82524	4.85437	4.85437	4.85437	2.91262	1.94175	4.85437	2.91262	2.91262	5.82524	0	3.8835	1.94175	5.82524	8.73786	5.82524	5.82524	2.91262	0.970874	1.94175	4.85437	1.94175	0.970874	2.91262	0	3.8835	2.91262	2.91262	0	2.91262	0	2.91262	3.8835	3.8835	3.8835	1.94175	1.94175	0.970874	4.85437	2.91262	0.970874	0	0.970874	0.970874	0.970874	0
798	5	5	10.6796	5.82524	3.8835	5.82524	2.91262	2.91262	5.82524	8.73786	5.82524	7.76699	7.76699	2.91262	2.91262	3.8835	3.8835	10.6796	6.79612	3.8835	5.82524	8.73786	0.970874	2.91262	2.91262	0.970874	2.91262	5.82524	3.8835	0.970874	0.970874	2.91262	1.94175	5.82524	0	6.79612	4.85437	1.94175	0.970874	1.94175	1.94175	2.91262	5.82524	2.91262	0.970874	2.91262	0	0	2.91262
799	5	5	12.6214	11.6505	8.73786	7.76699	8.73786	5.82524	12.6214	5.82524	3.8835	9.70874	5.82524	2.91262	16.5049	5.82524	10.6796	6.79612	6.79612	8.73786	11.6505	9.70874	3.8835	12.6214	9.70874	5.82524	7.76699	3.8835	8.73786	6.79612	6.79612	3.8835	8.73786	6.79612	8.73786	9.70874	7.76699	1.94175	6.79612	7.76699	1.94175	13.5922	4.85437	6.79612	6.79612	1.94175	4.85437	5.82524	4.85437
800	5	5	2.91262	6.79612	3.8835	4.85437	2.91262	5.82524	3.8835	3.8835	4.85437	4.85437	4.85437	2.91262	4.85437	4.85437	3.8835	4.85437	6.79612	6.79612	3.8835	4.85437	0.970874	6.79612	1.94175	0.970874	2.91262	3.8835	3.8835	2.91262	1.94175	1.94175	2.91262	2.91262	4.85437	4.85437	3.8835	1.94175	2.91262	0.970874	0.970874	0.970874	0.970874	3.8835	1.94175	4.85437	0.970874	0.970874	0
801	5	5	8.73786	3.8835	4.85437	6.79612	5.82524	5.82524	6.79612	7.76699	7.76699	5.82524	9.70874	9.70874	7.76699	10.6796	10.6796	8.73786	3.8835	4.85437	8.73786	8.73786	1.94175	5.82524	2.91262	8.73786	6.79612	8.73786	5.82524	0.970874	4.85437	3.8835	7.76699	2.91262	2.91262	6.79612	2.91262	9.70874	4.85437	6.79612	5.82524	2.91262	5.82524	3.8835	4.85437	2.91262	5.82524	4.85437	7.76699
802	5	5	16.5049	5.82524	5.82524	9.70874	12.6214	12.6214	12.6214	5.82524	9.70874	12.6214	9.70874	8.73786	6.79612	13.5922	4.85437	4.85437	9.70874	7.76699	7.76699	6.79612	7.76699	5.82524	1.94175	6.79612	10.6796	11.6505	9.70874	7.76699	4.85437	2.91262	4.85437	4.85437	6.79612	7.76699	11.6505	3.8835	1.94175	5.82524	4.85437	1.94175	0.970874	5.82524	5.82524	5.82524	3.8835	5.82524	1.94175
803	5	6	9.18367	5.10204	7.14286	3.06122	5.10204	6.12245	5.10204	9.18367	6.12245	4.08163	11.2245	8.16327	6.12245	5.10204	4.08163	6.12245	7.14286	7.14286	1.02041	4.08163	6.12245	6.12245	3.06122	8.16327	6.12245	6.12245	4.08163	6.12245	5.10204	5.10204	2.04082	6.12245	8.16327	5.10204	8.16327	6.12245	2.04082	7.14286	4.08163	6.12245	5.10204	10.2041	8.16327	7.14286	4.08163	6.12245	8.16327
804	5	6	7.14286	3.06122	3.06122	2.04082	7.14286	4.08163	6.12245	2.04082	3.06122	1.02041	4.08163	4.08163	3.06122	1.02041	0	2.04082	5.10204	0	2.04082	0	3.06122	3.06122	2.04082	2.04082	3.06122	1.02041	3.06122	2.04082	1.02041	3.06122	0	2.04082	0	2.04082	2.04082	2.04082	2.04082	1.02041	0	1.02041	4.08163	0	1.02041	1.02041	1.02041	2.04082	2.04082
805	5	6	1.02041	2.04082	0	0	0	0	1.02041	1.02041	1.02041	0	0	1.02041	1.02041	0	1.02041	1.02041	0	0	2.04082	2.04082	0	1.02041	0	0	1.02041	2.04082	1.02041	1.02041	0	0	0	0	2.04082	3.06122	3.06122	1.02041	1.02041	1.02041	1.02041	0	0	1.02041	1.02041	2.04082	0	3.06122	0
806	5	6	0	3.06122	1.02041	0	0	0	5.10204	2.04082	0	1.02041	2.04082	1.02041	3.06122	2.04082	2.04082	0	0	2.04082	0	2.04082	2.04082	2.04082	3.06122	0	3.06122	1.02041	1.02041	3.06122	0	2.04082	0	0	4.08163	0	0	0	1.02041	1.02041	1.02041	2.04082	0	1.02041	1.02041	1.02041	0	1.02041	2.04082
807	5	6	0	1.02041	0	2.04082	1.02041	0	0	1.02041	0	1.02041	0	1.02041	0	0	0	0	0	0	1.02041	0	0	0	0	0	1.02041	0	0	0	0	0	2.04082	0	1.02041	0	0	0	0	0	1.02041	0	0	1.02041	0	0	0	0	1.02041
808	5	6	4.08163	2.04082	2.04082	2.04082	0	1.02041	1.02041	2.04082	1.02041	0	0	0	3.06122	0	3.06122	1.02041	0	0	0	0	2.04082	0	1.02041	2.04082	0	0	0	1.02041	1.02041	1.02041	0	0	0	1.02041	1.02041	1.02041	1.02041	0	0	1.02041	0	0	0	0	0	0	1.02041
809	5	6	0	1.02041	0	1.02041	0	3.06122	3.06122	1.02041	1.02041	1.02041	1.02041	1.02041	0	1.02041	0	1.02041	1.02041	1.02041	0	0	0	0	1.02041	0	0	0	0	0	1.02041	1.02041	0	0	0	0	0	0	0	0	0	0	0	0	0	0	0	0	0
810	5	6	3.06122	5.10204	2.04082	9.18367	9.18367	5.10204	8.16327	10.2041	4.08163	5.10204	8.16327	5.10204	3.06122	9.18367	6.12245	3.06122	2.04082	7.14286	3.06122	3.06122	5.10204	4.08163	4.08163	4.08163	1.02041	3.06122	4.08163	3.06122	2.04082	3.06122	3.06122	4.08163	4.08163	1.02041	0	1.02041	2.04082	3.06122	2.04082	3.06122	0	1.02041	1.02041	1.02041	1.02041	1.02041	1.02041
811	5	6	10.2041	9.18367	6.12245	6.12245	2.04082	7.14286	7.14286	8.16327	9.18367	6.12245	3.06122	7.14286	5.10204	4.08163	6.12245	5.10204	3.06122	1.02041	3.06122	5.10204	3.06122	4.08163	2.04082	2.04082	7.14286	3.06122	4.08163	3.06122	3.06122	2.04082	2.04082	2.04082	0	2.04082	2.04082	3.06122	3.06122	0	1.02041	1.02041	0	1.02041	1.02041	1.02041	2.04082	0	1.02041
812	5	6	4.08163	8.16327	4.08163	3.06122	0	6.12245	2.04082	4.08163	4.08163	2.04082	3.06122	3.06122	4.08163	3.06122	5.10204	3.06122	5.10204	3.06122	2.04082	0	3.06122	2.04082	1.02041	3.06122	6.12245	2.04082	4.08163	3.06122	2.04082	0	0	3.06122	2.04082	0	3.06122	4.08163	2.04082	2.04082	1.02041	1.02041	1.02041	4.08163	2.04082	1.02041	0	4.08163	2.04082
813	5	6	2.04082	6.12245	3.06122	4.08163	3.06122	3.06122	4.08163	0	5.10204	1.02041	2.04082	2.04082	4.08163	3.06122	1.02041	0	2.04082	4.08163	1.02041	3.06122	1.02041	2.04082	3.06122	1.02041	2.04082	0	1.02041	0	3.06122	0	2.04082	1.02041	0	1.02041	0	0	1.02041	1.02041	0	1.02041	1.02041	1.02041	0	0	0	1.02041	1.02041
814	5	6	1.02041	2.04082	2.04082	1.02041	1.02041	0	0	3.06122	0	0	3.06122	3.06122	2.04082	1.02041	1.02041	1.02041	1.02041	0	2.04082	1.02041	1.02041	0	4.08163	1.02041	0	0	2.04082	3.06122	1.02041	1.02041	2.04082	0	0	1.02041	2.04082	0	1.02041	0	0	0	1.02041	0	1.02041	0	0	0	0
815	5	6	8.16327	4.08163	3.06122	7.14286	2.04082	7.14286	7.14286	7.14286	9.18367	5.10204	6.12245	0	8.16327	2.04082	3.06122	2.04082	7.14286	4.08163	3.06122	3.06122	6.12245	3.06122	5.10204	6.12245	5.10204	5.10204	6.12245	2.04082	6.12245	3.06122	3.06122	3.06122	4.08163	4.08163	3.06122	3.06122	5.10204	2.04082	4.08163	9.18367	2.04082	1.02041	2.04082	0	2.04082	1.02041	1.02041
816	5	6	8.16327	5.10204	3.06122	3.06122	2.04082	3.06122	3.06122	2.04082	1.02041	4.08163	4.08163	2.04082	2.04082	0	1.02041	1.02041	4.08163	3.06122	1.02041	2.04082	0	0	3.06122	1.02041	2.04082	1.02041	1.02041	0	2.04082	0	1.02041	2.04082	0	1.02041	0	2.04082	2.04082	1.02041	0	4.08163	1.02041	2.04082	0	0	1.02041	2.04082	3.06122
817	5	6	5.10204	1.02041	9.18367	9.18367	7.14286	2.04082	7.14286	5.10204	1.02041	5.10204	7.14286	2.04082	5.10204	5.10204	8.16327	1.02041	3.06122	2.04082	4.08163	3.06122	1.02041	1.02041	4.08163	3.06122	5.10204	2.04082	3.06122	2.04082	1.02041	3.06122	1.02041	2.04082	0	3.06122	1.02041	0	1.02041	0	0	0	2.04082	0	2.04082	0	2.04082	0	0
818	5	6	8.16327	10.2041	3.06122	5.10204	7.14286	12.2449	10.2041	9.18367	7.14286	5.10204	6.12245	5.10204	5.10204	3.06122	4.08163	4.08163	7.14286	5.10204	4.08163	8.16327	4.08163	7.14286	5.10204	4.08163	7.14286	8.16327	6.12245	4.08163	5.10204	3.06122	7.14286	9.18367	8.16327	5.10204	3.06122	4.08163	6.12245	5.10204	4.08163	1.02041	2.04082	1.02041	1.02041	3.06122	5.10204	3.06122	2.04082
819	5	6	2.04082	2.04082	5.10204	4.08163	4.08163	2.04082	2.04082	5.10204	4.08163	1.02041	3.06122	4.08163	4.08163	2.04082	5.10204	3.06122	1.02041	3.06122	6.12245	2.04082	5.10204	2.04082	0	2.04082	0	4.08163	1.02041	0	2.04082	4.08163	2.04082	0	1.02041	1.02041	1.02041	2.04082	1.02041	1.02041	0	2.04082	1.02041	1.02041	0	1.02041	1.02041	1.02041	0
820	5	6	4.08163	3.06122	2.04082	1.02041	3.06122	6.12245	4.08163	6.12245	2.04082	2.04082	3.06122	5.10204	4.08163	4.08163	2.04082	2.04082	0	4.08163	3.06122	2.04082	3.06122	3.06122	0	0	2.04082	2.04082	0	1.02041	1.02041	3.06122	1.02041	2.04082	2.04082	1.02041	2.04082	1.02041	0	2.04082	3.06122	1.02041	0	0	0	0	1.02041	1.02041	0
821	5	6	7.14286	4.08163	5.10204	5.10204	2.04082	6.12245	3.06122	4.08163	4.08163	8.16327	6.12245	4.08163	5.10204	7.14286	3.06122	2.04082	2.04082	5.10204	5.10204	3.06122	3.06122	3.06122	2.04082	3.06122	2.04082	2.04082	1.02041	2.04082	5.10204	4.08163	2.04082	1.02041	5.10204	1.02041	0	1.02041	0	4.08163	2.04082	0	1.02041	1.02041	1.02041	0	0	3.06122	0
822	5	6	5.10204	7.14286	4.08163	8.16327	8.16327	9.18367	7.14286	6.12245	4.08163	6.12245	7.14286	10.2041	7.14286	6.12245	5.10204	9.18367	9.18367	8.16327	3.06122	6.12245	7.14286	11.2245	7.14286	10.2041	8.16327	3.06122	5.10204	8.16327	8.16327	10.2041	7.14286	5.10204	2.04082	8.16327	4.08163	5.10204	5.10204	1.02041	4.08163	4.08163	3.06122	0	7.14286	3.06122	4.08163	5.10204	4.08163
823	5	6	16.3265	19.3878	21.4286	16.3265	16.3265	11.2245	20.4082	17.3469	18.3673	12.2449	14.2857	18.3673	7.14286	10.2041	14.2857	14.2857	11.2245	16.3265	19.3878	11.2245	16.3265	9.18367	9.18367	8.16327	15.3061	14.2857	11.2245	7.14286	10.2041	10.2041	11.2245	6.12245	10.2041	6.12245	13.2653	10.2041	13.2653	3.06122	5.10204	5.10204	4.08163	9.18367	7.14286	3.06122	3.06122	7.14286	4.08163
824	5	6	7.14286	5.10204	6.12245	4.08163	2.04082	4.08163	10.2041	5.10204	4.08163	5.10204	5.10204	7.14286	4.08163	7.14286	0	3.06122	7.14286	4.08163	4.08163	3.06122	5.10204	9.18367	2.04082	9.18367	5.10204	3.06122	5.10204	5.10204	5.10204	6.12245	3.06122	6.12245	8.16327	3.06122	2.04082	4.08163	2.04082	7.14286	1.02041	4.08163	5.10204	4.08163	4.08163	3.06122	1.02041	5.10204	4.08163
825	5	6	16.3265	4.08163	4.08163	7.14286	6.12245	5.10204	8.16327	11.2245	10.2041	8.16327	6.12245	9.18367	6.12245	10.2041	12.2449	8.16327	9.18367	11.2245	3.06122	13.2653	7.14286	4.08163	8.16327	5.10204	3.06122	4.08163	4.08163	9.18367	4.08163	6.12245	7.14286	8.16327	6.12245	1.02041	4.08163	3.06122	5.10204	4.08163	5.10204	4.08163	6.12245	7.14286	1.02041	5.10204	4.08163	2.04082	3.06122
826	5	6	5.10204	2.04082	4.08163	4.08163	2.04082	6.12245	4.08163	6.12245	2.04082	5.10204	0	3.06122	8.16327	2.04082	4.08163	4.08163	1.02041	3.06122	2.04082	3.06122	4.08163	3.06122	3.06122	3.06122	1.02041	3.06122	4.08163	1.02041	3.06122	2.04082	1.02041	1.02041	2.04082	0	0	0	0	2.04082	2.04082	0	1.02041	0	0	1.02041	1.02041	0	0
827	5	6	10.2041	8.16327	9.18367	10.2041	15.3061	7.14286	11.2245	11.2245	11.2245	10.2041	8.16327	9.18367	12.2449	9.18367	4.08163	9.18367	6.12245	3.06122	11.2245	5.10204	8.16327	5.10204	5.10204	7.14286	4.08163	3.06122	2.04082	9.18367	3.06122	2.04082	4.08163	4.08163	3.06122	7.14286	5.10204	1.02041	2.04082	2.04082	4.08163	2.04082	2.04082	1.02041	1.02041	3.06122	3.06122	3.06122	1.02041
828	5	6	6.12245	8.16327	7.14286	11.2245	5.10204	12.2449	15.3061	5.10204	9.18367	11.2245	7.14286	10.2041	6.12245	6.12245	4.08163	5.10204	8.16327	6.12245	6.12245	3.06122	7.14286	5.10204	3.06122	9.18367	9.18367	6.12245	7.14286	7.14286	8.16327	10.2041	5.10204	8.16327	10.2041	4.08163	6.12245	6.12245	5.10204	1.02041	2.04082	4.08163	5.10204	2.04082	5.10204	5.10204	7.14286	3.06122	4.08163
829	5	6	7.14286	7.14286	5.10204	4.08163	3.06122	6.12245	4.08163	1.02041	5.10204	4.08163	8.16327	4.08163	4.08163	3.06122	3.06122	6.12245	5.10204	5.10204	7.14286	1.02041	7.14286	0	2.04082	2.04082	1.02041	1.02041	1.02041	7.14286	1.02041	2.04082	4.08163	4.08163	4.08163	2.04082	2.04082	2.04082	2.04082	1.02041	0	3.06122	1.02041	2.04082	1.02041	2.04082	0	0	2.04082
830	5	6	8.16327	14.2857	6.12245	10.2041	7.14286	12.2449	10.2041	18.3673	9.18367	11.2245	12.2449	10.2041	12.2449	10.2041	8.16327	11.2245	5.10204	6.12245	10.2041	9.18367	8.16327	4.08163	11.2245	4.08163	8.16327	5.10204	4.08163	9.18367	4.08163	5.10204	5.10204	6.12245	3.06122	6.12245	6.12245	1.02041	4.08163	2.04082	10.2041	0	1.02041	8.16327	4.08163	0	1.02041	1.02041	1.02041
831	5	6	5.10204	8.16327	5.10204	6.12245	6.12245	2.04082	6.12245	3.06122	5.10204	7.14286	5.10204	4.08163	6.12245	1.02041	3.06122	3.06122	7.14286	4.08163	4.08163	5.10204	8.16327	4.08163	6.12245	3.06122	6.12245	3.06122	3.06122	3.06122	1.02041	1.02041	4.08163	1.02041	3.06122	4.08163	2.04082	5.10204	4.08163	4.08163	2.04082	2.04082	4.08163	2.04082	2.04082	1.02041	2.04082	2.04082	4.08163
832	5	6	5.10204	3.06122	9.18367	6.12245	5.10204	8.16327	10.2041	6.12245	10.2041	5.10204	5.10204	6.12245	8.16327	7.14286	6.12245	5.10204	5.10204	5.10204	11.2245	9.18367	4.08163	9.18367	8.16327	4.08163	6.12245	7.14286	7.14286	8.16327	4.08163	6.12245	7.14286	6.12245	5.10204	3.06122	2.04082	5.10204	2.04082	5.10204	1.02041	4.08163	5.10204	8.16327	4.08163	1.02041	2.04082	3.06122	4.08163
833	5	6	10.2041	7.14286	6.12245	5.10204	9.18367	3.06122	9.18367	10.2041	10.2041	16.3265	6.12245	6.12245	4.08163	1.02041	6.12245	7.14286	10.2041	5.10204	6.12245	8.16327	13.2653	8.16327	6.12245	7.14286	9.18367	9.18367	6.12245	8.16327	6.12245	9.18367	5.10204	11.2245	8.16327	5.10204	6.12245	8.16327	5.10204	5.10204	2.04082	4.08163	6.12245	3.06122	4.08163	8.16327	6.12245	6.12245	6.12245
834	6	1	0	0.952381	0	0.952381	0	0	0	0	0	0	0	0.952381	0.952381	0.952381	0.952381	0.952381	0	1.90476	0.952381	0.952381	0	0	0.952381	0.952381	0	0	0	0	0.952381	0	0	0	0	0	0	1.90476	0	0	0	0	0	0	0	0	0	0	0.952381
835	6	1	1.90476	1.90476	2.85714	1.90476	3.80952	1.90476	0	1.90476	1.90476	0.952381	2.85714	2.85714	2.85714	1.90476	0.952381	2.85714	3.80952	0.952381	1.90476	2.85714	3.80952	1.90476	0.952381	1.90476	3.80952	1.90476	2.85714	0	1.90476	2.85714	1.90476	2.85714	0	0	1.90476	0	1.90476	1.90476	1.90476	0.952381	2.85714	2.85714	0.952381	0	2.85714	2.85714	0.952381
836	6	1	7.61905	8.57143	6.66667	1.90476	3.80952	7.61905	3.80952	3.80952	7.61905	9.52381	5.71429	6.66667	6.66667	6.66667	2.85714	0.952381	4.7619	4.7619	1.90476	8.57143	6.66667	1.90476	7.61905	3.80952	2.85714	5.71429	4.7619	5.71429	4.7619	3.80952	7.61905	8.57143	3.80952	6.66667	1.90476	3.80952	3.80952	6.66667	4.7619	3.80952	0.952381	4.7619	3.80952	6.66667	4.7619	1.90476	1.90476
837	6	1	5.71429	3.80952	1.90476	0.952381	2.85714	1.90476	0	1.90476	1.90476	5.71429	3.80952	5.71429	0.952381	4.7619	4.7619	0.952381	0.952381	2.85714	2.85714	2.85714	6.66667	3.80952	1.90476	6.66667	2.85714	1.90476	4.7619	5.71429	3.80952	2.85714	1.90476	1.90476	0	2.85714	2.85714	3.80952	0.952381	2.85714	3.80952	2.85714	3.80952	4.7619	2.85714	1.90476	0	8.57143	0.952381
838	6	1	0	1.90476	0	1.90476	1.90476	0	0.952381	0	0	1.90476	1.90476	0.952381	0.952381	1.90476	1.90476	1.90476	1.90476	0	0.952381	3.80952	1.90476	0.952381	1.90476	0.952381	1.90476	1.90476	0.952381	0	0	0	0.952381	0	0	1.90476	3.80952	1.90476	0	0.952381	1.90476	3.80952	0	2.85714	2.85714	0.952381	3.80952	2.85714	0
839	6	1	7.61905	8.57143	4.7619	8.57143	8.57143	4.7619	4.7619	7.61905	13.3333	8.57143	8.57143	9.52381	8.57143	14.2857	9.52381	4.7619	6.66667	5.71429	7.61905	12.381	6.66667	10.4762	10.4762	11.4286	4.7619	6.66667	11.4286	10.4762	5.71429	10.4762	12.381	8.57143	4.7619	9.52381	7.61905	5.71429	8.57143	10.4762	17.1429	10.4762	11.4286	8.57143	9.52381	6.66667	6.66667	10.4762	7.61905
840	6	1	2.85714	0.952381	2.85714	2.85714	0.952381	0.952381	1.90476	1.90476	0.952381	2.85714	4.7619	1.90476	2.85714	2.85714	2.85714	0.952381	2.85714	3.80952	1.90476	2.85714	2.85714	1.90476	0	1.90476	2.85714	1.90476	0	1.90476	0.952381	1.90476	3.80952	0.952381	3.80952	3.80952	1.90476	1.90476	1.90476	1.90476	0.952381	1.90476	1.90476	0.952381	2.85714	1.90476	0	0.952381	0.952381
841	6	1	3.80952	3.80952	2.85714	4.7619	1.90476	4.7619	5.71429	1.90476	3.80952	3.80952	1.90476	3.80952	5.71429	3.80952	6.66667	2.85714	4.7619	4.7619	6.66667	0.952381	3.80952	4.7619	2.85714	0.952381	2.85714	5.71429	9.52381	5.71429	6.66667	7.61905	3.80952	6.66667	5.71429	4.7619	2.85714	7.61905	7.61905	5.71429	1.90476	2.85714	3.80952	2.85714	6.66667	6.66667	4.7619	6.66667	6.66667
842	6	1	4.7619	6.66667	6.66667	8.57143	6.66667	4.7619	3.80952	5.71429	6.66667	2.85714	8.57143	3.80952	8.57143	6.66667	3.80952	4.7619	5.71429	2.85714	1.90476	7.61905	6.66667	7.61905	2.85714	2.85714	5.71429	5.71429	3.80952	0.952381	4.7619	5.71429	3.80952	1.90476	7.61905	6.66667	4.7619	3.80952	2.85714	3.80952	3.80952	4.7619	3.80952	4.7619	6.66667	4.7619	5.71429	6.66667	5.71429
843	6	1	0.952381	2.85714	4.7619	2.85714	4.7619	1.90476	0.952381	2.85714	0.952381	2.85714	2.85714	0	3.80952	1.90476	1.90476	0.952381	0	0.952381	0.952381	0.952381	1.90476	3.80952	3.80952	1.90476	0.952381	1.90476	0	2.85714	4.7619	2.85714	1.90476	0.952381	2.85714	1.90476	1.90476	0.952381	0.952381	0.952381	2.85714	0.952381	3.80952	1.90476	2.85714	1.90476	0.952381	2.85714	1.90476
844	6	1	0.952381	0.952381	4.7619	3.80952	1.90476	3.80952	6.66667	4.7619	3.80952	3.80952	1.90476	0.952381	0.952381	1.90476	9.52381	6.66667	3.80952	2.85714	4.7619	2.85714	3.80952	4.7619	5.71429	1.90476	1.90476	5.71429	1.90476	1.90476	3.80952	5.71429	5.71429	3.80952	1.90476	2.85714	2.85714	2.85714	5.71429	3.80952	3.80952	2.85714	2.85714	4.7619	2.85714	2.85714	3.80952	1.90476	3.80952
845	6	1	0.952381	5.71429	4.7619	1.90476	1.90476	4.7619	5.71429	3.80952	0.952381	1.90476	1.90476	5.71429	0.952381	1.90476	3.80952	0.952381	0.952381	2.85714	0.952381	4.7619	3.80952	4.7619	2.85714	1.90476	0.952381	3.80952	1.90476	2.85714	4.7619	5.71429	3.80952	1.90476	6.66667	4.7619	3.80952	1.90476	2.85714	5.71429	2.85714	3.80952	3.80952	2.85714	2.85714	3.80952	0.952381	1.90476	5.71429
846	6	1	5.71429	1.90476	2.85714	1.90476	5.71429	2.85714	0.952381	2.85714	3.80952	4.7619	2.85714	3.80952	0	1.90476	1.90476	1.90476	2.85714	1.90476	5.71429	0.952381	4.7619	5.71429	2.85714	1.90476	2.85714	1.90476	1.90476	0.952381	2.85714	3.80952	2.85714	1.90476	0.952381	0.952381	0.952381	1.90476	1.90476	1.90476	0.952381	4.7619	1.90476	3.80952	2.85714	3.80952	0.952381	5.71429	4.7619
847	6	1	3.80952	1.90476	0.952381	1.90476	3.80952	0.952381	0	0.952381	0.952381	1.90476	0.952381	0.952381	0.952381	0	0.952381	1.90476	0.952381	0.952381	0	0.952381	0	0.952381	1.90476	0.952381	0	0	0	0	0	0	0	0.952381	1.90476	0	2.85714	0.952381	0	0.952381	0	0	1.90476	0.952381	0.952381	0.952381	0.952381	2.85714	0
848	6	1	10.4762	4.7619	6.66667	5.71429	1.90476	2.85714	7.61905	5.71429	6.66667	7.61905	6.66667	4.7619	4.7619	6.66667	5.71429	6.66667	2.85714	5.71429	6.66667	1.90476	1.90476	3.80952	8.57143	5.71429	2.85714	2.85714	5.71429	3.80952	2.85714	3.80952	8.57143	6.66667	1.90476	2.85714	4.7619	4.7619	1.90476	1.90476	5.71429	1.90476	5.71429	5.71429	1.90476	0.952381	1.90476	2.85714	4.7619
849	6	1	6.66667	2.85714	4.7619	3.80952	2.85714	3.80952	3.80952	1.90476	0.952381	4.7619	4.7619	3.80952	1.90476	5.71429	3.80952	2.85714	0.952381	2.85714	0.952381	2.85714	1.90476	0	1.90476	1.90476	4.7619	2.85714	1.90476	1.90476	1.90476	2.85714	2.85714	0	3.80952	0.952381	1.90476	2.85714	1.90476	2.85714	1.90476	0.952381	0	0	1.90476	1.90476	0.952381	0	0
850	6	1	3.80952	8.57143	7.61905	6.66667	15.2381	1.90476	6.66667	5.71429	7.61905	6.66667	7.61905	9.52381	5.71429	9.52381	6.66667	6.66667	9.52381	8.57143	8.57143	6.66667	4.7619	6.66667	9.52381	4.7619	4.7619	5.71429	6.66667	9.52381	13.3333	12.381	6.66667	6.66667	5.71429	4.7619	4.7619	2.85714	12.381	3.80952	8.57143	5.71429	5.71429	5.71429	5.71429	2.85714	4.7619	4.7619	11.4286
851	6	2	4.03226	4.83871	2.41935	1.6129	2.41935	1.6129	4.03226	3.22581	0.806452	7.25806	4.03226	3.22581	8.06452	4.03226	5.64516	7.25806	2.41935	4.03226	6.45161	3.22581	4.03226	4.83871	5.64516	8.06452	7.25806	7.25806	7.25806	6.45161	4.83871	8.06452	9.67742	4.03226	12.0968	9.67742	4.03226	4.83871	3.22581	6.45161	5.64516	2.41935	4.83871	7.25806	8.06452	4.83871	8.06452	6.45161	4.03226
852	6	2	2.41935	1.6129	0.806452	3.22581	0.806452	2.41935	3.22581	0.806452	0	1.6129	3.22581	1.6129	3.22581	1.6129	2.41935	0	2.41935	2.41935	0	0.806452	1.6129	3.22581	0.806452	0.806452	0.806452	0.806452	1.6129	2.41935	2.41935	1.6129	2.41935	0	3.22581	1.6129	2.41935	1.6129	1.6129	1.6129	0.806452	0	1.6129	0.806452	1.6129	2.41935	0.806452	0.806452	0.806452
853	6	2	7.25806	7.25806	3.22581	2.41935	8.06452	4.83871	5.64516	4.03226	8.06452	4.83871	5.64516	5.64516	6.45161	4.03226	6.45161	3.22581	6.45161	4.03226	8.06452	4.03226	4.03226	4.83871	4.03226	4.83871	4.83871	8.87097	4.83871	5.64516	4.03226	4.03226	2.41935	2.41935	1.6129	8.06452	4.03226	5.64516	6.45161	3.22581	5.64516	5.64516	4.83871	3.22581	4.03226	5.64516	4.83871	3.22581	4.03226
854	6	2	8.06452	14.5161	9.67742	9.67742	7.25806	11.2903	9.67742	6.45161	8.06452	8.87097	13.7097	12.0968	6.45161	12.9032	8.06452	10.4839	6.45161	4.83871	7.25806	5.64516	14.5161	14.5161	13.7097	6.45161	6.45161	6.45161	9.67742	9.67742	12.0968	10.4839	7.25806	8.06452	12.9032	8.87097	13.7097	3.22581	8.87097	6.45161	10.4839	11.2903	11.2903	11.2903	4.83871	6.45161	12.9032	8.87097	8.06452
855	6	2	6.45161	6.45161	5.64516	5.64516	4.83871	4.83871	2.41935	4.03226	4.03226	4.83871	7.25806	0.806452	6.45161	2.41935	4.83871	8.06452	5.64516	6.45161	3.22581	5.64516	4.83871	4.03226	6.45161	4.03226	8.06452	4.83871	6.45161	5.64516	6.45161	8.87097	4.03226	4.83871	4.83871	4.83871	2.41935	5.64516	4.03226	8.06452	4.03226	5.64516	3.22581	1.6129	4.03226	6.45161	3.22581	6.45161	6.45161
856	6	2	3.22581	2.41935	0	3.22581	2.41935	0.806452	2.41935	6.45161	0.806452	0.806452	2.41935	7.25806	3.22581	1.6129	0.806452	3.22581	5.64516	4.83871	8.87097	2.41935	2.41935	4.03226	3.22581	1.6129	3.22581	2.41935	2.41935	4.03226	2.41935	3.22581	0.806452	2.41935	2.41935	1.6129	4.03226	1.6129	1.6129	1.6129	7.25806	2.41935	3.22581	4.03226	0.806452	5.64516	4.03226	1.6129	1.6129
857	6	2	8.06452	4.83871	2.41935	7.25806	5.64516	1.6129	4.03226	4.83871	4.03226	5.64516	6.45161	3.22581	4.03226	5.64516	8.87097	3.22581	5.64516	2.41935	4.03226	3.22581	10.4839	5.64516	3.22581	4.83871	4.03226	7.25806	3.22581	6.45161	5.64516	8.87097	6.45161	2.41935	1.6129	4.83871	4.83871	1.6129	4.83871	3.22581	4.03226	6.45161	2.41935	6.45161	3.22581	8.87097	7.25806	4.83871	5.64516
858	6	2	4.03226	2.41935	5.64516	3.22581	8.06452	5.64516	1.6129	2.41935	4.03226	4.03226	0.806452	3.22581	1.6129	1.6129	4.03226	1.6129	1.6129	6.45161	0.806452	4.83871	5.64516	4.03226	0.806452	4.03226	1.6129	4.83871	4.03226	3.22581	3.22581	3.22581	1.6129	2.41935	4.03226	2.41935	2.41935	1.6129	4.03226	0.806452	0.806452	3.22581	3.22581	1.6129	3.22581	4.83871	2.41935	4.03226	1.6129
859	6	2	2.41935	0	1.6129	3.22581	0.806452	0	1.6129	0.806452	0	0	1.6129	0.806452	0.806452	0	0	1.6129	0	0.806452	0	0.806452	0.806452	0	0	0	0	0	1.6129	0	0	0	0	0	0	0	0	0	0	0	0	0	0	0	0.806452	0	0	0	1.6129
860	6	2	7.25806	4.83871	4.83871	6.45161	4.83871	5.64516	10.4839	5.64516	4.03226	5.64516	6.45161	4.83871	3.22581	7.25806	4.03226	6.45161	8.87097	5.64516	5.64516	6.45161	6.45161	2.41935	4.83871	2.41935	4.03226	2.41935	4.83871	5.64516	6.45161	3.22581	4.83871	3.22581	5.64516	4.83871	5.64516	3.22581	1.6129	4.03226	6.45161	4.83871	4.83871	2.41935	1.6129	7.25806	3.22581	6.45161	2.41935
861	6	2	3.22581	1.6129	4.03226	2.41935	2.41935	6.45161	5.64516	4.83871	1.6129	5.64516	4.03226	5.64516	0	3.22581	4.03226	2.41935	1.6129	2.41935	3.22581	1.6129	4.03226	3.22581	2.41935	4.83871	4.83871	4.03226	1.6129	0.806452	1.6129	4.83871	1.6129	3.22581	1.6129	4.03226	3.22581	4.03226	4.83871	4.83871	3.22581	8.06452	0.806452	2.41935	3.22581	4.83871	1.6129	4.03226	6.45161
862	6	2	7.25806	6.45161	4.03226	8.87097	12.0968	5.64516	8.87097	11.2903	9.67742	4.03226	11.2903	7.25806	8.87097	8.87097	6.45161	7.25806	8.06452	3.22581	6.45161	8.87097	12.0968	8.87097	10.4839	4.83871	6.45161	4.03226	5.64516	7.25806	8.06452	4.83871	6.45161	4.03226	9.67742	7.25806	4.83871	6.45161	5.64516	8.06452	6.45161	6.45161	3.22581	6.45161	4.83871	1.6129	5.64516	2.41935	8.06452
863	6	2	8.06452	13.7097	5.64516	10.4839	7.25806	7.25806	3.22581	8.06452	7.25806	9.67742	12.0968	10.4839	7.25806	7.25806	9.67742	9.67742	6.45161	7.25806	7.25806	13.7097	9.67742	8.06452	4.03226	4.03226	4.83871	6.45161	8.87097	8.87097	4.03226	8.87097	2.41935	5.64516	7.25806	5.64516	4.03226	8.06452	8.06452	5.64516	6.45161	4.03226	4.03226	3.22581	1.6129	6.45161	4.03226	4.83871	4.03226
864	6	2	10.4839	9.67742	8.06452	3.22581	7.25806	8.87097	7.25806	13.7097	10.4839	4.03226	9.67742	6.45161	13.7097	4.03226	7.25806	8.87097	6.45161	8.06452	6.45161	8.87097	8.06452	9.67742	7.25806	8.87097	9.67742	8.06452	6.45161	9.67742	8.06452	8.06452	10.4839	8.06452	4.83871	6.45161	8.06452	5.64516	4.83871	8.06452	4.83871	6.45161	7.25806	5.64516	5.64516	8.87097	8.87097	6.45161	7.25806
865	6	2	7.25806	8.87097	8.87097	8.06452	6.45161	4.83871	8.06452	8.87097	8.87097	8.87097	4.83871	6.45161	7.25806	9.67742	9.67742	4.83871	5.64516	9.67742	11.2903	8.06452	9.67742	5.64516	5.64516	8.87097	7.25806	5.64516	11.2903	5.64516	11.2903	10.4839	9.67742	9.67742	9.67742	8.87097	9.67742	6.45161	4.03226	4.03226	7.25806	9.67742	6.45161	4.03226	7.25806	8.87097	6.45161	5.64516	8.87097
866	6	2	6.45161	9.67742	5.64516	5.64516	10.4839	6.45161	4.03226	5.64516	4.83871	8.06452	4.83871	4.03226	5.64516	3.22581	4.83871	6.45161	3.22581	3.22581	7.25806	5.64516	8.06452	10.4839	6.45161	7.25806	4.03226	5.64516	8.06452	7.25806	6.45161	8.87097	6.45161	4.03226	4.03226	4.03226	3.22581	2.41935	4.03226	1.6129	6.45161	4.83871	2.41935	13.7097	6.45161	4.83871	7.25806	4.83871	4.83871
867	6	3	4.2735	2.5641	2.5641	0	0.854701	0	0.854701	0	0	0.854701	0.854701	4.2735	2.5641	0	2.5641	3.4188	1.7094	1.7094	0.854701	0	1.7094	1.7094	1.7094	2.5641	0.854701	0	3.4188	1.7094	0.854701	0	0.854701	0.854701	3.4188	0.854701	0	0	0.854701	1.7094	0.854701	1.7094	2.5641	0.854701	0	0.854701	0	2.5641	0.854701
868	6	3	0.854701	2.5641	3.4188	4.2735	0	0.854701	3.4188	2.5641	2.5641	0.854701	1.7094	2.5641	2.5641	0.854701	5.12821	1.7094	2.5641	0.854701	0.854701	2.5641	0.854701	0.854701	1.7094	1.7094	0.854701	1.7094	1.7094	0.854701	0	2.5641	0	1.7094	3.4188	2.5641	1.7094	5.12821	0	0.854701	4.2735	0	0.854701	1.7094	0.854701	3.4188	2.5641	0.854701	4.2735
869	6	3	2.5641	2.5641	4.2735	4.2735	4.2735	1.7094	2.5641	4.2735	2.5641	2.5641	2.5641	4.2735	0.854701	3.4188	5.12821	4.2735	0.854701	4.2735	6.83761	5.12821	5.98291	1.7094	4.2735	4.2735	6.83761	3.4188	3.4188	5.98291	4.2735	1.7094	5.12821	3.4188	1.7094	5.12821	3.4188	3.4188	3.4188	6.83761	4.2735	7.69231	7.69231	8.54701	9.40171	7.69231	5.12821	1.7094	9.40171
870	6	3	1.7094	0.854701	1.7094	5.12821	2.5641	0	3.4188	2.5641	0	4.2735	1.7094	0.854701	0.854701	0.854701	2.5641	0.854701	2.5641	1.7094	2.5641	0.854701	0.854701	1.7094	3.4188	0.854701	0.854701	0.854701	0.854701	4.2735	0	1.7094	3.4188	0.854701	1.7094	1.7094	0.854701	0.854701	1.7094	0	0.854701	0.854701	1.7094	1.7094	2.5641	0.854701	0	1.7094	0
871	6	3	0.854701	0.854701	1.7094	1.7094	1.7094	2.5641	2.5641	5.12821	1.7094	1.7094	2.5641	3.4188	0	0.854701	3.4188	5.12821	0.854701	3.4188	2.5641	2.5641	2.5641	1.7094	2.5641	0.854701	4.2735	2.5641	1.7094	1.7094	0	3.4188	2.5641	2.5641	4.2735	3.4188	5.98291	2.5641	0.854701	2.5641	0	5.12821	1.7094	4.2735	0.854701	1.7094	0.854701	7.69231	1.7094
872	6	3	7.69231	8.54701	5.12821	7.69231	4.2735	6.83761	6.83761	6.83761	5.12821	8.54701	11.9658	12.8205	7.69231	11.1111	4.2735	2.5641	6.83761	7.69231	5.98291	9.40171	6.83761	4.2735	3.4188	6.83761	5.12821	7.69231	3.4188	11.9658	7.69231	3.4188	9.40171	5.98291	7.69231	5.98291	6.83761	5.98291	3.4188	3.4188	3.4188	7.69231	4.2735	5.98291	9.40171	3.4188	7.69231	5.12821	5.12821
873	6	3	5.12821	7.69231	4.2735	2.5641	3.4188	5.12821	5.98291	4.2735	5.98291	6.83761	10.2564	5.12821	10.2564	5.12821	5.98291	5.12821	6.83761	5.98291	4.2735	2.5641	3.4188	3.4188	1.7094	3.4188	5.12821	6.83761	5.98291	4.2735	5.12821	5.98291	3.4188	6.83761	5.98291	4.2735	7.69231	1.7094	4.2735	5.98291	0.854701	6.83761	4.2735	7.69231	5.12821	5.12821	3.4188	3.4188	3.4188
874	6	3	6.83761	1.7094	3.4188	8.54701	6.83761	7.69231	11.1111	4.2735	2.5641	1.7094	2.5641	8.54701	0.854701	10.2564	3.4188	5.98291	5.12821	7.69231	9.40171	5.12821	11.1111	6.83761	5.12821	2.5641	5.12821	4.2735	3.4188	5.12821	7.69231	6.83761	8.54701	2.5641	5.98291	1.7094	5.98291	6.83761	9.40171	5.98291	5.12821	7.69231	4.2735	5.12821	4.2735	6.83761	5.98291	4.2735	6.83761
875	6	3	9.40171	9.40171	17.094	13.6752	12.8205	15.3846	12.8205	11.9658	5.98291	12.8205	8.54701	10.2564	11.9658	9.40171	13.6752	6.83761	11.1111	8.54701	11.9658	17.094	7.69231	10.2564	15.3846	8.54701	9.40171	11.9658	14.5299	12.8205	11.9658	16.2393	16.2393	16.2393	10.2564	8.54701	14.5299	5.98291	11.1111	11.9658	13.6752	11.9658	9.40171	10.2564	14.5299	16.2393	15.3846	11.9658	11.1111
876	6	3	1.7094	0.854701	0.854701	0.854701	0	0	0	0	0	0	0	0.854701	0	0	0	0	0	0	0	0	0	0	0	0	0	0	0	0	0	0	0	0	0	0	0	0	0	0	0	0	0	0	0.854701	0	0	0	0
877	6	3	5.12821	4.2735	8.54701	4.2735	5.12821	3.4188	3.4188	5.98291	4.2735	4.2735	7.69231	7.69231	3.4188	4.2735	4.2735	7.69231	5.98291	3.4188	5.98291	2.5641	7.69231	3.4188	3.4188	1.7094	5.12821	5.12821	4.2735	11.1111	5.12821	8.54701	3.4188	4.2735	1.7094	5.98291	5.98291	5.12821	0.854701	5.12821	1.7094	8.54701	11.1111	3.4188	6.83761	5.12821	5.98291	5.98291	2.5641
878	6	3	7.69231	11.9658	6.83761	7.69231	8.54701	9.40171	5.98291	8.54701	11.9658	9.40171	10.2564	7.69231	11.9658	10.2564	6.83761	11.9658	9.40171	7.69231	3.4188	8.54701	7.69231	5.98291	2.5641	9.40171	6.83761	6.83761	6.83761	12.8205	5.98291	4.2735	8.54701	5.98291	5.98291	11.1111	4.2735	5.12821	4.2735	6.83761	2.5641	4.2735	4.2735	5.12821	2.5641	6.83761	5.98291	1.7094	2.5641
879	6	3	5.12821	2.5641	8.54701	12.8205	1.7094	12.8205	4.2735	6.83761	11.9658	4.2735	7.69231	3.4188	7.69231	7.69231	8.54701	7.69231	5.12821	2.5641	7.69231	6.83761	9.40171	7.69231	7.69231	4.2735	10.2564	5.98291	11.9658	5.98291	5.12821	7.69231	5.12821	5.98291	5.12821	6.83761	5.12821	6.83761	6.83761	4.2735	4.2735	4.2735	10.2564	4.2735	3.4188	3.4188	2.5641	3.4188	3.4188
880	6	3	1.7094	5.12821	5.12821	2.5641	2.5641	3.4188	3.4188	0.854701	4.2735	3.4188	2.5641	0	3.4188	1.7094	3.4188	3.4188	2.5641	1.7094	0.854701	1.7094	3.4188	0.854701	0	1.7094	0	0.854701	1.7094	4.2735	3.4188	1.7094	1.7094	2.5641	2.5641	0.854701	2.5641	1.7094	6.83761	4.2735	0.854701	3.4188	2.5641	3.4188	1.7094	0.854701	2.5641	2.5641	2.5641
881	6	3	7.69231	11.1111	7.69231	8.54701	16.2393	1.7094	8.54701	9.40171	8.54701	11.1111	7.69231	9.40171	8.54701	10.2564	9.40171	9.40171	11.1111	8.54701	5.12821	14.5299	5.98291	5.12821	6.83761	10.2564	5.12821	5.12821	10.2564	7.69231	8.54701	6.83761	7.69231	5.12821	10.2564	7.69231	4.2735	5.98291	5.12821	7.69231	4.2735	7.69231	9.40171	6.83761	5.98291	8.54701	5.98291	5.12821	7.69231
882	6	3	5.12821	10.2564	4.2735	6.83761	7.69231	3.4188	5.98291	7.69231	5.12821	4.2735	7.69231	11.1111	10.2564	6.83761	5.98291	6.83761	5.98291	6.83761	5.12821	5.12821	2.5641	5.12821	6.83761	6.83761	6.83761	5.98291	10.2564	5.12821	9.40171	8.54701	5.98291	5.12821	2.5641	6.83761	6.83761	5.12821	5.98291	4.2735	2.5641	7.69231	5.98291	8.54701	3.4188	1.7094	5.98291	3.4188	1.7094
883	6	3	6.83761	5.98291	5.12821	5.98291	6.83761	7.69231	4.2735	7.69231	8.54701	1.7094	9.40171	6.83761	4.2735	8.54701	2.5641	5.98291	5.12821	5.98291	4.2735	6.83761	4.2735	4.2735	6.83761	2.5641	9.40171	5.12821	3.4188	7.69231	5.12821	8.54701	9.40171	7.69231	5.12821	5.12821	7.69231	6.83761	5.98291	7.69231	6.83761	5.12821	7.69231	6.83761	6.83761	4.2735	4.2735	4.2735	5.98291
884	6	3	6.83761	3.4188	5.98291	7.69231	5.12821	3.4188	2.5641	4.2735	2.5641	5.12821	5.98291	5.98291	5.98291	4.2735	2.5641	5.12821	6.83761	1.7094	0.854701	2.5641	1.7094	1.7094	3.4188	2.5641	1.7094	5.12821	5.12821	1.7094	4.2735	0	2.5641	0.854701	4.2735	0	0.854701	0.854701	3.4188	0.854701	3.4188	1.7094	1.7094	0.854701	3.4188	1.7094	0.854701	0.854701	4.2735
885	6	3	11.9658	5.98291	5.98291	5.12821	5.12821	11.1111	9.40171	9.40171	4.2735	10.2564	6.83761	9.40171	11.9658	11.1111	8.54701	8.54701	10.2564	5.98291	11.1111	7.69231	5.12821	9.40171	7.69231	5.98291	11.1111	9.40171	7.69231	7.69231	8.54701	8.54701	5.12821	9.40171	2.5641	5.98291	11.1111	5.98291	6.83761	8.54701	9.40171	7.69231	9.40171	5.12821	3.4188	8.54701	5.98291	11.1111	2.5641
886	6	3	5.98291	5.98291	3.4188	7.69231	5.12821	1.7094	5.12821	2.5641	7.69231	3.4188	9.40171	4.2735	6.83761	11.9658	3.4188	7.69231	4.2735	5.12821	5.12821	4.2735	4.2735	5.12821	5.98291	6.83761	5.12821	9.40171	5.12821	5.12821	7.69231	5.12821	5.98291	3.4188	5.12821	2.5641	5.12821	5.98291	1.7094	5.98291	6.83761	5.98291	4.2735	6.83761	4.2735	6.83761	4.2735	9.40171	5.12821
887	6	4	6.36364	5.45455	2.72727	6.36364	5.45455	3.63636	6.36364	4.54545	5.45455	7.27273	3.63636	7.27273	12.7273	3.63636	6.36364	2.72727	7.27273	8.18182	4.54545	5.45455	7.27273	5.45455	2.72727	0.909091	7.27273	5.45455	4.54545	5.45455	7.27273	3.63636	6.36364	8.18182	2.72727	4.54545	7.27273	6.36364	6.36364	1.81818	3.63636	8.18182	3.63636	6.36364	7.27273	4.54545	5.45455	3.63636	3.63636
888	6	4	8.18182	5.45455	4.54545	2.72727	5.45455	3.63636	6.36364	5.45455	5.45455	8.18182	3.63636	4.54545	6.36364	0.909091	10	6.36364	8.18182	7.27273	12.7273	6.36364	3.63636	8.18182	9.09091	3.63636	9.09091	5.45455	6.36364	5.45455	9.09091	9.09091	10	7.27273	10	8.18182	10	6.36364	7.27273	10	7.27273	13.6364	4.54545	10	5.45455	8.18182	12.7273	16.3636	5.45455
889	6	4	1.81818	5.45455	3.63636	3.63636	3.63636	6.36364	1.81818	0.909091	0.909091	0.909091	1.81818	5.45455	1.81818	4.54545	1.81818	4.54545	5.45455	4.54545	1.81818	6.36364	2.72727	1.81818	2.72727	4.54545	5.45455	4.54545	3.63636	1.81818	0	3.63636	3.63636	4.54545	1.81818	5.45455	2.72727	2.72727	2.72727	0.909091	5.45455	0.909091	1.81818	6.36364	5.45455	4.54545	0	5.45455	5.45455
890	6	4	12.7273	8.18182	10.9091	10.9091	10	11.8182	7.27273	10	10.9091	12.7273	6.36364	4.54545	7.27273	7.27273	9.09091	11.8182	11.8182	5.45455	11.8182	8.18182	7.27273	10	9.09091	8.18182	10	11.8182	12.7273	9.09091	9.09091	12.7273	9.09091	13.6364	8.18182	10	10	9.09091	10.9091	7.27273	10.9091	10	12.7273	6.36364	10	6.36364	11.8182	3.63636	5.45455
891	6	4	3.63636	4.54545	11.8182	10.9091	3.63636	7.27273	7.27273	2.72727	6.36364	8.18182	6.36364	5.45455	2.72727	12.7273	6.36364	3.63636	5.45455	4.54545	4.54545	2.72727	7.27273	2.72727	4.54545	4.54545	5.45455	8.18182	2.72727	7.27273	9.09091	5.45455	5.45455	1.81818	3.63636	5.45455	5.45455	2.72727	6.36364	5.45455	2.72727	5.45455	7.27273	6.36364	3.63636	5.45455	4.54545	2.72727	3.63636
892	6	4	1.81818	1.81818	3.63636	4.54545	4.54545	3.63636	0	2.72727	3.63636	1.81818	1.81818	1.81818	4.54545	5.45455	2.72727	2.72727	2.72727	4.54545	1.81818	4.54545	3.63636	4.54545	0.909091	2.72727	5.45455	7.27273	0	1.81818	1.81818	1.81818	1.81818	2.72727	0.909091	3.63636	3.63636	1.81818	3.63636	2.72727	5.45455	2.72727	0	6.36364	3.63636	3.63636	2.72727	0	5.45455
893	6	4	1.81818	2.72727	0.909091	0.909091	1.81818	0.909091	0.909091	0	1.81818	0.909091	0	0.909091	0.909091	0.909091	0	0	0.909091	0	0.909091	0.909091	0.909091	0	0.909091	0	0	0	0	0	0	0	0	0	0.909091	0	0	0	0.909091	0	0	0	0	0	0.909091	1.81818	0	0	0
894	6	4	4.54545	5.45455	5.45455	5.45455	3.63636	6.36364	0.909091	6.36364	2.72727	1.81818	5.45455	2.72727	6.36364	4.54545	4.54545	4.54545	3.63636	7.27273	6.36364	3.63636	4.54545	2.72727	2.72727	1.81818	6.36364	6.36364	8.18182	6.36364	8.18182	4.54545	10	3.63636	6.36364	3.63636	4.54545	6.36364	6.36364	4.54545	10	5.45455	5.45455	7.27273	7.27273	6.36364	8.18182	7.27273	7.27273
895	6	4	1.81818	2.72727	3.63636	2.72727	2.72727	2.72727	0.909091	1.81818	1.81818	2.72727	1.81818	2.72727	1.81818	1.81818	1.81818	1.81818	1.81818	0	3.63636	1.81818	3.63636	2.72727	1.81818	4.54545	0.909091	0	0.909091	1.81818	0.909091	1.81818	2.72727	0.909091	1.81818	0.909091	3.63636	0	1.81818	2.72727	0.909091	1.81818	2.72727	1.81818	3.63636	2.72727	0.909091	2.72727	3.63636
896	6	4	10.9091	8.18182	5.45455	14.5455	4.54545	10.9091	10.9091	10.9091	10	7.27273	10	14.5455	8.18182	10.9091	8.18182	13.6364	13.6364	7.27273	8.18182	8.18182	7.27273	6.36364	5.45455	8.18182	6.36364	10	9.09091	5.45455	8.18182	10.9091	7.27273	7.27273	7.27273	7.27273	9.09091	6.36364	6.36364	6.36364	10	5.45455	6.36364	7.27273	8.18182	12.7273	5.45455	9.09091	8.18182
897	6	4	10	7.27273	7.27273	7.27273	8.18182	9.09091	11.8182	9.09091	10.9091	8.18182	4.54545	6.36364	2.72727	7.27273	6.36364	7.27273	10.9091	7.27273	3.63636	8.18182	12.7273	4.54545	10.9091	8.18182	7.27273	6.36364	7.27273	5.45455	6.36364	5.45455	5.45455	9.09091	7.27273	10.9091	9.09091	7.27273	7.27273	5.45455	5.45455	8.18182	4.54545	6.36364	10.9091	6.36364	4.54545	8.18182	4.54545
898	6	4	10.9091	4.54545	6.36364	7.27273	9.09091	9.09091	3.63636	0.909091	10	7.27273	8.18182	12.7273	4.54545	9.09091	7.27273	5.45455	6.36364	7.27273	10.9091	5.45455	5.45455	9.09091	10.9091	3.63636	2.72727	3.63636	3.63636	12.7273	6.36364	4.54545	5.45455	5.45455	5.45455	2.72727	5.45455	8.18182	3.63636	4.54545	7.27273	4.54545	8.18182	5.45455	4.54545	4.54545	1.81818	7.27273	2.72727
899	6	4	5.45455	4.54545	2.72727	6.36364	5.45455	2.72727	4.54545	8.18182	5.45455	5.45455	5.45455	7.27273	4.54545	5.45455	4.54545	3.63636	7.27273	0.909091	5.45455	4.54545	4.54545	9.09091	5.45455	8.18182	9.09091	5.45455	11.8182	5.45455	9.09091	4.54545	0.909091	6.36364	5.45455	7.27273	6.36364	7.27273	6.36364	8.18182	8.18182	7.27273	5.45455	2.72727	4.54545	5.45455	6.36364	6.36364	10
900	6	4	8.18182	8.18182	8.18182	1.81818	7.27273	9.09091	9.09091	4.54545	7.27273	10	4.54545	2.72727	10.9091	3.63636	10	6.36364	4.54545	8.18182	6.36364	4.54545	1.81818	7.27273	7.27273	9.09091	6.36364	5.45455	5.45455	5.45455	9.09091	4.54545	6.36364	6.36364	6.36364	2.72727	9.09091	7.27273	6.36364	7.27273	2.72727	5.45455	8.18182	6.36364	6.36364	11.8182	7.27273	3.63636	4.54545
901	6	4	4.54545	9.09091	4.54545	5.45455	8.18182	1.81818	2.72727	5.45455	1.81818	5.45455	4.54545	4.54545	3.63636	2.72727	2.72727	3.63636	6.36364	2.72727	5.45455	0	2.72727	3.63636	3.63636	3.63636	1.81818	0.909091	5.45455	8.18182	2.72727	0	0.909091	0	3.63636	0	4.54545	0	1.81818	1.81818	0.909091	2.72727	1.81818	0	0	2.72727	0.909091	2.72727	3.63636
902	6	4	1.81818	5.45455	2.72727	6.36364	1.81818	5.45455	4.54545	3.63636	4.54545	5.45455	4.54545	6.36364	1.81818	2.72727	4.54545	4.54545	3.63636	8.18182	3.63636	3.63636	3.63636	8.18182	3.63636	5.45455	4.54545	7.27273	2.72727	7.27273	3.63636	6.36364	1.81818	4.54545	5.45455	6.36364	1.81818	2.72727	8.18182	4.54545	4.54545	2.72727	3.63636	1.81818	6.36364	3.63636	3.63636	3.63636	5.45455
903	6	5	5.30973	3.53982	4.42478	2.65487	4.42478	2.65487	5.30973	2.65487	0.884956	1.76991	5.30973	1.76991	6.19469	5.30973	7.07965	4.42478	1.76991	0.884956	0.884956	0.884956	6.19469	2.65487	0.884956	1.76991	2.65487	1.76991	4.42478	1.76991	3.53982	1.76991	1.76991	0.884956	1.76991	0.884956	2.65487	0.884956	1.76991	0.884956	2.65487	2.65487	1.76991	3.53982	1.76991	2.65487	1.76991	2.65487	1.76991
904	6	5	1.76991	3.53982	4.42478	0.884956	1.76991	1.76991	3.53982	0.884956	0	2.65487	3.53982	3.53982	1.76991	0.884956	0.884956	1.76991	0.884956	2.65487	6.19469	2.65487	0.884956	0.884956	0	2.65487	3.53982	2.65487	1.76991	2.65487	1.76991	1.76991	4.42478	4.42478	0.884956	0	1.76991	2.65487	2.65487	0.884956	2.65487	1.76991	0	0.884956	0.884956	1.76991	2.65487	0.884956	2.65487
905	6	5	8.84956	6.19469	1.76991	2.65487	3.53982	4.42478	6.19469	4.42478	4.42478	1.76991	4.42478	2.65487	7.9646	3.53982	7.9646	6.19469	4.42478	6.19469	9.73451	1.76991	4.42478	4.42478	1.76991	6.19469	5.30973	3.53982	5.30973	6.19469	7.9646	2.65487	7.9646	6.19469	6.19469	1.76991	3.53982	5.30973	2.65487	5.30973	9.73451	7.07965	3.53982	7.9646	3.53982	5.30973	7.07965	5.30973	4.42478
906	6	5	7.07965	5.30973	4.42478	6.19469	6.19469	3.53982	10.6195	2.65487	3.53982	2.65487	4.42478	5.30973	7.9646	4.42478	5.30973	1.76991	4.42478	7.07965	3.53982	8.84956	3.53982	1.76991	5.30973	7.9646	4.42478	4.42478	5.30973	2.65487	5.30973	4.42478	2.65487	3.53982	4.42478	2.65487	3.53982	3.53982	4.42478	6.19469	7.9646	5.30973	5.30973	3.53982	3.53982	7.9646	3.53982	2.65487	1.76991
907	6	5	3.53982	2.65487	2.65487	0.884956	0.884956	7.07965	2.65487	1.76991	2.65487	0.884956	2.65487	0.884956	6.19469	4.42478	3.53982	0	2.65487	1.76991	2.65487	2.65487	3.53982	0	3.53982	5.30973	5.30973	3.53982	1.76991	2.65487	1.76991	5.30973	7.07965	2.65487	2.65487	2.65487	3.53982	1.76991	0.884956	2.65487	3.53982	3.53982	2.65487	2.65487	3.53982	1.76991	4.42478	0	3.53982
908	6	5	6.19469	9.73451	6.19469	9.73451	7.9646	3.53982	3.53982	5.30973	4.42478	7.07965	7.07965	7.9646	8.84956	4.42478	7.07965	4.42478	5.30973	3.53982	4.42478	2.65487	11.5044	6.19469	6.19469	8.84956	5.30973	3.53982	2.65487	6.19469	7.07965	2.65487	5.30973	7.9646	5.30973	3.53982	6.19469	6.19469	1.76991	7.9646	2.65487	4.42478	8.84956	4.42478	7.07965	3.53982	2.65487	8.84956	0.884956
909	6	5	8.84956	5.30973	7.9646	11.5044	5.30973	14.1593	2.65487	8.84956	5.30973	12.3894	7.07965	11.5044	7.07965	10.6195	12.3894	13.2743	7.9646	6.19469	8.84956	14.1593	12.3894	8.84956	9.73451	7.9646	7.07965	7.07965	13.2743	12.3894	7.9646	6.19469	7.07965	7.07965	13.2743	10.6195	7.07965	9.73451	6.19469	8.84956	6.19469	11.5044	8.84956	7.07965	12.3894	12.3894	7.07965	8.84956	11.5044
910	6	5	2.65487	3.53982	2.65487	1.76991	0	1.76991	0.884956	1.76991	1.76991	4.42478	1.76991	1.76991	1.76991	3.53982	4.42478	1.76991	4.42478	5.30973	6.19469	2.65487	1.76991	6.19469	2.65487	4.42478	4.42478	3.53982	4.42478	3.53982	1.76991	3.53982	7.07965	7.07965	6.19469	6.19469	6.19469	3.53982	5.30973	3.53982	4.42478	5.30973	3.53982	5.30973	6.19469	8.84956	5.30973	6.19469	6.19469
911	6	5	0	0	2.65487	6.19469	7.07965	3.53982	2.65487	3.53982	3.53982	2.65487	1.76991	1.76991	3.53982	2.65487	6.19469	2.65487	4.42478	0.884956	1.76991	3.53982	0.884956	4.42478	4.42478	0	2.65487	3.53982	2.65487	3.53982	1.76991	3.53982	2.65487	1.76991	0.884956	2.65487	3.53982	0	2.65487	0.884956	2.65487	7.07965	1.76991	0	3.53982	7.07965	5.30973	1.76991	4.42478
912	6	5	9.73451	11.5044	7.9646	7.9646	5.30973	7.9646	7.9646	7.9646	6.19469	9.73451	9.73451	7.9646	8.84956	9.73451	6.19469	7.9646	3.53982	9.73451	7.9646	4.42478	3.53982	7.9646	9.73451	5.30973	6.19469	8.84956	6.19469	4.42478	7.9646	1.76991	5.30973	5.30973	6.19469	7.07965	6.19469	3.53982	8.84956	5.30973	3.53982	1.76991	1.76991	5.30973	4.42478	3.53982	6.19469	4.42478	6.19469
913	6	5	2.65487	1.76991	0	3.53982	1.76991	0	0	0	0.884956	0	0.884956	0	0	0.884956	0	0	0	0	0.884956	0	0	0	0	0	0.884956	0	0.884956	0	0	0	0	0	0	0	0	0	0	0	0	0	0	0.884956	0	0	0	0	0
914	6	5	2.65487	1.76991	2.65487	11.5044	3.53982	9.73451	4.42478	2.65487	7.9646	6.19469	7.9646	7.9646	7.9646	4.42478	4.42478	6.19469	7.9646	1.76991	5.30973	7.9646	7.07965	5.30973	7.9646	5.30973	7.07965	4.42478	7.9646	12.3894	4.42478	3.53982	7.07965	5.30973	4.42478	7.07965	7.9646	5.30973	5.30973	8.84956	7.07965	7.9646	4.42478	3.53982	7.07965	9.73451	10.6195	5.30973	5.30973
915	6	5	3.53982	0.884956	3.53982	2.65487	2.65487	0	1.76991	2.65487	1.76991	1.76991	0	1.76991	0.884956	3.53982	0.884956	0.884956	0	3.53982	0.884956	0.884956	0.884956	0	0.884956	0.884956	0	0	0.884956	1.76991	0	0.884956	0	0.884956	2.65487	2.65487	2.65487	0.884956	3.53982	0.884956	4.42478	0	0.884956	0.884956	3.53982	0.884956	4.42478	1.76991	0.884956
916	6	5	10.6195	14.1593	13.2743	11.5044	11.5044	12.3894	13.2743	12.3894	7.9646	17.6991	7.07965	16.8142	6.19469	15.9292	10.6195	16.8142	11.5044	13.2743	6.19469	8.84956	3.53982	9.73451	7.9646	10.6195	9.73451	4.42478	7.9646	15.9292	10.6195	7.07965	8.84956	4.42478	7.07965	7.9646	7.9646	6.19469	6.19469	4.42478	9.73451	8.84956	9.73451	6.19469	4.42478	8.84956	4.42478	15.9292	5.30973
917	6	5	4.42478	5.30973	9.73451	7.9646	9.73451	7.9646	5.30973	7.9646	5.30973	9.73451	4.42478	3.53982	7.07965	9.73451	7.9646	7.07965	7.07965	7.9646	6.19469	2.65487	3.53982	9.73451	7.9646	7.9646	8.84956	5.30973	4.42478	3.53982	8.84956	3.53982	6.19469	4.42478	4.42478	4.42478	2.65487	4.42478	9.73451	1.76991	7.07965	5.30973	7.07965	7.07965	2.65487	3.53982	6.19469	3.53982	3.53982
918	6	5	5.30973	3.53982	3.53982	0.884956	5.30973	5.30973	6.19469	1.76991	2.65487	7.07965	4.42478	5.30973	2.65487	4.42478	3.53982	0.884956	0.884956	6.19469	0	2.65487	1.76991	1.76991	2.65487	2.65487	1.76991	1.76991	0.884956	0	2.65487	1.76991	3.53982	0	0.884956	1.76991	0.884956	1.76991	0.884956	0.884956	0.884956	0	0.884956	0.884956	0.884956	0	0	0	0.884956
919	6	5	7.9646	6.19469	4.42478	5.30973	7.9646	8.84956	8.84956	0.884956	10.6195	8.84956	5.30973	6.19469	8.84956	7.07965	3.53982	5.30973	2.65487	3.53982	10.6195	7.07965	0.884956	8.84956	7.9646	6.19469	6.19469	5.30973	7.07965	2.65487	4.42478	4.42478	3.53982	8.84956	3.53982	7.07965	6.19469	6.19469	3.53982	5.30973	3.53982	4.42478	4.42478	5.30973	9.73451	6.19469	4.42478	5.30973	8.84956
920	6	5	7.9646	8.84956	0.884956	10.6195	7.07965	4.42478	4.42478	5.30973	5.30973	7.07965	5.30973	4.42478	2.65487	4.42478	7.9646	4.42478	2.65487	11.5044	5.30973	6.19469	7.9646	5.30973	4.42478	7.07965	2.65487	5.30973	7.07965	1.76991	6.19469	3.53982	6.19469	2.65487	7.07965	3.53982	4.42478	5.30973	1.76991	5.30973	4.42478	3.53982	4.42478	6.19469	5.30973	4.42478	4.42478	4.42478	2.65487
921	6	6	3.81679	4.58015	3.05344	5.34351	6.10687	3.05344	0.763359	4.58015	4.58015	4.58015	6.87023	0.763359	3.81679	1.52672	0.763359	1.52672	1.52672	4.58015	6.10687	2.29008	2.29008	0.763359	3.81679	0.763359	2.29008	1.52672	0.763359	4.58015	1.52672	1.52672	0	1.52672	1.52672	0.763359	1.52672	3.81679	1.52672	0.763359	3.05344	2.29008	0	0	0.763359	2.29008	3.05344	3.05344	2.29008
922	6	6	3.81679	6.10687	3.05344	3.05344	2.29008	0.763359	2.29008	2.29008	3.05344	1.52672	3.05344	1.52672	4.58015	5.34351	5.34351	3.81679	4.58015	3.81679	4.58015	3.81679	3.81679	2.29008	1.52672	5.34351	4.58015	6.10687	6.10687	5.34351	4.58015	4.58015	2.29008	3.81679	5.34351	6.10687	3.05344	2.29008	2.29008	6.87023	2.29008	2.29008	6.10687	1.52672	3.05344	2.29008	3.81679	4.58015	3.05344
923	6	6	4.58015	3.05344	3.05344	3.05344	2.29008	3.81679	4.58015	1.52672	2.29008	4.58015	4.58015	2.29008	3.05344	6.10687	4.58015	4.58015	5.34351	3.81679	3.81679	0.763359	2.29008	4.58015	4.58015	3.05344	5.34351	3.05344	3.05344	4.58015	0	4.58015	4.58015	1.52672	3.05344	2.29008	3.81679	3.05344	4.58015	7.63359	3.05344	2.29008	1.52672	0.763359	6.87023	6.87023	3.05344	3.05344	4.58015
924	6	6	2.29008	3.81679	0.763359	2.29008	5.34351	3.05344	1.52672	3.81679	1.52672	0.763359	0	2.29008	0	2.29008	2.29008	1.52672	0.763359	1.52672	1.52672	0	2.29008	0.763359	0.763359	0.763359	0.763359	0	0.763359	3.05344	0.763359	0.763359	1.52672	0	0.763359	0.763359	0	0.763359	0.763359	0	2.29008	0	0.763359	0	0	0	0	0	0.763359
925	6	6	9.16031	3.05344	9.92366	4.58015	4.58015	3.05344	6.10687	3.05344	5.34351	4.58015	9.92366	4.58015	3.81679	6.87023	5.34351	6.87023	4.58015	6.87023	3.81679	8.39695	4.58015	3.81679	4.58015	3.81679	3.81679	5.34351	4.58015	8.39695	3.81679	4.58015	2.29008	4.58015	3.81679	6.10687	6.10687	7.63359	3.81679	6.10687	1.52672	6.10687	6.10687	6.87023	5.34351	2.29008	3.05344	6.10687	0
926	6	6	4.58015	4.58015	3.05344	1.52672	3.05344	8.39695	3.81679	2.29008	3.81679	1.52672	4.58015	3.05344	2.29008	4.58015	6.87023	3.81679	1.52672	3.05344	3.05344	2.29008	5.34351	4.58015	2.29008	5.34351	4.58015	6.87023	3.05344	4.58015	6.87023	3.05344	7.63359	3.81679	3.05344	1.52672	3.05344	4.58015	3.05344	5.34351	2.29008	1.52672	3.05344	3.81679	3.81679	3.05344	2.29008	2.29008	3.81679
927	6	6	9.92366	10.687	12.9771	9.92366	5.34351	8.39695	9.92366	8.39695	12.2137	13.7405	12.9771	8.39695	6.87023	10.687	12.2137	9.92366	6.87023	10.687	7.63359	12.2137	7.63359	11.4504	12.9771	9.92366	9.92366	16.0305	10.687	8.39695	12.9771	12.2137	4.58015	15.2672	7.63359	12.9771	10.687	9.16031	10.687	14.5038	6.87023	17.5573	12.2137	12.9771	9.16031	8.39695	9.16031	9.92366	8.39695
928	6	6	1.52672	0.763359	0.763359	0.763359	0	0	0	0	0.763359	0	0	0	0	0.763359	0	0	0	0	0	0	0	0	0	0	0	0	0	0	0	0	0	0	0	0	0	0	0	0	0	0	0	0	0	0	0	0	0
929	6	6	8.39695	9.92366	8.39695	6.87023	7.63359	3.05344	7.63359	8.39695	9.92366	4.58015	6.10687	6.87023	5.34351	6.87023	9.92366	6.10687	7.63359	6.10687	9.92366	8.39695	5.34351	8.39695	5.34351	3.81679	6.10687	9.92366	9.16031	6.10687	4.58015	6.87023	6.87023	6.10687	3.81679	6.87023	6.87023	5.34351	9.92366	7.63359	3.81679	7.63359	4.58015	8.39695	4.58015	1.52672	6.10687	5.34351	3.81679
930	6	6	6.87023	6.87023	3.05344	6.87023	4.58015	10.687	7.63359	8.39695	5.34351	5.34351	3.05344	8.39695	3.05344	3.81679	6.10687	3.81679	3.81679	8.39695	7.63359	6.10687	7.63359	4.58015	5.34351	6.87023	6.87023	3.81679	9.16031	3.81679	8.39695	3.81679	6.87023	6.10687	5.34351	8.39695	4.58015	4.58015	5.34351	4.58015	3.05344	5.34351	6.10687	4.58015	4.58015	3.05344	2.29008	4.58015	6.87023
931	6	6	0	1.52672	0.763359	0.763359	0	0	2.29008	2.29008	0.763359	1.52672	3.81679	3.05344	2.29008	1.52672	3.81679	3.05344	0.763359	0.763359	1.52672	0.763359	1.52672	1.52672	1.52672	1.52672	3.05344	1.52672	3.81679	2.29008	2.29008	3.05344	5.34351	4.58015	4.58015	4.58015	1.52672	3.81679	3.81679	1.52672	3.05344	3.05344	4.58015	1.52672	5.34351	5.34351	2.29008	3.81679	4.58015
932	6	6	6.10687	3.81679	2.29008	3.05344	3.05344	3.81679	3.05344	5.34351	3.05344	4.58015	2.29008	2.29008	3.05344	2.29008	4.58015	1.52672	4.58015	3.81679	3.05344	1.52672	1.52672	3.05344	1.52672	2.29008	3.05344	3.81679	2.29008	5.34351	2.29008	5.34351	5.34351	4.58015	2.29008	3.81679	7.63359	3.81679	1.52672	0	1.52672	2.29008	5.34351	5.34351	2.29008	3.05344	3.81679	0.763359	0
933	6	6	12.9771	9.92366	10.687	8.39695	7.63359	11.4504	9.92366	8.39695	7.63359	6.10687	9.16031	7.63359	8.39695	9.92366	8.39695	9.92366	9.16031	10.687	5.34351	11.4504	10.687	7.63359	6.87023	7.63359	11.4504	5.34351	8.39695	9.16031	5.34351	6.87023	9.92366	5.34351	7.63359	7.63359	4.58015	9.16031	11.4504	5.34351	6.10687	5.34351	6.87023	6.87023	5.34351	9.92366	2.29008	3.05344	6.10687
934	6	6	9.92366	4.58015	8.39695	7.63359	5.34351	3.81679	6.10687	4.58015	7.63359	7.63359	4.58015	8.39695	6.10687	9.16031	8.39695	5.34351	4.58015	6.87023	7.63359	3.05344	9.92366	6.10687	3.81679	6.87023	9.16031	5.34351	6.10687	5.34351	3.81679	3.81679	10.687	11.4504	6.10687	8.39695	9.16031	6.87023	2.29008	5.34351	9.92366	6.10687	4.58015	5.34351	7.63359	2.29008	6.10687	4.58015	6.87023
935	6	6	6.87023	9.16031	5.34351	3.05344	6.10687	4.58015	4.58015	5.34351	6.87023	3.81679	6.87023	6.10687	5.34351	6.87023	5.34351	6.10687	3.81679	6.87023	7.63359	6.10687	5.34351	6.87023	4.58015	3.81679	6.10687	8.39695	7.63359	9.16031	7.63359	8.39695	6.10687	6.87023	6.87023	10.687	1.52672	6.10687	12.2137	6.10687	6.87023	3.05344	4.58015	6.87023	8.39695	8.39695	3.81679	6.87023	8.39695
936	6	6	3.81679	2.29008	3.81679	1.52672	5.34351	2.29008	1.52672	3.81679	3.81679	2.29008	4.58015	2.29008	1.52672	0.763359	0.763359	0.763359	2.29008	1.52672	4.58015	3.81679	0.763359	1.52672	0.763359	2.29008	3.05344	1.52672	1.52672	1.52672	1.52672	3.81679	1.52672	2.29008	2.29008	2.29008	2.29008	1.52672	1.52672	0	2.29008	1.52672	4.58015	0	2.29008	3.81679	2.29008	1.52672	3.81679
937	6	6	13.7405	9.92366	9.16031	6.87023	6.87023	9.92366	6.87023	9.92366	8.39695	6.10687	6.87023	6.10687	6.10687	13.7405	9.92366	7.63359	9.16031	12.9771	8.39695	6.10687	6.10687	6.10687	11.4504	6.87023	9.16031	7.63359	6.10687	11.4504	6.10687	12.2137	6.10687	5.34351	11.4504	3.81679	5.34351	2.29008	8.39695	4.58015	7.63359	5.34351	7.63359	5.34351	6.87023	3.05344	7.63359	2.29008	6.87023
938	6	6	7.63359	8.39695	7.63359	5.34351	5.34351	3.05344	4.58015	3.81679	4.58015	2.29008	1.52672	4.58015	3.81679	3.81679	6.87023	6.10687	6.10687	1.52672	1.52672	1.52672	3.05344	3.81679	3.81679	3.81679	6.10687	3.81679	3.05344	0.763359	1.52672	4.58015	0.763359	1.52672	3.81679	2.29008	2.29008	1.52672	1.52672	2.29008	3.81679	0.763359	0.763359	2.29008	3.05344	0	0.763359	2.29008	0.763359
939	6	6	6.87023	11.4504	6.10687	2.29008	4.58015	3.81679	3.81679	0	3.81679	3.81679	6.10687	6.87023	3.05344	6.10687	4.58015	5.34351	2.29008	4.58015	1.52672	1.52672	5.34351	1.52672	2.29008	3.81679	1.52672	3.05344	6.87023	3.05344	0.763359	1.52672	3.81679	3.81679	1.52672	1.52672	2.29008	1.52672	0.763359	1.52672	3.05344	1.52672	1.52672	1.52672	0	1.52672	0.763359	1.52672	2.29008
940	6	6	3.05344	9.16031	5.34351	9.16031	4.58015	2.29008	9.92366	4.58015	5.34351	4.58015	5.34351	6.87023	4.58015	3.81679	5.34351	4.58015	3.81679	6.10687	5.34351	9.92366	5.34351	6.10687	3.81679	6.10687	4.58015	4.58015	6.10687	6.10687	8.39695	6.87023	4.58015	5.34351	5.34351	5.34351	3.05344	1.52672	3.81679	9.16031	0.763359	8.39695	6.87023	6.10687	7.63359	5.34351	4.58015	3.81679	3.81679
941	7	1	2.5	6.66667	2.5	0.833333	5	6.66667	5.83333	0.833333	2.5	5.83333	7.5	6.66667	7.5	3.33333	5	4.16667	4.16667	1.66667	4.16667	5	1.66667	3.33333	0	1.66667	3.33333	6.66667	0.833333	2.5	3.33333	2.5	5	5.83333	7.5	5	4.16667	8.33333	4.16667	4.16667	1.66667	2.5	4.16667	2.5	3.33333	1.66667	2.5	2.5	2.5
942	7	1	2.5	1.66667	0.833333	0	0.833333	0.833333	0.833333	0.833333	0	2.5	0.833333	0	0.833333	1.66667	0.833333	2.5	0	0.833333	0	2.5	0.833333	1.66667	0	1.66667	0	0	0.833333	0	0	3.33333	0.833333	1.66667	0	0.833333	0.833333	0	1.66667	1.66667	3.33333	0.833333	2.5	0	0.833333	0.833333	0	2.5	0
943	7	1	3.33333	3.33333	8.33333	0.833333	4.16667	10	3.33333	5	4.16667	0.833333	1.66667	0.833333	2.5	5	5.83333	1.66667	2.5	2.5	5.83333	7.5	4.16667	7.5	0.833333	5	1.66667	3.33333	3.33333	5	6.66667	10.8333	5	7.5	6.66667	3.33333	3.33333	5	1.66667	3.33333	5.83333	1.66667	4.16667	5.83333	4.16667	1.66667	3.33333	4.16667	6.66667
944	7	1	0.833333	5.83333	5.83333	3.33333	2.5	7.5	5.83333	8.33333	1.66667	1.66667	5	5.83333	4.16667	4.16667	4.16667	4.16667	1.66667	6.66667	7.5	2.5	5	5	5.83333	2.5	2.5	5	1.66667	5	3.33333	3.33333	3.33333	2.5	5	4.16667	3.33333	4.16667	5.83333	4.16667	1.66667	5.83333	1.66667	0	5	5	2.5	5	0.833333
945	7	1	3.33333	3.33333	2.5	2.5	2.5	1.66667	1.66667	0.833333	0.833333	0.833333	1.66667	1.66667	2.5	2.5	0	2.5	0	3.33333	1.66667	0.833333	2.5	0.833333	4.16667	2.5	0	0	3.33333	1.66667	2.5	1.66667	0.833333	0	2.5	0	3.33333	1.66667	0	0.833333	3.33333	1.66667	1.66667	0.833333	1.66667	1.66667	0.833333	2.5	4.16667
946	7	1	4.16667	2.5	0.833333	3.33333	0	0.833333	1.66667	5.83333	0.833333	0.833333	4.16667	2.5	1.66667	1.66667	2.5	0	2.5	3.33333	0	1.66667	2.5	2.5	1.66667	2.5	3.33333	2.5	0.833333	1.66667	1.66667	3.33333	0.833333	2.5	2.5	1.66667	1.66667	3.33333	0.833333	2.5	0.833333	2.5	3.33333	0	0	0.833333	1.66667	3.33333	0
947	7	1	3.33333	4.16667	2.5	0.833333	5	3.33333	3.33333	1.66667	5	2.5	0.833333	1.66667	2.5	0.833333	1.66667	1.66667	1.66667	0	2.5	1.66667	1.66667	0.833333	2.5	1.66667	2.5	0	1.66667	2.5	2.5	3.33333	1.66667	2.5	0.833333	1.66667	4.16667	0.833333	0.833333	1.66667	1.66667	1.66667	2.5	2.5	2.5	4.16667	0.833333	1.66667	0
948	7	1	2.5	5	1.66667	3.33333	0.833333	2.5	3.33333	2.5	4.16667	0	4.16667	1.66667	1.66667	1.66667	1.66667	1.66667	2.5	2.5	0	2.5	1.66667	2.5	3.33333	1.66667	1.66667	2.5	0.833333	1.66667	3.33333	1.66667	2.5	0.833333	2.5	3.33333	1.66667	2.5	0.833333	2.5	2.5	3.33333	2.5	2.5	1.66667	1.66667	3.33333	1.66667	2.5
949	7	1	5.83333	8.33333	2.5	5.83333	5.83333	6.66667	5.83333	5.83333	6.66667	7.5	4.16667	8.33333	7.5	9.16667	7.5	5.83333	7.5	4.16667	9.16667	14.1667	5	3.33333	5	4.16667	6.66667	4.16667	8.33333	8.33333	5.83333	5	6.66667	3.33333	5	7.5	5	4.16667	2.5	4.16667	4.16667	5.83333	6.66667	3.33333	3.33333	2.5	1.66667	2.5	5
950	7	1	3.33333	5	2.5	8.33333	2.5	8.33333	5	5.83333	3.33333	3.33333	4.16667	8.33333	1.66667	4.16667	2.5	1.66667	2.5	5.83333	5	5	2.5	2.5	1.66667	1.66667	4.16667	2.5	5	1.66667	8.33333	5	0	5	2.5	2.5	1.66667	2.5	5.83333	5	4.16667	5	5	3.33333	0.833333	2.5	2.5	1.66667	2.5
951	7	1	3.33333	1.66667	5.83333	2.5	5	2.5	0.833333	4.16667	1.66667	2.5	3.33333	5	1.66667	2.5	1.66667	1.66667	2.5	3.33333	3.33333	4.16667	1.66667	3.33333	4.16667	3.33333	0	3.33333	3.33333	3.33333	1.66667	2.5	5.83333	6.66667	2.5	4.16667	2.5	4.16667	2.5	3.33333	6.66667	1.66667	3.33333	2.5	1.66667	2.5	4.16667	3.33333	1.66667
952	7	1	0.833333	2.5	0.833333	1.66667	1.66667	0.833333	1.66667	0	4.16667	1.66667	0	1.66667	0.833333	0.833333	0	0	3.33333	0.833333	2.5	0.833333	0	0	0.833333	1.66667	1.66667	2.5	1.66667	0.833333	0	0.833333	1.66667	0	1.66667	0	0	1.66667	0.833333	0.833333	0.833333	0	0.833333	0	0	0.833333	0	1.66667	1.66667
953	7	1	5.83333	9.16667	4.16667	5	4.16667	6.66667	4.16667	1.66667	3.33333	4.16667	2.5	5	5	4.16667	3.33333	4.16667	6.66667	2.5	3.33333	3.33333	5.83333	8.33333	3.33333	1.66667	2.5	5	5	5	5	6.66667	3.33333	3.33333	3.33333	7.5	5	2.5	4.16667	3.33333	3.33333	5	4.16667	5.83333	3.33333	5	7.5	4.16667	4.16667
954	7	1	3.33333	4.16667	7.5	6.66667	6.66667	4.16667	5	4.16667	1.66667	5.83333	3.33333	2.5	6.66667	5	0.833333	5	3.33333	2.5	4.16667	3.33333	0.833333	3.33333	2.5	6.66667	5.83333	1.66667	5.83333	4.16667	0.833333	5.83333	8.33333	2.5	2.5	1.66667	1.66667	2.5	8.33333	5	2.5	1.66667	3.33333	0.833333	5	6.66667	1.66667	1.66667	0.833333
955	7	1	8.33333	5.83333	1.66667	6.66667	5	4.16667	5	5	8.33333	5	2.5	0.833333	1.66667	4.16667	3.33333	3.33333	4.16667	3.33333	1.66667	0.833333	5	5.83333	3.33333	5	2.5	3.33333	1.66667	4.16667	2.5	3.33333	0.833333	0	3.33333	0	2.5	3.33333	0.833333	1.66667	3.33333	1.66667	1.66667	0.833333	0.833333	0.833333	2.5	3.33333	3.33333
956	7	1	7.5	4.16667	3.33333	5.83333	4.16667	8.33333	6.66667	2.5	6.66667	4.16667	4.16667	5.83333	5.83333	5.83333	5.83333	4.16667	2.5	5.83333	9.16667	0.833333	5	5.83333	3.33333	1.66667	9.16667	1.66667	2.5	7.5	0	5	2.5	7.5	2.5	3.33333	5	7.5	4.16667	3.33333	2.5	5	1.66667	1.66667	2.5	4.16667	2.5	3.33333	0
957	7	1	4.16667	5.83333	8.33333	9.16667	7.5	6.66667	5	4.16667	2.5	5.83333	7.5	6.66667	9.16667	8.33333	6.66667	3.33333	5	1.66667	9.16667	5.83333	5.83333	12.5	4.16667	6.66667	3.33333	9.16667	5.83333	2.5	3.33333	5	0.833333	8.33333	7.5	7.5	5	5	6.66667	5	5	3.33333	0.833333	3.33333	5	1.66667	5	4.16667	6.66667
958	7	1	10	10	8.33333	11.6667	8.33333	7.5	5.83333	10.8333	11.6667	9.16667	8.33333	9.16667	14.1667	10.8333	5.83333	7.5	10	9.16667	10	10	8.33333	6.66667	10.8333	9.16667	6.66667	8.33333	10	5.83333	11.6667	12.5	8.33333	11.6667	5.83333	5.83333	10.8333	8.33333	5	12.5	9.16667	9.16667	7.5	5.83333	8.33333	8.33333	7.5	9.16667	8.33333
959	7	1	7.5	5.83333	5	4.16667	5.83333	10	7.5	5	8.33333	6.66667	6.66667	3.33333	9.16667	4.16667	8.33333	7.5	8.33333	3.33333	4.16667	10.8333	2.5	2.5	5.83333	10	4.16667	6.66667	0	3.33333	5.83333	4.16667	2.5	5	2.5	4.16667	1.66667	0.833333	5.83333	3.33333	3.33333	5.83333	3.33333	0.833333	5	4.16667	2.5	0.833333	4.16667
960	7	1	7.5	6.66667	6.66667	10	2.5	7.5	5	5.83333	3.33333	2.5	5	0.833333	3.33333	5	2.5	4.16667	4.16667	5	2.5	0.833333	0.833333	2.5	3.33333	3.33333	5	4.16667	4.16667	2.5	5	1.66667	2.5	1.66667	1.66667	3.33333	2.5	4.16667	2.5	6.66667	1.66667	5	4.16667	0.833333	4.16667	3.33333	4.16667	0.833333	0.833333
961	7	1	12.5	7.5	9.16667	9.16667	10.8333	11.6667	9.16667	7.5	7.5	7.5	7.5	5.83333	9.16667	9.16667	5.83333	9.16667	5.83333	7.5	9.16667	5.83333	6.66667	8.33333	5.83333	8.33333	4.16667	8.33333	4.16667	5.83333	5	3.33333	6.66667	7.5	8.33333	3.33333	10.8333	6.66667	6.66667	6.66667	3.33333	3.33333	5	5	2.5	4.16667	5.83333	6.66667	4.16667
962	7	1	5	5	5	5.83333	9.16667	10	8.33333	3.33333	10	4.16667	5.83333	8.33333	8.33333	5	5	7.5	5	3.33333	3.33333	6.66667	3.33333	10	6.66667	4.16667	5.83333	6.66667	6.66667	5.83333	5	4.16667	7.5	7.5	10	8.33333	2.5	1.66667	5.83333	2.5	2.5	5	4.16667	4.16667	7.5	7.5	3.33333	8.33333	5
963	7	1	11.6667	7.5	9.16667	9.16667	8.33333	7.5	9.16667	6.66667	5.83333	11.6667	10	5.83333	11.6667	8.33333	7.5	10.8333	5.83333	6.66667	8.33333	7.5	5	5	3.33333	12.5	10.8333	5	9.16667	9.16667	5	8.33333	8.33333	10	9.16667	6.66667	3.33333	5.83333	12.5	7.5	7.5	11.6667	10.8333	4.16667	5.83333	6.66667	5.83333	3.33333	5.83333
964	7	2	1.52672	0.763359	2.29008	0	1.52672	0	0.763359	0	0.763359	0.763359	0	0	2.29008	0	2.29008	1.52672	0	1.52672	2.29008	0.763359	1.52672	1.52672	0.763359	0	1.52672	0	0.763359	0.763359	0	2.29008	0	0.763359	1.52672	0	1.52672	2.29008	0	2.29008	0.763359	0	0.763359	0	0	0	0.763359	0	0
965	7	2	3.05344	1.52672	0.763359	1.52672	0	0.763359	1.52672	0.763359	1.52672	0.763359	0	0.763359	1.52672	0	1.52672	0	1.52672	0	0.763359	2.29008	0	0.763359	1.52672	1.52672	0.763359	0	1.52672	0.763359	1.52672	0	0	0.763359	3.05344	0	0.763359	0	0.763359	0	0	1.52672	0.763359	0.763359	0.763359	0	0.763359	0	0
966	7	2	3.81679	0	1.52672	0.763359	4.58015	2.29008	1.52672	2.29008	0.763359	0	1.52672	1.52672	1.52672	1.52672	1.52672	4.58015	1.52672	0	4.58015	3.81679	0.763359	0	2.29008	3.81679	2.29008	0.763359	0.763359	2.29008	0.763359	0.763359	2.29008	0.763359	0.763359	0	1.52672	0.763359	0	1.52672	1.52672	0.763359	0	0	0.763359	1.52672	2.29008	0	1.52672
967	7	2	2.29008	2.29008	1.52672	0.763359	1.52672	4.58015	3.05344	3.05344	1.52672	0.763359	1.52672	1.52672	3.81679	1.52672	2.29008	1.52672	1.52672	1.52672	1.52672	1.52672	0	0	0.763359	2.29008	0.763359	2.29008	1.52672	3.05344	0.763359	2.29008	1.52672	2.29008	0	1.52672	0	2.29008	2.29008	1.52672	0.763359	0.763359	0.763359	1.52672	1.52672	0.763359	0	1.52672	0
968	7	2	2.29008	2.29008	1.52672	6.10687	2.29008	3.05344	0	3.81679	1.52672	2.29008	0	0	3.05344	2.29008	0	0	0	0.763359	1.52672	3.05344	0	0.763359	0.763359	0	0.763359	4.58015	0.763359	1.52672	0	1.52672	1.52672	1.52672	0.763359	2.29008	0.763359	2.29008	0.763359	2.29008	2.29008	2.29008	0.763359	2.29008	0	0.763359	1.52672	2.29008	0
969	7	2	1.52672	0	2.29008	4.58015	2.29008	3.05344	0	0	3.05344	0	0.763359	0	0.763359	4.58015	2.29008	1.52672	2.29008	0.763359	0	0.763359	0	1.52672	0	2.29008	0.763359	0.763359	1.52672	0	0.763359	0	1.52672	2.29008	1.52672	2.29008	0.763359	0.763359	1.52672	2.29008	0.763359	0.763359	0	1.52672	0.763359	0.763359	1.52672	0.763359	0
970	7	2	3.05344	3.05344	4.58015	3.81679	3.81679	6.10687	3.81679	4.58015	3.05344	0.763359	1.52672	3.05344	2.29008	1.52672	1.52672	0.763359	2.29008	0.763359	2.29008	0	1.52672	1.52672	3.05344	3.05344	2.29008	3.81679	2.29008	0	0.763359	1.52672	3.05344	1.52672	1.52672	1.52672	0.763359	1.52672	1.52672	0	1.52672	3.05344	1.52672	1.52672	1.52672	0	3.05344	1.52672	1.52672
971	7	2	6.87023	8.39695	10.687	16.0305	11.4504	7.63359	5.34351	9.16031	4.58015	5.34351	3.81679	5.34351	9.16031	4.58015	3.81679	8.39695	9.16031	8.39695	6.87023	6.87023	3.81679	6.10687	6.87023	5.34351	9.16031	9.92366	6.87023	6.10687	3.05344	5.34351	7.63359	9.92366	11.4504	5.34351	8.39695	5.34351	6.87023	7.63359	7.63359	9.92366	3.81679	3.05344	2.29008	2.29008	9.92366	3.05344	4.58015
972	7	2	6.87023	6.87023	8.39695	7.63359	8.39695	7.63359	6.87023	3.81679	6.87023	3.81679	9.16031	6.87023	3.81679	9.16031	3.05344	6.10687	6.87023	4.58015	6.87023	6.87023	5.34351	2.29008	6.87023	8.39695	5.34351	1.52672	7.63359	6.87023	6.87023	4.58015	9.16031	6.10687	5.34351	5.34351	7.63359	3.81679	2.29008	3.81679	4.58015	5.34351	4.58015	6.10687	4.58015	5.34351	4.58015	6.10687	5.34351
973	7	2	3.81679	3.05344	3.81679	3.81679	5.34351	2.29008	2.29008	2.29008	3.05344	3.05344	2.29008	0	4.58015	2.29008	0.763359	3.05344	3.81679	0	1.52672	1.52672	0	0.763359	0	3.81679	1.52672	2.29008	2.29008	0	3.05344	3.05344	3.05344	0	0.763359	1.52672	2.29008	1.52672	3.05344	0.763359	1.52672	1.52672	0	0.763359	0	2.29008	1.52672	2.29008	0.763359
974	7	2	5.34351	3.81679	6.10687	4.58015	8.39695	3.05344	4.58015	4.58015	8.39695	5.34351	2.29008	3.05344	4.58015	4.58015	3.81679	2.29008	4.58015	3.05344	4.58015	3.05344	4.58015	3.81679	5.34351	2.29008	6.10687	3.05344	2.29008	6.10687	1.52672	4.58015	1.52672	3.81679	3.05344	4.58015	6.10687	5.34351	3.05344	3.81679	6.87023	3.81679	6.87023	6.87023	4.58015	6.10687	0.763359	5.34351	3.05344
975	7	2	3.05344	8.39695	12.2137	6.10687	9.16031	6.10687	6.87023	6.87023	7.63359	5.34351	3.81679	3.05344	0.763359	4.58015	4.58015	3.81679	3.05344	4.58015	2.29008	1.52672	2.29008	3.05344	2.29008	2.29008	3.81679	3.81679	1.52672	2.29008	1.52672	1.52672	6.10687	3.81679	0.763359	1.52672	2.29008	0.763359	3.05344	1.52672	1.52672	1.52672	0	1.52672	1.52672	1.52672	2.29008	0.763359	0
976	7	2	6.10687	3.05344	4.58015	3.05344	3.05344	6.87023	3.05344	3.05344	2.29008	1.52672	6.87023	3.05344	2.29008	0.763359	0.763359	1.52672	3.81679	4.58015	1.52672	1.52672	3.81679	0.763359	1.52672	0.763359	0	0.763359	1.52672	2.29008	3.05344	0.763359	0	6.10687	0	0.763359	2.29008	1.52672	0.763359	2.29008	3.05344	3.05344	0.763359	1.52672	1.52672	2.29008	1.52672	0.763359	1.52672
977	7	2	3.05344	6.87023	6.87023	6.10687	8.39695	5.34351	9.92366	3.81679	6.10687	3.05344	6.87023	3.05344	3.05344	6.10687	6.10687	6.10687	6.10687	4.58015	4.58015	5.34351	1.52672	2.29008	3.05344	3.05344	5.34351	3.05344	5.34351	3.81679	4.58015	5.34351	3.81679	3.81679	3.05344	3.81679	3.05344	1.52672	4.58015	3.05344	4.58015	2.29008	3.81679	0.763359	3.05344	0.763359	2.29008	3.81679	3.81679
978	7	2	11.4504	6.87023	9.92366	7.63359	12.2137	6.10687	6.87023	6.10687	4.58015	6.10687	6.87023	5.34351	6.10687	6.87023	5.34351	3.81679	8.39695	6.10687	10.687	6.87023	4.58015	5.34351	8.39695	4.58015	6.10687	3.81679	3.05344	6.10687	8.39695	7.63359	4.58015	4.58015	8.39695	8.39695	4.58015	4.58015	4.58015	4.58015	2.29008	3.81679	7.63359	3.81679	1.52672	6.10687	8.39695	3.05344	4.58015
979	7	2	7.63359	4.58015	7.63359	6.87023	3.81679	6.87023	6.87023	5.34351	7.63359	6.87023	10.687	4.58015	6.10687	6.10687	6.10687	6.10687	3.05344	9.92366	5.34351	9.16031	5.34351	3.05344	3.81679	6.10687	5.34351	9.16031	7.63359	3.05344	4.58015	6.87023	6.87023	3.05344	6.10687	3.81679	9.16031	3.81679	3.05344	5.34351	4.58015	4.58015	6.10687	2.29008	3.05344	5.34351	4.58015	1.52672	6.10687
980	7	2	9.92366	4.58015	10.687	6.10687	8.39695	12.9771	9.92366	4.58015	9.16031	5.34351	3.81679	3.05344	8.39695	2.29008	6.87023	9.16031	7.63359	9.92366	7.63359	6.87023	3.81679	3.81679	5.34351	3.81679	6.87023	3.05344	4.58015	4.58015	3.81679	7.63359	4.58015	4.58015	3.81679	4.58015	6.87023	4.58015	2.29008	2.29008	3.05344	2.29008	2.29008	3.81679	3.81679	3.81679	1.52672	1.52672	3.81679
981	7	2	9.92366	8.39695	6.10687	6.87023	9.92366	8.39695	9.16031	11.4504	2.29008	3.81679	7.63359	9.92366	2.29008	9.16031	2.29008	6.10687	4.58015	6.87023	4.58015	4.58015	2.29008	4.58015	6.87023	9.16031	6.87023	6.10687	6.10687	3.81679	4.58015	3.05344	2.29008	1.52672	4.58015	6.10687	1.52672	6.10687	3.81679	5.34351	2.29008	5.34351	6.10687	3.05344	3.81679	2.29008	1.52672	4.58015	1.52672
982	7	2	8.39695	11.4504	2.29008	7.63359	5.34351	6.87023	6.10687	9.92366	5.34351	8.39695	7.63359	2.29008	9.92366	6.10687	4.58015	7.63359	3.81679	6.87023	3.05344	8.39695	12.9771	7.63359	3.05344	11.4504	4.58015	4.58015	5.34351	3.81679	3.81679	8.39695	1.52672	6.87023	3.05344	6.87023	7.63359	4.58015	5.34351	6.87023	8.39695	6.10687	6.87023	1.52672	3.81679	8.39695	3.81679	3.05344	5.34351
983	7	2	11.4504	10.687	11.4504	13.7405	14.5038	12.9771	12.2137	10.687	10.687	18.3206	13.7405	9.92366	11.4504	7.63359	6.87023	9.92366	13.7405	9.92366	11.4504	13.7405	12.2137	10.687	12.2137	7.63359	9.16031	10.687	19.084	7.63359	12.2137	11.4504	6.87023	12.2137	9.92366	10.687	12.2137	9.16031	9.16031	6.87023	9.92366	7.63359	12.2137	11.4504	11.4504	16.0305	7.63359	9.92366	12.9771
984	7	3	2.38095	3.1746	1.5873	1.5873	2.38095	4.7619	4.7619	3.96825	6.34921	3.1746	2.38095	3.1746	2.38095	2.38095	3.96825	1.5873	2.38095	2.38095	1.5873	3.1746	3.96825	6.34921	3.96825	0.793651	3.1746	2.38095	1.5873	3.96825	3.1746	3.1746	3.96825	1.5873	3.1746	2.38095	3.1746	1.5873	2.38095	3.1746	3.96825	3.1746	4.7619	4.7619	3.1746	3.96825	2.38095	1.5873	0.793651
985	7	3	3.1746	2.38095	2.38095	2.38095	3.96825	3.1746	0.793651	3.1746	2.38095	0.793651	3.96825	3.96825	1.5873	1.5873	3.1746	2.38095	2.38095	2.38095	0	3.1746	1.5873	1.5873	2.38095	3.1746	3.1746	1.5873	2.38095	3.1746	0.793651	0	0.793651	0	1.5873	1.5873	3.96825	0.793651	0.793651	0	0	2.38095	0.793651	0.793651	2.38095	0	3.1746	1.5873	0
986	7	3	3.1746	5.55556	6.34921	0	3.96825	3.1746	1.5873	2.38095	1.5873	3.96825	2.38095	3.1746	3.1746	2.38095	3.1746	2.38095	3.96825	0	3.1746	3.96825	2.38095	4.7619	3.96825	2.38095	3.96825	2.38095	3.96825	0.793651	3.1746	2.38095	1.5873	2.38095	1.5873	2.38095	1.5873	1.5873	0.793651	2.38095	2.38095	0.793651	1.5873	3.96825	3.96825	3.96825	0.793651	3.1746	2.38095
987	7	3	4.7619	1.5873	2.38095	3.96825	3.1746	1.5873	3.96825	6.34921	1.5873	3.96825	3.1746	3.96825	4.7619	3.1746	2.38095	5.55556	4.7619	1.5873	3.96825	6.34921	4.7619	2.38095	0.793651	2.38095	1.5873	1.5873	1.5873	5.55556	0	6.34921	1.5873	3.96825	6.34921	3.1746	0.793651	0.793651	1.5873	1.5873	0.793651	1.5873	1.5873	0.793651	0.793651	2.38095	1.5873	2.38095	0.793651
988	7	3	8.73016	7.14286	9.52381	8.73016	9.52381	6.34921	2.38095	3.96825	6.34921	6.34921	1.5873	5.55556	3.1746	1.5873	1.5873	2.38095	4.7619	2.38095	4.7619	5.55556	2.38095	2.38095	2.38095	4.7619	2.38095	2.38095	2.38095	2.38095	0.793651	3.1746	0.793651	3.1746	1.5873	0.793651	3.1746	3.1746	2.38095	2.38095	0.793651	1.5873	0.793651	0	0.793651	0	0.793651	1.5873	2.38095
989	7	3	9.52381	7.14286	3.96825	8.73016	3.1746	3.1746	5.55556	7.14286	4.7619	1.5873	2.38095	3.96825	4.7619	3.1746	3.1746	4.7619	3.96825	3.96825	4.7619	2.38095	3.1746	1.5873	1.5873	0.793651	3.96825	2.38095	3.96825	2.38095	2.38095	5.55556	0	4.7619	1.5873	3.1746	0	3.1746	0.793651	1.5873	1.5873	0.793651	1.5873	1.5873	3.96825	3.1746	1.5873	2.38095	0.793651
990	7	3	11.9048	9.52381	6.34921	3.96825	7.93651	11.9048	9.52381	4.7619	4.7619	7.93651	4.7619	8.73016	8.73016	4.7619	4.7619	8.73016	9.52381	7.14286	8.73016	5.55556	7.93651	7.93651	4.7619	1.5873	5.55556	5.55556	6.34921	3.96825	5.55556	4.7619	4.7619	9.52381	11.9048	3.1746	6.34921	4.7619	1.5873	3.96825	8.73016	3.1746	2.38095	3.1746	3.1746	3.96825	5.55556	3.96825	0.793651
991	7	3	8.73016	9.52381	6.34921	7.14286	7.93651	3.96825	8.73016	6.34921	7.93651	5.55556	5.55556	7.93651	5.55556	6.34921	3.96825	3.96825	6.34921	6.34921	6.34921	4.7619	7.14286	2.38095	3.96825	3.96825	9.52381	0	8.73016	3.1746	3.1746	4.7619	3.96825	2.38095	3.96825	7.93651	2.38095	3.1746	1.5873	3.96825	2.38095	5.55556	7.93651	5.55556	1.5873	3.96825	4.7619	2.38095	3.96825
992	7	3	7.14286	3.1746	4.7619	5.55556	10.3175	10.3175	3.96825	7.14286	5.55556	3.1746	5.55556	6.34921	6.34921	5.55556	1.5873	7.93651	5.55556	5.55556	5.55556	7.14286	2.38095	5.55556	5.55556	5.55556	2.38095	2.38095	6.34921	3.1746	3.1746	1.5873	9.52381	5.55556	4.7619	1.5873	2.38095	3.1746	0.793651	2.38095	1.5873	3.1746	0.793651	3.1746	5.55556	3.96825	1.5873	2.38095	1.5873
993	7	3	15.0794	8.73016	12.6984	7.93651	11.9048	10.3175	5.55556	5.55556	6.34921	8.73016	2.38095	10.3175	6.34921	7.93651	11.1111	9.52381	8.73016	7.93651	11.1111	7.93651	5.55556	6.34921	7.14286	6.34921	8.73016	4.7619	7.14286	8.73016	4.7619	9.52381	6.34921	3.1746	10.3175	7.93651	6.34921	4.7619	7.14286	3.96825	4.7619	3.96825	4.7619	4.7619	5.55556	11.1111	8.73016	2.38095	5.55556
994	7	3	8.73016	10.3175	10.3175	7.93651	7.93651	6.34921	7.93651	11.1111	8.73016	7.93651	7.14286	11.9048	7.14286	7.14286	10.3175	9.52381	7.93651	6.34921	10.3175	8.73016	11.1111	8.73016	7.14286	6.34921	5.55556	8.73016	7.93651	4.7619	11.1111	8.73016	2.38095	5.55556	7.14286	9.52381	3.96825	4.7619	7.93651	6.34921	9.52381	8.73016	3.96825	5.55556	5.55556	3.1746	3.96825	7.14286	3.1746
995	7	4	3.1746	3.1746	1.5873	2.38095	0.793651	0.793651	3.96825	3.1746	7.14286	3.1746	3.1746	0.793651	0.793651	2.38095	3.1746	3.1746	2.38095	0.793651	2.38095	2.38095	4.7619	0.793651	1.5873	6.34921	2.38095	4.7619	2.38095	3.96825	3.96825	2.38095	0	3.96825	3.96825	3.1746	2.38095	2.38095	4.7619	3.1746	2.38095	3.1746	0.793651	4.7619	1.5873	2.38095	3.96825	1.5873	3.96825
996	7	4	1.5873	2.38095	2.38095	0	1.5873	0.793651	1.5873	0.793651	0	0.793651	1.5873	0.793651	1.5873	1.5873	3.96825	0	0.793651	1.5873	0.793651	0	0.793651	0.793651	0	2.38095	0	0.793651	0.793651	0.793651	2.38095	0	0.793651	1.5873	0.793651	0.793651	0.793651	0	0	0.793651	0.793651	0.793651	3.96825	2.38095	0	0	1.5873	0.793651	0
997	7	4	4.7619	6.34921	3.1746	7.93651	5.55556	0.793651	4.7619	2.38095	3.96825	0.793651	6.34921	3.96825	1.5873	3.1746	3.1746	0.793651	2.38095	3.1746	1.5873	3.1746	2.38095	3.1746	0	3.96825	2.38095	1.5873	1.5873	1.5873	2.38095	1.5873	1.5873	0.793651	0.793651	0.793651	0.793651	0.793651	0	0.793651	0.793651	0.793651	0	0	2.38095	0	2.38095	1.5873	0
998	7	4	2.38095	4.7619	3.96825	7.93651	5.55556	4.7619	3.1746	5.55556	3.96825	5.55556	3.96825	3.96825	4.7619	3.1746	7.93651	7.93651	5.55556	7.93651	1.5873	3.1746	5.55556	4.7619	3.96825	3.1746	3.1746	4.7619	7.14286	7.93651	3.96825	3.96825	3.96825	7.14286	9.52381	4.7619	3.1746	3.96825	4.7619	2.38095	3.1746	3.1746	3.1746	5.55556	3.96825	5.55556	2.38095	3.96825	3.1746
999	7	4	3.1746	2.38095	3.96825	3.1746	4.7619	5.55556	2.38095	1.5873	3.96825	3.1746	1.5873	5.55556	1.5873	3.1746	0	3.1746	3.1746	3.1746	0.793651	1.5873	3.1746	5.55556	4.7619	2.38095	0.793651	0.793651	3.96825	0.793651	2.38095	1.5873	1.5873	2.38095	1.5873	4.7619	1.5873	3.1746	1.5873	2.38095	3.96825	0.793651	0.793651	3.1746	4.7619	3.96825	3.1746	1.5873	1.5873
1000	7	4	2.38095	3.1746	3.1746	3.1746	4.7619	2.38095	1.5873	3.1746	2.38095	3.96825	0.793651	0.793651	3.96825	3.96825	2.38095	0	3.1746	3.1746	0.793651	5.55556	6.34921	1.5873	3.1746	4.7619	1.5873	3.1746	2.38095	3.1746	1.5873	2.38095	4.7619	3.1746	0.793651	3.96825	3.1746	4.7619	2.38095	3.96825	2.38095	3.1746	2.38095	2.38095	0	2.38095	4.7619	3.1746	3.1746
1001	7	4	2.38095	3.1746	2.38095	3.1746	3.96825	3.96825	3.96825	3.1746	3.96825	6.34921	6.34921	2.38095	3.1746	6.34921	3.96825	2.38095	2.38095	3.96825	3.1746	4.7619	3.1746	3.1746	2.38095	3.96825	4.7619	5.55556	2.38095	8.73016	2.38095	3.1746	2.38095	10.3175	3.1746	3.96825	3.96825	2.38095	3.1746	3.1746	3.1746	1.5873	7.14286	5.55556	5.55556	1.5873	6.34921	2.38095	6.34921
1002	7	4	2.38095	0.793651	2.38095	5.55556	6.34921	6.34921	3.1746	1.5873	0.793651	1.5873	6.34921	2.38095	1.5873	3.1746	3.96825	5.55556	0.793651	1.5873	3.1746	2.38095	3.96825	0.793651	4.7619	3.1746	2.38095	2.38095	2.38095	0.793651	0.793651	3.1746	3.1746	3.96825	3.1746	3.1746	1.5873	0.793651	3.1746	3.96825	3.96825	2.38095	3.1746	0.793651	0.793651	2.38095	1.5873	3.1746	0.793651
1003	7	4	5.55556	5.55556	3.1746	7.14286	11.9048	3.1746	6.34921	3.1746	8.73016	5.55556	7.14286	4.7619	3.1746	5.55556	8.73016	8.73016	4.7619	2.38095	6.34921	6.34921	5.55556	3.1746	7.93651	7.14286	6.34921	1.5873	3.96825	6.34921	7.14286	6.34921	5.55556	3.1746	8.73016	3.96825	4.7619	3.96825	7.14286	6.34921	7.14286	5.55556	6.34921	7.93651	5.55556	1.5873	1.5873	3.1746	3.96825
1004	7	4	0.793651	2.38095	3.96825	6.34921	7.14286	5.55556	5.55556	4.7619	5.55556	7.93651	3.96825	6.34921	3.96825	3.96825	1.5873	3.96825	3.96825	3.1746	0	3.1746	5.55556	5.55556	2.38095	5.55556	3.1746	3.96825	0.793651	3.96825	3.96825	4.7619	0.793651	2.38095	3.1746	1.5873	4.7619	3.1746	3.1746	2.38095	3.1746	1.5873	1.5873	2.38095	2.38095	2.38095	2.38095	2.38095	2.38095
1005	7	4	7.93651	8.73016	7.14286	4.7619	5.55556	7.93651	7.14286	7.93651	6.34921	9.52381	2.38095	7.14286	8.73016	3.1746	3.1746	3.96825	11.9048	2.38095	7.93651	7.14286	8.73016	2.38095	9.52381	4.7619	6.34921	2.38095	4.7619	0.793651	4.7619	5.55556	9.52381	3.96825	5.55556	7.14286	7.93651	3.96825	7.14286	5.55556	5.55556	6.34921	3.96825	7.14286	4.7619	4.7619	3.1746	3.96825	1.5873
1006	7	4	5.55556	1.5873	3.96825	3.1746	1.5873	10.3175	3.1746	4.7619	3.96825	9.52381	6.34921	7.14286	1.5873	7.93651	4.7619	4.7619	2.38095	3.96825	6.34921	3.1746	0.793651	1.5873	5.55556	6.34921	4.7619	3.1746	7.14286	1.5873	4.7619	5.55556	3.1746	3.1746	3.96825	5.55556	1.5873	5.55556	7.14286	4.7619	6.34921	3.1746	3.96825	5.55556	5.55556	0.793651	2.38095	2.38095	2.38095
1007	7	4	2.38095	7.93651	5.55556	3.96825	5.55556	4.7619	11.1111	6.34921	6.34921	6.34921	6.34921	2.38095	3.1746	4.7619	3.96825	6.34921	2.38095	3.96825	5.55556	6.34921	3.1746	4.7619	2.38095	2.38095	3.1746	7.14286	6.34921	3.96825	1.5873	10.3175	3.96825	3.96825	6.34921	3.96825	1.5873	4.7619	2.38095	3.1746	2.38095	3.96825	3.96825	3.96825	2.38095	4.7619	3.1746	3.1746	3.96825
1008	7	4	2.38095	3.1746	3.96825	8.73016	3.96825	3.1746	3.1746	3.96825	3.1746	3.1746	1.5873	3.96825	1.5873	3.1746	3.96825	0.793651	2.38095	1.5873	2.38095	1.5873	2.38095	2.38095	1.5873	1.5873	0.793651	3.1746	2.38095	1.5873	3.96825	1.5873	3.1746	0.793651	4.7619	1.5873	2.38095	2.38095	4.7619	3.1746	1.5873	2.38095	0.793651	1.5873	3.1746	2.38095	3.1746	0.793651	0.793651
1009	7	4	7.93651	7.14286	10.3175	6.34921	7.14286	7.14286	7.14286	4.7619	6.34921	7.93651	7.14286	7.93651	9.52381	3.96825	5.55556	9.52381	6.34921	3.96825	5.55556	6.34921	4.7619	6.34921	5.55556	7.14286	3.96825	5.55556	4.7619	5.55556	6.34921	3.96825	7.14286	2.38095	3.1746	4.7619	5.55556	5.55556	6.34921	4.7619	7.14286	3.1746	1.5873	8.73016	1.5873	3.1746	5.55556	4.7619	4.7619
1010	7	4	6.34921	8.73016	3.96825	7.14286	9.52381	7.14286	4.7619	4.7619	9.52381	7.14286	2.38095	2.38095	5.55556	4.7619	2.38095	3.96825	5.55556	3.1746	3.96825	2.38095	2.38095	7.14286	4.7619	1.5873	2.38095	4.7619	4.7619	6.34921	3.96825	2.38095	3.1746	3.1746	2.38095	5.55556	3.1746	3.96825	5.55556	6.34921	3.1746	3.1746	2.38095	4.7619	4.7619	3.1746	3.1746	3.96825	2.38095
1011	7	4	14.2857	11.9048	9.52381	3.96825	16.6667	15.873	17.4603	11.1111	10.3175	15.0794	9.52381	10.3175	6.34921	15.873	11.1111	14.2857	13.4921	7.14286	16.6667	7.14286	12.6984	9.52381	11.9048	11.9048	12.6984	9.52381	8.73016	12.6984	9.52381	11.1111	12.6984	5.55556	7.14286	12.6984	11.9048	11.9048	11.1111	10.3175	13.4921	12.6984	14.2857	15.873	11.9048	9.52381	14.2857	8.73016	11.9048
1012	7	4	8.73016	10.3175	9.52381	11.1111	5.55556	7.93651	11.1111	5.55556	8.73016	7.14286	3.96825	6.34921	7.93651	6.34921	11.1111	5.55556	3.96825	7.93651	6.34921	6.34921	3.96825	3.96825	9.52381	3.1746	6.34921	5.55556	5.55556	4.7619	7.14286	3.1746	5.55556	7.93651	6.34921	5.55556	4.7619	3.1746	3.1746	5.55556	7.14286	8.73016	6.34921	1.5873	7.93651	6.34921	3.96825	8.73016	1.5873
1013	7	4	10.3175	11.9048	7.14286	13.4921	8.73016	10.3175	11.1111	6.34921	11.9048	7.14286	3.1746	11.9048	10.3175	3.96825	8.73016	8.73016	7.93651	6.34921	11.1111	8.73016	5.55556	8.73016	11.9048	8.73016	7.14286	5.55556	10.3175	4.7619	7.14286	5.55556	11.1111	11.1111	5.55556	7.14286	4.7619	7.93651	6.34921	10.3175	15.0794	5.55556	6.34921	1.5873	7.14286	6.34921	7.93651	8.73016	4.7619
[truncated: 54 more columns]
