# Supplementary material for: The behavioral signature of stepwise learning strategy in male rats and its neural correlate in the basal forebrain
Source: Nat Commun. 2023 Jul 21;14:4415. doi: 10.1038/s41467-023-40145-9 (PMC10362048; doi:10.1038/s41467-023-40145-9)
Supplement: Supplementary file 4 — Source Data [file 41467_2023_40145_MOESM4_ESM.zip › Source_Data_Fig_4.xlsx]

## Sheet: Sheet 1
Figure 4a1
Lick Right? 1=Yes, 0=No
Trial Number Relative to Transition	-60	-59	-58	-57	-56	-55	-54	-53	-52	-51	-50	-49	-48	-47	-46	-45	-44	-43	-42	-41	-40	-39	-38	-37	-36	-35	-34	-33	-32	-31	-30	-29	-28	-27	-26	-25	-24	-23	-22	-21	-20	-19	-18	-17	-16	-15	-14	-13	-12
rat1	0	0	0	0	0	0	0	0	0	0	0	0.25	0.25	0.25	0.25	0	0.25	0.5	0.5	0.5	0.25	0.25	0.25	0.25	0.25	0	0.25	0.25	0.25	0.25	0	0	0	0	0	0	0	0	0.25	0.25	0.25	0.25	0	0.25	0.25	0.25	0.25	0	0
rat2	0	0	0	0	0	0	0	0	0	0	0	0	0	0	0	0	0	0	0	0	0	0	0	0	0	0	0	0	0	0	0	0	0	0	0	0	0	0	0	0	0	0	0	0	0	0	0	0	0
rat3	0	0	0	0	0	0	0.25	0.25	0.25	0.25	0	0	0	0	0	0	0	0	0	0	0	0	0	0	0	0	0	0	0	0	0.25	0.25	0.25	0.25	0	0	0	0	0	0	0	0	0	0	0	0	0	0	0
rat4	0	0	0	0	0	0	0	0	0	0	0	0	0	0	0	0	0	0	0	0	0	0	0	0	0	0	0	0.25	0.25	0.25	0.25	0	0	0	0	0	0	0	0	0	0	0	0	0	0	0	0	0	0.25
rat5	0.25	0.5	0.5	0.5	0.25	0	0	0	0	0	0	0	0	0	0	0	0	0	0	0	0	0	0	0	0	0	0	0	0	0.25	0.25	0.25	0.25	0	0.25	0.25	0.25	0.25	0	0	0	0	0.25	0.25	0.25	0.25	0	0	0
rat6																										0	0	0	0	0	0	0	0	0	0	0	0	0	0	0	0	0	0	0	0	0	0	0	0
Mean	0	0.2	0.2	0	0	0	0	0.2	0	0	0	0	0.2	0	0	0	0	0.2	0.2	0	0	0	0.2	0	0	0	0	0.166667	0.166667	0	0.166667	0.166667	0	0	0	0.166667	0	0	0	0.166667	0	0	0	0.166667	0.166667	0	0	0	0
Figure 4a2
Trial Type
Trial Number Relative to Transition	-60	-59	-58	-57	-56	-55	-54	-53	-52	-51	-50	-49	-48	-47	-46	-45	-44	-43	-42	-41	-40	-39	-38	-37	-36	-35	-34	-33	-32	-31	-30	-29	-28	-27	-26	-25	-24	-23	-22	-21	-20	-19	-18	-17	-16	-15	-14	-13	-12
rat1	1	2	1	1	2	2	2	2	2	1	1	2	3	2	1	2	2	4	5	2	1	1	4	1	1	2	2	4	2	2	1	1	1	2	1	2	2	1	2	3	2	1	2	2	3	2	1	2	2
rat2	1	1	1	2	1	1	2	1	1	2	2	1	1	1	2	2	2	2	1	1	2	2	2	2	1	1	1	1	1	1	1	2	2	2	2	2	1	1	1	1	2	2	2	1	1	1	2	2	2
rat3	2	1	2	2	1	1	2	5	2	1	2	2	2	2	2	2	1	1	1	1	1	2	1	1	1	2	2	2	1	2	1	3	1	2	2	2	2	1	2	2	1	1	1	2	2	2	2	1	1
rat4	1	2	1	2	2	2	1	1	2	2	1	2	2	1	1	2	2	2	1	2	1	2	1	1	1	2	2	2	3	2	2	2	2	1	1	2	1	1	1	2	2	2	2	2	1	1	2	2	1
rat5	2	5	5	2	2	2	2	1	1	2	1	1	2	2	2	1	1	2	1	2	1	1	2	2	1	1	2	1	1	2	4	1	1	2	1	5	1	1	2	2	2	2	1	5	1	2	2	1	2
rat6																								1	2	1	1	2	2	2	1	2	1	1	2	2	2	1	1	1	2	1	1	1	2	2	2	1	1
	Note: Trial type	1= Catch No Lick
		2=Light No Lick
		3=Catch Lick
		4=Light Lick
		5= No-fix Lick
mean p(trial type)
Catch No Lick	0.45	0.475	0.45	0.4	0.4	0.42	0.42	0.42	0.38	0.4	0.4	0.38	0.4	0.36	0.4	0.4	0.42	0.42	0.44	0.46	0.52	0.54	0.52	0.54	0.52	0.5	0.48	0.48	0.5	0.466667	0.433333	0.383333	0.4	0.466667	0.466667	0.483333	0.433333	0.45	0.433333	0.433333	0.433333	0.466667	0.433333	0.383333	0.383333	0.383333	0.433333	0.433333	0.416667
Light No Lick	0.55	0.525	0.55	0.54	0.54	0.52	0.52	0.54	0.58	0.56	0.56	0.58	0.56	0.6	0.54	0.54	0.52	0.52	0.5	0.48	0.42	0.4	0.42	0.4	0.42	0.44	0.44	0.42	0.433333	0.466667	0.5	0.533333	0.516667	0.466667	0.483333	0.45	0.516667	0.516667	0.533333	0.516667	0.5	0.483333	0.516667	0.566667	0.566667	0.566667	0.516667	0.516667	0.516667
Catch Lick	0	0	0	0	0	0	0	0	0.02	0.02	0.02	0.02	0.02	0.02	0.02	0.02	0.02	0.02	0	0	0	0	0	0	0.02	0.02	0.02	0.04	0.0333333	0.0333333	0.0333333	0.0333333	0.0333333	0.0333333	0.0166667	0.0333333	0.0333333	0.0166667	0.0166667	0.0166667	0.0333333	0.0333333	0.0333333	0.0333333	0.0333333	0.0166667	0.0166667	0.0166667	0.0166667
Light Lick	0	0	0	0	0	0	0	0	0	0	0	0	0	0.02	0.02	0.02	0.02	0.02	0.04	0.04	0.04	0.04	0.04	0.04	0.04	0.04	0.06	0.06	0.0333333	0.0333333	0.0333333	0.0333333	0.0333333	0.0166667	0.0166667	0.0166667	0	0	0	0	0	0	0	0	0	0	0	0	0
No-fix Lick	0	0	0	0.06	0.06	0.06	0.06	0.04	0.02	0.02	0.02	0.02	0.02	0	0.02	0.02	0.02	0.02	0.02	0.02	0.02	0.02	0.02	0.02	0	0	0	0	0	0	0	0.0166667	0.0166667	0.0166667	0.0166667	0.0166667	0.0166667	0.0166667	0.0166667	0.0333333	0.0333333	0.0166667	0.0166667	0.0166667	0.0166667	0.0333333	0.0333333	0.0333333	0.05
s.e.m. p(trial type)
Catch No Lick	0.0333333	0.0552771	0.057735	0.0790569	0.1	0.0894427	0.0547723	0.0547723	0.065192	0.0935414	0.0790569	0.0894427	0.0790569	0.0447214	0.0353553	0.0612372	0.065192	0.041833	0.067082	0.0908295	0.0961769	0.083666	0.0547723	0.0447214	0.0547723	0.05	0.074162	0.074162	0.0748331	0.0783156	0.0730297	0.0522813	0.0565685	0.0365148	0.0365148	0.0439697	0.0365148	0.0374166	0.046188	0.046188	0.06733	0.0783156	0.061101	0.0658281	0.0658281	0.0439697	0.0541603	0.061101	0.0522813
Light No Lick	0.0333333	0.0552771	0.057735	0.0570088	0.0758288	0.065192	0.041833	0.0447214	0.0547723	0.0758288	0.0570088	0.065192	0.0570088	0.05	0.0447214	0.0273861	0.0223607	0.041833	0.0612372	0.10247	0.0961769	0.0790569	0.0547723	0.0353553	0.0223607	0.0273861	0.0570088	0.0547723	0.06733	0.06733	0.0632456	0.061101	0.0770281	0.061101	0.0439697	0.0469042	0.033665	0.033665	0.0365148	0.0439697	0.0489898	0.0522813	0.0439697	0.046188	0.046188	0.0365148	0.0439697	0.0594418	0.033665
Catch Lick	0	0	0	0	0	0	0	0	0.0223607	0.0223607	0.0223607	0.0223607	0.0223607	0.0223607	0.0223607	0.0223607	0.0223607	0.0223607	0	0	0	0	0	0	0.0223607	0.0223607	0.0223607	0.0273861	0.023094	0.023094	0.023094	0.023094	0.023094	0.023094	0.0182574	0.023094	0.023094	0.0182574	0.0182574	0.0182574	0.0365148	0.0365148	0.0365148	0.0365148	0.0365148	0.0182574	0.0182574	0.0182574	0.0182574
Light Lick	0	0	0	0	0	0	0	0	0	0	0	0	0	0.0223607	0.0223607	0.0223607	0.0223607	0.0223607	0.0447214	0.0447214	0.0447214	0.0447214	0.0447214	0.0447214	0.0447214	0.0447214	0.0447214	0.0447214	0.023094	0.023094	0.023094	0.023094	0.023094	0.0182574	0.0182574	0.0182574	0	0	0	0	0	0	0	0	0	0	0	0	0
No-fix Lick	0	0	0	0.0447214	0.0447214	0.0447214	0.0447214	0.0273861	0.0223607	0.0223607	0.0223607	0.0223607	0.0223607	0	0.0223607	0.0223607	0.0223607	0.0223607	0.0223607	0.0223607	0.0223607	0.0223607	0.0223607	0.0223607	0	0	0	0	0	0	0	0.0182574	0.0182574	0.0182574	0.0182574	0.0182574	0.0182574	0.0182574	0.0182574	0.0365148	0.0365148	0.0182574	0.0182574	0.0182574	0.0182574	0.023094	0.023094	0.023094	0.0244949
Figure 4a3	T-60:T-1 Block												T+1:T+60 Block													T+61:T+120 Block
	Light No Lick	Catch No Lick											Light Lick	Catch Lick	No-fix Lick											Light Lick	Catch Lick	No-fix Lick				Post-hoc paired t-test
rat1	0.516667	0.45											0.216667	0.233333	0.466667											0.416667	0.45	0.133333
rat2	0.483333	0.516667											0.255814	0.162791	0.395349																	Light Lick vs Catch Lick	0.64004
rat3	0.5	0.35											0.25	0.116667	0.266667											0.48	0.36	0.14
rat4	0.516667	0.45											0.166667	0.116667	0.7											0.4	0.383333	0.216667				Light Lick vs No-fix Lick	0.016977
rat5	0.45	0.45											0.333333	0.316667	0.283333											0.35	0.366667	0.283333
rat6	0.459459	0.540541											0.6	0.35	0.0166667											0.483333	0.5	0.0166667				Catch Lick vs No-fix Lick	0.020899
	group1	group3											group2	group4	group5											group2	group4	group5
	T-60:T-1 Repeated Measures Anova												T+1:T+60 Repeated Measures Anova													T+61:T+120 Repeated Measures Anova
	Row	SumSq	DF	MeanSq	F	pValue	pValueGG	pValueHF	pValueLB				Row	SumSq	DF	MeanSq	F	pValue	pValueGG	pValueHF	pValueLB					Row	SumSq	DF	MeanSq	F	pValue	pValueGG	pValueHF	pValueLB
	(Intercept)	2.69169	1	2.69169	1494.61	2.18209e-07	2.18209e-07	2.18209e-07	2.18209e-07				(Intercept)	1.52967	1	1.52967	262.511	1.63257e-05	1.63257e-05	1.63257e-05	1.63257e-05					(Intercept)	1.65336	1	1.65336	62001	1.56066e-09	1.56066e-09	1.56066e-09	1.56066e-09
	Error	0.00900463	5	0.00180093	1	0.5	0.5	0.5	0.5				Error	0.0291353	5	0.00582707	1	0.5	0.5	0.5	0.5					Error	0.000106667	4	2.66667e-05	1	0.5	0.5	0.5	0.5
	(Intercept):Stim	0.0023778	1	0.0023778	0.692862	0.44312	0.44312	0.44312	0.44312				(Intercept):Stim	0.0591091	2	0.0295545	0.734179	0.504073	0.436623	0.441021	0.430674					(Intercept):Stim	0.22756	2	0.11378	13.4926	0.00273416	0.0125661	0.00678378	0.0213305
	Error(Stim)	0.0171593	5	0.00343185	1	0.5	0.5	0.5	0.5				Error(Stim)	0.402552	10	0.0402552	1	0.5	0.5	0.5	0.5					Error(Stim)	0.0674622	8	0.00843278	1	0.5	0.5	0.5	0.5
	t= table(group1', group3', 'VariableNames',{'g1','g3'});												t= table(group2', group4',group5', 'VariableNames',{'g2','g4','g5'});													t= table(group2', group4',group5', 'VariableNames',{'g2','g4','g5'});
	Meas = table(categorical([1 2 ]'), 'VariableNames',{'Stim'});												Meas = table(categorical([1 2 3]'), 'VariableNames',{'Stim'});													Meas = table(categorical([1 2 3]'), 'VariableNames',{'Stim'});
	rm = fitrm(t,'g1-g3~1','WithinDesign',Meas);												rm = fitrm(t,'g2-g5~1','WithinDesign',Meas);													rm = fitrm(t,'g2-g5~1','WithinDesign',Meas);
	rmtable=ranova(rm,'WithinModel','Stim')												rmtable=ranova(rm,'WithinModel','Stim')													rmtable=ranova(rm,'WithinModel','Stim')
Figure 4b1
Trial Number Relative to Transition	-60	-59	-58	-57	-56	-55	-54	-53	-52	-51	-50	-49	-48	-47	-46	-45	-44	-43	-42	-41	-40	-39	-38	-37	-36	-35	-34	-33	-32	-31	-30	-29	-28	-27	-26	-25	-24	-23	-22	-21	-20	-19	-18	-17	-16	-15	-14	-13	-12
Reward Response Moving Median: BF activity (spk/s)
rat1														7.5	7.5	7.5	7.5	7.5	6.25	6.25	6.25	6.25	6.25	7.5	7.5	7.5	7.5	7.5	10	10	10	10	10
rat2
rat3
rat4
rat5																											14.9425	14.9425	14.9425	14.9425	14.9425	14.9425	14.9425	14.9425	14.9425	14.9425
rat6
Mean
No Reward Response Moving Median: BF activity (spk/s)
rat1									2.5	2.5	2.5	2.5	2.5	2.5	3.33333	3.33333	3.33333	3.33333	4.16667	4.16667	4.16667	4.16667	4.16667	4.16667												0.833333	0.833333	0.833333	0.833333	0.833333	0.833333	0.833333	0.833333	0.833333	0.833333	0.833333	0.833333	0.833333	1.66667
rat2
rat3				2.16667	2.16667	2.16667	2.16667	2.16667	2.16667	2.16667	2.16667	2.16667	2.16667															2.66667	2.66667	2.66667	2.66667	2.66667	2.66667	2.66667	2.66667	2.66667	2.66667
rat4																									1.33333	1.33333	1.33333	1.33333	1.33333	1.33333	1.33333	1.33333	1.33333	1.33333												2	2	2	2
rat5	2.18391	2.18391	2.18391	2.18391	2.18391	2.18391	2.18391	2.18391																								0.689655	0.689655	0.689655	0.689655	0.689655	0.689655	0.689655	0.689655	1.2069	1.2069	1.72414	1.72414	1.72414	1.72414	1.72414	1.72414	1.72414	1.72414
rat6
Mean
Evaluation Response Moving Median: BF activity (spk/s)
rat1	2.75	2.75	2.75	3	3	3	3.25	3.75	3.75	3.75	3.75	3.75	3.75	3.75	4	4.25	4.25	4.75	4.75	4.75	4.75	4	3	3	2.5	2.25	1.75	1.75	2.25	2.5	2.5	2.75	2.75	2.5	2.5	2.75	2.75	2.75	2.75	2.5	2.5	2.5	2.5	2.5	2.75	2.5	2.25	2.75	2.75
rat2	3.96154	4.26923	4.23077	4.23077	4.23077	4.23077	4	3.42308	3.26923	3.26923	3.11538	3.11538	3.07692	2.96154	2.96154	2.76923	2.96154	3	2.80769	2.80769	3	3.23077	3.5	3.5	3.5	3.69231	3.5	3.61538	3.61538	3.61538	3.5	3.5	3.61538	3.69231	3.61538	3.57692	3.57692	3.38462	3.34615	3.38462	3.38462	3.26923	3.26923	3.26923	3.30769	3.30769	3.38462	3.38462	3.38462
rat3	3	3.15	3.3	3.3	3.15	3.35	3.35	3.35	3.35	3.35	3.35	3.35	3.35	3.35	3.5	3.4	3.5	3.5	3.5	3.4	3.5	3.4	3.5	3.5	3.4	3.25	2.95	3.25	3.25	3.4	3.1	3.05	3.05	3.05	3.05	3.35	3.55	3.55	4.15	4.15	4.15	4.8	4.95	4.95	5.7	6.1	6.4	6.1	5.8
rat4	2.93333	3	3	3.06667	3.06667	3.06667	3.06667	3.06667	3.06667	3.06667	3.06667	3.06667	2.86667	2.86667	2.86667	2.86667	2.86667	3.26667	3.53333	3.26667	3.26667	2.86667	2.86667	2.6	3.06667	3.06667	2.6	2.46667	2.46667	2.46667	2.33333	2.46667	2.53333	2.73333	2.73333	2.6	2.8	2.8	2.53333	2.93333	2.93333	2.46667	2.46667	2.46667	2.46667	2.93333	3	3.2	3.2
rat5	4.06897	3.41379	2.75862	2.89655	2.89655	3.03448	3.03448	3.03448	2.89655	2.89655	2.86207	2.86207	3.03448	3	3.17241	2.72414	2.72414	2.37931	2.72414	3.06897	3.06897	3.17241	3.06897	2.89655	2.55172	2.89655	2.89655	2.89655	2.75862	2.55172	2.55172	2.55172	2.75862	2.68966	3.10345	2.68966	2.34483	2.55172	2.31034	2.37931	2.93103	2.48276	2.37931	2.37931	2.37931	2.51724	2.51724	2.37931	2.37931
rat6																				4.35294	4.58824	4.35294	4.23529	4.35294	4.23529	4.11765	3.76471	3.76471	3.58824	3.58824	3.58824	3.82353	3.82353	3.58824	3.82353	3.82353	3.82353	3.70588	3.94118	3.70588	3.52941	3.52941	3.47059	3.52941	3.52941	3.52941	3.64706	3.64706	3.52941
Mean	3.34277	3.3166	3.20788	3.2988	3.2688	3.33638	3.34023	3.32485	3.26649	3.26649	3.22882	3.22882	3.21561	3.18564	3.30012	3.20201	3.26047	3.3792	3.46303	3.60771	3.69564	3.5038	3.36182	3.30825	3.20895	3.2122	2.91021	2.95722	2.98815	3.02034	2.92888	3.02365	3.08848	3.04226	3.13762	3.13168	3.14088	3.1237	3.17183	3.17552	3.23807	3.17468	3.17263	3.18244	3.35551	3.48128	3.53315	3.57683	3.50722
Figure 4b2
Trial Number Relative to Transition	-60	-59	-58	-57	-56	-55	-54	-53	-52	-51	-50	-49	-48	-47	-46	-45	-44	-43	-42	-41	-40	-39	-38	-37	-36	-35	-34	-33	-32	-31	-30	-29	-28	-27	-26	-25	-24	-23	-22	-21	-20	-19	-18	-17	-16	-15	-14	-13	-12
BF evaluation activity (baseline subtracted)
rat1	-1.62643	-0.626427	1.87357	-0.126427	-0.126427	1.37357	1.87357	1.37357	-0.626427	-0.626427	0.373573	0.873573	0.873573	0.373573	0.373573	1.87357	3.87357	2.37357	2.87357	1.37357	0.373573	1.87357	-1.62643	-1.12643	-2.62643	-0.626427	-0.626427	1.87357	-2.12643	-2.62643	-1.62643	-0.626427	-0.126427	-0.126427	-0.126427	0.873573	-0.626427	-0.626427	-1.12643	-0.126427	-0.626427	-1.62643	-0.126427	-1.12643	-0.126427	-1.62643	-0.626427	-0.126427	0.373573
rat2	0.817077	1.43246	3.66323	2.20169	0.355538	1.58631	-0.0290771	-0.106	0.278615	1.894	-0.336769	-0.413692	0.047846	0.355538	-0.336769	0.047846	-0.413692	-0.413692	1.50938	-0.721385	0.663231	-0.259846	-0.490616	0.509384	0.663231	1.12477	0.278615	0.124769	1.04785	1.20169	-0.336769	0.509384	0.509384	-0.952154	-0.259846	0.970923	0.894	0.663231	0.124769	0.432461	-0.259846	-0.182923	0.355538	0.201692	-0.106	-0.106	0.355538	3.35554	0.201692
rat3	-1.20179	-1.10179	-1.30179	0.698206	0.698206	-0.501794	-0.601794	3.29821	-1.40179	-0.201794	-1.10179	-0.701794	-0.701794	1.49821	-0.501794	1.19821	-0.601794	0.0982062	-0.301794	-0.501794	0.0982062	-1.90179	-1.10179	-0.501794	0.198206	-0.801794	1.19821	-0.201794	-1.50179	-1.90179	-1.60179	0.698206	-0.801794	1.89821	-0.901794	-1.40179	0.798206	-0.301794	-1.30179	1.09821	-0.401794	2.99821	2.49821	0.998206	-0.501794	3.99821	4.29821	0.0982062	2.49821
rat4	-0.848461	-0.315128	1.15154	1.55154	-0.181795	0.0848721	-0.181795	-0.181795	-0.981795	-1.11513	0.751539	-0.581795	-1.64846	1.01821	0.351539	0.351539	-1.24846	-0.181795	-1.91513	-0.581795	0.218205	0.751539	3.28487	-1.24846	0.218205	-1.64846	-0.715128	-2.31513	0.618205	-0.581795	-1.91513	-0.848461	-0.448461	-0.981795	-1.51513	-0.0484612	1.41821	1.41821	-0.448461	-1.11513	-0.181795	-1.11513	-1.78179	-0.0484612	-1.11513	-1.24846	-0.448461	0.218205	1.81821
rat5	1.08196	1.28886	2.66817	-0.366315	-0.29735	-1.4008	-0.366315	-0.0214879	-0.0214879	0.530236	0.392305	0.32334	-0.849074	-0.780109	-1.33183	-0.849074	0.392305	-0.0904534	0.530236	-0.573212	0.875064	-0.849074	0.116443	0.392305	-0.91804	0.116443	-0.642178	-0.435281	-0.91804	0.254374	0.599202	-0.849074	-0.159419	-0.573212	-1.67666	2.66817	0.32334	-0.91804	1.63368	-1.05597	-1.1939	-0.435281	-1.53873	1.63368	0.185409	-0.711143	-0.642178	-0.987005	-0.0904534
rat6																								1.28404	1.75463	0.107569	1.04875	1.28404	0.342864	-0.0100776	0.342864	0.695805	0.107569	1.40169	1.63698	0.813452	1.16639	0.107569	0.931099	0.342864	0.460511	-1.0689	0.931099	0.460511	-0.127725	1.28404	0.342864	0.813452	0.460511
mean evaluation activity
Catch No Lick	0.304011	0.437088	0.300421	0.152101	-0.00288536	-0.0228854	0.185833	0.134931	-0.0391718	0.0772384	0.137495	0.109935	0.144418	0.281978	0.253463	0.192694	0.15936	0.19013	0.214232	0.360055	0.193145	0.214027	0.228067	0.133372	0.0362459	0.100348	-0.291676	-0.291676	-0.346572	-0.382683	-0.460461	-0.500223	-0.377555	-0.220726	-0.28661	-0.325072	-0.197508	-0.157058	-0.00337327	0.0937358	0.13485	-0.0399364	-0.110523	-0.194767	-0.0369996	-0.0712613	-0.100725	0.104994	0.0414192
Light No Lick	-0.242903	-0.2398	-0.267235	-0.0749278	0.0950722	0.147097	-0.0321073	0.081226	0.081226	-0.242461	-0.311506	-0.26384	-0.355609	-0.385379	-0.238712	-0.185379	-0.165379	-0.0676864	0.176001	0.160245	0.474627	0.14514	-0.100948	-0.0712717	-0.110487	-0.294953	-0.436834	-0.289347	-0.211187	-0.174118	-0.28822	-0.200425	-0.121655	-0.16757	-0.122134	-0.0584313	-0.167175	-0.155226	-0.224671	-0.210885	-0.191503	-0.195661	-0.17478	-0.0326862	0.0461599	0.230087	0.265792	0.29659	0.15751
Catch Lick
Light Lick
No-fix Lick
s.e.m. evaluation activity
Catch No Lick	0.410444	0.469638	0.432574	0.330597	0.246077	0.245454	0.23011	0.102904	0.0906589	0.114136	0.146158	0.124041	0.18131	0.172975	0.154215	0.189692	0.145988	0.142659	0.172375	0.254482	0.301179	0.238662	0.246707	0.252275	0.294432	0.324031	0.414276	0.414276	0.311526	0.336593	0.382278	0.386632	0.391658	0.352418	0.284386	0.255177	0.237387	0.195924	0.400716	0.381479	0.346235	0.346564	0.355931	0.463274	0.630356	0.651548	0.674675	0.619412	0.565863
Light No Lick	0.342939	0.36631	0.312613	0.388301	0.617037	0.585451	0.407971	0.446661	0.437614	0.344812	0.427981	0.426653	0.432932	0.370723	0.461371	0.442825	0.43748	0.481417	0.438562	0.485019	0.467413	0.533608	0.422708	0.374232	0.334596	0.359916	0.376973	0.399032	0.369159	0.285888	0.260304	0.291533	0.287478	0.298664	0.337119	0.310598	0.266034	0.269011	0.312574	0.291076	0.251713	0.389338	0.369982	0.335094	0.29886	0.413638	0.429863	0.387302	0.374273
Catch Lick
Light Lick
No-fix Lick
Figure 4b3	T-60:T-1 Block												T+1:T+60 Block													T+61:T+120 Block
	Light No Lick	Catch No Lick											Light Lick	Catch Lick	No-fix Lick											Light Lick	Catch Lick	No-fix Lick				Post-hoc paired t-test
rat1	0.190239	-0.626427											2.37357	2.87357	1.46732											3.41524	2.54024	0.51643
rat2	0.289225	0.546605											4.10379	3.78411	2.31934																	Light Lick vs Catch Lick	0.15138
rat3	0.0949804	0.13154											3.61359	3.69106	3.63035											3.86221	3.46858	0.823206
rat4	-0.611902	-0.142288											3.04487	3.95154	2.93249											7.50154	4.76893	1.34641				Light Lick vs No-fix Lick	0.014209
rat5	-0.35099	-0.353544											3.39575	4.14911	3.41056											4.51053	4.79356	1.62151
rat6	0.661203	0.431099											1.63698	1.59216	3.16639											1.68972	0.962471	0.342864				Catch Lick vs No-fix Lick	0.0089814
	group1	group3											group2	group4	group5											group2	group4	group5
	T-60:T-1 Repeated Measures Anova												T+1:T+60 Repeated Measures Anova													T+61:T+120 Repeated Measures Anova
	Row	SumSq	DF	MeanSq	F	pValue	pValueGG	pValueHF	pValueLB				Row	SumSq	DF	MeanSq	F	pValue	pValueGG	pValueHF	pValueLB					Row	SumSq	DF	MeanSq	F	pValue	pValueGG	pValueHF	pValueLB
	(Intercept)	0.00562206	1	0.00562206	0.0176393	0.899521	0.899521	0.899521	0.899521				(Intercept)	168.891	1	168.891	116.854	0.000117538	0.000117538	0.000117538	0.000117538					(Intercept)	118.517	1	118.517	21.3606	0.00986808	0.00986808	0.00986808	0.00986808
	Error	1.59362	5	0.318723	1	0.5	0.5	0.5	0.5				Error	7.2266	5	1.44532	1	0.5	0.5	0.5	0.5					Error	22.1936	4	5.54839	1	0.5	0.5	0.5	0.5
	(Intercept):Stim	0.00680547	1	0.00680547	0.0684375	0.80406	0.80406	0.80406	0.80406				(Intercept):Stim	0.819712	2	0.409856	0.888587	0.441362	0.408387	0.421717	0.389142					(Intercept):Stim	28.5071	2	14.2535	15.2626	0.00185945	0.00702355	0.00219408	0.0174419
	Error(Stim)	0.497203	5	0.0994406	1	0.5	0.5	0.5	0.5				Error(Stim)	4.61245	10	0.461245	1	0.5	0.5	0.5	0.5					Error(Stim)	7.47111	8	0.933889	1	0.5	0.5	0.5	0.5
	t= table(group1', group3', 'VariableNames',{'g1','g3'});												t= table(group2', group4',group5', 'VariableNames',{'g2','g4','g5'});													t= table(group2', group4',group5', 'VariableNames',{'g2','g4','g5'});
	Meas = table(categorical([1 2 ]'), 'VariableNames',{'Stim'});												Meas = table(categorical([1 2 3]'), 'VariableNames',{'Stim'});													Meas = table(categorical([1 2 3]'), 'VariableNames',{'Stim'});
	rm = fitrm(t,'g1-g3~1','WithinDesign',Meas);												rm = fitrm(t,'g2-g5~1','WithinDesign',Meas);													rm = fitrm(t,'g2-g5~1','WithinDesign',Meas);
	rmtable=ranova(rm,'WithinModel','Stim')												rmtable=ranova(rm,'WithinModel','Stim')													rmtable=ranova(rm,'WithinModel','Stim')
[truncated: 132 more columns]
