# Supplementary material for: The behavioral signature of stepwise learning strategy in male rats and its neural correlate in the basal forebrain
Source: Nat Commun. 2023 Jul 21;14:4415. doi: 10.1038/s41467-023-40145-9 (PMC10362048; doi:10.1038/s41467-023-40145-9)
Supplement: Supplementary file 4 — Source Data [file 41467_2023_40145_MOESM4_ESM.zip › Source_Data_Fig_S4.xlsx]

## Sheet: Sheet 1
Figure S4a : D1 session
Stimulus
Light Lick
time bins	-0.5	-0.49	-0.48	-0.47	-0.46	-0.45	-0.44	-0.43	-0.42	-0.41	-0.4	-0.39	-0.38	-0.37	-0.36	-0.35	-0.34	-0.33	-0.32	-0.31	-0.3	-0.29	-0.28	-0.27	-0.26	-0.25	-0.24	-0.23	-0.22	-0.21	-0.2	-0.19	-0.18	-0.17	-0.16	-0.15	-0.14	-0.13	-0.12	-0.11	-0.1	-0.09	-0.08	-0.07	-0.06	-0.05	-0.04	-0.03	-0.02
rat1	1.39865	1.36404	1.40948	1.57666	1.80448	2.02063	2.18051	2.26545	2.2645	2.21004	2.11937	2.02927	2.01648	2.069	2.17017	2.34399	2.55933	2.7478	2.84157	2.81888	2.71097	2.56816	2.4037	2.22973	2.08545	2.01666	2.06124	2.25314	2.57152	2.93134	3.2424	3.37387	3.27601	3.03599	2.75408	2.50375	2.34042	2.28387	2.28793	2.3032	2.31681	2.30039	2.25915	2.23826	2.24434	2.29953	2.42638	2.56057	2.64437
rat2	5.03039	5.02127	4.93046	4.8608	4.91305	5.09836	5.32553	5.46692	5.43139	5.21634	4.87617	4.5374	4.35382	4.36984	4.52951	4.7405	4.91731	5.01769	5.03752	4.97513	4.84571	4.65796	4.38823	4.06204	3.75056	3.51106	3.37796	3.35649	3.43499	3.56539	3.71093	3.89015	4.13403	4.42991	4.68846	4.86461	4.96255	4.97895	4.93173	4.83587	4.72644	4.62431	4.53414	4.42907	4.27306	4.09715	3.92943	3.78616	3.69431
rat3	5.3167	5.16433	5.05835	5.00951	5.03862	5.12234	5.20593	5.26815	5.28042	5.23359	5.16715	5.1198	5.10481	5.1287	5.18565	5.23822	5.24507	5.17411	5.025	4.85035	4.69329	4.5509	4.42085	4.31101	4.2228	4.16488	4.17499	4.28687	4.49142	4.73776	4.94592	5.04982	5.03934	4.94246	4.80224	4.64034	4.45711	4.27025	4.09861	3.95796	3.84193	3.74158	3.67471	3.63262	3.58116	3.52435	3.48902	3.50399	3.55043
rat4	5.88488	5.6269	5.38328	5.18941	5.04273	4.92071	4.8177	4.759	4.77312	4.87777	5.0422	5.18213	5.22846	5.17389	5.04068	4.85631	4.67439	4.54528	4.4705	4.45405	4.49129	4.55313	4.62487	4.68126	4.6748	4.57053	4.37937	4.13978	3.90566	3.77105	3.78363	3.90981	4.06758	4.15259	4.1329	4.02711	3.85893	3.66203	3.45451	3.27266	3.15201	3.09386	3.06488	3.04465	3.0322	3.00435	2.94526	2.85398	2.7581
rat5	5.78156	5.79953	5.8515	5.92272	5.98707	6.02152	6.02036	5.99094	5.96443	5.95973	5.93817	5.84547	5.67004	5.45273	5.25032	5.09651	4.98775	4.92714	4.91734	4.93876	4.97762	5.01633	5.06531	5.11163	5.10566	5.03444	4.90838	4.77186	4.65163	4.56317	4.52496	4.51247	4.50259	4.45655	4.3558	4.22884	4.08715	3.95041	3.83759	3.75744	3.71533	3.71676	3.74908	3.78192	3.80574	3.81909	3.81948	3.81114	3.7941
rat6	4.58526	4.46391	4.36681	4.30664	4.27778	4.27292	4.29113	4.32497	4.35546	4.36056	4.3304	4.27869	4.2037	4.09793	3.97023	3.83808	3.72281	3.62395	3.52672	3.43397	3.38009	3.38714	3.44629	3.54699	3.65397	3.74482	3.81376	3.84303	3.84229	3.83649	3.81678	3.74654	3.6349	3.50904	3.39576	3.34254	3.36218	3.43276	3.5253	3.60051	3.62711	3.60736	3.55907	3.50417	3.46915	3.44782	3.41812	3.36556	3.28458
Stimulus
Catch Lick
time bins	-0.5	-0.49	-0.48	-0.47	-0.46	-0.45	-0.44	-0.43	-0.42	-0.41	-0.4	-0.39	-0.38	-0.37	-0.36	-0.35	-0.34	-0.33	-0.32	-0.31	-0.3	-0.29	-0.28	-0.27	-0.26	-0.25	-0.24	-0.23	-0.22	-0.21	-0.2	-0.19	-0.18	-0.17	-0.16	-0.15	-0.14	-0.13	-0.12	-0.11	-0.1	-0.09	-0.08	-0.07	-0.06	-0.05	-0.04	-0.03	-0.02
rat1	1.5741	1.69452	1.84067	1.9436	1.99319	2.07515	2.23112	2.38902	2.48745	2.54026	2.58705	2.64679	2.71179	2.76141	2.80245	2.90079	3.0365	3.15521	3.26432	3.35175	3.36719	3.21554	2.86602	2.41833	2.03716	1.84353	1.83126	2.00425	2.33013	2.64906	2.83723	2.85745	2.75967	2.62004	2.47161	2.32768	2.17758	2.00132	1.76466	1.58783	1.68483	2.10377	2.74548	3.37239	3.75163	3.78535	3.49667	3.01107	2.51653
rat2	3.83187	3.93958	4.11278	4.28062	4.38188	4.40028	4.37755	4.37641	4.40515	4.45465	4.49333	4.46927	4.35045	4.13496	3.86742	3.64071	3.5823	3.73454	4.0015	4.23501	4.26576	4.06813	3.76039	3.46401	3.28103	3.25369	3.33516	3.39648	3.33098	3.11979	2.82205	2.56399	2.47513	2.5916	2.86851	3.22586	3.58984	3.9004	4.09066	4.16364	4.25476	4.43024	4.64231	4.78398	4.75476	4.55601	4.25083	3.9361	3.6959
rat3	4.84285	4.87317	4.91866	4.95704	4.99807	5.05384	5.12702	5.21635	5.306	5.4036	5.51581	5.6321	5.73593	5.79278	5.79401	5.75021	5.68469	5.61512	5.54948	5.52899	5.55545	5.58752	5.58836	5.54828	5.48785	5.42783	5.36531	5.28092	5.18892	5.11536	5.08675	5.12158	5.21192	5.31498	5.36196	5.29088	5.08823	4.79326	4.4949	4.29573	4.23546	4.28929	4.40249	4.49991	4.5412	4.52736	4.47065	4.38885	4.32668
rat4	6.45948	6.29834	6.08646	5.86087	5.6877	5.60544	5.59347	5.62261	5.64511	5.61537	5.50707	5.34911	5.18614	5.01218	4.84122	4.71105	4.67125	4.74544	4.91557	5.12763	5.30878	5.41802	5.44538	5.43168	5.43898	5.49245	5.55863	5.58352	5.53447	5.38033	5.15354	4.92611	4.72076	4.54497	4.36934	4.18364	3.99737	3.82842	3.7167	3.68393	3.73226	3.81063	3.85016	3.82456	3.72546	3.56234	3.3705	3.1861	3.02095
rat5	5.41958	5.35031	5.2992	5.28646	5.29724	5.29525	5.25625	5.18865	5.12584	5.09275	5.11581	5.19963	5.30766	5.38071	5.38265	5.32879	5.23325	5.10545	4.9591	4.81977	4.72969	4.69459	4.67085	4.61726	4.53888	4.45163	4.3484	4.22711	4.10239	3.98696	3.86572	3.72939	3.57148	3.40233	3.27563	3.20275	3.17299	3.18385	3.21696	3.25285	3.27613	3.28938	3.29933	3.33269	3.4107	3.50761	3.58867	3.6152	3.55778
rat6	4.40266	4.36263	4.30974	4.27076	4.2391	4.20483	4.16385	4.12219	4.09906	4.1008	4.10889	4.0948	4.053	3.99777	3.94664	3.90886	3.86446	3.78659	3.66902	3.53208	3.41428	3.349	3.35799	3.43638	3.54231	3.62317	3.6453	3.62165	3.5767	3.51774	3.4465	3.36164	3.27112	3.18171	3.09383	3.01341	2.961	2.96221	3.02766	3.15653	3.32189	3.48623	3.61134	3.6685	3.65453	3.57986	3.4762	3.37245	3.27958
time bins	-0.5	-0.49	-0.48	-0.47	-0.46	-0.45	-0.44	-0.43	-0.42	-0.41	-0.4	-0.39	-0.38	-0.37	-0.36	-0.35	-0.34	-0.33	-0.32	-0.31	-0.3	-0.29	-0.28	-0.27	-0.26	-0.25	-0.24	-0.23	-0.22	-0.21	-0.2	-0.19	-0.18	-0.17	-0.16	-0.15	-0.14	-0.13	-0.12	-0.11	-0.1	-0.09	-0.08	-0.07	-0.06	-0.05	-0.04	-0.03	-0.02
mean
Light Lick	4.66624	4.57333	4.49998	4.47762	4.51062	4.57608	4.64019	4.67924	4.67822	4.64301	4.57891	4.49879	4.42955	4.38202	4.35776	4.35227	4.35111	4.33933	4.30311	4.24519	4.18316	4.12227	4.05821	3.99044	3.91554	3.8404	3.78595	3.7752	3.81625	3.90087	4.0041	4.08044	4.10907	4.08776	4.02154	3.93453	3.84472	3.76305	3.68928	3.62127	3.56327	3.51404	3.4735	3.43845	3.40094	3.36538	3.33795	3.31356	3.28765
Catch Lick	4.42176	4.41976	4.42792	4.43323	4.43286	4.43913	4.45821	4.48587	4.51144	4.53457	4.55466	4.56528	4.5575	4.5133	4.43907	4.3734	4.34541	4.35706	4.39317	4.43254	4.44019	4.3888	4.2815	4.15266	4.05437	4.01538	4.01401	4.01899	4.0106	3.96154	3.86863	3.76003	3.66835	3.60927	3.57348	3.5407	3.49784	3.44491	3.38526	3.35675	3.41756	3.56826	3.75852	3.91367	3.97305	3.91976	3.77559	3.58496	3.39957
s.e.m.
Light Lick	0.810892	0.809073	0.802577	0.78813	0.771074	0.752675	0.732617	0.712351	0.695138	0.681958	0.674301	0.668311	0.655799	0.639124	0.618067	0.585437	0.543608	0.503714	0.47753	0.470326	0.479423	0.496058	0.5182	0.542745	0.559334	0.559691	0.543625	0.515697	0.478667	0.440115	0.410303	0.4026	0.42327	0.456469	0.484404	0.503228	0.511427	0.50719	0.494152	0.478321	0.461327	0.446364	0.437246	0.429912	0.422235	0.416429	0.408921	0.400927	0.392647
Catch Lick	0.814033	0.774151	0.72738	0.686342	0.65872	0.639832	0.623437	0.613849	0.61229	0.613904	0.623017	0.643374	0.66713	0.683464	0.682908	0.660147	0.625997	0.591428	0.562094	0.548549	0.559132	0.591866	0.635588	0.679157	0.709901	0.720519	0.709265	0.677194	0.637964	0.608514	0.599549	0.610042	0.631135	0.651016	0.656809	0.643183	0.616655	0.592327	0.579242	0.582987	0.607541	0.641398	0.666558	0.671354	0.652142	0.611665	0.55724	0.500746	0.45655
Light Lick - Catch Lick, p-value	0.339731	0.323574	0.273878	0.40604	0.726855	0.818017	0.665385	0.649073	0.597087	0.94524	0.929354	0.836536	0.969669	0.943124	0.949422	0.423977	0.360972	0.529954	0.52008	0.723694	0.891122	0.614241	0.613304	0.321436	0.239613	0.530572	0.704591	0.791139	0.840082	0.654089	0.804441	0.721408	0.618659	0.319846	0.178793	0.172966	0.21501	0.185484	0.375714	0.9255	0.632253	0.458645	0.250514	0.270474	0.245572	0.117773	0.116958	0.128611	0.184598
p<0.01 3 consecutive bins
Figure S4b : D2 session
Stimulus
Light Lick
time bins	-0.5	-0.49	-0.48	-0.47	-0.46	-0.45	-0.44	-0.43	-0.42	-0.41	-0.4	-0.39	-0.38	-0.37	-0.36	-0.35	-0.34	-0.33	-0.32	-0.31	-0.3	-0.29	-0.28	-0.27	-0.26	-0.25	-0.24	-0.23	-0.22	-0.21	-0.2	-0.19	-0.18	-0.17	-0.16	-0.15	-0.14	-0.13	-0.12	-0.11	-0.1	-0.09	-0.08	-0.07	-0.06	-0.05	-0.04	-0.03	-0.02
rat1	5.32091	5.2876	5.21612	5.14154	5.09761	5.08821	5.0957	5.10304	5.08912	5.03042	4.92036	4.78428	4.64064	4.49426	4.35177	4.21763	4.10556	4.02504	3.97138	3.9433	3.92956	3.91299	3.88281	3.84218	3.79807	3.75759	3.74459	3.7655	3.81596	3.87858	3.9124	3.89616	3.82812	3.71478	3.57883	3.45566	3.37152	3.31925	3.28702	3.26675	3.25204	3.24436	3.22369	3.17736	3.12236	3.08075	3.06608	3.07038	3.07735
rat2	4.56555	4.60239	4.5996	4.54729	4.46516	4.38465	4.32057	4.26246	4.21877	4.2003	4.20751	4.23505	4.25492	4.25081	4.22557	4.19182	4.16568	4.17005	4.21588	4.28784	4.37077	4.4399	4.47019	4.44818	4.38393	4.29323	4.18717	4.09095	4.01974	3.98613	3.98848	4.00373	4.02857	4.05742	4.07189	4.07431	4.06238	4.0114	3.91139	3.7764	3.64236	3.55337	3.52613	3.54467	3.58924	3.63646	3.63977	3.58182	3.48446
rat3	4.30528	4.25386	4.22386	4.21355	4.21819	4.24112	4.2756	4.2989	4.29399	4.2587	4.19779	4.12045	4.03464	3.95048	3.89951	3.90219	3.94054	4.00454	4.10008	4.21983	4.33863	4.42463	4.46017	4.44092	4.37352	4.26011	4.11744	3.98009	3.87563	3.81207	3.77855	3.76538	3.76872	3.79018	3.83152	3.88013	3.9147	3.92105	3.90197	3.87316	3.84964	3.84638	3.88153	3.94287	3.98362	3.96624	3.88233	3.76763	3.66498
rat4	4.70127	4.63623	4.56602	4.45797	4.29281	4.10348	3.93549	3.80947	3.74942	3.7438	3.74081	3.71217	3.65515	3.57115	3.47432	3.39957	3.37134	3.38188	3.40767	3.42104	3.40313	3.37842	3.38049	3.40173	3.42357	3.43212	3.41978	3.37657	3.30715	3.25374	3.23818	3.26261	3.30189	3.31154	3.27527	3.20877	3.13385	3.0423	2.92559	2.80201	2.6913	2.60077	2.52717	2.47925	2.46804	2.4825	2.49229	2.46785	2.4086
rat5	4.40552	4.38974	4.36572	4.35366	4.37103	4.41127	4.44901	4.46598	4.44368	4.37399	4.25857	4.11415	3.9698	3.84722	3.76803	3.74951	3.79228	3.86128	3.91676	3.95212	3.97397	3.98743	3.99189	3.98647	3.97131	3.94965	3.92313	3.89807	3.88714	3.89119	3.90002	3.89406	3.85053	3.78012	3.7099	3.64486	3.57681	3.49064	3.37491	3.237	3.0997	2.97779	2.88583	2.84568	2.85698	2.88626	2.91582	2.94939	2.98313
rat6	5.39752	5.38439	5.38696	5.39866	5.39218	5.36669	5.34963	5.35142	5.35717	5.3486	5.30766	5.23376	5.15536	5.08018	5.00417	4.94072	4.89925	4.87859	4.88173	4.90482	4.93765	4.96694	4.96263	4.92609	4.88896	4.87234	4.8858	4.9308	4.97013	4.97986	4.9884	5.01594	5.07235	5.13829	5.17708	5.16565	5.08976	4.96274	4.82207	4.72744	4.7182	4.77939	4.88657	5.01072	5.12674	5.19923	5.20518	5.18206	5.16499
Stimulus
Catch Lick
time bins	-0.5	-0.49	-0.48	-0.47	-0.46	-0.45	-0.44	-0.43	-0.42	-0.41	-0.4	-0.39	-0.38	-0.37	-0.36	-0.35	-0.34	-0.33	-0.32	-0.31	-0.3	-0.29	-0.28	-0.27	-0.26	-0.25	-0.24	-0.23	-0.22	-0.21	-0.2	-0.19	-0.18	-0.17	-0.16	-0.15	-0.14	-0.13	-0.12	-0.11	-0.1	-0.09	-0.08	-0.07	-0.06	-0.05	-0.04	-0.03	-0.02
rat1	5.13265	5.07902	5.02963	4.98551	4.94078	4.90019	4.85674	4.80295	4.74311	4.67446	4.59749	4.513	4.41657	4.3057	4.20613	4.15609	4.16863	4.23599	4.34719	4.49058	4.62489	4.70323	4.70356	4.63003	4.50978	4.36206	4.20016	4.05137	3.94826	3.89564	3.87284	3.86959	3.87558	3.87233	3.84668	3.79306	3.71382	3.61094	3.49152	3.37219	3.25961	3.15498	3.05934	2.96852	2.89338	2.8464	2.82487	2.81226	2.80538
rat2	4.38804	4.35531	4.31575	4.29225	4.28195	4.27517	4.25944	4.22423	4.16866	4.10004	4.04877	4.03198	4.05157	4.09528	4.13458	4.15787	4.1586	4.1331	4.10153	4.07478	4.0596	4.06514	4.07842	4.07974	4.05918	4.025	3.9915	3.97363	4.00203	4.07804	4.16374	4.21554	4.20063	4.11944	4.01325	3.93043	3.88089	3.86831	3.89495	3.92824	3.924	3.88186	3.83328	3.79628	3.78778	3.81046	3.84853	3.89505	3.9163
rat3	4.85396	4.88689	4.90869	4.91525	4.90903	4.90443	4.89952	4.88625	4.86092	4.831	4.79694	4.75712	4.7253	4.69803	4.66247	4.60163	4.50712	4.39425	4.28471	4.2014	4.15156	4.13516	4.1348	4.12966	4.1129	4.0757	4.03213	4.01186	4.02528	4.06474	4.11489	4.15357	4.16513	4.15436	4.11847	4.05924	3.99265	3.92853	3.88101	3.86406	3.88135	3.91779	3.95672	3.98803	3.99048	3.94406	3.83637	3.69142	3.5524
rat4	4.17617	4.15983	4.15981	4.14556	4.07915	3.94941	3.75678	3.51998	3.28957	3.12087	3.04878	3.06986	3.14092	3.20459	3.22452	3.18931	3.11436	3.02518	2.94498	2.89838	2.88829	2.90772	2.94797	2.98605	3.01329	3.04904	3.10657	3.16847	3.21168	3.2174	3.17362	3.08406	2.95931	2.82627	2.73055	2.68473	2.66854	2.66336	2.65725	2.64111	2.60479	2.55472	2.51529	2.51261	2.54327	2.57462	2.59672	2.5966	2.55222
rat5	3.91639	4.01994	4.08739	4.09907	4.0715	4.0302	3.99638	3.97326	3.95547	3.94748	3.95879	3.97943	3.98956	4.00099	4.03033	4.07578	4.13853	4.22061	4.31332	4.39243	4.41662	4.3603	4.2292	4.04414	3.84478	3.67708	3.57	3.53441	3.55558	3.59038	3.58843	3.54111	3.46228	3.37177	3.29599	3.2515	3.24837	3.26562	3.26078	3.20473	3.10544	2.99502	2.90274	2.85269	2.85557	2.90409	2.96493	2.98698	2.94588
rat6	5.52903	5.44891	5.4002	5.40515	5.45881	5.54668	5.63576	5.67479	5.65564	5.57588	5.46508	5.3848	5.35628	5.35793	5.3467	5.31167	5.26652	5.21538	5.16768	5.14621	5.17141	5.23699	5.3136	5.36927	5.39228	5.37788	5.31362	5.20459	5.07689	4.96256	4.86811	4.79206	4.73812	4.69533	4.6807	4.71587	4.79394	4.89353	4.96259	4.96729	4.91038	4.81845	4.736	4.69856	4.72994	4.80145	4.86061	4.86566	4.82095
time bins	-0.5	-0.49	-0.48	-0.47	-0.46	-0.45	-0.44	-0.43	-0.42	-0.41	-0.4	-0.39	-0.38	-0.37	-0.36	-0.35	-0.34	-0.33	-0.32	-0.31	-0.3	-0.29	-0.28	-0.27	-0.26	-0.25	-0.24	-0.23	-0.22	-0.21	-0.2	-0.19	-0.18	-0.17	-0.16	-0.15	-0.14	-0.13	-0.12	-0.11	-0.1	-0.09	-0.08	-0.07	-0.06	-0.05	-0.04	-0.03	-0.02
mean
Light Lick	4.88743	4.85293	4.81208	4.76441	4.71277	4.66696	4.63122	4.60077	4.5719	4.53758	4.48852	4.42816	4.36272	4.29255	4.22665	4.17966	4.15693	4.15674	4.175	4.20232	4.2273	4.24113	4.23697	4.21272	4.17495	4.13011	4.08529	4.04783	4.01721	3.99394	3.97688	3.96162	3.94516	3.92221	3.89131	3.85699	3.81756	3.7619	3.68807	3.61127	3.54944	3.51197	3.49812	3.50209	3.51615	3.52299	3.50651	3.46982	3.42458
Catch Lick	4.77259	4.75673	4.73749	4.72097	4.70711	4.69781	4.68591	4.65408	4.59833	4.52866	4.46424	4.41658	4.38514	4.3625	4.33923	4.31256	4.28497	4.2602	4.24507	4.24621	4.25512	4.25813	4.24709	4.21618	4.16821	4.11101	4.05536	4.01231	3.9879	3.97604	3.95944	3.92968	3.88739	3.83551	3.78698	3.75422	3.73729	3.72651	3.70847	3.67471	3.62379	3.56389	3.50959	3.47128	3.45254	3.44338	3.43092	3.40587	3.3651
s.e.m.
Light Lick	0.261859	0.259948	0.262509	0.268878	0.275967	0.279862	0.279905	0.279139	0.278726	0.277983	0.277352	0.278899	0.283586	0.288278	0.288476	0.281642	0.268122	0.252972	0.242969	0.24093	0.24544	0.250671	0.249434	0.241942	0.23293	0.226927	0.227486	0.237133	0.250763	0.260777	0.268017	0.273187	0.279376	0.288605	0.29755	0.303975	0.305078	0.301811	0.298681	0.300343	0.308798	0.321508	0.338103	0.355836	0.369988	0.37722	0.375802	0.371721	0.370706
Catch Lick	0.310739	0.295904	0.280957	0.274477	0.282139	0.304358	0.336201	0.366651	0.386751	0.390697	0.37787	0.356419	0.336121	0.321666	0.312853	0.30971	0.310771	0.312566	0.314275	0.316824	0.320955	0.325657	0.329707	0.332808	0.335013	0.333855	0.324843	0.308407	0.290283	0.276753	0.270429	0.27099	0.277684	0.286024	0.293181	0.30095	0.310171	0.321267	0.332628	0.341401	0.346222	0.347318	0.346428	0.345095	0.346491	0.350437	0.3524	0.352568	0.355616
Light Lick - Catch Lick, p-value	0.446302	0.490204	0.653334	0.946281	0.885531	0.933093	0.847182	0.946973	0.937109	0.701275	0.759104	0.702689	0.743561	0.76967	0.616849	0.613679	0.538193	0.590689	0.313344	0.619844	0.824756	0.82045	0.932043	0.900058	0.868521	0.968171	0.752866	0.992521	0.927477	0.677751	0.550264	0.413389	0.551193	0.520546	0.679576	0.55813	0.958549	0.88711	0.799304	0.99763	0.664202	0.746196	0.890464	0.866632	0.796146	0.914738	0.5781	0.37073	0.235471
p<0.01 3 consecutive bins
[truncated: 460 more columns]
