# Supplementary material for: The behavioral signature of stepwise learning strategy in male rats and its neural correlate in the basal forebrain
Source: Nat Commun. 2023 Jul 21;14:4415. doi: 10.1038/s41467-023-40145-9 (PMC10362048; doi:10.1038/s41467-023-40145-9)
Supplement: Supplementary file 4 — Source Data [file 41467_2023_40145_MOESM4_ESM.zip › Source_Data_Fig_8.xlsx]

## Sheet: Sheet 1
Figure 8a
time bins	-0.2	-0.19	-0.18	-0.17	-0.16	-0.15	-0.14	-0.13	-0.12	-0.11	-0.1	-0.09	-0.08	-0.07	-0.06	-0.05	-0.04	-0.03	-0.02	-0.01	0	0.01	0.02	0.03	0.04	0.05	0.06	0.07	0.08	0.09	0.1	0.11	0.12	0.13	0.14	0.15	0.16	0.17	0.18	0.19	0.2	0.21	0.22	0.23	0.24	0.25	0.26	0.27	0.28
BF activity, Mean
D2-1 session	1.05127	1.2666	1.41836	1.44558	1.12694	0.816836	0.900489	0.47777	-0.141095	-0.23576	-0.169414	-0.0394216	0.0258985	0.295498	0.445146	0.65716	0.532165	0.144608	0.0660879	-0.707996	-1.26233	-1.27299	-1.05258	-0.912102	-0.828424	-0.339588	1.42796	5.07293	10.2062	15.5885	18.9987	19.9946	18.5898	15.8009	12.4901	9.02119	6.25499	4.33525	2.68153	1.38111	0.931108	1.31555	1.50146	1.35797	2.05543	2.6185	2.54143	2.37352	1.74974
D2 session	1.8636	1.86485	1.65826	1.67655	1.57996	1.25234	0.939121	0.606922	0.371435	0.462981	0.633698	0.768398	1.0199	1.07218	1.1436	1.37136	1.37215	0.911046	0.145754	-0.545218	-1.04735	-1.10741	-0.910213	-0.970877	-1.09509	-0.758953	0.593445	3.7927	7.71798	10.3027	12.4613	13.9269	13.5763	11.2874	7.87919	5.04964	2.92492	1.56329	0.770413	0.397419	0.450346	0.45768	0.603451	1.03667	1.13099	0.947948	0.968288	1.10547	1.12221
D2+1 session	2.89524	3.13242	2.89983	2.71353	2.33995	1.93441	1.74173	1.24564	0.981033	0.968452	0.966863	1.28915	1.68382	1.68473	1.41031	1.38428	1.40218	1.05109	0.257544	-0.443742	-0.864314	-1.09769	-1.10101	-0.999531	-0.835194	-0.65127	0.0065357	2.21901	5.51467	7.42074	8.18991	9.33165	9.57013	7.99508	5.45816	3.29158	1.9224	1.06552	0.559416	0.314223	0.286471	0.304449	0.381196	0.591251	1.0619	1.31275	1.12737	1.2392	1.58867
D2+2 session	3.60198	3.3583	3.06156	2.78557	2.33511	1.70717	1.37911	1.32917	1.17911	1.16128	1.34747	1.33899	1.40799	1.48433	1.35553	1.26569	1.01042	0.575457	-0.0399196	-0.691494	-1.12412	-1.13467	-1.13726	-1.10114	-0.876861	-0.686322	-0.134217	1.5756	4.37326	6.0782	6.73697	7.93931	8.3474	6.97848	4.81741	2.77731	1.30601	0.54568	0.0647208	-0.262899	-0.316129	-0.167809	0.0819408	0.241084	0.595618	0.758436	0.549722	0.638359	0.856498
D2+3 session	2.56635	2.30283	1.93789	1.83147	1.8006	1.51272	1.15511	0.828419	0.536822	0.48836	0.548918	0.556141	0.842088	0.933269	0.639947	0.557328	0.60061	0.382431	-0.146691	-0.842582	-1.19388	-1.21246	-1.32812	-1.31098	-1.08884	-0.690997	0.0402292	1.94481	4.53914	5.72248	5.94844	6.7495	7.12092	5.97479	4.2696	2.90591	1.70291	0.74554	0.430668	0.298172	0.0519585	-0.125969	-0.190762	-0.0443613	0.189581	0.246279	0.405392	0.734628	1.07184
BF activity, s.e.m.
D2-1 session	0.631647	0.847591	0.767172	0.620051	0.581291	0.439845	0.471909	0.509533	0.477713	0.566754	0.55253	0.513194	0.480908	0.391622	0.328495	0.340206	0.440626	0.526761	0.507217	0.416976	0.303384	0.299256	0.299925	0.373646	0.532307	0.510225	1.02243	1.99867	2.6242	3.08794	3.2118	2.77451	1.96474	1.27707	1.03527	1.21809	1.35092	1.09147	0.862313	0.777331	0.960087	1.22913	1.2454	1.2541	1.37967	1.46034	1.35466	1.30498	1.13317
D2 session	0.502047	0.533698	0.474807	0.40287	0.447413	0.386107	0.345371	0.322986	0.251063	0.251412	0.28199	0.377675	0.407983	0.348601	0.421631	0.513114	0.439818	0.387403	0.304456	0.182291	0.150072	0.0858741	0.0891796	0.108343	0.134619	0.22842	0.633357	1.09498	1.26062	1.41513	1.42697	1.24738	1.1158	1.13574	1.1799	1.03159	0.811338	0.54614	0.387314	0.368036	0.370692	0.359489	0.423783	0.529419	0.478257	0.395868	0.393769	0.412546	0.347545
D2+1 session	0.622498	0.666557	0.657803	0.6765	0.684658	0.602227	0.508043	0.421317	0.380272	0.402479	0.461851	0.429725	0.497738	0.568825	0.580115	0.640489	0.605829	0.502081	0.413447	0.396709	0.422946	0.414094	0.381777	0.33464	0.346974	0.477737	0.701892	1.04321	1.33045	1.38403	1.42299	1.51798	1.53886	1.31568	0.994268	0.791436	0.611923	0.564548	0.682439	0.731144	0.704714	0.635451	0.529022	0.487327	0.412359	0.323996	0.28128	0.266339	0.262656
D2+2 session	0.719589	0.685688	0.651419	0.655992	0.672253	0.600323	0.549951	0.557338	0.469794	0.508683	0.626146	0.687652	0.654553	0.548185	0.493954	0.500035	0.591653	0.679776	0.695777	0.56329	0.361065	0.293297	0.312265	0.280051	0.216767	0.275358	0.503896	0.723654	0.869379	0.956983	1.06959	1.2154	1.33165	1.24337	1.15562	1.03206	0.616938	0.494922	0.510794	0.49594	0.546061	0.568182	0.590363	0.507275	0.498221	0.482793	0.408021	0.359609	0.356281
D2+3 session	0.611419	0.577419	0.638074	0.63567	0.566512	0.670059	0.642113	0.448342	0.381554	0.347062	0.319232	0.341194	0.355596	0.307263	0.226947	0.248594	0.351917	0.408437	0.361643	0.3061	0.221013	0.229054	0.283061	0.260766	0.240497	0.313532	0.558878	0.84991	0.962193	0.977069	1.04941	1.07979	1.02511	0.853981	0.814713	0.719904	0.693873	0.73188	0.705136	0.800244	0.767421	0.59457	0.472526	0.44467	0.36257	0.339172	0.447848	0.462619	0.47903
BF activity @ Light Onset - Baseline
Sessions Relative to D2 (See Table 2)	-3	-2	-1	D2	1	2	3	4
rat#1	-0.414295		-1.55292	0.589175	0.294003	0.5212	0.117566	1.66542
rat#2			-1.31677	0.986917	2.94144	4.74213	6.469	5.20047
rat#3			-2.12031	-0.0711758	0.958552	2.41655	3.48787	2.19931
rat#4			-0.908358	1.45141	3.92967	4.91942	7.85032
rat#5			-0.231826	-0.283127	0.232113	0.700512	0.20392	1.55563
rat#6			-0.2412	1.02112	1.27006	1.56155	1.66279	1.59678
rat#7				3.80329	5.06899	7.25767	9.60089
BF activity @ Light Reward - Baseline
Sessions Relative to D2 (See Table 2)	-3	-2	-1	D2	1	2	3	4
rat#1	4.14923		5.17437	3.34401	2.00713	2.24755	2.02079	2.09786
rat#2			8.60918	4.05209	2.66357	1.25836	1.30695	2.46149
rat#3			5.39892	4.34127	3.73821	2.35199	2.19315	2.403
rat#4			6.91545	4.64633	4.09582	3.42824	3.79863
rat#5			5.40035	3.78147	2.58617	2.08025	1.67417	3.02581
rat#6			3.45121	3.59539	2.91906	2.99088	2.63237	3.15665
rat#7				2.17154	1.72864	0.533129	0.682613
Pearson Correlation		r=-0.59018		p=6.1163e-05
Figure 8b1
BF activity @ Reward
time bins	-1	-0.99	-0.98	-0.97	-0.96	-0.95	-0.94	-0.93	-0.92	-0.91	-0.9	-0.89	-0.88	-0.87	-0.86	-0.85	-0.84	-0.83	-0.82	-0.81	-0.8	-0.79	-0.78	-0.77	-0.76	-0.75	-0.74	-0.73	-0.72	-0.71	-0.7	-0.69	-0.68	-0.67	-0.66	-0.65	-0.64	-0.63	-0.62	-0.61	-0.6	-0.59	-0.58	-0.57	-0.56	-0.55	-0.54	-0.53	-0.52
sorted trial#
# 1	4	3.33333	2.85714	2.5	2.22222	2	2	0.666667	2	1.33333	2.66667	2.66667	3.33333	5.33333	6	6	7.33333	8	7.33333	7.33333	8	10	10	10	10.6667	11.3333	11.3333	10.6667	14.6667	16	16	18	19.3333	18	19.3333	21.3333	22	24	20.6667	20	20	18	18	20.6667	20	18.6667	18.6667	18	20.6667
# 2	0	0	0	0	0	0	0	0	0	0	0	0	1.33333	1.33333	2.66667	2.66667	2.66667	2.66667	2.66667	4	4	4.66667	3.33333	3.33333	3.33333	4.66667	6.66667	7.33333	8.66667	9.33333	9.33333	12	13.3333	14	14.6667	16.6667	14.6667	16	18.6667	18	18.6667	18	17.3333	19.3333	18.6667	16	18	19.3333	15.3333
# 3	0	0	0	0	0	0.666667	1.33333	1.33333	1.33333	2	2	2.66667	3.33333	3.33333	3.33333	3.33333	3.33333	4	4.66667	4	6	6	6	7.33333	7.33333	7.33333	6.66667	6	6	7.33333	7.33333	8.66667	9.33333	8	9.33333	10	12	13.3333	12.6667	12	13.3333	12.6667	12.6667	16	17.3333	16.6667	15.3333	16	16.6667
# 4	0	0	0	2.5	2.96296	3.33333	3.33333	3.33333	4	4	4.66667	4.66667	5.33333	3.33333	2.66667	2	2	2	1.33333	2	1.33333	1.33333	0.666667	0.666667	0.666667	2.66667	2.66667	2.66667	2.66667	2.66667	3.33333	4.66667	6.66667	7.33333	8	6.66667	8	9.33333	10.6667	11.3333	12.6667	12.6667	10.6667	10	11.3333	12	12.6667	12	10.6667
# 5	6.66667	5.55556	4.7619	5	4.44444	4	2.66667	3.33333	3.33333	3.33333	2.66667	2.66667	2.66667	2.66667	2.66667	3.33333	2.66667	2	2	1.33333	1.33333	2	2	1.33333	1.33333	0.666667	0.666667	0.666667	1.33333	2.66667	2.66667	2.66667	4	5.33333	6	6	6	7.33333	7.33333	9.33333	12	12	12.6667	12	12	13.3333	14.6667	16.6667	17.3333
# 6	2.66667	3.33333	3.80952	3.33333	3.7037	3.33333	3.33333	3.33333	4	3.33333	3.33333	2.66667	2	2.66667	2	4	4	4.66667	3.33333	3.33333	6	6.66667	6.66667	7.33333	8	6.66667	6.66667	6	6.66667	7.33333	6	7.33333	8	6.66667	6.66667	6.66667	8	9.33333	9.33333	10	10.6667	10.6667	11.3333	12	12.6667	14	14.6667	15.3333	17.3333
# 7	1.33333	1.11111	0.952381	0.833333	1.48148	1.33333	1.33333	1.33333	1.33333	0.666667	0.666667	0.666667	1.33333	1.33333	0.666667	1.33333	1.33333	1.33333	2	2.66667	3.33333	3.33333	3.33333	4	4.66667	6.66667	7.33333	8	10	10	10.6667	11.3333	11.3333	12	13.3333	13.3333	13.3333	14.6667	13.3333	12.6667	11.3333	12	13.3333	13.3333	12.6667	11.3333	12	10	12
# 8	1.33333	1.11111	1.90476	1.66667	1.48148	1.33333	2	1.33333	1.33333	1.33333	2	2	1.33333	1.33333	1.33333	1.33333	1.33333	1.33333	2	3.33333	3.33333	4.66667	4.66667	6	6	6	7.33333	9.33333	12.6667	13.3333	14	13.3333	14	14	15.3333	17.3333	15.3333	14	11.3333	12	13.3333	14	15.3333	16	15.3333	13.3333	16.6667	18	20
# 9	1.33333	2.22222	1.90476	1.66667	1.48148	1.33333	1.33333	1.33333	0.666667	0.666667	1.33333	0.666667	1.33333	2	2	2	2	2.66667	3.33333	3.33333	3.33333	4.66667	4.66667	4.66667	6	6.66667	8	7.33333	6.66667	6.66667	8	6.66667	6.66667	6	5.33333	6.66667	6.66667	8.66667	9.33333	11.3333	11.3333	12	14.6667	16	16.6667	15.3333	15.3333	16	17.3333
#10	0	0	0	0	0	0.666667	1.33333	1.33333	1.33333	1.33333	2	2	2.66667	2.66667	3.33333	4.66667	5.33333	5.33333	6	6	5.33333	7.33333	7.33333	8	8.66667	8	8	10.6667	10.6667	11.3333	12.6667	10.6667	10.6667	11.3333	12	12.6667	12	11.3333	13.3333	14	14.6667	15.3333	18.6667	18.6667	18.6667	17.3333	18	16	16
#11	6.66667	5.55556	4.7619	5	4.44444	4	3.33333	3.33333	3.33333	2.66667	2.66667	2.66667	2.66667	2	4.66667	4.66667	4.66667	3.33333	4.66667	4.66667	5.33333	7.33333	7.33333	8	6.66667	8.66667	9.33333	10	9.33333	10	10.6667	8.66667	10.6667	10.6667	10.6667	9.33333	10.6667	11.3333	12.6667	14.6667	15.3333	16.6667	16.6667	17.3333	18	18.6667	18.6667	19.3333	18.6667
#12	0	0	0	0.833333	1.48148	1.33333	2	2	2	2.66667	3.33333	3.33333	5.33333	4.66667	6	7.33333	6.66667	7.33333	8	7.33333	6.66667	7.33333	5.33333	5.33333	5.33333	6	7.33333	6.66667	6	8	9.33333	8.66667	10.6667	11.3333	10	9.33333	8.66667	10	10.6667	9.33333	8.66667	8.66667	8.66667	8.66667	9.33333	10	10	11.3333	12.6667
#13	1.33333	4.44444	4.7619	5	5.92593	5.33333	7.33333	9.33333	10.6667	13.3333	14	13.3333	16	16.6667	16.6667	18	17.3333	16.6667	17.3333	16.6667	16	15.3333	13.3333	12	12	11.3333	11.3333	12	12	12	12.6667	14.6667	16	17.3333	17.3333	19.3333	18.6667	16.6667	14.6667	13.3333	14	11.3333	9.33333	8.66667	7.33333	5.33333	5.33333	5.33333	5.33333
#14	1.33333	1.11111	0.952381	0.833333	0.740741	0.666667	0.666667	0	0	0	0	0	0.666667	1.33333	1.33333	1.33333	1.33333	1.33333	1.33333	1.33333	1.33333	2	1.33333	1.33333	2	3.33333	4	4	4	4.66667	6	6	6.66667	6.66667	6.66667	6.66667	8	8	8.66667	8.66667	7.33333	8	7.33333	6.66667	6.66667	6.66667	6.66667	7.33333	8
#15	6.66667	7.77778	6.66667	5.83333	6.66667	6.66667	6.66667	5.33333	5.33333	4.66667	3.33333	2	2	2	0.666667	0	0	0	0.666667	0.666667	0.666667	0.666667	0.666667	1.33333	2	2	2	2	1.33333	2	2	2.66667	2.66667	2	2	3.33333	4	4	6	5.33333	5.33333	5.33333	5.33333	6	5.33333	5.33333	7.33333	7.33333	6
#16	4	3.33333	3.80952	5.83333	5.92593	6	6.66667	7.33333	8	10	10	10	10.6667	9.33333	10	10	10.6667	10	10	8	10	12	10.6667	10.6667	9.33333	8.66667	7.33333	8	10	11.3333	9.33333	8.66667	10	10	11.3333	12.6667	14	13.3333	12	11.3333	11.3333	10	10.6667	11.3333	10	9.33333	8	7.33333	8
#17	2.66667	3.33333	6.66667	6.66667	5.92593	6	6.66667	6	6	6	6	5.33333	2.66667	2	2	1.33333	0.666667	0.666667	0.666667	0.666667	1.33333	1.33333	1.33333	1.33333	1.33333	1.33333	0.666667	1.33333	1.33333	1.33333	2	2	2.66667	2.66667	3.33333	4.66667	5.33333	5.33333	5.33333	6	6.66667	7.33333	7.33333	7.33333	7.33333	7.33333	9.33333	10	10
#18	0	1.11111	0.952381	1.66667	1.48148	1.33333	2	2	2	2	2	1.33333	2.66667	2	2	2	2	2.66667	2.66667	3.33333	4	4.66667	4	4.66667	5.33333	5.33333	4.66667	4	4.66667	5.33333	4.66667	4.66667	4	4.66667	4	4	5.33333	5.33333	5.33333	4.66667	6.66667	6.66667	8	8	9.33333	12	12	13.3333	12.6667
#19	1.33333	1.11111	0.952381	0.833333	0.740741	0.666667	1.33333	2	1.33333	1.33333	2	2	2	2	2	2	1.33333	0.666667	0.666667	0.666667	0	0.666667	0.666667	0.666667	0.666667	0.666667	0.666667	1.33333	2	2.66667	3.33333	4	4.66667	4.66667	4.66667	4.66667	5.33333	5.33333	4.66667	6	6	6	9.33333	9.33333	10	10.6667	12.6667	13.3333	13.3333
#20	2.66667	2.22222	1.90476	1.66667	2.22222	2	2	2	1.33333	1.33333	1.33333	1.33333	1.33333	1.33333	1.33333	2	2	2	2	2.66667	2.66667	2.66667	2.66667	3.33333	2.66667	2	2	1.33333	1.33333	0.666667	2	2	2	1.33333	2	3.33333	4	4.66667	5.33333	5.33333	4.66667	6	6	7.33333	8.66667	8	8.66667	9.33333	10.6667
#21	5.33333	4.44444	4.7619	4.16667	3.7037	4	4	3.33333	4	3.33333	3.33333	3.33333	2.66667	2.66667	4	3.33333	4	4	4	4	3.33333	3.33333	3.33333	3.33333	2	2	1.33333	1.33333	0.666667	2	2	2	2	2	2.66667	2.66667	2.66667	3.33333	4	3.33333	3.33333	4.66667	4.66667	4.66667	4.66667	5.33333	6.66667	6.66667	6
#22	0	0	0.952381	0.833333	0.740741	0.666667	0.666667	0.666667	0.666667	0.666667	0.666667	0.666667	0.666667	1.33333	1.33333	1.33333	1.33333	1.33333	2.66667	3.33333	4.66667	5.33333	5.33333	5.33333	5.33333	6.66667	6.66667	6.66667	6.66667	6	6	6	6.66667	6.66667	6.66667	5.33333	6.66667	7.33333	6.66667	7.33333	9.33333	9.33333	8	7.33333	8.66667	8.66667	8.66667	8.66667	8.66667
#23	0	0	0	0	0	0	0	0	0	0	0.666667	0.666667	0.666667	0.666667	0.666667	0.666667	0.666667	0.666667	0.666667	0.666667	0	0	0	0	0	0	0	0.666667	2	2.66667	2.66667	2.66667	3.33333	4.66667	4.66667	5.33333	6	5.33333	4.66667	4	4	4	4.66667	3.33333	3.33333	2.66667	2.66667	2.66667	2.66667
#24	0	1.11111	0.952381	0.833333	1.48148	1.33333	2	2.66667	2.66667	2.66667	3.33333	3.33333	3.33333	3.33333	2.66667	2.66667	2	1.33333	1.33333	2	1.33333	0.666667	0.666667	0.666667	0.666667	0.666667	0.666667	0.666667	0.666667	0.666667	0.666667	1.33333	2	2.66667	2.66667	2.66667	3.33333	4	6	6.66667	6.66667	6.66667	6.66667	7.33333	8	9.33333	10	9.33333	8
#25	1.33333	1.11111	0.952381	0.833333	0.740741	0.666667	0.666667	0.666667	0.666667	0.666667	0.666667	0.666667	0.666667	0.666667	0.666667	0.666667	1.33333	1.33333	0.666667	0.666667	0.666667	0.666667	0.666667	2	2	2	2.66667	3.33333	4	4	4	4	4.66667	4	4.66667	6	5.33333	5.33333	4.66667	4.66667	5.33333	5.33333	4.66667	4	3.33333	2	1.33333	1.33333	1.33333
#26	0	0	0	0	0	0	0	0	0	0	0	0	0	0.666667	1.33333	1.33333	1.33333	2	2	2.66667	3.33333	3.33333	3.33333	2.66667	3.33333	3.33333	4	5.33333	5.33333	6.66667	6	7.33333	8	8	7.33333	8	8	6	7.33333	6.66667	8	6.66667	6.66667	8.66667	10	10	9.33333	11.3333	10.6667
#27	1.33333	1.11111	0.952381	0.833333	0.740741	0.666667	0.666667	0.666667	0	0	0	0	0	0	0.666667	0.666667	0.666667	0.666667	0.666667	0.666667	0.666667	0.666667	1.33333	1.33333	0.666667	0.666667	0.666667	1.33333	2	2.66667	2.66667	3.33333	2.66667	2.66667	2.66667	4	5.33333	5.33333	4.66667	4	4.66667	4.66667	5.33333	6	6	5.33333	5.33333	6.66667	6.66667
#28	0	0	0	0	0	0.666667	2	2	2	2	2	2.66667	3.33333	3.33333	3.33333	3.33333	2	2	2	2	2	2	2	2.66667	3.33333	2.66667	2.66667	3.33333	4	4	5.33333	5.33333	6	6	5.33333	7.33333	7.33333	7.33333	8.66667	9.33333	8	7.33333	6	6	6.66667	4.66667	6.66667	6	4
#29	0	0	0	0	0	0	0	0	0	0.666667	0.666667	0.666667	0.666667	0.666667	0.666667	0.666667	0.666667	0.666667	0.666667	0	0.666667	0.666667	1.33333	1.33333	1.33333	1.33333	1.33333	2.66667	3.33333	3.33333	4	5.33333	4.66667	6.66667	6.66667	8.66667	9.33333	8	7.33333	7.33333	7.33333	8	10	8	8	7.33333	9.33333	10.6667	10.6667
#30	0	0	0.952381	0.833333	0.740741	0.666667	0.666667	0.666667	0.666667	0.666667	1.33333	1.33333	0.666667	0.666667	0.666667	0.666667	0.666667	0.666667	0.666667	1.33333	1.33333	2	2	2	2.66667	2.66667	2.66667	3.33333	3.33333	3.33333	2.66667	3.33333	4	4.66667	6	6.66667	6.66667	8	9.33333	9.33333	11.3333	10.6667	10	11.3333	10	11.3333	12	11.3333	10.6667
#31	0	0	0	1.66667	2.22222	2.66667	2.66667	2.66667	2.66667	2.66667	2.66667	3.33333	3.33333	3.33333	3.33333	3.33333	4	4	4	4	4	3.33333	3.33333	2	1.33333	0.666667	1.33333	1.33333	1.33333	1.33333	2.66667	3.33333	3.33333	3.33333	4	4.66667	4.66667	5.33333	5.33333	6	5.33333	4.66667	4.66667	4.66667	4	4.66667	5.33333	5.33333	5.33333
#32	4	4.44444	4.7619	5.83333	6.66667	6	6	5.33333	6.66667	7.33333	6.66667	7.33333	6.66667	5.33333	4	4	3.33333	3.33333	2.66667	2.66667	2.66667	1.33333	1.33333	2.66667	2.66667	2.66667	2.66667	4	3.33333	2.66667	2.66667	2.66667	2.66667	3.33333	3.33333	4	4	2.66667	2.66667	2.66667	2.66667	2.66667	2.66667	0.666667	1.33333	0.666667	0.666667	1.33333	1.33333
#33	1.33333	2.22222	1.90476	2.5	2.22222	2	1.33333	1.33333	2	2	2	1.33333	1.33333	0.666667	0.666667	1.33333	1.33333	1.33333	0.666667	0.666667	0.666667	0.666667	0.666667	0.666667	2	1.33333	1.33333	2	2	2	2	2.66667	2.66667	2.66667	1.33333	2	2	2	3.33333	4.66667	4.66667	4	5.33333	6.66667	10	9.33333	10	10	10
#34	0	0	0	0	0	0	0	0	0	0	0	0	0	0	0	0	0	0	0.666667	1.33333	1.33333	2	2	2	2	2.66667	3.33333	4	3.33333	3.33333	4	4.66667	6	6.66667	7.33333	8	8	8.66667	9.33333	8.66667	8.66667	10	8.66667	8	7.33333	6.66667	7.33333	6	6
#35	0	0	0	0	0	0	0	0	0.666667	0.666667	1.33333	1.33333	1.33333	1.33333	1.33333	1.33333	1.33333	3.33333	2.66667	2.66667	2	2	2.66667	3.33333	5.33333	6	6	4.66667	4.66667	4.66667	6.66667	7.33333	6.66667	7.33333	5.33333	4.66667	5.33333	5.33333	5.33333	6.66667	4.66667	4.66667	5.33333	4.66667	5.33333	6	6	6	6
#36	1.33333	2.22222	1.90476	1.66667	1.48148	1.33333	1.33333	0.666667	0.666667	2	2.66667	2	3.33333	4	4	4.66667	4.66667	6.66667	7.33333	6	6	6	4.66667	4	4	3.33333	5.33333	4.66667	5.33333	6.66667	7.33333	7.33333	7.33333	7.33333	8	8	6.66667	6	4.66667	4	2.66667	3.33333	4	5.33333	5.33333	7.33333	6.66667	6	6.66667
#37	0	0	0	0	0	0	0	0	0	0	0	0	0	0	0	0	0	0	0	0	0	0	0	0	0	0	0.666667	1.33333	1.33333	1.33333	1.33333	2	2	2	2	2	1.33333	0.666667	0.666667	0.666667	1.33333	0.666667	0.666667	2	2	2	2.66667	2.66667	4
#38	0	0	0	0.833333	0.740741	0.666667	1.33333	1.33333	1.33333	1.33333	1.33333	1.33333	1.33333	2	2	2	1.33333	1.33333	1.33333	2	2	2.66667	3.33333	3.33333	3.33333	4	4.66667	5.33333	5.33333	5.33333	6	5.33333	4.66667	3.33333	3.33333	2.66667	2	2	2	2	1.33333	2	2.66667	3.33333	4	4.66667	4.66667	4	4
#39	0	0	0	0	0	0.666667	0.666667	0.666667	1.33333	1.33333	1.33333	1.33333	1.33333	1.33333	1.33333	1.33333	2	2.66667	2	3.33333	3.33333	4	4	4	4	4	4	3.33333	3.33333	2	2.66667	2	2	2	2	1.33333	0.666667	0.666667	1.33333	2	1.33333	2	2.66667	2.66667	2.66667	2.66667	2.66667	2.66667	2
Q1 trials	1.73333	1.66667	1.61905	1.75	1.77778	1.8	1.86667	1.73333	1.93333	1.8	2.13333	2.06667	2.46667	2.6	2.66667	3.06667	3.2	3.4	3.46667	3.73333	4.2	5.06667	4.86667	5.26667	5.66667	6.06667	6.53333	6.86667	8	8.66667	9	9.53333	10.3333	10.2667	11	11.7333	11.8	12.8	12.6667	13.0667	13.8	13.7333	14.4667	15.4	15.5333	14.8	15.6	15.7333	16.3333
Q2 trials	2.66667	3.08642	3.28042	3.61111	3.7037	3.55556	4.07407	4.14815	4.2963	4.74074	4.81481	4.44444	4.96296	4.66667	5.03704	5.18519	4.96296	4.74074	5.11111	4.81481	5.03704	5.7037	4.96296	5.03704	4.96296	5.25926	5.25926	5.48148	5.62963	6.37037	6.66667	6.66667	7.55556	7.77778	7.77778	8.22222	8.88889	8.81481	8.88889	8.81481	9.03704	8.88889	9.18519	9.25926	9.25926	9.48148	10	10.5185	10.5185
Q3 trials	1.06667	1	1.04762	0.916667	0.962963	1	1.2	1.2	1.13333	1.13333	1.26667	1.33333	1.33333	1.46667	1.66667	1.66667	1.6	1.6	1.66667	1.86667	1.93333	1.93333	2.06667	2.26667	2.13333	2.13333	2.2	2.66667	3	3.26667	3.53333	3.93333	4.2	4.46667	4.53333	5.33333	5.8	5.66667	5.93333	5.86667	6.13333	6.26667	6.26667	6.26667	6.73333	6.33333	6.86667	7.26667	6.93333
Q4 trials	0.666667	0.888889	0.952381	1.33333	1.40741	1.4	1.4	1.26667	1.6	1.8	1.93333	1.93333	1.93333	1.86667	1.73333	1.86667	1.86667	2.33333	2.2	2.4	2.33333	2.4	2.4	2.4	2.73333	2.73333	3.2	3.4	3.33333	3.26667	3.8	4.06667	4.13333	4.26667	4.26667	4.4	4.13333	4.13333	4.4	4.66667	4.4	4.46667	4.66667	4.93333	5.2	5.53333	5.8	5.53333	5.6
BF activity @ No Reward
time bins	-1	-0.99	-0.98	-0.97	-0.96	-0.95	-0.94	-0.93	-0.92	-0.91	-0.9	-0.89	-0.88	-0.87	-0.86	-0.85	-0.84	-0.83	-0.82	-0.81	-0.8	-0.79	-0.78	-0.77	-0.76	-0.75	-0.74	-0.73	-0.72	-0.71	-0.7	-0.69	-0.68	-0.67	-0.66	-0.65	-0.64	-0.63	-0.62	-0.61	-0.6	-0.59	-0.58	-0.57	-0.56	-0.55	-0.54	-0.53	-0.52
sorted trial#
# 1	1.33333	1.11111	0.952381	1.66667	2.22222	2.66667	3.33333	3.33333	3.33333	4	4.66667	5.33333	6	6	5.33333	4.66667	4	5.33333	6	7.33333	7.33333	6.66667	7.33333	7.33333	7.33333	8	9.33333	8	11.3333	9.33333	10.6667	12	11.3333	11.3333	12.6667	14	13.3333	13.3333	10	12	11.3333	12	12	13.3333	14	14	16.6667	18	17.3333
# 2	2.66667	2.22222	2.85714	2.5	2.22222	2	1.33333	0.666667	0.666667	0.666667	1.33333	2	1.33333	1.33333	1.33333	1.33333	1.33333	2	3.33333	3.33333	3.33333	2.66667	3.33333	3.33333	3.33333	4	4.66667	6	5.33333	6.66667	6.66667	6.66667	7.33333	8	10	9.33333	10	8.66667	8.66667	8.66667	8.66667	10	10.6667	12	11.3333	12	10.6667	11.3333	11.3333
# 3	0	0	0	0.833333	0.740741	0.666667	1.33333	1.33333	2	2	2	2	2	2.66667	3.33333	4	3.33333	4.66667	4.66667	4.66667	4.66667	4.66667	4.66667	4.66667	4.66667	4	4.66667	3.33333	2.66667	2.66667	3.33333	4	5.33333	6.66667	6	7.33333	7.33333	7.33333	7.33333	8	7.33333	7.33333	8.66667	6.66667	8.66667	9.33333	10	10.6667	14
# 4	0	1.11111	0.952381	0.833333	0.740741	0.666667	0.666667	0.666667	0.666667	0.666667	0.666667	0	0	0	0.666667	2	2.66667	3.33333	4	6.66667	7.33333	7.33333	7.33333	8	8	7.33333	6.66667	7.33333	7.33333	6	5.33333	8	8.66667	9.33333	9.33333	9.33333	10.6667	10.6667	11.3333	10.6667	12.6667	12	12	12	11.3333	10.6667	11.3333	12	12
# 5	1.33333	2.22222	1.90476	1.66667	2.22222	2	3.33333	4	3.33333	3.33333	4.66667	5.33333	6	6	6	6.66667	5.33333	4.66667	4.66667	5.33333	4.66667	4.66667	4.66667	5.33333	4.66667	6	7.33333	8.66667	10	9.33333	10.6667	9.33333	8.66667	10	10.6667	9.33333	8	8.66667	9.33333	12	11.3333	13.3333	13.3333	14.6667	17.3333	18	22	20.6667	20
# 6	0	0	0	0	0	0	0.666667	0.666667	0.666667	0.666667	0.666667	0.666667	0.666667	0.666667	0.666667	0.666667	0	0.666667	1.33333	1.33333	2	3.33333	3.33333	3.33333	6	6.66667	7.33333	7.33333	10	11.3333	14.6667	14	14	15.3333	13.3333	13.3333	14	13.3333	10	9.33333	5.33333	5.33333	7.33333	6	6	6	6	8	8.66667
# 7	17.3333	15.5556	15.2381	15	16.2963	16	18	19.3333	17.3333	14.6667	14.6667	16	15.3333	16	14.6667	13.3333	10.6667	9.33333	10	10.6667	12.6667	13.3333	13.3333	11.3333	10.6667	12	10.6667	10	10	11.3333	8.66667	6.66667	6	7.33333	6.66667	5.33333	7.33333	6.66667	6	4	4	4	5.33333	4.66667	5.33333	6	4.66667	5.33333	6
# 8	0	0	0	0	0	0	0	0	0	0	0	0	0	1.33333	1.33333	1.33333	1.33333	1.33333	2	2.66667	2.66667	2.66667	3.33333	2	2	2.66667	3.33333	3.33333	2.66667	2	3.33333	3.33333	2.66667	3.33333	4.66667	4.66667	5.33333	5.33333	6.66667	7.33333	8	8.66667	12	11.3333	10.6667	11.3333	11.3333	12.6667	12.6667
# 9	1.33333	1.11111	1.90476	2.5	2.96296	2.66667	2.66667	2.66667	3.33333	4	4.66667	4.66667	4	3.33333	2.66667	2.66667	2	2.66667	3.33333	2.66667	2	2.66667	4	4.66667	4.66667	6	6.66667	6.66667	5.33333	7.33333	8	8.66667	8	8.66667	10	10	10.6667	11.3333	12	11.3333	12	12	12.6667	13.3333	16	15.3333	14.6667	14.6667	17.3333
#10	4	3.33333	5.71429	5	4.44444	4.66667	4	3.33333	4	4.66667	4.66667	4.66667	2.66667	2.66667	2.66667	2	2.66667	2.66667	3.33333	3.33333	3.33333	4	4	4	5.33333	7.33333	9.33333	10.6667	10	11.3333	10.6667	10	10	10	10	8.66667	7.33333	7.33333	8.66667	8	10.6667	13.3333	16	17.3333	16.6667	18	18.6667	18.6667	18
#11	0	0	0	0	0	0	1.33333	2.66667	2.66667	2.66667	4	5.33333	6.66667	7.33333	7.33333	8.66667	8	6.66667	6.66667	7.33333	6.66667	6	6	5.33333	6	5.33333	5.33333	6.66667	7.33333	8	8	7.33333	7.33333	8.66667	9.33333	8.66667	8	8.66667	9.33333	10	13.3333	14.6667	13.3333	12	12.6667	14	15.3333	14	13.3333
#12	0	0	0	0	0	0	0	0	0	0	0	0.666667	1.33333	1.33333	1.33333	1.33333	2	2	2	2	2	1.33333	2	2	2.66667	3.33333	3.33333	4	4.66667	5.33333	6.66667	9.33333	8.66667	8.66667	9.33333	9.33333	9.33333	10.6667	12.6667	14	13.3333	11.3333	10.6667	11.3333	10	10.6667	10	10	8
#13	1.33333	2.22222	1.90476	1.66667	1.48148	1.33333	2	2.66667	2	2.66667	2.66667	2	2	2	2	2.66667	2.66667	2	2	1.33333	2	2.66667	2.66667	3.33333	4	3.33333	2.66667	3.33333	4	4	4.66667	4	4	4	3.33333	4	4	3.33333	3.33333	4.66667	4.66667	4.66667	6	6	6.66667	8.66667	9.33333	10	9.33333
#14	0	0	0	0	0	0	0	0.666667	1.33333	2	2	3.33333	4	4	4	4	4	3.33333	2.66667	2.66667	3.33333	2	1.33333	1.33333	3.33333	4	5.33333	5.33333	5.33333	6	5.33333	5.33333	5.33333	5.33333	3.33333	3.33333	2.66667	2.66667	2.66667	2	2.66667	3.33333	4	5.33333	6	6	8	8.66667	9.33333
#15	2.66667	2.22222	1.90476	1.66667	1.48148	2	2.66667	3.33333	2.66667	2.66667	2	2	2.66667	4	4.66667	4.66667	4.66667	4	5.33333	5.33333	6.66667	8	8	9.33333	10.6667	11.3333	12.6667	13.3333	12.6667	14.6667	14.6667	14	13.3333	11.3333	10.6667	9.33333	8.66667	8.66667	10.6667	9.33333	8.66667	10	11.3333	10.6667	10.6667	11.3333	10.6667	10.6667	8.66667
#16	1.33333	1.11111	0.952381	1.66667	1.48148	2	2	1.33333	1.33333	1.33333	2	2	2.66667	2	2	1.33333	1.33333	1.33333	2	2	1.33333	1.33333	0.666667	1.33333	2.66667	4	4.66667	4.66667	5.33333	5.33333	5.33333	6	6.66667	6	5.33333	4	5.33333	8	7.33333	8	10	11.3333	11.3333	11.3333	11.3333	11.3333	9.33333	9.33333	10.6667
#17	0	0	0	0	0	0.666667	0.666667	0.666667	0.666667	1.33333	2	2	2.66667	3.33333	3.33333	2.66667	2.66667	3.33333	4	3.33333	2.66667	2.66667	3.33333	2.66667	2.66667	2.66667	3.33333	4	4	4	4	5.33333	4	5.33333	6	6.66667	8	8.66667	8	10	10.6667	12.6667	12.6667	12.6667	12.6667	13.3333	12	11.3333	12
#18	1.33333	1.11111	0.952381	0.833333	1.48148	2	3.33333	3.33333	2.66667	4	4.66667	4.66667	4.66667	6.66667	6.66667	6	4.66667	4.66667	6	6	5.33333	5.33333	5.33333	4	4	4.66667	4.66667	4.66667	4	2.66667	2.66667	3.33333	4	5.33333	5.33333	4.66667	6	6.66667	8	9.33333	9.33333	10	9.33333	7.33333	7.33333	10	11.3333	12.6667	12
#19	0	0	0	0	0	0.666667	1.33333	2	2.66667	2.66667	2.66667	2.66667	2.66667	3.33333	4	3.33333	3.33333	2.66667	2	2.66667	2.66667	2.66667	2.66667	2	2	2.66667	2	2	2	2.66667	4.66667	6	6.66667	6.66667	6	6	6	7.33333	9.33333	9.33333	8	8.66667	8.66667	8.66667	10.6667	12	12.6667	12.6667	13.3333
#20	1.33333	1.11111	2.85714	3.33333	3.7037	3.33333	3.33333	4	3.33333	4	4	4	2.66667	2.66667	2.66667	2.66667	3.33333	2.66667	2.66667	2	2.66667	2.66667	3.33333	3.33333	3.33333	3.33333	2.66667	2.66667	2.66667	2.66667	2.66667	2.66667	2.66667	2.66667	2	2	2	2	2.66667	3.33333	2.66667	2.66667	2.66667	4	5.33333	7.33333	8	9.33333	10.6667
#21	0	1.11111	0.952381	0.833333	1.48148	1.33333	2	2	2	2	2	1.33333	1.33333	1.33333	0.666667	0.666667	0.666667	0.666667	1.33333	2	2	2.66667	2.66667	2.66667	2.66667	2.66667	2.66667	2.66667	2.66667	2	2.66667	2	2.66667	2.66667	3.33333	4	4	4.66667	6	6	7.33333	8	8	8	8	7.33333	8	7.33333	6
#22	0	0	0	0	1.48148	1.33333	1.33333	1.33333	1.33333	1.33333	2	2	2	2	0.666667	2	2	2.66667	2.66667	3.33333	3.33333	3.33333	3.33333	4.66667	5.33333	4.66667	6	6	6	5.33333	5.33333	6	6	4.66667	4	3.33333	2.66667	2	2.66667	4	4.66667	4.66667	6.66667	8	8	8	8.66667	10	9.33333
#23	1.33333	2.22222	1.90476	1.66667	1.48148	2	2.66667	3.33333	2.66667	3.33333	3.33333	3.33333	3.33333	3.33333	3.33333	3.33333	2.66667	2	2.66667	2	2.66667	2	2	2.66667	3.33333	2.66667	2.66667	4	3.33333	4.66667	4	4.66667	4.66667	4.66667	5.33333	6	6.66667	6.66667	7.33333	6.66667	6.66667	6	6	5.33333	6	6.66667	6.66667	7.33333	6.66667
#24	2.66667	2.22222	1.90476	1.66667	1.48148	2.66667	2.66667	3.33333	3.33333	3.33333	2	2	2	2	2	0.666667	0.666667	1.33333	1.33333	1.33333	1.33333	1.33333	2	2	2	2	2	0.666667	0.666667	0.666667	1.33333	1.33333	0.666667	0.666667	0.666667	0.666667	0.666667	0.666667	2	3.33333	2.66667	2.66667	3.33333	4	5.33333	6	6	6	4.66667
#25	4	3.33333	3.80952	3.33333	2.96296	3.33333	3.33333	2.66667	3.33333	4	2.66667	2.66667	2	3.33333	3.33333	3.33333	3.33333	3.33333	2.66667	2	2	2.66667	2.66667	2	2.66667	2.66667	2.66667	3.33333	4	6	6.66667	6	6.66667	7.33333	7.33333	8	10	10	10.6667	9.33333	10	10.6667	13.3333	13.3333	14.6667	13.3333	14.6667	14	14
#26	1.33333	3.33333	2.85714	2.5	2.22222	2	2	2	1.33333	1.33333	1.33333	0	0	0	0	0.666667	0.666667	0.666667	1.33333	1.33333	1.33333	1.33333	1.33333	1.33333	2	2.66667	3.33333	4	3.33333	3.33333	4	5.33333	5.33333	5.33333	4.66667	4	3.33333	2.66667	2.66667	3.33333	2.66667	1.33333	1.33333	1.33333	1.33333	1.33333	1.33333	2	2
#27	0	0	0	0	0	0	0	0	0	0	0	0.666667	0.666667	0.666667	0.666667	0.666667	0.666667	2	4	4	5.33333	4.66667	6	6	6.66667	8	8	7.33333	6	6.66667	6.66667	6.66667	5.33333	5.33333	5.33333	4.66667	6	5.33333	8	7.33333	6.66667	7.33333	8	8.66667	8.66667	9.33333	9.33333	9.33333	6.66667
#28	4	4.44444	3.80952	3.33333	5.18519	4.66667	4.66667	3.33333	3.33333	2.66667	3.33333	2.66667	2.66667	3.33333	1.33333	1.33333	2.66667	3.33333	4	4	3.33333	4	5.33333	4.66667	4.66667	8.66667	8	8	8	9.33333	10	10	9.33333	10	10	6	6	6.66667	6.66667	6.66667	6.66667	6.66667	7.33333	7.33333	8	8	8	7.33333	10
#29	0	0	0	0	0	0.666667	0.666667	0.666667	0.666667	0.666667	1.33333	1.33333	1.33333	2	2	2	2	2	2.66667	2.66667	2.66667	2.66667	3.33333	4	4	3.33333	4	4	4	4.66667	4.66667	6.66667	6	4.66667	5.33333	7.33333	6.66667	7.33333	7.33333	8	8.66667	8	10.6667	11.3333	12	12	12	12	12
#30	4	3.33333	3.80952	3.33333	3.7037	3.33333	2	2	2	1.33333	2	2.66667	2	2.66667	2	3.33333	4	4	5.33333	8	7.33333	6.66667	6.66667	6	6	4.66667	4	4	4	1.33333	1.33333	1.33333	3.33333	3.33333	3.33333	4	4	4	2.66667	4	4	4	2	4	4	3.33333	3.33333	4	4.66667
#31	0	0	0	0	0	0	0.666667	0.666667	0.666667	0.666667	0.666667	0.666667	0.666667	1.33333	2.66667	2.66667	2	3.33333	3.33333	4	4	4	4	4	3.33333	4	4	3.33333	4	3.33333	3.33333	3.33333	4	3.33333	3.33333	4.66667	5.33333	4.66667	4.66667	6	6	6	6.66667	7.33333	7.33333	7.33333	7.33333	8	7.33333
#32	1.33333	1.11111	0.952381	0.833333	0.740741	0.666667	0.666667	0.666667	0.666667	0	0	0	0	0	0	0	0	0	0	0	0	0	0.666667	0.666667	0.666667	0.666667	0.666667	0.666667	1.33333	1.33333	1.33333	1.33333	2	2.66667	2.66667	3.33333	3.33333	4	3.33333	4.66667	4.66667	4.66667	4	3.33333	3.33333	2.66667	2.66667	4	4
#33	0	0	0	0	0	0	0	0	0	0	0	0	0	0	0	0	0	0	0	0	0.666667	0.666667	1.33333	1.33333	1.33333	2	2.66667	2.66667	4	4.66667	5.33333	5.33333	5.33333	7.33333	7.33333	8.66667	8.66667	9.33333	8	8	6.66667	8	8.66667	8.66667	9.33333	8	9.33333	10	10
#34	0	0	0	0	0	0	0	0	0	0	0	0.666667	0.666667	0.666667	0.666667	0.666667	0.666667	0.666667	0.666667	0.666667	0.666667	0	0.666667	1.33333	1.33333	1.33333	2	2.66667	3.33333	4	4	4.66667	5.33333	4.66667	5.33333	7.33333	8.66667	8.66667	8	7.33333	8.66667	9.33333	8.66667	12	12	10	8	7.33333	7.33333
#35	0	0	0.952381	1.66667	2.22222	2	2.66667	2.66667	3.33333	3.33333	5.33333	6	6.66667	6.66667	6.66667	8	8	8.66667	8.66667	9.33333	8	8	6.66667	6	6	5.33333	5.33333	4.66667	5.33333	6.66667	6	5.33333	5.33333	6	5.33333	6.66667	6	7.33333	6	4.66667	5.33333	6	6	5.33333	6.66667	4.66667	4.66667	6	7.33333
#36	10.6667	10	9.52381	10	9.62963	10	9.33333	11.3333	10	8.66667	8.66667	8.66667	10	9.33333	9.33333	8	8	6	6	5.33333	6	6.66667	4.66667	4.66667	4	4	5.33333	5.33333	6	6	4.66667	4	4	4	4.66667	4.66667	4	4.66667	4.66667	4.66667	4.66667	4	5.33333	5.33333	4.66667	6	6	6.66667	5.33333
#37	1.33333	2.22222	3.80952	4.16667	3.7037	4	3.33333	3.33333	3.33333	4	4.66667	4	3.33333	2.66667	3.33333	2.66667	3.33333	3.33333	4	3.33333	2.66667	2.66667	2	2.66667	2	2	1.33333	1.33333	1.33333	1.33333	1.33333	1.33333	2	2	4.66667	4.66667	4.66667	4.66667	4	4	4	4	3.33333	3.33333	1.33333	1.33333	1.33333	3.33333	3.33333
#38	1.33333	1.11111	0.952381	0.833333	0.740741	0.666667	0.666667	0	0	0	0	0	0	0	0	0	0.666667	1.33333	1.33333	1.33333	1.33333	1.33333	1.33333	2	2	2	1.33333	0.666667	0.666667	0.666667	2	2	2	1.33333	2	2	4	4.66667	4.66667	5.33333	4	4	4	4.66667	4.66667	4.66667	2.66667	2	2
#39	2.66667	2.22222	1.90476	1.66667	1.48148	1.33333	1.33333	0.666667	0.666667	0.666667	0	0	0	0	0	0	0	0	0	0	0	0	0	0	0	0	0	0.666667	1.33333	2	2.66667	2.66667	2.66667	4	4	4.66667	5.33333	4.66667	5.33333	4.66667	4.66667	5.33333	6.66667	6	6	6.66667	6.66667	7.33333	6.66667
#40	0	0	0	0	0	0	0	0	0	0	0	0	0	0	0	1.33333	1.33333	1.33333	1.33333	1.33333	1.33333	2	2	2	3.33333	2	2	2	3.33333	3.33333	4	3.33333	4	4	2.66667	3.33333	4	4.66667	3.33333	3.33333	3.33333	3.33333	3.33333	3.33333	3.33333	3.33333	3.33333	3.33333	3.33333
#41	4	3.33333	2.85714	2.5	2.22222	3.33333	2.66667	2.66667	2	2	2.66667	3.33333	4	4	4	2.66667	2.66667	3.33333	3.33333	2.66667	2	1.33333	0.666667	1.33333	2	2.66667	2.66667	2	2.66667	2.66667	2.66667	2.66667	3.33333	2.66667	2	1.33333	1.33333	1.33333	0.666667	0.666667	0.666667	0.666667	0	0	0	0	0	0	0
#42	4	3.33333	2.85714	3.33333	2.96296	2.66667	2.66667	2.66667	1.33333	1.33333	2	2	2	1.33333	2	2	2.66667	2	2.66667	3.33333	3.33333	3.33333	3.33333	3.33333	4	4	4	4	4	3.33333	4	4	4	4.66667	3.33333	3.33333	4	4	4	4.66667	3.33333	3.33333	4	3.33333	3.33333	3.33333	2.66667	3.33333	2.66667
#43	8	7.77778	6.66667	6.66667	5.92593	6	6	6.66667	6.66667	5.33333	4	3.33333	4	4	4	3.33333	3.33333	4	5.33333	5.33333	6	6.66667	7.33333	6.66667	6.66667	6.66667	6	4.66667	4	5.33333	5.33333	4.66667	3.33333	3.33333	4	4.66667	7.33333	8	7.33333	6.66667	6	7.33333	7.33333	8	8.66667	9.33333	8.66667	8.66667	8
#44	4	3.33333	2.85714	2.5	2.22222	2	2	1.33333	1.33333	0.666667	1.33333	1.33333	2	2	3.33333	4	4	4.66667	4	4.66667	4.66667	6	5.33333	6	5.33333	6	6	7.33333	8.66667	9.33333	8.66667	8	8.66667	10	9.33333	8	8	7.33333	6.66667	6	6	5.33333	5.33333	3.33333	4	4.66667	4.66667	3.33333	2.66667
#45	1.33333	1.11111	0.952381	1.66667	1.48148	1.33333	1.33333	0.666667	0.666667	0.666667	0.666667	0.666667	0.666667	0	0	0.666667	0.666667	0.666667	0.666667	0.666667	0.666667	0.666667	0.666667	0.666667	1.33333	0.666667	1.33333	1.33333	2	2	2.66667	2.66667	3.33333	4	4.66667	4.66667	4	4	3.33333	3.33333	2.66667	3.33333	3.33333	2.66667	1.33333	2	2.66667	2.66667	4
#46	1.33333	2.22222	1.90476	1.66667	1.48148	1.33333	0.666667	0.666667	0.666667	0.666667	0.666667	0.666667	1.33333	1.33333	1.33333	1.33333	2	2	2	2	2	1.33333	0.666667	1.33333	1.33333	2	1.33333	2	2.66667	3.33333	4.66667	6	6	5.33333	5.33333	4.66667	5.33333	6	5.33333	4.66667	3.33333	2	2.66667	4.66667	6	6.66667	8	6.66667	6.66667
#47	2.66667	3.33333	3.80952	4.16667	6.66667	6.66667	8.66667	9.33333	9.33333	12.6667	12	12	14	14	13.3333	13.3333	11.3333	11.3333	11.3333	8	8.66667	8.66667	6	5.33333	3.33333	3.33333	4	4	4	4.66667	3.33333	2.66667	2.66667	2.66667	2.66667	2.66667	2	1.33333	2.66667	2	2	2	2.66667	2.66667	2.66667	2	2	2	0.666667
#48	1.33333	3.33333	2.85714	3.33333	2.96296	3.33333	3.33333	3.33333	4	4.66667	4	2.66667	2.66667	2	2	1.33333	1.33333	1.33333	0.666667	0	0	0	0.666667	1.33333	1.33333	1.33333	1.33333	2	2	2.66667	2.66667	3.33333	3.33333	2.66667	3.33333	3.33333	3.33333	2.66667	3.33333	2.66667	2.66667	2	1.33333	1.33333	2	3.33333	3.33333	4	3.33333
#49	2.66667	2.22222	1.90476	1.66667	2.22222	2	3.33333	3.33333	3.33333	3.33333	2.66667	3.33333	4	4	4	4	2.66667	2	2	2	2	1.33333	0.666667	0.666667	0.666667	1.33333	1.33333	2	2	3.33333	3.33333	3.33333	4	4	3.33333	3.33333	4	3.33333	4	2.66667	3.33333	4	4	4	5.33333	4.66667	4.66667	8	8.66667
#50	2.66667	2.22222	1.90476	1.66667	1.48148	1.33333	2	1.33333	1.33333	0.666667	1.33333	1.33333	1.33333	1.33333	2	2	1.33333	1.33333	1.33333	2	1.33333	1.33333	1.33333	1.33333	0.666667	0.666667	0.666667	0.666667	2	1.33333	1.33333	2.66667	3.33333	3.33333	4.66667	4.66667	5.33333	5.33333	4	5.33333	6.66667	6	5.33333	5.33333	4	5.33333	6.66667	7.33333	8.66667
#51	0	1.11111	0.952381	0.833333	0.740741	0.666667	1.33333	1.33333	1.33333	2	2	1.33333	1.33333	1.33333	1.33333	1.33333	0.666667	1.33333	1.33333	0.666667	1.33333	1.33333	2	2.66667	2.66667	2.66667	2.66667	2	2.66667	2.66667	2	4	4	3.33333	3.33333	3.33333	4	4	3.33333	3.33333	3.33333	2	1.33333	1.33333	1.33333	1.33333	0.666667	1.33333	2
#52	1.33333	1.11111	0.952381	0.833333	0.740741	1.33333	1.33333	2	2.66667	2.66667	2.66667	2.66667	3.33333	4	5.33333	6	6	5.33333	5.33333	6	6	7.33333	7.33333	6.66667	6.66667	6	8	8.66667	9.33333	8.66667	8.66667	7.33333	7.33333	8.66667	8.66667	10	8.66667	8	7.33333	7.33333	6.66667	6.66667	6	6	4.66667	2.66667	2.66667	3.33333	2.66667
#53	0	0	0	0	0	0	0.666667	0.666667	1.33333	1.33333	1.33333	1.33333	1.33333	1.33333	1.33333	1.33333	0.666667	0.666667	0	0	0.666667	0.666667	1.33333	1.33333	1.33333	1.33333	2	2.66667	2.66667	2.66667	2	2	1.33333	1.33333	1.33333	1.33333	0.666667	0.666667	2	2	2.66667	2.66667	3.33333	4	4.66667	5.33333	5.33333	4.66667	4
#54	1.33333	2.22222	2.85714	2.5	2.22222	2	2	2	2	2.66667	2.66667	2.66667	2	2.66667	2.66667	3.33333	4.66667	4.66667	6	6.66667	7.33333	7.33333	8.66667	9.33333	10.6667	10.6667	10	10	10	10	11.3333	10.6667	10	10	8.66667	8.66667	8	7.33333	6	5.33333	3.33333	3.33333	2.66667	2	2	1.33333	1.33333	1.33333	1.33333
#55	0	0	0	0	0	0	0	0.666667	0.666667	0.666667	0.666667	0.666667	0.666667	0.666667	0.666667	0.666667	1.33333	1.33333	2.66667	2.66667	3.33333	3.33333	4	4	4.66667	5.33333	5.33333	4.66667	3.33333	3.33333	4	4	3.33333	3.33333	2.66667	2.66667	3.33333	4	6	6	5.33333	6	6.66667	8	10	9.33333	8.66667	8	6.66667
#56	5.33333	5.55556	4.7619	4.16667	3.7037	4	4	4	3.33333	3.33333	3.33333	3.33333	3.33333	3.33333	4	4.66667	4	4	4	4.66667	4	4	5.33333	6	6	4.66667	5.33333	5.33333	6	6	6.66667	6	6.66667	6.66667	6	6.66667	7.33333	6.66667	6	6	6	7.33333	5.33333	4.66667	6	5.33333	4	4.66667	5.33333
#57	2.66667	2.22222	3.80952	5	4.44444	4	4	4	5.33333	5.33333	6	6.66667	5.33333	4.66667	5.33333	5.33333	4.66667	4.66667	3.33333	4.66667	4.66667	4.66667	4.66667	4	4	4.66667	5.33333	5.33333	5.33333	4	4	3.33333	3.33333	3.33333	2.66667	2	1.33333	1.33333	1.33333	2	1.33333	1.33333	2	2.66667	3.33333	4	3.33333	4	5.33333
#58	2.66667	2.22222	3.80952	3.33333	3.7037	4.66667	5.33333	6	6.66667	6.66667	6.66667	6.66667	5.33333	5.33333	4.66667	4	4.66667	6	6	6	6	6	6	8	8.66667	8	6.66667	4.66667	4	4	3.33333	3.33333	4	2	1.33333	2.66667	3.33333	3.33333	4	3.33333	4	4.66667	5.33333	5.33333	5.33333	4.66667	4	4	4
#59	1.33333	1.11111	1.90476	1.66667	1.48148	1.33333	1.33333	0.666667	0.666667	0.666667	0.666667	0.666667	1.33333	1.33333	1.33333	1.33333	1.33333	1.33333	2	2	2	2	1.33333	2	2	3.33333	4	6	5.33333	5.33333	5.33333	5.33333	4.66667	4.66667	6.66667	5.33333	5.33333	4	4.66667	4.66667	4.66667	6	6.66667	7.33333	6	6	5.33333	4.66667	4.66667
#60	4	3.33333	2.85714	2.5	2.22222	2	1.33333	1.33333	0.666667	0	0	0.666667	0.666667	0.666667	0.666667	0.666667	1.33333	1.33333	1.33333	1.33333	2	1.33333	1.33333	1.33333	2	2	1.33333	1.33333	1.33333	1.33333	0.666667	1.33333	2	3.33333	4.66667	4.66667	4.66667	4.66667	4.66667	5.33333	6	6	5.33333	5.33333	4	4.66667	4.66667	4.66667	5.33333
#61	0	0	0	0	0	0	0	0	0	0	0	0	0	0	0	0	0	0.666667	0.666667	0.666667	0.666667	0.666667	0.666667	0.666667	1.33333	1.33333	1.33333	0.666667	1.33333	2	2.66667	2.66667	4	4	3.33333	3.33333	3.33333	3.33333	2.66667	2	1.33333	2.66667	2	3.33333	4	4.66667	4.66667	4.66667	4.66667
#62	0	1.11111	2.85714	2.5	2.22222	2.66667	3.33333	4.66667	5.33333	5.33333	5.33333	4.66667	4	4	4.66667	4	3.33333	2	1.33333	2	2	2	2	2.66667	4	5.33333	6.66667	7.33333	7.33333	7.33333	7.33333	7.33333	6.66667	6	4.66667	4.66667	4	4	5.33333	6	6	6.66667	6.66667	7.33333	7.33333	6	5.33333	4.66667	4
#63	9.33333	8.88889	7.61905	6.66667	5.92593	5.33333	4.66667	4	2.66667	2	2	2	2	3.33333	3.33333	3.33333	2.66667	3.33333	3.33333	3.33333	3.33333	4.66667	4.66667	4	4	4	4	3.33333	3.33333	3.33333	2.66667	0.666667	0.666667	0	0	0	0	0.666667	0.666667	0.666667	0.666667	0.666667	0.666667	0.666667	0.666667	1.33333	1.33333	1.33333	1.33333
#64	1.33333	1.11111	0.952381	0.833333	0.740741	0.666667	1.33333	1.33333	1.33333	1.33333	1.33333	2	2.66667	3.33333	4.66667	4.66667	4.66667	4.66667	4	4	4	4.66667	4.66667	4	3.33333	4	4	4.66667	4.66667	5.33333	6	4.66667	5.33333	5.33333	5.33333	4.66667	6	5.33333	5.33333	5.33333	5.33333	5.33333	4.66667	5.33333	6.66667	7.33333	5.33333	5.33333	5.33333
#65	8	6.66667	6.66667	5.83333	5.18519	4.66667	6	6	6.66667	6.66667	4	4	5.33333	5.33333	5.33333	5.33333	3.33333	2.66667	3.33333	3.33333	3.33333	3.33333	2	2	2	2	2	2	1.33333	1.33333	1.33333	1.33333	0.666667	0.666667	0.666667	1.33333	2	2	3.33333	3.33333	3.33333	3.33333	3.33333	4.66667	4.66667	4.66667	4	4	2
#66	1.33333	1.11111	0.952381	0.833333	0.740741	0.666667	1.33333	0.666667	0.666667	0.666667	1.33333	1.33333	1.33333	1.33333	2	2	1.33333	1.33333	1.33333	1.33333	0.666667	0.666667	1.33333	2	1.33333	1.33333	1.33333	1.33333	1.33333	1.33333	2	2	1.33333	0.666667	0.666667	1.33333	2	2	2.66667	2.66667	2.66667	2.66667	3.33333	3.33333	4	3.33333	2.66667	2.66667	2
#67	5.33333	4.44444	3.80952	3.33333	2.96296	2.66667	3.33333	2.66667	3.33333	3.33333	2.66667	2.66667	2.66667	4	4	4.66667	4	4	2.66667	2	2	2	2	0.666667	0.666667	0.666667	2.66667	2.66667	3.33333	3.33333	3.33333	3.33333	3.33333	3.33333	4	4	2.66667	2.66667	2	3.33333	5.33333	6	6.66667	7.33333	6.66667	6	5.33333	7.33333	7.33333
#68	0	1.11111	0.952381	0.833333	0.740741	0.666667	1.33333	2	2	2	2	1.33333	1.33333	1.33333	2	2	2.66667	2.66667	2.66667	2.66667	2.66667	3.33333	4	4	4	4	2.66667	2	2	2	2	1.33333	0.666667	1.33333	0.666667	0.666667	0.666667	1.33333	1.33333	1.33333	1.33333	2.66667	2.66667	2.66667	2.66667	2.66667	2.66667	2.66667	2.66667
#69	4	3.33333	2.85714	2.5	2.96296	3.33333	2.66667	2.66667	4	4.66667	5.33333	6	6.66667	8	8	8	8	8	7.33333	8	6.66667	6	6	5.33333	4.66667	4	4	4	4	3.33333	4.66667	4.66667	4	3.33333	3.33333	3.33333	3.33333	3.33333	2.66667	2.66667	2	2.66667	2.66667	3.33333	3.33333	3.33333	3.33333	3.33333	3.33333
#70	0	0	0.952381	0.833333	0.740741	0.666667	0.666667	0.666667	1.33333	1.33333	2	2	1.33333	1.33333	2	2	2	2.66667	2.66667	2.66667	2	3.33333	4	4.66667	4.66667	4.66667	4.66667	4	3.33333	3.33333	3.33333	2.66667	2	1.33333	0.666667	0.666667	0.666667	0.666667	1.33333	2	2	1.33333	2.66667	3.33333	3.33333	3.33333	3.33333	3.33333	3.33333
#71	12	10	10.4762	9.16667	8.14815	7.33333	8	4.66667	3.33333	3.33333	3.33333	4	3.33333	3.33333	3.33333	4	2.66667	2.66667	4	3.33333	3.33333	2.66667	2	2.66667	2.66667	4	4	4.66667	4	4	4	4	4	3.33333	3.33333	2	2	1.33333	0.666667	0.666667	0.666667	0.666667	2	2	2	1.33333	1.33333	1.33333	1.33333
#72	5.33333	4.44444	5.71429	5.83333	5.18519	4.66667	4	4	4	2.66667	2	2	0.666667	0	0	0	0.666667	0.666667	0.666667	1.33333	2	2.66667	2.66667	2.66667	2.66667	2.66667	2.66667	3.33333	4.66667	4	3.33333	4	4.66667	6	6	6	5.33333	4.66667	3.33333	4	4.66667	3.33333	2.66667	1.33333	1.33333	1.33333	1.33333	2	2
#73	4	5.55556	5.71429	5.83333	5.92593	7.33333	8.66667	8	8.66667	9.33333	10	10	10	9.33333	8.66667	8	6.66667	6.66667	6.66667	6.66667	5.33333	4	3.33333	3.33333	3.33333	2	2	2	1.33333	0	0.666667	0.666667	0.666667	0.666667	0.666667	0.666667	0.666667	0.666667	0.666667	1.33333	1.33333	2	2	2	2	2	2.66667	2.66667	2.66667
#74	5.33333	5.55556	5.71429	5	4.44444	4	2.66667	2.66667	1.33333	2	2	2	1.33333	1.33333	1.33333	2	2.66667	2.66667	3.33333	2.66667	2.66667	3.33333	4	4	4	4	3.33333	3.33333	2.66667	2.66667	2.66667	1.33333	0.666667	0.666667	0.666667	0	0	0.666667	1.33333	1.33333	2	3.33333	3.33333	4	5.33333	5.33333	5.33333	4.66667	4
#75	2.66667	2.22222	1.90476	2.5	3.7037	3.33333	4.66667	4.66667	5.33333	5.33333	6	6	6	5.33333	4	4	2	2	2	1.33333	0.666667	0.666667	2	4	4	5.33333	5.33333	6	6	6	6	7.33333	6	4	4	2.66667	2.66667	2.66667	2	2.66667	3.33333	2.66667	2.66667	2.66667	3.33333	4	5.33333	4.66667	5.33333
#76	4	4.44444	4.7619	5	4.44444	4.66667	4.66667	4	3.33333	3.33333	3.33333	2.66667	2	2	2	2	2.66667	2.66667	2.66667	2.66667	2	2	2	2	2	1.33333	1.33333	2	2	2	2.66667	3.33333	4	3.33333	3.33333	3.33333	3.33333	3.33333	4	4	3.33333	3.33333	3.33333	3.33333	3.33333	3.33333	2.66667	2.66667	2
#77	2.66667	2.22222	1.90476	1.66667	1.48148	1.33333	0.666667	0.666667	1.33333	2.66667	2	2.66667	2.66667	2.66667	4	4	4	4.66667	4.66667	3.33333	4	3.33333	4	4	2.66667	2.66667	2.66667	2	2.66667	3.33333	2.66667	4	4	4.66667	4.66667	5.33333	5.33333	6	4.66667	4	4	3.33333	3.33333	2.66667	2.66667	2.66667	3.33333	3.33333	4
#78	5.33333	5.55556	4.7619	4.16667	3.7037	3.33333	4.66667	3.33333	2.66667	2.66667	2	1.33333	2	2	2	2	1.33333	1.33333	2	2.66667	3.33333	4	3.33333	3.33333	3.33333	3.33333	3.33333	4	3.33333	3.33333	2.66667	2	3.33333	3.33333	3.33333	4	5.33333	4.66667	5.33333	4.66667	5.33333	5.33333	4	4	4.66667	4.66667	2.66667	3.33333	2.66667
#79	0	0	0	0	0.740741	0.666667	1.33333	1.33333	2	2	2	2.66667	2.66667	2.66667	2	2	1.33333	1.33333	0.666667	1.33333	1.33333	0.666667	0.666667	0.666667	0.666667	0.666667	1.33333	1.33333	2	2	2	2	2.66667	4	4	5.33333	4.66667	4.66667	4	4	4	4	4	2.66667	4	2.66667	2.66667	2.66667	2.66667
#80	1.33333	1.11111	0.952381	1.66667	1.48148	2	2	2.66667	2.66667	3.33333	4.66667	5.33333	6	5.33333	6	5.33333	5.33333	4.66667	4	3.33333	2	1.33333	0.666667	0.666667	0	0	0	0	0	0	0.666667	2	2	2	2.66667	2.66667	2.66667	3.33333	3.33333	3.33333	4.66667	3.33333	3.33333	3.33333	3.33333	3.33333	3.33333	3.33333	3.33333
#81	2.66667	2.22222	3.80952	3.33333	2.96296	2.66667	2	2	2	2	2	2	0.666667	1.33333	2.66667	4.66667	5.33333	4.66667	5.33333	5.33333	6	6.66667	7.33333	7.33333	6	4	3.33333	3.33333	3.33333	3.33333	2.66667	2.66667	2	1.33333	1.33333	1.33333	1.33333	2	1.33333	1.33333	1.33333	0.666667	0.666667	0.666667	0.666667	1.33333	1.33333	2	2.66667
#82	0	0	0	0.833333	0.740741	0.666667	0.666667	0.666667	0.666667	0.666667	2	2.66667	2.66667	2	2	2	2.66667	4	4	4.66667	3.33333	3.33333	3.33333	3.33333	4	4	4.66667	3.33333	3.33333	2.66667	3.33333	2.66667	2.66667	2.66667	2	2	0.666667	0.666667	1.33333	1.33333	0.666667	0.666667	0.666667	0.666667	0.666667	0.666667	0.666667	0.666667	0
#83	0	0	0	0	0	0.666667	0.666667	0.666667	1.33333	1.33333	1.33333	1.33333	2	2	2	1.33333	1.33333	2	2.66667	2.66667	4	6	6	6	6.66667	7.33333	7.33333	6.66667	6	6	4.66667	2.66667	2	2.66667	2	1.33333	1.33333	2	1.33333	2	2.66667	2.66667	2.66667	2	2.66667	3.33333	4.66667	4	4
#84	0	0	1.90476	1.66667	1.48148	1.33333	1.33333	2	2.66667	2.66667	2.66667	2.66667	2	2	2.66667	2.66667	2.66667	2.66667	2	2.66667	2.66667	2.66667	2	2	1.33333	2.66667	3.33333	2.66667	2.66667	2.66667	2.66667	3.33333	3.33333	4	6	5.33333	5.33333	6	6	5.33333	5.33333	4.66667	5.33333	4.66667	2.66667	2	1.33333	0.666667	1.33333
#85	4	3.33333	2.85714	2.5	2.22222	2.66667	2	2	2	0.666667	0.666667	0.666667	0.666667	1.33333	2	2.66667	2.66667	2.66667	2.66667	2.66667	2.66667	3.33333	4	3.33333	2.66667	2	2	2	2.66667	2.66667	2.66667	2	1.33333	1.33333	1.33333	0.666667	2	3.33333	3.33333	3.33333	4	4.66667	4.66667	4.66667	5.33333	6	4.66667	4	3.33333
#86	2.66667	2.22222	2.85714	2.5	2.22222	4	4	4	4	4	4	4.66667	4.66667	4.66667	4.66667	2.66667	2	1.33333	2	2	2	2	1.33333	1.33333	1.33333	1.33333	1.33333	1.33333	0.666667	0.666667	1.33333	1.33333	1.33333	2	2.66667	2.66667	2.66667	3.33333	3.33333	4	3.33333	2.66667	3.33333	3.33333	2.66667	3.33333	3.33333	2.66667	2.66667
#87	2.66667	2.22222	2.85714	2.5	3.7037	3.33333	2.66667	2.66667	4	3.33333	3.33333	3.33333	3.33333	4	2.66667	3.33333	3.33333	3.33333	2	2	2.66667	2.66667	2	2	3.33333	2.66667	2.66667	2.66667	2.66667	2.66667	2.66667	2.66667	2.66667	2.66667	1.33333	2	2	2	2	2	2	2.66667	2.66667	2	2	1.33333	1.33333	2	2
#88	1.33333	1.11111	1.90476	1.66667	1.48148	1.33333	1.33333	1.33333	1.33333	2	2	2	1.33333	2	2	2	2	2	2	1.33333	1.33333	1.33333	1.33333	2	2.66667	2.66667	2.66667	4.66667	4.66667	4	4	4	4	3.33333	2.66667	2.66667	2.66667	1.33333	2	2	2	2	2.66667	2.66667	2.66667	2.66667	2.66667	2	2.66667
#89	0	0	0.952381	0.833333	0.740741	0.666667	0.666667	2	2.66667	2.66667	2.66667	2.66667	2.66667	3.33333	3.33333	3.33333	5.33333	4	3.33333	3.33333	5.33333	6.66667	7.33333	6.66667	6.66667	7.33333	5.33333	6	6	6	4	2.66667	1.33333	1.33333	1.33333	0.666667	0.666667	0	0	0	0	0	0	0	0	0.666667	0.666667	0.666667	0.666667
#90	0	0	0	0	0	0	0	0	0	1.33333	2	2	2	2	2.66667	2.66667	2.66667	2.66667	2.66667	2	2	2.66667	2.66667	2.66667	2	2	2	3.33333	4	3.33333	2.66667	2	2	2.66667	4.66667	4.66667	4.66667	3.33333	2.66667	2.66667	2.66667	2.66667	2.66667	2.66667	0.666667	0.666667	1.33333	2	2
#91	4	3.33333	2.85714	3.33333	2.96296	3.33333	2.66667	2	2	2	2	2	2	2	2	1.33333	2	1.33333	1.33333	1.33333	1.33333	1.33333	1.33333	0.666667	0.666667	0.666667	0	0	0.666667	0.666667	0.666667	1.33333	1.33333	2	4.66667	4.66667	4.66667	4.66667	4.66667	5.33333	5.33333	4.66667	4.66667	4	1.33333	2	2	2	2
#92	1.33333	1.11111	0.952381	0.833333	0.740741	0.666667	0.666667	0.666667	0.666667	0	0	0	0	0	0	0	0	0	0	0	0	0	0	0	0	0	0	0	0	0.666667	1.33333	1.33333	1.33333	1.33333	1.33333	1.33333	1.33333	2	2.66667	2	1.33333	1.33333	1.33333	1.33333	1.33333	1.33333	1.33333	0.666667	0
Q1 trials	1.62319	1.64251	1.78054	1.81159	1.99678	2.08696	2.52174	2.75362	2.63768	2.81159	3.10145	3.30435	3.33333	3.62319	3.53623	3.56522	3.27536	3.24638	3.68116	3.91304	4.05797	4.11594	4.28986	4.28986	4.75362	5.15942	5.56522	5.85507	6.02899	6.28986	6.63768	6.89855	6.86957	7.21739	7.24638	7.07246	7.27536	7.50725	7.82609	8.17391	8.4058	8.95652	9.5942	9.65217	10.1159	10.7536	11.1304	11.5362	11.5942
Q2 trials	2.43478	2.36715	2.27743	2.24638	2.19002	2.26087	2.14493	2.08696	1.97101	1.7971	1.88406	1.88406	2	2.05797	2.11594	2.14493	2.31884	2.52174	2.81159	2.92754	2.89855	2.95652	2.98551	3.04348	3.15942	3.36232	3.3913	3.33333	3.68116	3.97101	4.23188	4.28986	4.43478	4.6087	4.66667	4.84058	5.24638	5.42029	5.18841	5.24638	5.01449	5.10145	5.44928	5.71014	5.91304	5.82609	5.7971	5.97101	5.85507
Q3 trials	2.49275	2.51208	2.56729	2.3913	2.35105	2.34783	2.72464	2.78261	2.98551	3.15942	3.04348	3.04348	3.15942	3.36232	3.5942	3.62319	3.30435	3.30435	3.21739	3.21739	3.24638	3.33333	3.3913	3.44928	3.47826	3.56522	3.76812	3.7971	3.85507	3.88406	3.94203	3.7971	3.76812	3.65217	3.5942	3.68116	3.71014	3.53623	3.71014	3.71014	3.73913	4.02899	3.94203	4.26087	4.4058	4.31884	3.97101	4.26087	4.14493
Q4 trials	2.66667	2.46377	2.77433	2.68116	2.57649	2.63768	2.63768	2.46377	2.57971	2.63768	2.78261	2.89855	2.69565	2.69565	2.78261	2.78261	2.75362	2.72464	2.75362	2.66667	2.69565	2.89855	2.92754	3.01449	2.92754	2.92754	2.84058	2.98551	2.98551	2.86957	2.75362	2.69565	2.57971	2.63768	2.81159	2.69565	2.69565	2.75362	2.66667	2.75362	2.86957	2.69565	2.81159	2.6087	2.52174	2.57971	2.57971	2.49275	2.46377
Figure 8b2
Pearson Correlation: light lick trials						Pearson Correlation: Non-rewarded lick trials
r=-0.78202		p=4.1451e-09				r=-0.38301		p=0.0001644
						Catch licks				No-fix licks
light lick trial#	BF evaluation activity	BF outcome activity				catch lick trial#	BF evaluation activity	BF outcome activity		no-fix lick trial#	BF evaluation activity	BF outcome activity
# 1	3.46667	18.4444				# 1	3.86667	1.33333		# 1	3.2	2
# 2	2.8	18.8889				# 2	6.93333	0.888889		# 2	4.66667	2.44444
# 3	9.73333	18.4444				# 3	7.06667	0.222222		# 3	5.33333	2.22222
# 4	9.06667	13.7778				# 4	10.1333	0.666667		# 4	6.13333	2.44444
# 5	6.13333	15.1111				# 5	6.26667	0.666667		# 5	9.46667	0.222222
# 6	7.2	16.2222				# 6	5.86667	0		# 6	4.4	1.55556
# 7	5.6	15.3333				# 7	6.53333	1.77778		# 7	4.4	2.22222
# 8	6	15.5556				# 8	7.6	1.11111		# 8	13.2	0.444444
# 9	4.66667	13.1111				# 9	7.06667	0.666667		# 9	7.6	0.222222
#10	8.26667	12.2222				#10	9.73333	0.888889		#10	7.6	2
#11	7.33333	11.5556				#11	2.8	0.888889		#11	11.3333	0.222222
#12	13.4667	7.11111				#12	8	0.666667		#12	8.93333	0.222222
#13	13.0667	7.11111				#13	7.33333	0.444444		#13	6	1.11111
#14	9.86667	8.88889				#14	14.1333	0.888889		#14	7.6	0.666667
#15	5.33333	12.8889				#15	8.13333	0		#15	8.66667	0.222222
#16	6.66667	10.6667				#16	5.33333	0.444444		#16	8.93333	0.222222
#17	12.4	5.77778				#17	5.06667	0.888889		#17	5.6	2.22222
#18	9.86667	7.77778				#18	10.4	0		#18	6	1.11111
#19	12.1333	7.55556				#19	13.3333	0.222222		#19	6.8	3.55556
#20	13.0667	8.22222				#20	4.8	0.666667		#20	7.6	1.33333
#21	9.73333	10.8889				#21	6.4	0.222222		#21	7.46667	0
#22	12.6667	9.33333				#22	6.8	0.444444		#22	6.26667	0
#23	14.9333	6.88889				#23	10.4	0.222222		#23	3.33333	1.77778
#24	7.46667	11.5556				#24	6.26667	0.444444		#24	10.5333	0.888889
#25	6.93333	9.77778				#25	6.13333	0.222222		#25	8.8	0.222222
#26	8.4	9.11111				#26	7.73333	0		#26	4.26667	0.666667
#27	16.2667	6				#27	6.53333	0		#27	3.6	0.666667
#28	11.0667	9.77778				#28	10.9333	0		#28	2.8	0.666667
#29	9.73333	8.44444				#29	9.06667	0		#29	10.9333	0.222222
#30	8.66667	10.8889				#30	8	0.222222		#30	7.2	0.444444
#31	9.86667	11.5556				#31	10	0		#31	3.33333	0.222222
#32	14.5333	6.88889				#32	5.73333	0.444444		#32	3.6	2
#33	13.2	5.33333				#33	5.86667	0.222222		#33	6.4	0.888889
#34	11.3333	4.66667				#34	9.73333	0		#34	4.13333	0.666667
#35	9.6	6.44444				#35	1.2	0.444444		#35	3.06667	0.666667
#36	7.73333	8								#36	6.66667	0.444444
#37	12.9333	7.55556								#37	4.26667	1.11111
#38	12.4	6.66667								#38	3.6	0
#39	12.1333	9.11111								#39	2.8	2.44444
										#40	4.66667	1.55556
										#41	3.06667	0.222222
										#42	3.46667	1.11111
										#43	5.06667	1.77778
										#44	4.53333	1.33333
										#45	4.13333	0.666667
										#46	6.4	0.222222
										#47	4.66667	1.55556
										#48	3.86667	0.888889
										#49	4.53333	0.222222
										#50	2.93333	2.22222
										#51	6.4	3.11111
										#52	3.86667	3.33333
										#53	4.26667	3.11111
										#54	4.66667	4
										#55	4.4	0.444444
										#56	5.06667	1.77778
										#57	4.4	1.55556
Figure 8c
Pre-D2 light lick				Non-rewarded lick
	Pearson Correlation r	Pearson Correlation p-value			Pearson Correlation r	Pearson Correlation p-value
session#1	-0.239176	0.113569		session# 1	-0.213363	0.104685
session#2	-0.442803	0.00374136		session# 2	0.0552352	0.662101
session#3	-0.847403	0.000501426		session# 3	-0.116992	0.280516
session#4	-0.387642	0.000146865		session# 4	-0.0133197	0.898611
session#5	-0.782018	4.14511e-09		session# 5	-0.21791	0.0586238
session#6	-0.755897	1.06602e-11		session# 6	-0.151088	0.113446
session#7	-0.317678	0.00107599		session# 7	-0.197536	0.0423879
				session# 8	0.000413028	0.997545
				session# 9	-0.20245	0.0735642
				session#10	-0.0393684	0.763237
				session#11	-0.229146	0.0601556
				session#12	-0.0957168	0.361415
				session#13	-0.282588	0.0467685
				session#14	-0.428145	4.85152e-05
				session#15	-0.302403	0.00517687
				session#16	-0.383011	0.000164403
				session#17	-0.441003	1.21329e-05
				session#18	-0.273602	0.00260553
				session#19	-0.254083	0.00394512
				session#20	-0.29197	0.00577703
				session#21	-0.440953	1.01778e-06
				session#22	-0.370214	0.00690324
				session#23	-0.553322	1.55027e-08
				session#24	-0.50212	8.4071e-07
				session#25	-0.307076	0.0065982
[truncated: 152 more columns]
