# Supplementary material for: The behavioral signature of stepwise learning strategy in male rats and its neural correlate in the basal forebrain
Source: Nat Commun. 2023 Jul 21;14:4415. doi: 10.1038/s41467-023-40145-9 (PMC10362048; doi:10.1038/s41467-023-40145-9)
Supplement: Supplementary file 4 — Source Data [file 41467_2023_40145_MOESM4_ESM.zip › Source_Data_Fig_S7.xlsx]

## Sheet: Sheet 1
Figure S7c
BF activity aligned at light onset
time bins	-0.5	-0.49	-0.48	-0.47	-0.46	-0.45	-0.44	-0.43	-0.42	-0.41	-0.4	-0.39	-0.38	-0.37	-0.36	-0.35	-0.34	-0.33	-0.32	-0.31	-0.3	-0.29	-0.28	-0.27	-0.26	-0.25	-0.24	-0.23	-0.22	-0.21	-0.2	-0.19	-0.18	-0.17	-0.16	-0.15	-0.14	-0.13	-0.12	-0.11	-0.1	-0.09	-0.08	-0.07	-0.06	-0.05	-0.04	-0.03	-0.02
neuron# 1	1.78571	1.98413	1.78571	1.5873	1.78571	1.98413	1.78571	1.5873	1.98413	2.57937	2.97619	3.1746	2.77778	1.98413	1.5873	1.98413	2.18254	1.5873	0.992063	0.793651	0.992063	1.38889	1.5873	1.5873	1.78571	2.18254	1.98413	1.38889	1.5873	2.97619	4.7619	5.55556	4.96032	3.57143	2.77778	2.97619	3.57143	4.16667	3.96825	2.77778	1.19048	0.396825	0.992063	2.77778	4.96032	5.95238	5.55556	4.7619	4.16667
neuron# 2	7.53968	8.13492	8.53175	9.12698	8.92857	7.14286	5.55556	5.15873	5.35714	5.35714	5.15873	5.15873	5.15873	4.7619	3.76984	2.97619	2.97619	4.16667	5.95238	6.74603	6.15079	5.15873	4.7619	4.7619	4.7619	4.7619	5.15873	5.75397	5.55556	4.96032	5.15873	5.75397	5.75397	5.95238	7.34127	8.33333	7.14286	5.35714	4.96032	5.75397	7.14286	8.53175	8.53175	6.94444	5.55556	5.75397	6.54762	6.34921	5.35714
neuron# 3	0.992063	0.595238	0.396825	0.793651	1.38889	1.5873	1.5873	1.5873	1.38889	1.19048	1.38889	1.5873	1.19048	0.595238	0.992063	1.98413	2.18254	1.5873	1.38889	1.98413	2.18254	1.5873	0.992063	1.19048	2.18254	3.37302	4.36508	4.56349	3.76984	2.57937	1.5873	0.992063	0.992063	1.38889	1.98413	2.97619	3.96825	4.36508	3.76984	2.57937	1.98413	2.18254	2.38095	2.18254	1.78571	1.5873	1.78571	2.38095	2.97619
neuron# 4	1.38889	1.5873	1.5873	1.5873	1.78571	1.98413	1.5873	0.793651	0.396825	0.595238	0.992063	1.38889	1.5873	1.78571	1.98413	2.57937	3.76984	4.36508	3.76984	2.18254	0.793651	0.198413	0.198413	0.595238	0.992063	1.38889	1.78571	2.18254	2.18254	1.78571	1.38889	1.19048	1.5873	2.18254	2.38095	1.98413	1.5873	1.98413	2.38095	1.98413	1.19048	1.19048	1.98413	2.18254	1.78571	1.78571	2.57937	3.37302	3.1746
neuron# 5	1.98413	1.5873	1.38889	0.992063	0.793651	1.19048	1.98413	2.38095	2.18254	2.18254	2.97619	3.57143	3.1746	2.97619	3.57143	4.36508	4.7619	4.36508	3.37302	1.78571	0.595238	0.793651	1.5873	1.98413	1.98413	2.77778	4.36508	5.35714	4.96032	3.76984	3.1746	3.1746	3.57143	3.96825	3.76984	3.1746	2.38095	1.78571	1.98413	2.97619	3.37302	2.57937	1.5873	2.18254	3.96825	4.56349	3.57143	2.18254	1.98413
neuron# 6	4.36508	3.37302	2.57937	2.57937	2.97619	3.57143	4.36508	4.56349	3.96825	2.77778	1.38889	0.793651	0.793651	1.38889	2.77778	3.96825	4.36508	4.16667	3.96825	4.16667	4.16667	3.57143	2.97619	3.1746	4.16667	4.56349	3.76984	2.97619	2.97619	3.76984	4.96032	6.15079	7.14286	7.7381	7.7381	7.14286	6.34921	5.35714	3.96825	2.38095	1.38889	1.78571	2.97619	3.57143	3.57143	4.16667	5.75397	6.94444	6.54762
neuron# 7	2.18254	3.1746	3.37302	2.38095	0.992063	0.992063	3.1746	5.55556	6.34921	5.55556	3.96825	2.57937	1.38889	1.19048	1.78571	1.78571	1.78571	2.18254	2.38095	1.98413	1.38889	1.38889	1.5873	1.5873	2.57937	4.56349	5.55556	4.56349	2.38095	1.19048	1.78571	3.1746	3.96825	3.96825	4.7619	6.74603	7.93651	6.74603	4.56349	3.37302	3.37302	3.37302	3.57143	4.16667	4.56349	4.36508	3.1746	1.98413	1.78571
neuron# 8	2.97619	4.16667	4.7619	4.16667	2.97619	1.78571	0.992063	0.992063	1.78571	2.77778	3.37302	3.57143	3.1746	2.38095	1.78571	1.98413	2.57937	2.97619	3.37302	3.37302	2.97619	2.38095	1.78571	1.78571	2.57937	3.96825	4.7619	3.96825	2.38095	1.38889	1.5873	2.77778	3.76984	3.57143	3.1746	3.76984	4.96032	5.35714	4.56349	3.37302	2.57937	2.57937	3.37302	4.16667	3.96825	3.96825	4.96032	5.35714	4.16667
neuron# 9	4.56349	4.7619	4.7619	4.16667	3.1746	2.97619	2.97619	2.77778	3.37302	4.36508	4.36508	2.97619	1.78571	1.78571	1.78571	1.5873	2.18254	3.37302	3.96825	3.57143	2.97619	2.77778	3.37302	4.7619	5.35714	4.56349	3.57143	3.57143	3.96825	3.57143	2.77778	1.98413	1.98413	2.97619	4.16667	4.96032	5.15873	4.96032	4.36508	4.36508	5.55556	6.54762	6.15079	4.96032	3.96825	3.37302	3.37302	3.96825	4.36508
neuron#10	4.36508	5.15873	5.15873	4.56349	4.16667	3.76984	3.1746	2.38095	2.18254	2.38095	2.77778	3.76984	4.7619	4.96032	4.56349	4.56349	4.96032	4.7619	3.57143	2.38095	1.98413	2.18254	2.97619	4.36508	5.15873	4.56349	3.37302	2.97619	3.76984	4.7619	5.15873	4.7619	3.76984	3.1746	3.37302	3.57143	3.57143	3.96825	4.96032	6.15079	6.54762	5.75397	4.7619	4.16667	4.36508	4.7619	4.7619	4.56349	4.56349
neuron#11	2.38095	2.18254	1.78571	2.38095	4.36508	5.95238	5.75397	4.16667	2.77778	2.57937	3.37302	4.56349	5.15873	4.56349	3.57143	2.97619	2.57937	2.18254	2.18254	3.1746	4.56349	5.15873	4.7619	3.96825	3.57143	4.36508	5.55556	5.55556	4.56349	4.16667	4.96032	5.15873	3.96825	2.97619	3.37302	4.56349	5.35714	5.15873	4.96032	5.55556	6.15079	6.34921	5.75397	4.56349	3.57143	3.57143	4.56349	4.7619	3.76984
neuron#12	4.7619	5.35714	4.56349	3.37302	3.1746	4.16667	4.96032	4.56349	3.37302	2.77778	2.77778	2.38095	1.5873	1.38889	1.5873	1.5873	1.5873	1.78571	1.98413	1.78571	1.78571	2.77778	4.16667	4.56349	3.76984	2.97619	3.1746	3.96825	4.16667	3.1746	1.78571	0.992063	1.38889	2.38095	3.1746	3.57143	3.57143	3.57143	3.57143	4.16667	4.96032	4.96032	4.16667	3.37302	3.1746	2.77778	1.98413	1.78571	2.18254
neuron#13	1.98413	1.78571	1.19048	0.595238	0.595238	0.793651	0.595238	0.396825	0.793651	1.5873	2.18254	2.38095	2.57937	3.37302	4.36508	4.56349	3.96825	3.1746	2.77778	2.97619	3.37302	3.76984	3.76984	3.1746	2.38095	1.98413	2.18254	2.57937	2.57937	2.77778	3.96825	4.96032	4.96032	4.36508	3.96825	4.16667	4.56349	4.56349	3.76984	2.38095	1.38889	1.19048	1.78571	3.37302	4.96032	5.35714	4.16667	2.57937	1.78571
neuron#14	10.119	8.73016	6.94444	6.74603	7.14286	6.15079	4.36508	3.57143	3.37302	3.37302	3.96825	4.96032	5.15873	3.96825	2.97619	3.1746	4.16667	4.7619	4.36508	3.57143	3.1746	2.97619	3.1746	4.56349	6.74603	8.33333	8.53175	8.13492	8.13492	8.13492	7.34127	6.15079	5.15873	4.96032	4.96032	4.36508	3.96825	4.7619	5.95238	6.34921	5.95238	4.96032	3.57143	3.1746	4.56349	6.34921	7.93651	9.12698	9.3254
neuron#15	2.57937	3.37302	3.96825	3.57143	2.57937	1.78571	1.98413	2.57937	2.77778	2.57937	2.57937	2.97619	2.97619	2.77778	3.1746	3.96825	4.36508	3.96825	3.1746	2.18254	0.992063	0.396825	1.19048	2.77778	3.76984	3.57143	2.57937	2.18254	2.57937	3.57143	4.96032	5.15873	3.96825	2.57937	2.18254	2.38095	2.18254	2.38095	3.37302	3.96825	3.37302	2.38095	2.57937	3.96825	5.35714	5.75397	4.7619	3.37302	2.38095
neuron#16	2.97619	3.76984	3.76984	2.97619	2.18254	1.78571	1.5873	1.38889	1.5873	2.77778	3.76984	3.57143	2.97619	3.1746	3.37302	3.1746	3.57143	4.16667	4.16667	3.37302	2.38095	1.78571	1.78571	2.57937	3.57143	4.56349	5.35714	4.96032	3.57143	2.38095	2.38095	3.76984	5.35714	5.75397	4.7619	3.37302	2.57937	2.38095	2.57937	3.1746	3.57143	3.37302	4.16667	5.95238	6.74603	6.15079	5.35714	5.55556	5.55556
neuron#17	1.19048	1.19048	1.38889	1.78571	1.98413	1.5873	0.793651	0.595238	1.5873	2.77778	2.77778	1.78571	0.992063	0.793651	0.793651	0.793651	1.19048	1.98413	2.57937	2.57937	1.98413	1.5873	1.98413	2.57937	2.57937	2.38095	2.57937	3.37302	4.56349	5.35714	4.96032	3.37302	1.78571	1.78571	2.97619	3.37302	3.1746	3.76984	4.96032	5.35714	4.7619	4.36508	4.36508	3.96825	3.76984	4.36508	5.15873	5.35714	4.96032
neuron#18	6.54762	6.94444	6.94444	6.34921	5.95238	5.95238	5.75397	5.35714	4.7619	4.36508	4.36508	4.36508	3.96825	3.1746	3.37302	4.96032	6.54762	6.94444	6.74603	7.93651	9.52381	9.12698	7.7381	6.74603	6.54762	6.54762	6.15079	5.55556	4.56349	4.36508	5.55556	7.14286	8.33333	8.53175	7.7381	6.34921	5.15873	4.7619	4.56349	4.56349	5.95238	8.33333	9.92063	9.92063	9.12698	8.33333	6.94444	5.15873	3.76984
neuron#19	6.54762	6.34921	7.34127	7.93651	7.7381	6.74603	5.35714	4.56349	3.96825	3.57143	3.37302	3.57143	4.56349	5.35714	5.75397	6.74603	9.12698	11.1111	10.3175	7.34127	5.35714	6.15079	7.7381	8.33333	7.93651	7.7381	8.13492	8.13492	8.33333	9.12698	9.72222	9.52381	8.13492	6.54762	5.75397	5.75397	6.34921	7.34127	8.53175	8.92857	7.93651	7.14286	7.53968	8.13492	7.93651	7.34127	7.14286	6.94444	7.34127
neuron#20	3.96825	3.76984	4.16667	4.7619	5.55556	5.55556	4.36508	2.57937	1.38889	1.98413	3.37302	3.96825	3.57143	2.77778	2.57937	2.77778	3.1746	4.16667	5.15873	5.35714	4.56349	4.16667	4.7619	5.55556	5.75397	4.96032	3.57143	2.18254	1.5873	1.98413	2.97619	4.16667	5.15873	5.75397	5.95238	6.15079	6.15079	5.35714	4.56349	4.16667	4.56349	5.55556	5.75397	5.35714	5.35714	6.74603	8.33333	7.7381	5.75397
Mean	3.75992	3.89881	3.81944	3.62103	3.5119	3.37302	3.13492	2.87698	2.76786	2.90675	3.09524	3.15476	2.96627	2.75794	2.80754	3.125	3.60119	3.88889	3.80952	3.4623	3.09524	2.96627	3.14484	3.53175	3.90873	4.20635	4.3254	4.19643	3.90873	3.78968	4.04762	4.29563	4.28571	4.20635	4.31548	4.48413	4.48413	4.40476	4.31548	4.21627	4.14683	4.17659	4.29563	4.45437	4.65278	4.85119	4.92063	4.7123	4.29563
Figure S7d
Trial Number	1	2	3	4	5	6	7	8	9	10	11	12	13	14	15	16	17	18	19	20	21	22	23	24	25	26	27	28	29	30	31	32	33	34	35	36	37	38	39	40	41	42	43	44	45	46	47	48	49
trial type: 0(light no lick) 1(light lick) 2(no light lick)	1	2	0	0	0	2	1	2	2	1	2	2	2	2	2	1	2	1	2	2	2	2	2	2	2	2	1	2	2	1	2	2	2	2	2	2	2	2	2	2	2	2	2	2	2	2	2	2	2
time bin	BF activity (spk/s) aligned at outcome
-2	5	3.75	1.66667	4.58333	3.33333	5	1.66667	1.66667	1.25	2.5	3.33333	4.58333	0	6.25	7.08333	5	7.08333	2.5	7.5	5	5	3.75	0.416667	5.83333	5.41667	14.1667	4.58333	4.58333	2.91667	10.8333	4.58333	3.33333	8.33333	11.25	4.16667	6.25	3.75	10.4167	2.08333	1.25	0.833333	2.08333	2.5	1.25	0	3.75	5	5	0.416667
-1.99	3.75	2.5	0.833333	6.25	4.58333	3.33333	1.66667	1.25	1.66667	1.25	2.91667	6.66667	0	5	6.66667	5.83333	5.41667	1.66667	7.91667	7.5	5.41667	4.58333	0	8.33333	6.66667	12.9167	6.25	5	2.91667	10	3.75	4.58333	11.25	8.75	4.16667	9.16667	3.33333	8.33333	2.08333	0.416667	2.5	0.416667	1.66667	0.416667	0	4.58333	5	3.33333	0
-1.98	2.91667	0.833333	1.25	6.25	5.41667	2.5	1.25	0.416667	1.25	1.25	2.5	7.91667	0.833333	5	6.25	5	3.75	1.66667	7.08333	7.5	5.83333	6.66667	0	9.16667	5.41667	9.16667	5.83333	7.5	2.08333	8.33333	2.91667	6.25	12.5	5.83333	3.75	11.6667	2.91667	5	2.91667	0	3.33333	0	2.5	0.833333	1.25	5.41667	4.58333	2.91667	0
-1.97	2.5	0.416667	1.66667	5	7.5	2.08333	0.416667	0	2.5	2.5	3.33333	7.5	2.5	7.5	5	3.33333	2.91667	2.5	6.66667	5.41667	4.58333	7.08333	1.66667	8.33333	2.91667	6.66667	4.16667	7.08333	1.66667	7.08333	2.5	8.33333	11.6667	6.25	2.5	11.25	2.08333	2.91667	3.33333	0	2.5	0.416667	3.33333	2.5	3.75	6.66667	3.75	4.16667	0
-1.96	2.91667	1.25	1.25	4.16667	10.4167	1.25	0.416667	0	7.08333	3.75	4.58333	5.83333	3.75	10	4.16667	2.08333	2.5	4.16667	7.08333	4.16667	2.08333	5	5.41667	7.5	1.66667	6.66667	3.75	3.75	1.66667	6.66667	3.33333	8.75	10	8.75	1.25	8.33333	1.66667	3.75	2.91667	0	0.833333	1.66667	2.5	3.33333	5	7.5	3.33333	4.58333	0
-1.95	4.16667	1.66667	0.833333	4.58333	10.8333	0.416667	1.25	0	11.6667	3.75	5	4.58333	4.16667	10.4167	5.41667	1.66667	2.91667	5	6.25	5	1.25	2.08333	7.91667	7.91667	1.66667	7.5	5	0.833333	1.66667	6.25	4.58333	6.66667	8.75	9.58333	2.08333	5	2.08333	6.25	2.5	0.416667	0.416667	3.33333	1.25	2.5	4.16667	6.25	3.33333	2.91667	0
-1.94	7.08333	1.25	1.25	5.83333	7.91667	0	1.66667	0.833333	12.5	2.5	4.16667	4.16667	4.16667	10	7.91667	1.66667	4.16667	4.16667	3.75	6.66667	2.5	0.416667	6.66667	8.75	1.25	6.25	5.41667	0.416667	1.66667	4.58333	5	3.75	7.91667	7.5	4.58333	3.75	4.16667	7.08333	2.5	1.25	1.25	4.16667	1.25	2.08333	2.5	4.16667	2.91667	1.66667	0.416667
-1.93	10.4167	0.416667	1.66667	6.66667	4.58333	0.416667	1.66667	2.5	10	2.08333	4.16667	4.58333	4.16667	10.4167	10	1.25	5.83333	2.5	2.5	8.33333	3.33333	0	3.33333	8.75	0.416667	4.16667	4.16667	1.25	2.91667	2.91667	5.83333	2.91667	6.25	4.16667	5.83333	6.66667	7.91667	5.41667	2.08333	1.66667	1.66667	3.33333	2.08333	4.58333	1.66667	3.75	1.66667	4.16667	1.25
-1.92	11.25	0.416667	1.25	5.41667	3.33333	1.66667	2.5	4.16667	8.33333	4.16667	6.66667	5	3.33333	9.58333	10.4167	0.416667	6.66667	2.08333	2.91667	9.58333	2.5	0	1.66667	7.08333	0.833333	3.33333	3.33333	2.08333	5.41667	2.5	8.33333	3.33333	4.58333	2.08333	5	10.4167	11.6667	3.33333	1.25	1.25	1.25	1.66667	2.5	8.33333	1.25	4.58333	0.833333	8.75	1.66667
-1.91	8.75	1.25	0.833333	2.91667	2.91667	3.75	4.16667	5.41667	9.16667	6.66667	8.33333	7.91667	2.08333	7.08333	8.33333	0	5.83333	3.33333	3.33333	8.75	0.833333	0	2.5	5	2.5	5.41667	3.33333	2.91667	6.66667	2.08333	11.6667	3.75	4.16667	2.08333	4.58333	11.25	15	2.5	1.25	0.416667	0.416667	0.833333	2.5	9.58333	0.416667	4.16667	1.25	10.8333	1.25
-1.9	4.58333	1.66667	2.08333	1.66667	2.08333	5.83333	5	5.83333	12.0833	7.08333	6.66667	14.1667	1.66667	5	5.41667	0.416667	4.16667	4.16667	2.91667	6.25	0.416667	0	3.75	3.33333	4.58333	8.33333	3.75	3.33333	6.25	1.66667	12.9167	5.41667	4.16667	2.91667	7.08333	10	17.5	2.5	2.5	0	0.416667	1.25	2.5	7.5	0	2.08333	1.66667	8.75	1.25
-1.89	1.66667	1.66667	5	2.91667	1.25	7.08333	4.16667	5.41667	15.4167	5.41667	3.33333	18.75	1.66667	4.16667	4.16667	1.66667	2.91667	3.75	2.5	5	1.25	0	3.75	2.08333	6.66667	8.33333	4.58333	2.91667	5	2.08333	10.4167	7.91667	3.75	3.33333	10.8333	11.25	17.9167	2.08333	3.75	0	1.25	2.08333	2.08333	4.58333	0.416667	0.416667	1.25	5	2.91667
-1.88	0.416667	1.66667	7.91667	5	0.833333	7.08333	2.5	4.16667	16.25	3.33333	1.66667	18.3333	1.25	3.75	5	2.91667	2.08333	3.75	2.5	5.83333	1.66667	0.416667	2.91667	1.66667	7.91667	5.83333	5.83333	2.08333	3.75	3.33333	6.66667	8.75	2.5	2.91667	13.3333	16.25	15.8333	1.66667	4.16667	0.416667	2.08333	2.5	1.25	2.91667	1.25	0.416667	0.416667	3.33333	5
-1.87	0	2.08333	8.75	5.41667	1.25	5.83333	1.25	3.75	15	2.08333	1.66667	14.1667	1.25	2.5	6.25	2.91667	2.91667	5.41667	2.5	7.08333	1.25	2.08333	2.08333	1.66667	8.33333	2.91667	6.66667	2.08333	3.33333	4.16667	4.58333	6.66667	1.66667	2.08333	14.1667	18.3333	12.0833	1.66667	4.16667	1.25	2.5	2.08333	0.833333	2.5	2.5	1.25	0	3.75	5.41667
-1.86	0	3.33333	6.66667	3.75	1.66667	4.58333	0.416667	5	12.9167	1.66667	1.25	10.8333	2.91667	1.66667	7.5	2.08333	5.41667	7.91667	3.33333	7.08333	0.833333	4.58333	2.08333	1.66667	7.08333	1.25	6.25	2.91667	3.75	3.33333	4.58333	5	1.66667	1.25	12.9167	14.5833	8.75	1.66667	4.58333	1.66667	2.08333	1.25	1.25	2.08333	3.75	1.66667	0	4.16667	5.41667
-1.85	0	4.58333	3.75	1.66667	1.66667	4.58333	0.416667	6.25	10	2.08333	1.25	8.75	4.58333	1.66667	8.75	2.08333	7.08333	10	5	6.25	1.25	6.66667	3.33333	2.08333	5.83333	0.416667	5.41667	2.91667	5.41667	2.91667	4.58333	7.5	1.66667	0.416667	9.58333	8.75	6.66667	1.25	5	1.25	1.66667	0.416667	1.66667	1.25	4.16667	1.66667	0	3.75	7.08333
-1.84	0	4.58333	2.08333	0.833333	2.08333	6.25	2.91667	6.66667	6.66667	2.91667	2.5	6.25	4.58333	2.08333	8.33333	3.33333	7.08333	10.4167	5.83333	5	2.08333	7.5	4.58333	2.91667	5.83333	0	4.16667	1.66667	7.08333	4.16667	3.33333	12.0833	1.66667	0	5.83333	4.58333	5.41667	0.416667	5.41667	2.08333	2.08333	0	1.25	0.416667	3.75	2.08333	0	2.91667	8.75
-1.83	1.25	2.91667	2.5	1.25	2.91667	8.33333	7.08333	6.66667	4.16667	3.33333	3.33333	4.16667	3.33333	3.33333	6.25	4.16667	7.08333	8.33333	5	3.33333	2.91667	8.33333	5	4.16667	5.83333	0.416667	2.91667	0.416667	7.08333	5	1.66667	14.1667	2.08333	0	4.58333	2.5	5	0	6.25	6.66667	3.33333	0.416667	0.833333	0.416667	2.91667	2.91667	0.416667	2.08333	7.91667
-1.82	4.58333	1.25	3.75	3.33333	3.33333	8.75	9.58333	6.66667	3.33333	3.33333	2.5	3.75	2.5	5	4.16667	3.75	8.75	4.58333	3.33333	2.5	3.33333	10	4.58333	5.83333	5	1.25	2.5	0	6.25	3.75	0.416667	12.5	3.75	0	5.41667	2.5	4.58333	0	6.66667	12.5	4.58333	2.08333	1.25	1.66667	2.91667	2.91667	1.66667	2.08333	4.58333
-1.81	8.75	1.66667	4.58333	6.66667	3.33333	6.66667	8.75	5.83333	2.91667	2.91667	0.833333	4.58333	2.5	6.25	3.75	2.91667	9.16667	2.5	2.08333	4.58333	2.91667	12.5	5	7.08333	3.75	2.08333	3.75	0	5	1.66667	0	9.16667	5.83333	0.416667	7.08333	5	4.16667	0	6.25	15.8333	5	4.16667	1.66667	3.33333	3.33333	2.08333	3.33333	3.33333	1.66667
-1.8	10.8333	3.33333	5.41667	10	3.75	3.33333	6.25	3.75	2.5	3.33333	0	5.41667	2.5	6.66667	4.16667	2.08333	6.25	4.58333	1.66667	8.33333	2.08333	15	7.5	7.91667	4.16667	3.75	5.83333	0.416667	3.33333	1.25	0	6.66667	6.66667	1.25	9.16667	6.66667	4.16667	0.416667	5	15.8333	5	4.58333	1.66667	4.16667	2.91667	1.66667	4.16667	5	0.833333
-1.79	8.75	4.16667	6.66667	12.0833	4.16667	1.25	5.41667	1.66667	3.75	5	0.416667	5.41667	2.5	6.66667	4.16667	1.25	2.5	7.5	1.66667	9.58333	1.66667	16.25	10.4167	8.33333	5	5.83333	6.66667	1.66667	2.5	2.5	0	5.41667	5.83333	1.66667	9.58333	5	4.16667	1.25	3.75	13.75	5.41667	2.91667	1.66667	3.33333	1.66667	1.66667	3.33333	6.25	1.25
-1.78	5	3.33333	8.33333	12.0833	3.33333	1.66667	5.83333	0.833333	5.83333	5.41667	1.25	4.16667	2.91667	6.66667	4.16667	0.833333	0.416667	7.08333	2.5	8.33333	1.66667	16.6667	12.9167	8.75	4.58333	6.66667	6.25	2.91667	2.91667	3.75	0	5	3.75	1.66667	8.33333	1.66667	3.75	2.08333	3.33333	10.4167	5.83333	0.833333	2.08333	1.66667	0.416667	1.25	1.66667	6.66667	2.5
-1.77	2.5	2.5	8.75	10.8333	2.08333	2.91667	5.41667	1.25	7.5	4.58333	2.08333	2.91667	4.16667	5.83333	3.75	1.25	0	4.16667	4.16667	7.08333	1.25	15.8333	15	8.33333	4.16667	5.83333	5	2.91667	3.33333	3.75	0	7.91667	2.91667	1.66667	6.25	0	2.91667	2.91667	3.75	6.25	5.83333	0	2.91667	0.416667	0.416667	0.416667	0.416667	6.25	3.75
-1.76	1.66667	2.91667	7.08333	7.91667	1.66667	2.91667	4.16667	1.66667	9.16667	3.75	2.91667	2.91667	5.83333	3.75	3.33333	2.08333	0.416667	2.5	5.41667	6.66667	0.416667	13.75	15.8333	5.83333	5.41667	4.58333	3.33333	1.66667	2.5	2.5	0.416667	14.1667	5.41667	1.66667	4.58333	0	2.5	3.33333	4.58333	4.58333	6.25	0	4.16667	0	1.25	0	0	4.58333	3.75
-1.75	1.25	3.75	5.41667	5	1.66667	2.5	2.5	1.25	10	3.33333	3.75	4.58333	6.66667	2.08333	3.33333	2.91667	1.25	2.91667	5.41667	5.41667	0.416667	10.8333	13.75	3.33333	7.91667	5.83333	2.08333	0.416667	1.25	0.833333	2.08333	18.3333	9.58333	2.5	2.91667	0	2.91667	2.91667	4.58333	6.66667	6.66667	0	5.41667	0.416667	2.08333	0	0	2.08333	2.5
-1.74	0.833333	4.16667	7.08333	4.58333	1.25	4.16667	2.08333	0.833333	8.75	2.5	4.16667	6.25	5.83333	1.66667	3.33333	3.75	2.08333	3.33333	3.75	3.33333	1.25	9.58333	9.58333	2.5	8.75	8.75	2.08333	0.416667	1.25	0	4.16667	17.0833	13.75	4.16667	0.833333	0.416667	4.16667	1.66667	3.75	10.4167	6.25	0	5	1.66667	2.5	0.416667	0	0.416667	0.833333
-1.73	1.25	4.16667	11.6667	6.66667	0.833333	7.5	2.91667	1.66667	5.83333	1.66667	3.33333	5.83333	4.58333	3.33333	4.16667	4.58333	2.91667	3.75	2.08333	2.91667	1.66667	10.8333	7.08333	3.75	7.91667	10.8333	3.33333	2.08333	1.66667	0	4.58333	12.5	16.25	5.41667	0	1.66667	5.41667	0.416667	3.33333	13.3333	5	0	2.91667	3.75	2.08333	1.66667	0	0	0.416667
-1.72	2.08333	4.16667	15	9.16667	2.5	9.16667	4.58333	3.33333	3.33333	2.91667	1.66667	3.75	4.58333	6.66667	5.83333	4.58333	3.33333	4.58333	2.08333	4.58333	1.66667	11.6667	7.91667	7.5	7.5	12.0833	5.41667	4.16667	1.66667	0	2.91667	9.16667	16.25	5.41667	0	4.16667	5.83333	0	3.75	13.3333	4.58333	0	1.25	5.83333	1.25	2.91667	0	0	1.25
-1.71	2.5	3.33333	14.1667	10.8333	6.25	7.5	6.66667	4.16667	2.08333	4.58333	0.833333	1.66667	5.83333	9.16667	6.66667	3.75	2.91667	5.83333	2.91667	7.08333	1.66667	10	10.8333	12.5	8.33333	11.6667	8.33333	5	2.08333	0	0.833333	6.66667	15	4.16667	0	7.5	5	0.416667	5	10.8333	5.41667	0	1.25	6.25	0.416667	2.91667	0	0	1.66667
-1.7	2.5	1.66667	10.4167	13.75	8.75	4.16667	7.5	3.33333	1.66667	4.58333	2.5	0.416667	6.66667	9.16667	5.41667	3.75	1.66667	7.5	4.16667	8.75	2.08333	7.5	13.3333	16.6667	9.58333	9.58333	11.25	4.16667	2.91667	0	0	3.33333	13.3333	2.91667	0	9.58333	3.75	1.25	5.83333	7.91667	5.83333	0	2.08333	5	0	1.66667	0	0	1.25
-1.69	2.91667	0.833333	7.5	16.25	8.33333	1.66667	7.08333	1.66667	2.08333	3.33333	5.83333	0	6.25	6.66667	2.91667	5	0.833333	9.16667	6.25	9.16667	2.5	6.66667	14.1667	17.9167	9.16667	6.25	12.0833	2.5	2.91667	0	0	1.25	12.9167	1.66667	0	8.75	2.91667	2.08333	5	7.08333	5.41667	0	2.5	3.75	0.416667	0.833333	0.416667	0	0.416667
-1.68	3.75	1.25	6.66667	15.4167	6.25	0.833333	5.41667	2.08333	3.33333	2.5	7.91667	0	5.41667	4.16667	2.08333	6.66667	1.25	10.4167	8.33333	9.58333	2.08333	7.08333	12.5	15.8333	7.08333	3.33333	10	1.25	1.66667	0	0	1.25	12.5	0.833333	0	5.41667	2.08333	2.5	3.33333	7.5	5	0	2.08333	3.75	1.25	1.66667	1.66667	0.416667	0
-1.67	4.16667	3.33333	6.66667	11.6667	4.16667	2.08333	3.75	5	4.16667	2.91667	7.91667	0.416667	4.58333	2.5	2.91667	7.5	1.66667	9.58333	8.75	10.8333	1.25	7.08333	8.75	12.0833	4.16667	3.33333	7.08333	0.416667	0.416667	0	0	2.08333	10.8333	1.25	0	2.91667	1.25	2.08333	2.08333	6.25	5	0	1.25	4.16667	2.08333	3.33333	2.91667	1.66667	0.416667
-1.66	3.75	6.25	5.83333	7.91667	2.5	4.58333	3.75	7.08333	3.75	3.75	6.66667	1.25	3.75	1.25	3.33333	6.66667	1.25	6.66667	7.5	10.8333	0.416667	5.83333	5	7.91667	2.5	5.41667	7.08333	0.416667	0	0	0	2.5	10	1.66667	0	2.91667	0.833333	1.25	2.08333	3.75	4.16667	0	1.25	3.33333	2.5	4.16667	3.75	2.91667	1.25
-1.65	2.91667	7.5	4.16667	6.66667	0.833333	6.25	4.58333	6.25	4.16667	4.58333	5.41667	2.08333	2.91667	0.416667	3.33333	4.58333	0.833333	3.33333	6.66667	8.33333	0	4.58333	2.91667	5	2.91667	7.5	9.58333	1.25	0	0	0.833333	2.91667	10.4167	1.25	1.25	3.33333	1.25	1.25	3.33333	2.08333	2.5	0	2.91667	1.66667	2.08333	3.75	4.16667	2.91667	1.66667
-1.64	2.08333	6.66667	3.33333	6.25	0.833333	6.25	4.58333	3.75	6.66667	5	4.16667	2.5	2.5	0	3.33333	2.08333	1.66667	0.833333	6.25	5.41667	0.833333	5	2.5	4.16667	3.33333	7.5	11.25	2.08333	0.833333	0	2.5	3.75	10.8333	0.833333	3.75	2.91667	1.66667	2.5	5	2.5	0.833333	0	5	1.66667	1.25	2.91667	3.75	1.66667	1.66667
-1.63	1.25	4.58333	4.16667	6.25	3.33333	5.83333	4.16667	3.33333	8.75	4.58333	2.5	2.08333	2.91667	0	2.91667	0.416667	3.33333	0	5.41667	4.58333	2.91667	7.08333	2.08333	5	2.5	5.41667	10.4167	2.5	3.75	0	3.33333	4.16667	10	2.08333	5	3.75	1.25	4.16667	5.83333	4.16667	0.416667	0	5.83333	4.16667	1.25	2.08333	2.5	0.416667	1.66667
-1.62	1.66667	3.33333	5.41667	6.66667	6.25	6.25	4.58333	5	8.33333	3.33333	1.25	1.25	4.16667	0	2.91667	0	4.58333	0.416667	4.58333	5.83333	4.58333	8.33333	1.25	6.25	1.25	4.58333	7.5	2.08333	7.08333	0	2.91667	3.75	8.33333	5.41667	4.16667	7.5	0.416667	5	4.58333	5.83333	2.08333	0	5	7.08333	2.91667	1.25	0.833333	0	2.5
-1.61	3.75	4.58333	5	6.66667	7.08333	6.25	5.83333	5.83333	7.08333	1.66667	0.833333	0.416667	6.25	0	5.41667	0	5	1.25	3.75	6.25	4.58333	7.91667	0.416667	7.08333	1.25	6.25	5	2.5	7.91667	0.833333	2.5	2.5	6.66667	9.58333	2.5	11.6667	0	4.58333	2.08333	6.66667	4.16667	0.416667	4.16667	7.91667	5	1.25	0.416667	0.416667	3.75
-1.6	5	7.91667	4.16667	6.25	5	4.58333	6.25	5.41667	7.08333	0.833333	1.25	0	7.5	0	9.16667	0.416667	5	1.66667	2.5	5	3.33333	7.08333	0	7.91667	1.66667	8.33333	4.58333	4.58333	6.25	2.5	3.33333	1.25	5	12.5	1.66667	12.5	0	3.75	1.66667	5.83333	5	1.66667	4.16667	6.25	5.83333	2.91667	1.25	1.66667	3.75
-1.59	3.75	10.4167	5.41667	5.41667	2.08333	2.91667	4.58333	5	8.33333	1.25	2.08333	0	6.25	0	10.4167	1.66667	4.58333	1.66667	1.25	3.33333	2.91667	6.66667	0.833333	9.16667	1.66667	9.16667	7.08333	6.66667	5	3.33333	4.16667	0.833333	3.33333	13.3333	2.08333	9.58333	0	2.5	4.16667	4.16667	5	2.91667	3.75	4.16667	5.41667	4.58333	1.66667	2.91667	2.5
-1.58	1.66667	9.16667	7.5	5.41667	0.416667	4.16667	3.33333	5	10	2.08333	2.91667	0	3.75	0	8.33333	2.91667	3.33333	1.66667	1.25	2.5	5	5.83333	3.33333	10	1.66667	8.33333	10	6.66667	5.83333	2.5	3.33333	1.25	2.5	12.5	4.16667	6.25	0	1.25	6.25	3.33333	5	2.91667	2.5	2.5	5	4.58333	1.66667	2.91667	0.833333
-1.57	1.66667	5.83333	7.08333	5.83333	0.833333	7.08333	4.16667	4.16667	11.25	2.91667	3.33333	0	2.5	0	5.83333	3.75	1.66667	2.08333	1.66667	2.5	7.91667	3.75	5.83333	10	1.66667	6.25	10	4.58333	6.25	0.833333	1.66667	1.66667	2.91667	10.4167	7.91667	5	0.416667	0.416667	5.83333	3.75	5.41667	1.66667	0.833333	1.25	4.58333	3.33333	1.66667	2.08333	0
-1.56	3.33333	4.16667	3.75	5	3.33333	7.5	7.5	2.5	11.6667	3.33333	2.91667	0	3.33333	0	5	4.16667	0.416667	3.33333	1.66667	2.08333	9.16667	1.66667	7.5	11.25	1.25	3.33333	7.5	3.33333	4.58333	0	1.66667	1.66667	3.33333	8.75	10.8333	5.41667	1.66667	0	3.75	3.75	5.83333	0.833333	0.416667	0.416667	3.33333	2.08333	1.66667	2.08333	0.416667
-1.55	4.16667	4.58333	1.66667	3.33333	5.83333	4.58333	11.6667	1.66667	10.8333	2.91667	1.66667	0	4.16667	0.416667	5	4.16667	0	4.58333	1.66667	2.08333	7.91667	1.25	9.16667	13.3333	0.416667	0.833333	5	3.33333	2.5	0	3.75	1.66667	2.91667	9.16667	11.6667	6.25	2.91667	0.416667	3.33333	2.5	6.66667	1.25	1.25	0.416667	1.66667	1.25	1.25	2.91667	1.25
-1.54	4.16667	4.58333	2.91667	2.08333	5.83333	1.25	12.9167	2.08333	9.58333	1.66667	0.416667	0	3.33333	1.25	5.83333	4.16667	0	5	1.66667	2.91667	5.83333	2.5	10.8333	14.1667	0.416667	0.416667	3.75	2.91667	2.08333	0	5	2.08333	1.66667	11.6667	11.25	7.08333	2.91667	1.25	5	1.25	9.16667	1.66667	1.66667	1.25	0.416667	0.416667	0.416667	2.91667	1.66667
-1.53	4.58333	3.75	5.41667	1.66667	4.58333	0.416667	10.4167	2.5	8.33333	1.25	0	0	2.08333	2.08333	7.08333	3.75	0.833333	4.16667	1.66667	3.33333	5.41667	3.33333	11.6667	13.3333	1.66667	2.08333	3.33333	2.08333	3.33333	0	3.75	4.16667	0.833333	13.75	12.5	8.33333	1.66667	1.66667	5.41667	1.66667	10.8333	1.66667	1.25	1.66667	0	0	0	1.66667	1.25
-1.52	5	4.16667	7.91667	2.08333	5.41667	1.66667	6.25	2.08333	6.25	2.91667	0	0	1.66667	2.5	6.66667	2.91667	2.91667	2.5	1.66667	2.5	5.83333	2.91667	11.25	12.9167	2.91667	4.16667	3.75	1.66667	4.16667	0	1.25	7.08333	2.91667	12.9167	17.5	10.8333	0.416667	1.25	4.16667	3.33333	9.16667	1.66667	0.416667	1.25	0	0	0	0.416667	2.08333
-1.51	4.58333	5.83333	10.8333	2.91667	7.5	2.91667	3.75	1.25	4.16667	4.58333	0.833333	0.833333	1.66667	2.08333	4.58333	1.66667	4.58333	1.25	1.66667	1.66667	5	2.91667	11.25	14.1667	2.91667	5	4.58333	2.08333	3.33333	0	0	7.91667	7.91667	11.25	22.0833	13.3333	0.833333	0.416667	2.91667	4.58333	5	1.66667	0.833333	0.416667	0	0	0.833333	0.833333	5.83333
-1.5	3.75	6.66667	13.75	3.33333	7.91667	2.91667	3.33333	0.833333	2.91667	4.16667	2.5	2.5	1.25	2.08333	2.5	0.416667	4.58333	1.25	1.66667	2.91667	3.33333	4.16667	11.25	14.5833	1.66667	4.16667	5	2.5	1.66667	0.416667	0	5.41667	12.0833	11.25	21.6667	13.75	2.5	0	2.91667	4.58333	1.25	1.25	2.5	0.416667	0	0	2.91667	2.91667	9.16667
-1.49	3.75	7.08333	14.5833	2.91667	6.66667	1.66667	2.91667	1.66667	2.91667	2.08333	4.16667	3.33333	0.416667	2.91667	3.33333	0	3.33333	2.5	1.66667	5	2.5	4.58333	9.16667	12.5	0.833333	2.91667	4.58333	2.08333	0.416667	1.25	0	1.66667	12.0833	11.25	15.8333	11.25	3.33333	0.416667	2.91667	3.75	0	0.416667	4.16667	1.25	0.833333	0.833333	5	4.58333	8.75
-1.48	4.16667	9.58333	12.0833	2.91667	5.41667	0.416667	1.66667	3.75	4.16667	0.416667	5	2.5	0.833333	3.75	7.08333	0	2.08333	3.33333	2.08333	5.41667	2.91667	2.91667	5.41667	8.75	2.08333	2.5	3.33333	1.25	0	1.66667	0.416667	0.416667	8.75	9.16667	9.16667	7.5	3.33333	1.25	2.5	2.91667	0	0	5	2.5	2.5	3.33333	5.41667	4.16667	5.83333
-1.47	4.16667	13.3333	7.91667	4.58333	4.16667	0.416667	0.416667	5.41667	5.41667	0	4.16667	0.833333	2.5	4.16667	10	0	2.08333	2.5	2.5	3.75	3.33333	1.25	2.08333	5.41667	4.58333	2.5	1.66667	0.416667	0	1.25	1.25	1.25	6.25	5.41667	5.41667	5	3.33333	1.66667	3.75	3.33333	0.833333	0	4.58333	4.58333	3.75	6.25	4.58333	2.08333	4.16667
-1.46	4.16667	16.6667	5.41667	5.83333	2.08333	1.25	0	5.41667	5.41667	0	2.5	0	3.75	4.16667	10.4167	0.416667	2.91667	0.833333	2.5	2.08333	3.75	1.66667	1.25	4.16667	5.83333	3.33333	0.416667	0.416667	0.416667	0.416667	2.5	2.08333	7.5	3.75	4.16667	3.75	3.33333	1.25	5.83333	6.25	2.5	0	3.75	6.66667	3.75	8.75	4.16667	0.833333	4.58333
-1.45	3.75	18.75	5.83333	4.58333	0.416667	1.66667	0	4.16667	5	0	0.833333	0	4.16667	4.16667	8.75	1.66667	3.33333	0.416667	3.33333	2.08333	4.58333	3.75	2.5	4.58333	5.41667	5	0	1.25	1.25	0.833333	4.16667	2.5	10.8333	5.83333	5.83333	2.91667	2.91667	0.833333	5.83333	9.58333	3.33333	0	2.5	7.08333	2.5	10.4167	3.75	1.66667	4.58333
-1.44	2.5	18.75	7.5	2.08333	0	1.25	0	2.5	6.25	0	0	0	3.75	3.33333	6.66667	2.91667	2.91667	1.25	4.58333	2.91667	5.83333	6.25	3.33333	5.41667	5.41667	5.83333	0.416667	1.66667	1.66667	2.91667	5.41667	2.08333	12.0833	8.33333	8.33333	2.5	2.5	1.66667	3.33333	10.8333	2.91667	0	1.25	5	1.25	10.4167	2.5	2.91667	3.33333
-1.43	1.25	17.0833	7.5	0.416667	0.416667	1.66667	0	1.25	8.75	0	0	0	3.33333	2.08333	5.41667	3.33333	2.5	1.66667	4.58333	3.75	7.91667	7.5	2.5	6.66667	6.25	5.41667	1.66667	1.25	1.66667	5	5.41667	1.25	9.58333	9.16667	8.33333	2.91667	2.91667	2.91667	0.833333	10	2.5	0	0.833333	2.08333	0.416667	8.75	0.833333	3.33333	1.66667
-1.42	1.25	15.8333	5.41667	0	2.08333	4.16667	0	0.416667	9.16667	0	0	0	2.91667	2.08333	6.66667	3.33333	2.91667	1.25	3.33333	4.16667	10.4167	7.08333	0.833333	7.5	6.66667	4.58333	3.75	0.416667	1.66667	5.83333	3.75	0.833333	6.66667	9.16667	5.41667	4.16667	3.33333	3.33333	0.416667	8.33333	2.91667	0	1.25	0.416667	0	6.25	0.416667	2.91667	0.833333
-1.41	2.08333	17.5	5	0.833333	4.58333	6.25	0	0	6.66667	0	0	0	2.08333	3.33333	10.4167	3.75	2.91667	0.416667	3.33333	4.58333	11.6667	7.08333	0.416667	7.08333	5.83333	3.75	5.83333	0	1.66667	5.41667	1.66667	2.08333	7.08333	12.0833	2.5	5.41667	3.33333	3.33333	1.66667	7.91667	3.33333	0	1.66667	0	0.833333	5.41667	1.25	2.5	1.25
-1.4	2.5	17.9167	7.91667	2.91667	7.08333	6.66667	0	0.416667	4.16667	0	0.833333	0.416667	1.25	4.58333	12.5	4.16667	2.08333	0	5.83333	5.41667	10	7.91667	1.25	7.08333	4.16667	2.91667	6.66667	1.25	1.25	4.58333	0.416667	5	9.58333	20	2.08333	5.41667	3.33333	3.75	2.91667	8.33333	3.33333	0	1.25	0.833333	2.5	5.83333	1.66667	3.33333	1.66667
-1.39	2.08333	14.5833	10.4167	4.58333	8.33333	6.66667	0	1.25	4.16667	0	2.91667	1.25	0.416667	5	10.4167	3.33333	1.66667	0	7.91667	5.83333	7.91667	7.5	1.66667	8.33333	2.91667	2.91667	5.83333	3.75	0.416667	3.33333	0.416667	7.08333	10.4167	27.5	3.75	5.41667	2.91667	4.16667	3.33333	8.75	3.33333	0	0.416667	2.5	3.33333	5.83333	1.25	5.83333	1.25
-1.38	1.66667	10.4167	9.16667	4.16667	7.08333	6.66667	0	2.08333	5.41667	0	5.41667	2.08333	0	5	6.66667	2.08333	2.08333	0	8.33333	5.41667	8.33333	4.58333	1.25	8.75	2.08333	4.16667	4.16667	5.41667	0.833333	1.66667	1.25	7.08333	8.33333	28.75	6.66667	6.25	2.08333	3.33333	2.91667	9.16667	3.33333	0	0.416667	3.33333	2.5	5.41667	0.416667	10	0.416667
-1.37	2.5	7.5	5.41667	3.33333	4.16667	5.41667	0	3.33333	5	0	7.08333	2.91667	0	5	5	1.66667	2.91667	0	8.33333	4.58333	10	1.25	1.25	6.25	1.66667	6.25	4.16667	5	2.5	0.416667	1.66667	5.83333	5	23.75	9.58333	6.25	2.5	1.66667	2.91667	8.75	3.33333	0	1.25	2.5	0.833333	4.58333	0.416667	13.3333	0.416667
-1.36	5.41667	7.08333	2.5	4.58333	1.66667	2.5	0	5	2.91667	0	7.08333	3.33333	0	5.41667	5	1.66667	3.33333	0	7.91667	4.58333	10.4167	0	3.33333	2.91667	1.25	8.75	7.5	3.33333	3.33333	0	1.25	4.16667	2.5	17.5	11.6667	4.16667	4.16667	0.833333	4.16667	7.91667	3.75	0	1.66667	0.833333	0	4.16667	1.66667	12.9167	1.25
-1.35	8.33333	7.91667	1.25	7.5	2.08333	0.833333	0	6.66667	1.25	0	5.83333	2.91667	0.416667	6.66667	5.83333	2.08333	2.91667	0.833333	7.5	6.25	8.75	0.416667	7.91667	1.66667	0.416667	10.8333	11.25	2.91667	2.5	0	0.833333	2.91667	1.66667	13.75	12.5	1.66667	5	1.25	5	6.25	4.16667	0	1.66667	0	0.416667	3.75	2.91667	9.58333	1.66667
-1.34	7.91667	8.75	0.416667	10	4.58333	2.08333	0.416667	7.08333	1.66667	0	4.16667	1.66667	1.25	8.33333	7.91667	3.33333	1.66667	2.91667	8.75	8.75	6.66667	1.25	12.9167	2.5	0	10.8333	12.0833	4.16667	0.833333	0	1.66667	2.08333	2.08333	10.8333	11.25	1.25	4.16667	1.66667	4.16667	4.58333	3.33333	0	2.08333	0.833333	1.25	3.33333	3.33333	5.83333	2.08333
-1.33	5	7.91667	0	10.4167	6.25	4.58333	2.08333	5.41667	2.91667	0	3.75	0.416667	1.66667	9.58333	9.58333	5	0.833333	4.58333	12.5	9.58333	5.83333	2.5	15	4.58333	1.25	7.91667	10.4167	5.41667	0.416667	0	2.91667	2.08333	2.91667	8.75	7.91667	1.66667	2.5	1.66667	2.08333	5.41667	1.66667	0	2.91667	2.5	2.08333	3.33333	3.75	3.75	3.75
-1.32	2.91667	6.25	0	8.75	5.83333	5.83333	5	3.33333	3.33333	0	5	0.416667	1.25	10.4167	8.75	5.41667	1.25	4.58333	16.25	7.5	5.83333	4.58333	13.3333	7.08333	3.75	4.58333	9.16667	5	1.25	0	3.33333	3.33333	3.75	9.58333	4.16667	1.25	2.08333	2.08333	0.416667	8.75	0.833333	0	3.75	3.33333	2.5	4.16667	5	2.91667	6.25
-1.31	2.91667	7.5	0	5.41667	5.41667	5.83333	7.5	2.91667	2.91667	0.416667	7.08333	1.25	0.416667	10.8333	5.83333	4.16667	1.66667	3.33333	17.0833	4.16667	5.83333	6.25	10.4167	9.16667	5.41667	2.91667	10.4167	3.75	2.08333	0	3.33333	5.41667	5.83333	12.0833	2.5	0.416667	3.33333	2.91667	0	11.25	1.25	0	5	2.5	2.5	6.25	5.83333	2.08333	7.5
-1.3	3.33333	10	0	2.08333	6.66667	5.83333	7.5	4.58333	3.75	1.25	8.75	2.08333	0	10	3.75	2.91667	1.25	2.08333	15.4167	3.33333	7.91667	5.83333	10	10	5	3.75	12.9167	3.33333	2.5	0.833333	4.16667	7.5	8.75	12.9167	3.33333	0	4.58333	3.33333	0.833333	10.8333	1.66667	0	7.5	1.25	2.91667	7.91667	4.58333	1.25	6.25
-1.29	2.91667	10.4167	0.416667	0.416667	9.16667	7.08333	5	5.83333	6.25	1.66667	8.75	2.5	0	7.91667	5	2.91667	1.25	1.66667	13.3333	5.83333	13.3333	3.33333	11.25	10.4167	4.16667	5.83333	14.5833	3.33333	2.08333	2.5	5.41667	7.91667	9.58333	12.0833	4.58333	0.416667	5	3.75	2.5	8.75	1.25	0.416667	9.58333	1.25	3.75	8.33333	2.08333	0.833333	4.16667
-1.28	2.08333	8.33333	2.08333	0.416667	13.3333	10	2.5	5	7.08333	1.25	7.08333	2.08333	0	6.25	8.75	3.75	3.33333	1.66667	13.3333	7.5	17.9167	1.25	11.25	11.6667	5	6.25	14.5833	3.33333	1.25	3.33333	5.83333	6.66667	7.91667	12.0833	5	1.66667	5.83333	4.58333	3.33333	7.08333	0.833333	1.25	10	1.66667	5.41667	7.5	0.416667	1.25	2.91667
-1.27	1.66667	5.83333	5	1.66667	17.5	15.8333	2.08333	4.16667	5.41667	0.833333	5.41667	1.25	0	6.66667	11.6667	4.58333	5.83333	2.08333	15.4167	6.25	16.6667	1.66667	10	13.75	6.25	5.41667	13.3333	3.33333	0.833333	2.91667	5.83333	5.41667	6.66667	12.5	6.25	2.91667	8.33333	4.58333	2.5	6.66667	1.66667	1.66667	10.4167	1.25	8.33333	5.83333	0	1.66667	2.08333
-1.26	2.08333	5.41667	7.08333	3.33333	19.5833	23.75	2.91667	4.58333	2.91667	1.25	5.41667	0.416667	0	9.16667	11.25	5	5.83333	2.5	16.25	5	10.8333	2.91667	8.33333	16.25	6.25	5	12.5	3.75	1.25	2.08333	5.41667	5.41667	7.5	10.8333	9.58333	3.33333	12.5	2.91667	1.66667	6.66667	3.75	2.08333	10.4167	0.416667	11.25	4.16667	0.833333	1.25	1.25
-1.25	2.91667	7.91667	6.25	4.16667	17.9167	29.1667	2.91667	5	2.08333	1.66667	6.25	0.416667	0	12.9167	7.91667	4.58333	3.33333	2.5	13.75	5.83333	6.25	2.91667	7.08333	18.75	5	5	12.9167	4.16667	2.08333	1.66667	4.16667	6.25	8.33333	7.5	12.0833	2.91667	16.6667	0.833333	2.5	6.25	5.83333	2.91667	8.33333	0	12.5	2.5	2.91667	1.25	0.833333
-1.24	2.91667	12.0833	3.33333	3.33333	13.75	30.8333	1.66667	5	2.5	1.25	6.66667	1.66667	0.833333	15	4.58333	4.58333	1.25	2.5	10.4167	6.25	4.58333	1.66667	6.25	20.4167	3.75	3.75	12.0833	3.75	2.5	1.66667	2.5	6.25	7.5	5.41667	10.8333	2.5	18.3333	0.416667	3.75	5	8.33333	3.75	4.16667	0.416667	11.25	1.25	5.83333	2.5	1.25
-1.23	1.66667	13.75	1.25	2.5	10.4167	28.75	0.416667	5.41667	2.5	0.833333	7.5	3.75	2.5	13.3333	2.91667	5	1.25	2.08333	10.4167	4.16667	3.75	0.416667	5.41667	19.5833	2.5	1.25	10	3.75	2.5	1.66667	2.08333	4.58333	5.83333	5.41667	6.66667	2.5	17.5	1.25	4.58333	4.16667	10.8333	3.75	1.25	1.25	8.33333	0.416667	7.91667	3.33333	1.66667
-1.22	1.25	10.8333	1.25	2.91667	8.33333	23.3333	0.416667	6.66667	2.5	1.25	9.16667	5.41667	3.33333	10	2.5	5	2.08333	1.25	12.9167	1.25	3.75	0	4.16667	15.8333	1.25	0.416667	8.33333	5.83333	3.75	1.66667	2.91667	2.5	4.58333	5.83333	3.33333	3.75	15	1.66667	5	4.58333	10.8333	2.5	1.25	1.66667	5.83333	0	7.08333	2.91667	1.25
-1.21	2.5	5.83333	2.5	3.33333	7.5	17.0833	1.66667	7.5	2.08333	1.66667	10	5	2.5	8.75	2.5	4.58333	2.5	0.416667	12.9167	0.416667	5	0.416667	2.5	10.8333	0.833333	1.25	7.08333	9.16667	6.25	1.25	3.33333	1.66667	3.75	5.41667	2.5	6.25	12.0833	1.25	4.58333	5	7.91667	1.25	1.66667	1.25	4.58333	0	4.58333	2.91667	0.416667
-1.2	3.75	2.5	4.16667	2.5	7.08333	14.1667	2.91667	7.5	2.08333	1.25	9.58333	2.91667	1.25	10.4167	2.5	4.16667	2.91667	0	10.8333	1.25	6.25	1.25	1.66667	7.08333	1.25	1.66667	5.41667	11.25	7.91667	0.833333	2.91667	2.5	3.75	5	2.5	7.08333	9.16667	0.416667	2.91667	4.16667	3.75	0.833333	1.25	1.25	3.75	0	3.33333	4.58333	1.25
-1.19	3.75	2.08333	5	1.25	5.41667	14.1667	2.91667	8.33333	3.33333	0.833333	8.33333	2.08333	1.25	11.25	2.91667	4.58333	4.16667	0	10	2.08333	5.83333	1.66667	2.5	5	2.08333	1.25	2.5	10.8333	7.5	2.08333	2.5	3.75	4.58333	5.41667	2.91667	5.41667	5.83333	0.416667	1.25	3.33333	1.66667	1.25	0.833333	2.5	2.5	0	4.16667	6.25	4.16667
-1.18	2.91667	2.91667	5.41667	1.66667	3.75	13.3333	1.66667	9.58333	5.41667	1.25	7.5	4.16667	1.66667	10	4.16667	5	5.41667	0.416667	10.4167	2.5	4.16667	1.25	3.75	3.75	2.91667	0.833333	0.416667	9.58333	5.41667	4.58333	3.33333	4.16667	4.58333	5.83333	4.16667	2.91667	3.33333	1.25	2.08333	3.75	2.08333	1.66667	1.25	3.33333	1.25	0	4.58333	6.25	6.25
-1.17	2.5	3.33333	5.83333	2.91667	3.75	10.8333	0.416667	9.16667	7.5	2.08333	6.66667	6.25	2.91667	8.75	5.41667	5.83333	6.25	1.25	9.58333	2.5	4.16667	0.416667	4.16667	3.75	3.33333	1.25	0.833333	8.75	4.16667	6.66667	5	4.16667	3.33333	4.58333	6.25	1.66667	1.66667	1.66667	4.58333	4.16667	3.33333	1.25	1.66667	2.5	1.66667	0.833333	2.91667	5.83333	6.66667
-1.16	2.08333	3.75	5.83333	2.91667	5.41667	8.33333	0	6.25	8.33333	2.91667	5.83333	5.41667	6.25	9.58333	5.41667	8.33333	6.25	2.08333	7.08333	2.91667	7.08333	0	4.16667	5.41667	4.16667	1.66667	2.91667	6.66667	4.58333	8.75	6.25	3.75	1.66667	2.5	7.5	1.66667	0.833333	1.25	5.83333	3.75	4.58333	1.25	1.25	1.25	3.33333	2.5	0.833333	6.25	7.5
-1.15	1.25	6.66667	5.41667	1.66667	7.08333	6.25	0	3.33333	7.5	3.33333	6.66667	2.91667	10	11.6667	4.16667	10.8333	5.83333	2.5	6.25	4.16667	10.8333	0.416667	4.16667	7.5	6.66667	1.25	4.58333	4.16667	5	11.25	6.25	2.91667	0.416667	1.66667	7.08333	1.66667	1.66667	0.416667	5	2.5	5.41667	2.91667	0.833333	1.25	4.16667	3.33333	0.416667	6.25	9.16667
-1.14	0.416667	11.25	4.58333	0.416667	7.08333	5	0	2.91667	5.41667	2.91667	7.91667	1.66667	11.25	11.6667	3.33333	10.4167	5.41667	2.08333	6.66667	6.66667	12.5	1.66667	4.16667	9.16667	10	0.416667	4.58333	3.75	4.16667	12.9167	5.83333	2.08333	0	1.66667	7.08333	1.66667	3.33333	0.416667	3.33333	2.08333	5.83333	5	1.66667	1.66667	4.58333	2.91667	1.25	5.41667	10
-1.13	0	12.0833	4.58333	0	6.66667	7.5	0	3.33333	4.16667	2.08333	8.75	1.66667	10.4167	10	3.75	6.66667	4.58333	1.25	6.66667	10.4167	11.25	2.91667	3.33333	11.25	12.5	0.833333	3.33333	5.41667	2.5	11.6667	6.25	1.66667	0.833333	1.25	8.75	1.25	4.16667	1.66667	3.33333	3.75	5	6.25	2.91667	1.66667	5.41667	2.08333	1.66667	5	9.16667
-1.12	0.416667	7.5	4.58333	0.416667	6.25	11.25	0	2.5	5	1.66667	8.75	1.66667	10.8333	9.16667	5.83333	2.5	4.16667	0.416667	6.25	13.75	8.75	2.91667	2.08333	12.5	12.9167	2.5	2.08333	7.91667	2.5	7.91667	7.08333	1.66667	3.33333	0.833333	10	0.416667	3.33333	2.91667	5.41667	5.83333	2.91667	6.66667	3.33333	1.66667	5.41667	1.66667	1.25	5.41667	7.5
-1.11	1.25	2.08333	3.75	1.66667	5.83333	12.5	0	0.833333	5.83333	1.66667	7.5	2.5	11.6667	10	8.33333	0.416667	4.16667	0	6.66667	14.1667	7.08333	1.66667	2.5	10.4167	12.0833	3.33333	1.66667	11.25	4.16667	5.41667	8.33333	1.25	5.83333	1.25	7.91667	0.416667	1.66667	2.91667	7.08333	6.25	1.25	7.08333	3.33333	2.08333	3.75	1.25	0.416667	5.83333	5.83333
-1.1	2.08333	0	3.75	2.91667	5.41667	12.0833	0	0.416667	5	1.25	5.83333	4.16667	10.4167	10.8333	9.16667	0	4.58333	0	7.91667	12.9167	6.25	0.416667	4.16667	5.41667	10.8333	3.33333	1.66667	14.5833	4.58333	5	10.4167	0.833333	5.83333	2.91667	3.75	1.66667	1.66667	2.5	7.91667	5.83333	1.25	7.08333	4.16667	2.5	2.5	0.416667	0	5.83333	4.16667
-1.09	2.5	0	4.58333	2.91667	5.41667	10.8333	0.416667	2.08333	3.75	0.416667	3.75	5	7.91667	10	8.75	0.416667	5	0.416667	7.91667	12.0833	5	0	4.58333	1.25	10	3.33333	1.66667	14.5833	3.33333	5.41667	12.5	1.25	4.16667	5.83333	0.833333	2.91667	5	3.33333	7.91667	6.25	1.66667	5.41667	5.41667	2.08333	4.16667	0	0	7.91667	3.75
-1.08	2.08333	0	5	1.66667	7.08333	8.33333	1.25	4.58333	3.75	0	2.5	4.16667	7.08333	10	7.5	1.25	5	1.25	6.66667	11.25	3.33333	0	2.91667	0	10.8333	3.75	1.25	10.4167	2.5	6.25	12.0833	2.08333	3.75	7.91667	0.416667	2.91667	9.16667	4.58333	7.08333	7.08333	1.25	3.33333	5.41667	1.25	6.25	0	0	11.6667	5.41667
-1.07	1.25	0.416667	4.58333	0.416667	10	4.16667	1.66667	6.25	4.58333	0.416667	2.5	3.33333	7.91667	12.0833	6.25	1.66667	4.58333	1.66667	4.58333	10.8333	2.5	0	1.25	0	12.0833	4.16667	0.833333	5.83333	3.33333	6.66667	8.33333	3.33333	4.58333	7.5	1.66667	2.5	10.8333	5	5.83333	7.08333	0.833333	2.08333	4.58333	0.416667	5.41667	0.416667	0	12.5	7.91667
-1.06	0.416667	2.08333	3.75	0	13.75	0.833333	2.08333	5.83333	5	1.25	2.08333	3.75	7.91667	14.5833	5.83333	1.66667	3.75	1.25	2.91667	12.0833	3.75	0	1.25	0.833333	12.0833	4.16667	1.66667	4.58333	4.16667	6.25	4.58333	5	4.58333	5	2.91667	2.91667	9.58333	4.58333	4.16667	7.08333	1.66667	2.08333	4.16667	0.833333	2.91667	1.25	0.416667	9.16667	9.58333
-1.05	0	4.16667	3.75	0	16.25	0	2.91667	4.58333	5	2.08333	2.5	4.16667	6.25	15.4167	6.66667	1.66667	3.33333	0.416667	2.08333	16.6667	7.08333	0.833333	2.5	2.91667	10.4167	4.16667	2.91667	5.41667	3.33333	5	4.16667	6.66667	3.33333	2.5	3.33333	3.75	7.91667	3.75	2.91667	8.75	3.33333	3.33333	4.16667	2.5	2.08333	2.91667	1.25	4.58333	10
-1.04	0	5.41667	4.58333	0	15	0.416667	3.33333	5.41667	5.41667	2.91667	4.16667	4.16667	4.16667	12.5	7.5	1.66667	3.75	0	2.08333	20.4167	11.25	2.5	4.16667	5	8.33333	3.75	2.91667	6.66667	1.66667	5	5.83333	7.5	2.91667	1.66667	2.91667	4.16667	7.08333	2.91667	2.5	10.4167	4.58333	4.58333	3.33333	3.75	3.33333	5.41667	1.66667	2.91667	10.8333
-1.03	0	5.83333	5.41667	0.416667	10.8333	1.25	2.5	7.91667	6.66667	4.16667	6.25	3.75	3.75	8.75	6.25	1.66667	4.58333	0	2.91667	18.75	13.3333	4.16667	5	5.41667	6.25	3.33333	1.66667	8.75	0.833333	7.91667	6.25	7.91667	3.75	2.08333	2.08333	3.75	5.83333	2.5	2.91667	10	5.41667	4.58333	1.66667	4.16667	4.58333	7.5	1.25	4.58333	12.5
-1.02	0	7.08333	7.08333	1.66667	6.66667	1.66667	1.66667	9.16667	7.5	5.41667	7.5	2.91667	6.25	7.91667	3.75	1.66667	5.41667	0	3.33333	14.1667	11.25	6.66667	6.25	4.16667	5.41667	3.75	0.416667	12.0833	2.08333	11.25	4.58333	9.58333	4.16667	2.91667	1.66667	3.75	5	2.91667	3.75	9.16667	6.66667	2.91667	0.833333	3.75	4.58333	8.75	0.416667	6.66667	12.9167
-1.01	0	9.16667	10.4167	2.91667	5.83333	1.66667	2.91667	7.5	6.25	5	7.08333	1.66667	10.8333	9.16667	2.91667	1.66667	6.25	0.416667	3.33333	9.58333	6.66667	9.58333	9.16667	2.91667	6.66667	4.58333	0	15.8333	4.58333	12.0833	2.91667	13.3333	4.16667	2.91667	2.5	4.16667	8.33333	3.75	4.16667	9.58333	7.5	1.25	1.25	3.33333	3.33333	8.75	0.416667	7.08333	10.4167
-1	0	9.58333	14.1667	3.33333	7.91667	2.5	5	5.41667	4.16667	2.91667	6.66667	0.416667	14.1667	9.16667	5	1.66667	6.25	1.66667	3.75	7.08333	3.33333	12.9167	12.5	2.08333	7.5	5	0.416667	16.6667	6.25	10	2.91667	18.3333	3.75	2.08333	5	4.16667	15.8333	4.16667	3.75	10	7.08333	1.25	1.66667	2.91667	2.5	7.5	1.25	5.41667	6.25
-0.99	0.833333	8.75	17.0833	2.91667	10.4167	5.41667	5.83333	6.25	4.16667	1.25	6.25	0	14.1667	7.08333	8.75	1.66667	5.41667	2.91667	5	6.25	2.91667	16.25	13.3333	1.25	6.66667	5	1.25	12.9167	5.83333	6.66667	3.33333	20.4167	2.91667	1.66667	7.5	4.16667	20.4167	4.16667	2.91667	9.16667	6.66667	1.66667	2.08333	2.08333	2.91667	5	1.66667	3.75	3.33333
-0.98	2.91667	7.91667	17.9167	2.08333	13.75	8.33333	5.41667	7.91667	5.83333	2.08333	5.83333	0	11.6667	6.66667	12.9167	2.08333	4.58333	2.91667	5.83333	5.83333	3.33333	19.5833	10.8333	0.833333	5.41667	5	1.66667	7.5	4.16667	4.58333	3.33333	17.5	1.66667	2.08333	7.5	4.16667	17.0833	3.75	1.66667	7.08333	7.5	1.25	3.33333	1.25	3.75	2.91667	1.66667	3.33333	2.08333
-0.97	5.41667	7.08333	16.6667	1.66667	17.5	9.16667	5	7.08333	6.25	4.16667	5.41667	0	8.33333	8.75	16.25	3.33333	3.75	1.66667	5.41667	7.91667	2.91667	23.3333	8.33333	1.66667	6.66667	5.41667	1.66667	4.58333	3.33333	4.58333	3.33333	13.75	0.416667	2.5	5.83333	4.16667	10.4167	2.5	0.833333	5.41667	10	0.833333	5	0.416667	4.16667	4.16667	2.5	2.91667	2.08333
-0.96	6.66667	5	13.75	1.66667	19.5833	9.16667	5	4.58333	5	4.58333	5.41667	0	6.66667	10.8333	17.9167	5	2.5	0.833333	4.58333	11.6667	2.08333	24.5833	6.25	3.75	10	6.25	1.66667	4.58333	3.33333	5.41667	3.75	12.9167	0.416667	2.5	5	4.16667	7.91667	1.66667	1.66667	3.75	12.9167	3.33333	5.83333	0	3.75	7.5	5	2.5	2.5
-0.95	5.41667	2.08333	10	2.08333	18.75	9.58333	5.83333	3.33333	4.58333	3.33333	5.83333	0.416667	7.08333	12.5	16.6667	5.83333	1.66667	1.66667	4.16667	15.8333	2.08333	23.75	3.75	5.83333	12.5	6.25	1.66667	5	2.91667	6.25	5.41667	13.75	1.66667	2.5	5.41667	4.58333	8.75	2.5	3.33333	2.08333	14.5833	8.75	5	0.416667	2.91667	8.75	7.08333	4.16667	2.5
-0.94	3.33333	0.416667	9.16667	2.5	16.25	10	7.08333	3.33333	7.5	2.08333	5	1.25	7.08333	13.3333	11.6667	4.58333	3.33333	2.91667	5.41667	19.5833	3.33333	21.6667	2.08333	6.66667	13.75	5	1.25	5.41667	2.08333	6.25	7.08333	12.9167	3.75	2.08333	5.41667	5	7.91667	5	4.58333	2.5	13.3333	12.0833	3.75	1.25	1.66667	6.25	6.66667	7.91667	3.75
-0.93	2.91667	0	11.25	2.08333	13.3333	9.16667	7.08333	2.5	12.5	1.66667	3.75	1.66667	5.83333	11.6667	7.08333	2.5	5.83333	3.33333	7.5	20.4167	4.58333	19.1667	3.75	6.66667	15.4167	3.33333	0.416667	7.08333	2.08333	5.83333	7.08333	10	5.41667	1.66667	3.75	4.58333	5	7.08333	4.58333	4.16667	9.16667	10	3.33333	2.08333	0.416667	2.5	5	10.8333	5.83333
-0.92	4.16667	0	12.9167	1.66667	10	7.5	5.83333	0.833333	15	1.66667	3.75	1.25	5.83333	7.08333	6.25	2.5	5.83333	3.75	7.91667	19.1667	5	17.0833	8.33333	6.66667	17.0833	2.08333	0.416667	9.16667	2.91667	5.41667	5.83333	7.91667	5	2.5	1.66667	3.75	3.33333	6.66667	3.75	5.41667	5.83333	4.58333	3.33333	3.75	0	0.833333	4.16667	10.4167	6.66667
-0.91	4.58333	0.416667	12.9167	2.08333	7.08333	5.41667	5	0	12.9167	1.66667	5.41667	0.416667	8.33333	2.5	6.66667	4.58333	3.33333	4.58333	5.83333	15.4167	5	14.5833	12.9167	6.66667	15.8333	1.66667	1.66667	9.16667	3.33333	4.16667	4.58333	7.08333	3.33333	4.16667	0.416667	3.75	4.16667	6.25	3.33333	5.41667	5.83333	0.833333	2.91667	5.83333	0.416667	1.66667	4.16667	7.91667	5.41667
-0.9	2.91667	1.25	12.5	3.75	5.41667	3.75	5.41667	0.833333	8.33333	1.66667	6.66667	0	10	0.833333	5.41667	5.83333	0.833333	4.58333	3.33333	10.4167	4.58333	12.0833	15	6.25	12.0833	1.66667	2.91667	7.08333	2.91667	2.5	4.16667	6.66667	2.91667	4.58333	0.833333	4.16667	5.41667	7.91667	4.16667	4.16667	7.91667	0	2.08333	7.5	2.08333	3.33333	3.75	6.25	2.91667
-0.89	1.25	2.08333	13.3333	5.41667	4.16667	3.33333	5	2.5	5.41667	1.66667	5.41667	0.416667	9.16667	1.25	2.91667	5	0.833333	3.75	3.75	6.66667	3.33333	11.25	13.3333	5	9.16667	1.66667	2.91667	4.58333	2.08333	1.25	4.16667	6.25	4.16667	3.33333	2.91667	3.75	5.41667	10.4167	5.41667	2.91667	9.58333	0	1.66667	8.33333	4.16667	4.58333	2.91667	5.83333	1.66667
-0.88	1.25	2.91667	14.1667	5.41667	2.5	3.75	2.91667	4.16667	5.41667	1.66667	2.91667	1.66667	7.91667	2.08333	1.66667	3.75	2.5	3.75	5.83333	5	2.91667	13.3333	9.16667	3.33333	7.91667	1.25	1.66667	2.91667	1.66667	1.66667	4.16667	5	4.58333	2.08333	4.58333	3.33333	4.58333	10.8333	5	2.08333	9.58333	1.66667	1.66667	7.5	4.58333	5	2.5	5.83333	2.08333
-0.87	1.66667	4.58333	12.9167	4.16667	2.08333	3.75	1.66667	5.41667	6.66667	1.66667	2.08333	2.91667	7.5	2.91667	1.25	5.41667	3.33333	4.58333	5.83333	5.41667	5	15	5	1.66667	5.83333	0.833333	0.416667	2.5	1.66667	3.75	4.58333	4.16667	2.91667	2.08333	5	3.33333	4.58333	8.75	3.33333	1.66667	9.58333	5.41667	1.25	5.41667	3.75	5	2.5	5.41667	2.91667
-0.86	1.66667	7.91667	10.8333	2.91667	2.91667	2.91667	2.91667	5.41667	8.33333	1.25	4.58333	3.33333	6.25	3.33333	0.416667	10	2.5	4.58333	3.33333	6.66667	8.33333	13.3333	2.91667	1.25	2.91667	1.66667	0	2.5	2.5	5.41667	5	4.16667	0.833333	2.5	4.58333	3.33333	5.83333	6.66667	2.5	1.25	10.4167	7.91667	0.833333	2.91667	4.16667	5.83333	2.08333	6.66667	2.91667
-0.85	1.66667	10.8333	9.58333	2.5	2.91667	3.33333	5.41667	5.41667	8.33333	0.416667	7.5	2.91667	4.58333	3.75	0	14.1667	0.833333	3.33333	1.25	7.91667	11.6667	10.4167	2.5	2.91667	1.66667	3.33333	0	2.91667	4.16667	5.83333	4.58333	3.75	0.416667	2.08333	5	2.91667	6.66667	5	4.16667	0.416667	10.4167	6.66667	1.66667	2.08333	6.25	7.08333	1.25	10.4167	2.08333
-0.84	2.08333	11.25	9.16667	2.5	2.5	7.08333	6.66667	5.83333	5.83333	0	7.5	2.5	5	4.58333	0	16.25	0.833333	2.08333	1.66667	8.75	15	10	3.33333	4.58333	1.66667	4.16667	0	4.16667	5	5.83333	4.16667	3.33333	1.25	1.66667	6.25	2.91667	6.25	3.75	6.66667	0	8.33333	2.91667	2.91667	3.33333	7.91667	7.08333	0.833333	12.5	2.5
-0.83	3.75	10	7.91667	2.5	3.33333	12.9167	5.41667	5.41667	2.91667	0	5	2.5	6.66667	5.41667	0.416667	15.4167	2.91667	1.25	3.33333	9.58333	16.6667	11.6667	4.58333	5	1.25	3.75	0.416667	6.25	5.83333	5.41667	4.16667	3.33333	2.08333	1.66667	5.83333	5	5	2.5	7.08333	0	4.58333	1.25	2.91667	5.41667	7.5	5.41667	1.66667	11.6667	4.16667
-0.82	5.83333	9.16667	5	2.5	4.58333	15.4167	3.33333	3.75	1.66667	0.416667	2.91667	2.08333	8.75	6.66667	1.66667	12.5	4.58333	0.416667	4.16667	9.16667	13.75	12.9167	5	4.58333	0.416667	4.16667	1.66667	7.91667	7.08333	4.16667	4.58333	3.75	2.91667	2.08333	4.16667	7.5	3.33333	1.25	5.83333	0	2.08333	2.5	1.66667	7.91667	6.25	2.91667	3.33333	10	4.58333
-0.81	6.25	11.25	3.75	2.5	4.58333	12.5	2.5	1.66667	2.08333	1.25	2.5	1.66667	11.25	7.91667	3.33333	8.75	4.16667	0.416667	3.75	8.33333	7.08333	14.1667	5.41667	3.75	0.416667	7.08333	2.91667	8.33333	7.08333	2.08333	4.58333	4.58333	3.33333	2.91667	2.5	7.91667	1.66667	0.416667	4.16667	0	2.91667	3.75	0.833333	9.16667	5.83333	1.66667	4.16667	8.75	2.91667
-0.8	4.16667	14.5833	5.83333	2.5	3.33333	8.75	3.75	1.25	2.91667	1.66667	2.5	2.08333	13.75	8.75	5	6.25	2.08333	1.25	2.91667	8.33333	1.66667	15.4167	7.5	2.5	1.25	12.0833	2.91667	8.33333	5.41667	0.416667	3.75	5.83333	2.91667	3.75	2.08333	6.25	1.25	0.833333	3.33333	0	5.41667	4.16667	2.08333	7.91667	6.25	2.08333	4.16667	7.91667	0.833333
-0.79	1.25	16.6667	7.91667	2.91667	2.08333	7.91667	6.25	2.5	3.33333	1.25	3.33333	2.91667	14.1667	8.33333	5.83333	7.08333	0.833333	2.08333	2.91667	9.16667	0.416667	16.25	10.8333	0.833333	1.66667	16.25	2.08333	7.91667	4.16667	0.833333	2.91667	7.91667	1.66667	4.16667	2.5	4.16667	2.91667	2.91667	4.58333	0	6.25	4.16667	4.58333	5	7.5	2.91667	4.58333	6.66667	0.416667
-0.78	0	16.25	7.08333	3.33333	1.25	7.5	8.75	3.75	3.33333	0.416667	5	3.33333	12.0833	5.83333	5	9.16667	1.25	2.5	4.58333	11.6667	1.66667	16.25	12.5	0	1.25	16.6667	1.66667	6.25	5.83333	4.58333	2.5	8.75	0.416667	3.33333	2.08333	2.91667	4.58333	4.58333	7.08333	0	4.16667	4.58333	5.83333	2.5	8.33333	2.91667	5	5.41667	1.66667
-0.77	0	12.0833	4.16667	2.91667	0.416667	4.58333	10	4.58333	3.33333	0.833333	5.83333	3.33333	10.8333	2.91667	2.91667	9.16667	2.08333	2.08333	6.66667	14.1667	3.75	15.4167	12.9167	0	0.833333	13.3333	2.08333	4.16667	7.5	10.4167	2.5	7.08333	0.416667	1.66667	1.25	2.08333	4.16667	4.58333	7.91667	0	1.25	4.58333	5	1.66667	7.5	2.08333	4.16667	5	3.33333
-0.76	0.833333	7.08333	2.5	1.66667	0	1.66667	9.16667	5.83333	3.75	2.5	5	3.33333	11.25	1.66667	0.833333	7.08333	2.91667	1.25	7.91667	15.8333	6.25	15	14.1667	0.416667	1.25	7.91667	2.5	3.33333	6.25	15	2.08333	4.58333	1.25	0.833333	0.416667	2.08333	2.5	4.16667	6.66667	0	0	3.33333	3.33333	1.66667	5.41667	1.66667	2.08333	5.83333	5
-0.75	2.5	3.33333	2.5	0.416667	0.416667	1.66667	7.91667	7.08333	5.41667	3.33333	4.16667	2.91667	11.6667	2.91667	0.416667	5.41667	3.75	1.66667	7.91667	15.4167	7.91667	14.1667	15.8333	1.25	1.66667	4.16667	2.08333	3.33333	3.75	16.25	1.25	2.5	1.66667	1.25	0.416667	3.33333	2.5	4.58333	6.66667	1.25	0.416667	1.66667	2.91667	1.66667	3.75	1.66667	1.25	7.91667	5.83333
-0.74	3.75	2.08333	2.5	0	2.08333	3.33333	7.08333	7.08333	7.5	2.91667	4.58333	2.08333	10.4167	4.58333	1.25	5	4.58333	4.58333	6.66667	11.25	7.5	12.0833	16.6667	1.66667	1.25	5.41667	1.66667	2.5	2.91667	15.8333	1.25	1.66667	1.66667	2.08333	1.25	4.16667	5	5	10	3.75	1.25	0.416667	3.75	1.25	3.75	1.25	2.5	9.16667	5
-0.73	3.75	3.33333	2.5	0	4.16667	4.58333	5.83333	5.41667	9.16667	2.08333	5.41667	1.66667	8.33333	5	1.66667	4.58333	4.58333	7.5	4.58333	6.25	5.83333	9.16667	15	1.25	0.416667	10	1.66667	0.833333	5	16.25	2.5	1.66667	2.5	2.5	2.08333	3.33333	7.5	4.16667	12.5	5	1.66667	0.416667	3.75	0.416667	4.58333	0.833333	4.16667	9.16667	2.91667
-0.72	2.5	4.58333	2.5	0	4.58333	4.58333	3.33333	3.75	10	1.66667	6.66667	1.66667	6.66667	5	2.08333	3.75	3.75	7.5	2.08333	3.75	5	7.08333	12.5	0.416667	0	12.9167	2.5	0	8.33333	15.8333	3.33333	1.66667	7.08333	2.08333	2.91667	1.66667	7.91667	2.5	10.4167	3.75	2.08333	1.25	3.75	0	4.58333	1.66667	5.83333	11.6667	0.833333
-0.71	2.08333	5.41667	2.5	0	3.33333	3.33333	1.66667	3.33333	10.4167	2.5	9.16667	1.25	5	5	2.91667	3.33333	2.91667	5	0.416667	4.58333	5.41667	6.66667	10.8333	0.416667	0	11.6667	3.75	0.416667	11.25	15	2.5	1.25	13.75	1.66667	3.33333	0.833333	6.66667	1.66667	6.66667	2.5	4.58333	1.66667	5.41667	0	3.75	2.91667	6.66667	16.6667	0
-0.7	3.75	5.41667	2.08333	0	2.5	2.08333	3.33333	3.33333	11.25	4.16667	11.25	0.416667	3.75	4.16667	3.75	3.33333	2.91667	2.5	0	7.5	5.83333	6.66667	9.16667	1.66667	0.416667	8.33333	4.16667	1.25	13.75	14.5833	0.833333	0.833333	15.8333	1.66667	3.75	2.08333	6.66667	2.5	5	3.75	9.16667	1.25	7.91667	0.416667	3.75	2.91667	5.83333	18.75	0
-0.69	5.83333	4.58333	1.25	0	3.33333	3.33333	6.25	3.33333	12.0833	5	11.6667	0	2.91667	2.08333	3.75	2.91667	3.75	1.25	0	11.6667	5	6.66667	7.91667	2.91667	1.25	6.25	3.75	1.66667	15.8333	13.3333	0	1.25	11.25	1.66667	5.41667	5	8.33333	4.16667	5.83333	6.25	12.0833	0.833333	8.33333	1.25	5	1.66667	3.75	15	0
-0.68	7.08333	4.16667	0.416667	0	5	6.66667	7.5	3.75	12.0833	4.16667	11.6667	0.416667	2.5	0.416667	2.91667	3.33333	3.75	0.833333	0.416667	16.6667	3.33333	7.08333	9.16667	2.91667	2.08333	5.41667	2.91667	1.25	15.8333	10	0.416667	2.08333	5	1.66667	8.33333	7.08333	8.33333	4.58333	6.66667	7.91667	10.4167	1.25	5.41667	2.08333	7.08333	0.833333	2.08333	8.33333	0
-0.67	8.33333	4.16667	0.416667	0.416667	6.25	9.58333	6.66667	4.16667	10.4167	2.5	11.6667	1.25	2.91667	0.833333	2.5	5	2.5	1.66667	1.25	19.5833	2.91667	8.75	14.1667	1.66667	2.91667	5.41667	2.91667	0.416667	12.5	5.83333	1.25	3.75	2.91667	1.66667	10.4167	6.66667	5.83333	2.91667	6.25	8.75	6.25	2.08333	2.08333	2.5	9.16667	1.25	2.91667	5	0.416667
-0.66	9.58333	4.58333	1.25	1.25	6.66667	10.8333	6.25	3.33333	8.33333	2.08333	10.4167	1.66667	3.33333	2.91667	2.08333	5.83333	1.25	2.91667	2.5	18.3333	4.16667	10.8333	18.75	0.833333	3.75	6.25	3.75	0.416667	7.91667	4.58333	1.66667	6.66667	4.16667	2.5	9.58333	4.58333	5.41667	0.833333	5.41667	9.58333	5	2.5	0.416667	2.08333	9.58333	2.08333	5	6.25	1.66667
-0.65	8.75	5	1.66667	2.5	5.83333	10.4167	7.08333	1.66667	6.25	2.5	7.08333	1.25	3.33333	5	1.25	5	1.66667	2.91667	3.75	14.5833	6.25	10.8333	19.5833	1.25	5	6.25	5	1.25	5.41667	5	1.25	10	5	3.75	6.66667	2.5	10.4167	0	4.58333	9.16667	7.08333	2.08333	0.416667	1.25	7.5	2.5	5.41667	8.33333	3.33333
-0.64	5	5	1.66667	4.16667	4.16667	10.4167	7.5	0.416667	4.16667	2.08333	5	0.416667	2.91667	6.25	0.416667	3.33333	2.91667	1.66667	3.75	10.4167	7.91667	7.91667	17.9167	2.08333	6.66667	5	9.16667	1.66667	6.25	4.58333	0.416667	12.5	5	3.75	3.75	2.08333	15.8333	0	3.33333	7.5	7.91667	2.5	1.25	0.416667	3.75	2.5	4.16667	9.58333	5
-0.63	1.25	5.41667	1.66667	5	2.91667	11.25	6.66667	0.416667	2.08333	1.66667	6.25	0	2.08333	6.25	0.833333	2.91667	2.91667	0.416667	2.91667	6.25	7.91667	4.16667	15	2.91667	7.5	3.75	16.6667	1.66667	9.16667	3.33333	0	13.3333	6.25	2.5	2.08333	2.91667	16.6667	0	1.66667	7.5	6.66667	4.16667	1.66667	0	1.25	2.5	4.58333	10.4167	5.83333
-0.62	0.416667	6.25	2.08333	4.58333	2.5	12.5	4.58333	1.66667	0.416667	2.08333	9.16667	0	1.66667	5	2.5	3.33333	2.5	0.416667	3.33333	3.33333	7.08333	2.5	11.6667	4.58333	7.08333	3.75	22.5	1.66667	11.25	2.91667	0	14.1667	8.33333	1.25	1.66667	3.33333	13.75	0	0.833333	10.8333	5.41667	5	1.25	0	1.66667	2.08333	7.91667	10.8333	5.41667
-0.61	2.91667	6.66667	2.5	4.58333	2.5	12.0833	2.5	3.33333	0	3.33333	11.6667	0.416667	2.08333	2.91667	3.75	2.91667	3.33333	1.25	7.91667	2.91667	5.83333	2.91667	9.16667	6.66667	6.66667	6.25	21.6667	1.66667	10.8333	3.75	0	16.25	8.75	1.25	1.66667	2.91667	10.8333	0.416667	2.5	14.5833	6.66667	3.75	0.416667	0	3.33333	1.66667	9.58333	9.58333	4.16667
-0.6	7.5	6.25	2.5	5.83333	2.08333	8.75	1.25	4.16667	0	4.16667	12.9167	1.25	2.91667	0.833333	3.75	1.66667	6.25	1.66667	15	4.16667	6.66667	3.33333	7.91667	6.66667	6.66667	11.25	15	1.66667	10	4.58333	0	18.3333	6.66667	1.66667	1.66667	2.08333	9.58333	1.25	5.41667	14.5833	9.58333	1.66667	0	0.416667	4.16667	2.08333	6.66667	6.66667	2.91667
-0.59	10.8333	6.66667	2.5	6.25	1.25	5.41667	1.66667	4.16667	0	3.33333	14.5833	2.5	2.91667	0	2.91667	1.25	9.58333	1.66667	18.3333	5.41667	10.8333	2.91667	5.83333	4.16667	5.83333	17.0833	9.16667	2.5	10.8333	5.41667	0	18.3333	3.75	1.25	2.08333	1.66667	8.33333	1.66667	7.08333	11.25	10.8333	1.25	0	1.66667	3.33333	2.91667	2.08333	4.16667	2.5
-0.58	10.4167	9.58333	2.08333	4.16667	0.416667	4.58333	2.91667	4.16667	0	1.66667	16.25	3.75	1.66667	0	2.91667	2.5	10.8333	2.5	15	6.25	15.4167	1.66667	2.91667	1.66667	3.75	20.8333	7.08333	4.58333	10.8333	5.41667	0	15	2.5	0.416667	2.91667	1.25	7.08333	1.66667	7.91667	8.75	11.6667	2.5	0.416667	3.33333	3.33333	3.33333	0.416667	3.75	2.91667
-0.57	7.08333	12.5	1.25	1.25	0	6.25	2.91667	4.16667	0.416667	0.833333	16.25	4.16667	0.416667	0	3.33333	3.33333	9.58333	5	7.91667	8.33333	16.6667	0.833333	1.66667	1.66667	2.91667	19.1667	7.08333	6.66667	7.91667	5.41667	0.416667	10	3.33333	0.416667	2.91667	0.833333	5.83333	2.91667	9.58333	8.33333	12.0833	4.16667	1.25	4.16667	6.25	3.33333	2.5	5.41667	3.75
-0.56	3.75	12.0833	0.416667	0	0	8.33333	2.08333	3.75	1.66667	1.25	16.25	3.75	0	0.416667	2.91667	2.5	7.08333	7.08333	2.91667	11.6667	13.3333	1.25	2.91667	5	5	12.9167	7.91667	7.91667	4.58333	7.08333	1.25	6.66667	5	1.25	2.08333	1.25	5	6.66667	12.9167	8.75	11.6667	5	1.66667	3.75	10	3.33333	6.25	7.91667	3.75
-0.55	2.5	9.16667	0	0.416667	0	10.4167	1.66667	2.5	3.33333	1.66667	18.3333	3.33333	0	1.25	1.66667	1.25	5.41667	6.66667	1.66667	13.75	8.75	1.66667	5.83333	11.25	7.91667	6.25	7.91667	8.33333	3.75	9.58333	2.08333	6.66667	5.83333	1.66667	1.66667	2.91667	5	11.25	15.8333	10.8333	10.8333	4.16667	1.66667	3.75	10.8333	3.33333	9.16667	9.16667	2.5
-0.54	4.16667	8.33333	0.833333	1.25	0.833333	11.6667	2.08333	1.25	5	1.25	21.25	4.16667	0	1.66667	0.416667	1.25	4.58333	4.58333	2.91667	13.3333	7.91667	1.66667	9.16667	18.75	8.75	2.5	6.66667	8.33333	5.83333	10	3.33333	7.91667	5	1.25	2.5	5.41667	4.58333	13.3333	15.8333	14.5833	9.16667	2.91667	1.66667	5.41667	7.91667	3.75	9.16667	8.33333	0.833333
-0.53	9.16667	10.8333	2.5	1.66667	2.5	10.4167	3.33333	0.416667	5.83333	0.416667	21.25	5.83333	0	1.25	0.416667	1.66667	5	2.5	5.41667	10.8333	12.0833	1.66667	11.25	25.8333	7.5	2.08333	5	8.33333	9.58333	6.66667	5	7.91667	3.33333	1.25	5	7.08333	3.75	12.5	12.9167	16.25	8.33333	2.91667	1.66667	7.91667	5	4.58333	7.5	6.25	0
-0.52	14.5833	12.5	3.33333	1.25	3.33333	9.16667	5	0	5.41667	0.416667	17.5	7.08333	0	1.25	1.66667	1.25	8.75	1.25	7.08333	7.91667	17.0833	1.66667	10.8333	29.5833	6.25	3.75	3.75	9.16667	12.5	2.5	5.83333	6.66667	2.5	2.91667	9.16667	7.5	2.5	10.4167	8.33333	13.3333	7.08333	3.33333	1.25	8.75	3.75	4.58333	6.25	4.58333	0
-0.51	16.25	10.4167	2.5	0.416667	2.91667	12.0833	5.83333	0	4.16667	1.25	12.9167	8.33333	0	2.91667	3.33333	1.25	14.1667	1.25	7.08333	5.41667	18.75	1.66667	9.16667	28.75	5.83333	6.25	2.91667	10.8333	12.0833	0.833333	5.41667	7.08333	2.91667	4.58333	13.3333	6.66667	1.66667	8.75	5.83333	8.33333	4.58333	3.33333	0.416667	7.5	3.33333	2.91667	5	5	0
-0.5	13.3333	6.66667	0.833333	0	2.5	19.1667	5	0	2.5	1.66667	10	10	0	5.41667	4.58333	3.33333	16.25	2.5	5.41667	3.75	18.3333	1.66667	7.91667	26.6667	6.25	7.91667	2.08333	11.6667	8.75	1.25	5	10	4.16667	4.58333	14.1667	5.41667	2.08333	8.33333	6.66667	5	2.5	4.16667	0	6.25	2.91667	2.5	3.75	6.25	0.833333
-0.49	8.75	5.41667	0	0.833333	2.91667	25.4167	4.16667	0.416667	1.66667	2.5	8.75	10	0	6.66667	4.58333	6.25	14.1667	3.33333	3.75	5	19.1667	1.66667	7.08333	25.4167	6.25	7.5	2.91667	10.8333	5.41667	2.08333	5.41667	12.0833	5.83333	3.75	11.25	4.16667	3.33333	8.33333	8.33333	4.16667	1.66667	5.83333	0	5.83333	2.91667	5	4.16667	5.83333	2.5
-0.48	6.25	6.25	0	2.91667	2.91667	27.9167	5	1.25	2.08333	4.58333	8.33333	7.91667	0	6.25	3.33333	7.08333	11.6667	2.91667	2.91667	7.91667	18.3333	1.66667	5.41667	23.75	5	5.41667	5.83333	8.75	3.33333	2.91667	5.41667	11.6667	7.5	3.75	7.08333	2.5	4.16667	8.33333	9.58333	4.16667	1.66667	5.83333	0.416667	5.41667	4.16667	6.66667	6.25	4.58333	3.75
-0.47	7.91667	5.83333	0	5.41667	2.08333	28.3333	6.25	2.5	3.33333	7.08333	8.33333	5.83333	0	6.25	2.5	5	10.4167	2.08333	2.08333	8.75	15	1.66667	3.33333	18.75	3.75	3.33333	7.91667	7.08333	1.66667	3.33333	3.75	8.75	9.58333	4.16667	4.16667	1.25	3.75	7.5	10.4167	4.16667	1.66667	3.75	1.66667	4.58333	5	5.83333	7.5	6.25	3.75
-0.46	12.9167	3.33333	0	7.08333	1.66667	28.75	7.5	3.75	4.58333	9.58333	9.16667	5.41667	0	7.08333	2.91667	2.5	9.16667	2.5	1.25	6.66667	13.75	2.08333	2.5	12.0833	4.16667	1.66667	7.08333	6.25	1.25	3.33333	1.66667	5	12.5	4.16667	3.33333	1.25	3.33333	7.08333	11.6667	4.16667	1.66667	2.08333	3.33333	4.58333	4.58333	5	7.08333	10.8333	2.5
-0.45	16.6667	1.25	0.416667	7.08333	2.91667	28.3333	9.16667	3.75	4.58333	11.25	10.8333	5.83333	0	7.5	4.58333	1.66667	8.75	4.58333	0.416667	4.58333	15.8333	2.5	3.75	8.33333	6.66667	0.416667	4.16667	5.83333	2.91667	2.91667	0.416667	2.08333	14.1667	5.41667	4.16667	3.33333	3.75	7.91667	12.0833	4.58333	2.5	2.08333	5	5.41667	4.58333	5.83333	7.08333	13.75	1.66667
-0.44	15.8333	1.25	2.08333	6.25	5.41667	25.4167	10	2.91667	3.33333	10.8333	11.6667	5	0	7.08333	6.66667	1.66667	10.4167	7.08333	0.416667	5.41667	15.8333	2.5	5.41667	7.5	9.58333	0	1.66667	5.83333	5	2.91667	0.416667	0.833333	12.5	8.75	5.41667	6.66667	4.58333	8.33333	10.4167	5.41667	4.58333	2.5	6.66667	5.41667	6.66667	6.66667	7.91667	13.75	1.66667
-0.43	11.6667	3.33333	4.16667	5	7.5	20	8.33333	2.08333	1.66667	8.33333	12.0833	3.33333	0	6.66667	8.33333	1.25	12.5	10	1.66667	7.08333	10.4167	2.5	5	7.5	12.0833	0.416667	0.416667	7.91667	5.83333	3.75	1.25	1.66667	9.16667	12.9167	5.41667	10.8333	4.58333	9.16667	7.5	5.83333	6.66667	2.08333	7.91667	4.58333	8.75	5.83333	7.91667	12.9167	1.66667
-0.42	10.4167	7.5	5.41667	3.33333	8.33333	13.75	5	2.08333	0.833333	5.41667	12.9167	1.66667	0.416667	6.66667	9.58333	2.5	13.3333	12.9167	2.91667	6.25	4.58333	2.91667	2.91667	7.91667	13.3333	1.25	0.416667	12.0833	5	4.16667	1.66667	2.91667	6.25	15	4.58333	15.4167	3.75	10.8333	5	6.25	7.91667	1.25	7.91667	4.58333	7.91667	4.16667	6.66667	11.6667	2.08333
-0.41	15	10.8333	6.25	1.66667	8.33333	11.6667	2.91667	2.5	1.66667	4.58333	13.3333	1.66667	1.66667	5.83333	8.75	6.66667	12.9167	15	2.91667	3.33333	3.33333	3.75	1.25	9.58333	11.25	1.66667	1.66667	13.75	3.33333	3.75	1.25	2.91667	4.58333	14.1667	3.75	18.75	3.33333	11.6667	4.58333	7.5	8.33333	0.416667	7.08333	5.41667	5.41667	2.91667	5	8.75	2.91667
-0.4	20.8333	10	7.08333	1.25	8.33333	14.5833	2.5	2.91667	2.91667	5	12.9167	4.58333	2.91667	3.75	6.25	12.5	11.25	17.5	2.08333	1.25	5.83333	4.16667	1.25	11.25	6.66667	1.25	3.75	10.8333	2.08333	2.5	0.416667	1.66667	3.33333	12.0833	3.33333	18.3333	3.33333	9.58333	5.41667	7.91667	9.58333	0.416667	6.66667	5.83333	3.75	2.5	3.33333	5	3.33333
-0.39	22.0833	5.41667	7.91667	2.91667	7.91667	17.5	2.91667	3.75	2.91667	5	11.6667	7.91667	2.91667	2.08333	4.16667	17.5	9.16667	19.1667	2.08333	1.25	8.75	4.58333	1.66667	10.4167	3.33333	0.416667	5.41667	5.41667	1.66667	2.5	0.416667	0.416667	2.08333	10.8333	3.33333	13.3333	2.91667	5	5	6.25	11.6667	1.25	7.08333	5	3.33333	2.91667	1.66667	3.33333	3.33333
-0.38	16.6667	1.25	7.91667	5.41667	6.66667	17.0833	4.16667	3.75	2.08333	5.41667	10.4167	8.75	1.66667	1.66667	3.75	18.75	9.58333	17.0833	2.91667	1.66667	9.58333	6.25	1.66667	6.66667	2.91667	0.833333	5.83333	2.08333	1.66667	4.16667	1.25	0	1.25	11.6667	3.33333	7.5	2.5	1.66667	3.33333	4.58333	11.6667	2.08333	8.33333	3.33333	3.33333	3.33333	0.416667	3.33333	3.33333
-0.37	8.75	0	6.66667	6.66667	5	14.1667	6.25	3.33333	2.08333	5.83333	11.25	6.66667	0.416667	1.66667	5	17.0833	11.6667	11.25	2.91667	1.25	7.5	8.33333	2.08333	2.5	2.91667	2.91667	5.83333	1.66667	1.25	5	2.08333	0.416667	0.833333	12.5	3.33333	3.75	3.33333	0.416667	2.08333	4.58333	9.16667	2.91667	11.25	1.66667	3.33333	3.75	0	3.33333	4.16667
-0.36	2.91667	1.25	5.41667	5.41667	4.58333	12.0833	8.75	3.33333	3.75	7.08333	15.8333	4.58333	0	1.25	5.83333	13.75	12.0833	5.83333	2.5	0.833333	5	8.33333	3.75	0.833333	3.75	4.58333	5.83333	2.5	0.833333	3.75	2.91667	1.66667	1.66667	11.6667	4.58333	2.5	4.58333	0.416667	2.08333	4.58333	5.83333	3.75	16.25	0.833333	2.91667	5.41667	0.416667	2.91667	5.41667
-0.35	0.416667	4.58333	5.41667	3.75	5.41667	11.25	10.4167	3.33333	5.83333	10	22.0833	4.16667	0	0.833333	5.83333	11.25	10	5.41667	2.91667	1.66667	4.58333	6.25	5.41667	1.66667	7.5	4.58333	5.41667	4.16667	2.08333	1.66667	3.33333	3.33333	3.75	9.16667	7.91667	2.08333	4.16667	1.25	4.16667	3.33333	3.75	4.58333	20.4167	1.25	1.66667	7.91667	1.66667	2.08333	6.66667
-0.34	0	8.33333	6.25	3.75	6.66667	9.58333	10	2.91667	6.66667	12.5	25.4167	4.58333	0	1.25	6.25	10.8333	7.08333	7.08333	3.33333	2.91667	5.41667	4.16667	5.41667	2.91667	12.5	3.33333	4.16667	5.83333	4.16667	2.08333	3.33333	4.16667	5.41667	6.66667	10.8333	1.25	2.5	2.08333	7.5	2.5	3.33333	4.58333	20.8333	1.66667	1.25	9.58333	3.33333	1.66667	9.16667
-0.33	0.833333	9.58333	6.25	5.41667	7.08333	6.66667	8.33333	2.5	5.83333	12.5	22.9167	5.41667	0	2.5	7.08333	11.25	5.41667	6.66667	2.5	3.33333	5.83333	3.33333	4.16667	3.33333	17.0833	2.08333	4.58333	7.08333	4.58333	4.16667	3.33333	3.33333	5.41667	5.41667	11.25	0.416667	2.08333	2.91667	9.16667	3.33333	3.33333	3.75	17.9167	1.25	3.33333	10	4.16667	2.5	11.6667
-0.32	3.75	8.33333	5.83333	7.08333	5.41667	3.75	7.08333	2.91667	3.75	10.4167	17.0833	5.83333	0	3.75	7.08333	10.8333	4.16667	4.58333	1.25	2.91667	5	2.91667	2.91667	2.91667	18.75	1.66667	7.91667	6.66667	3.33333	5.41667	3.75	2.91667	4.16667	4.58333	13.3333	0.416667	2.91667	4.16667	10	4.16667	3.33333	3.75	13.3333	0.416667	5.83333	10	4.16667	4.16667	12.0833
-0.31	7.5	7.91667	6.25	6.66667	3.75	2.08333	7.08333	2.91667	2.5	9.16667	12.9167	7.08333	0.833333	4.16667	5	8.33333	3.33333	3.33333	1.66667	2.5	3.75	2.5	2.5	2.5	17.5	2.08333	11.6667	5	2.5	7.5	5.41667	5.41667	2.5	3.75	18.75	1.66667	3.75	6.25	12.5	4.16667	3.75	5	8.33333	0	6.25	9.16667	4.16667	4.58333	10.4167
-0.3	9.16667	8.75	7.08333	5.41667	3.75	2.5	8.33333	1.66667	3.33333	8.75	11.6667	9.16667	2.91667	4.58333	2.5	6.25	3.33333	4.58333	2.91667	2.91667	3.33333	2.5	2.08333	2.5	14.1667	3.33333	13.3333	5	3.33333	12.0833	8.75	9.58333	1.25	2.91667	22.0833	3.75	5	7.91667	14.5833	4.58333	5	7.08333	4.16667	0	5	7.08333	4.16667	3.33333	8.75
-0.29	7.91667	8.75	7.5	5	5	4.16667	10	0.416667	5	7.5	11.25	9.58333	5	5	1.66667	7.91667	3.33333	7.08333	4.16667	4.58333	3.33333	2.08333	1.25	2.08333	10	4.16667	12.5	7.5	4.58333	16.6667	13.3333	11.6667	0.416667	2.91667	20.4167	5.83333	6.66667	7.91667	12.9167	5.83333	6.25	8.75	2.08333	0	4.16667	5	5.41667	2.08333	10.4167
-0.28	6.66667	6.66667	7.5	5.41667	5.83333	5	10.4167	0	5.41667	5.83333	8.75	7.5	5.41667	4.58333	2.91667	11.25	3.33333	8.33333	5.83333	6.66667	2.91667	1.25	2.08333	1.25	8.33333	3.33333	10.8333	9.16667	4.58333	16.25	16.6667	10	0	4.16667	16.6667	6.66667	7.5	6.66667	7.91667	7.5	7.08333	8.75	2.08333	0.416667	4.58333	3.75	7.5	1.66667	15
-0.27	7.5	3.75	8.33333	6.25	5	4.58333	7.91667	1.25	4.58333	4.58333	5.83333	5.83333	3.75	2.91667	5.41667	10.8333	2.91667	7.91667	7.5	7.08333	2.91667	0.833333	5.41667	0.416667	7.5	2.08333	8.33333	7.08333	3.75	11.25	15.8333	8.75	0	6.25	15	7.08333	6.25	5.41667	4.58333	8.75	7.5	7.5	2.5	1.25	4.58333	2.91667	7.91667	2.5	18.3333
-0.26	8.75	2.08333	9.58333	6.25	3.33333	3.33333	3.75	3.75	4.58333	4.16667	6.66667	7.5	2.08333	1.25	7.91667	7.08333	2.91667	7.08333	8.33333	5.41667	4.58333	1.25	8.33333	0	6.25	1.66667	5.83333	2.91667	3.33333	7.08333	12.9167	10.4167	0.416667	7.91667	13.75	8.33333	3.75	4.58333	3.75	9.16667	7.08333	5.41667	2.08333	1.66667	3.75	3.33333	5.41667	4.58333	19.1667
-0.25	8.33333	2.08333	10	5	1.66667	2.08333	0.833333	5	5.41667	3.75	12.5	9.58333	1.66667	1.25	10.4167	4.58333	4.16667	6.66667	7.5	2.91667	6.25	2.08333	8.33333	0.416667	5	1.66667	5.83333	0.416667	3.75	5.41667	13.75	13.3333	1.66667	7.5	11.25	9.58333	2.08333	3.33333	2.91667	8.75	5.83333	3.75	1.25	1.25	3.33333	5.83333	2.08333	6.66667	19.1667
-0.24	6.25	3.33333	8.75	4.16667	0.416667	1.66667	0.833333	5	5.41667	2.91667	20.4167	9.16667	1.66667	1.66667	12.5	5	5.83333	5.83333	6.25	1.66667	5.41667	3.33333	6.25	1.25	4.16667	1.25	7.5	0	5.83333	5	17.9167	14.5833	3.33333	5.83333	9.58333	8.75	2.5	2.08333	3.33333	7.5	4.16667	4.16667	0.416667	1.25	3.33333	9.58333	1.66667	6.66667	20.4167
-0.23	4.58333	4.16667	5.41667	5.41667	0	1.66667	2.91667	5	4.16667	2.5	25	7.91667	1.66667	1.25	14.1667	5.83333	7.08333	4.58333	5.41667	1.66667	2.91667	4.58333	4.58333	1.66667	4.58333	0.416667	9.16667	0	9.58333	5	20	14.5833	4.16667	5	10	6.66667	4.16667	2.08333	4.58333	5.83333	2.91667	6.66667	0	2.91667	3.33333	11.6667	3.33333	4.16667	21.25
-0.22	3.75	3.75	2.5	7.91667	0	1.66667	5	5.41667	3.75	2.91667	23.75	7.5	1.66667	0.833333	15.8333	5.83333	7.08333	4.16667	5.41667	2.5	1.66667	5	3.33333	1.25	5	0	9.58333	0.416667	14.1667	5.41667	19.1667	15.8333	3.33333	5.41667	11.6667	5.83333	5	2.91667	5.41667	4.16667	1.66667	10	0	4.58333	3.33333	9.58333	4.16667	1.66667	19.1667
-0.21	3.75	2.91667	2.08333	8.33333	0	1.66667	5.41667	5	5	4.58333	18.75	7.08333	1.66667	1.25	18.75	6.25	6.25	3.75	8.33333	4.16667	2.5	4.16667	1.66667	0.833333	4.58333	0.833333	9.58333	1.66667	18.75	6.25	17.9167	15.8333	1.66667	5.83333	12.9167	5.83333	4.16667	2.91667	5.41667	3.75	0.416667	11.25	0	4.16667	3.33333	5.41667	3.33333	1.66667	17.5
-0.2	4.16667	2.91667	2.91667	5.41667	0	1.66667	3.75	3.33333	5.83333	6.66667	15	6.66667	1.66667	2.08333	22.5	6.66667	6.25	2.5	13.3333	5.41667	4.16667	2.91667	0.416667	1.25	3.75	2.5	10	2.91667	21.25	6.25	17.9167	14.1667	0.416667	6.25	13.3333	5.41667	2.5	1.66667	4.16667	5.83333	0	10	0	3.33333	2.91667	1.66667	1.66667	3.75	18.3333
-0.19	4.16667	3.75	3.33333	2.5	0.416667	2.08333	2.08333	2.91667	5	9.16667	13.75	8.33333	1.66667	2.91667	23.75	5.83333	7.91667	1.25	15.4167	5.83333	5	2.5	0.416667	1.66667	2.91667	3.75	9.16667	3.33333	20.4167	5	17.9167	12.0833	0	6.66667	12.5	5	1.66667	0.416667	2.91667	7.91667	0	8.75	0	5	1.66667	0	0.416667	5.83333	21.25
-0.18	3.75	5	3.75	4.16667	1.25	2.5	1.66667	5.83333	3.33333	13.3333	12.0833	11.6667	1.66667	3.33333	20.8333	3.75	10.4167	1.66667	11.6667	5	4.16667	2.08333	2.08333	1.25	2.5	4.16667	7.91667	3.33333	15.8333	3.33333	17.9167	10.8333	0	6.66667	10.8333	5.41667	2.08333	0	2.08333	9.58333	0.416667	7.91667	0	7.5	0.833333	1.25	0	6.25	23.75
-0.17	2.91667	7.08333	5	9.58333	1.66667	2.08333	2.5	11.25	2.5	17.9167	9.58333	12.9167	1.66667	3.75	16.25	2.08333	12.5	2.91667	5.41667	3.75	2.08333	1.25	4.58333	0.833333	3.75	3.75	7.08333	3.75	10	2.91667	19.5833	10	0	6.66667	10.4167	5.41667	4.16667	0.416667	2.08333	11.6667	1.66667	7.5	0.416667	7.08333	1.66667	3.75	0.416667	5	22.9167
-0.16	2.5	10.8333	7.5	12.9167	1.25	1.25	4.16667	14.5833	2.5	20	8.33333	10.4167	1.66667	4.16667	13.3333	2.91667	13.75	2.91667	3.33333	2.91667	0.833333	0.416667	5.83333	1.25	7.08333	2.91667	7.91667	5	6.66667	6.25	21.25	8.75	0	7.08333	11.6667	4.58333	7.08333	1.25	2.5	12.0833	3.33333	6.66667	2.08333	4.58333	2.91667	5.83333	1.66667	3.75	19.5833
-0.15	2.08333	16.6667	10	10.8333	0.416667	1.25	5.41667	12.5	2.08333	16.6667	8.75	6.25	2.08333	4.58333	12.9167	5.41667	14.1667	1.66667	6.66667	2.08333	1.66667	0	5.41667	2.08333	10	1.66667	9.58333	5.83333	5.41667	12.0833	20.8333	9.16667	0	8.33333	12.5	3.75	7.91667	2.5	2.5	9.16667	4.16667	5	5.41667	3.75	2.91667	6.66667	3.33333	2.5	15
-0.14	1.25	22.0833	12.9167	5.41667	0.416667	2.5	5.83333	7.5	1.66667	10.8333	8.33333	3.75	2.5	5.41667	13.3333	6.66667	14.1667	0.833333	10	1.25	3.33333	0	4.58333	2.5	10	0.416667	10	6.66667	4.16667	17.0833	17.9167	10.8333	0	8.75	11.25	3.33333	6.25	3.75	2.5	3.75	3.33333	2.91667	8.75	4.58333	1.66667	6.25	4.16667	1.25	11.6667
-0.13	0.833333	23.75	16.6667	2.5	1.66667	3.33333	5	5.83333	1.66667	7.5	5.83333	4.58333	2.5	5.41667	14.5833	5.41667	15	1.66667	9.58333	0.833333	4.16667	0	3.75	2.91667	7.5	1.25	10.4167	7.91667	2.91667	21.25	14.1667	11.25	0	7.08333	10	2.91667	4.16667	3.75	2.91667	0.833333	1.66667	0.833333	9.58333	5	0.416667	6.25	3.75	0.833333	10.4167
-0.12	1.25	20.8333	17.0833	2.91667	2.91667	2.5	3.33333	8.33333	2.08333	7.08333	2.91667	8.33333	2.5	4.58333	17.5	3.33333	16.6667	2.91667	6.25	1.25	3.33333	0.416667	3.33333	3.75	4.58333	4.16667	12.0833	7.91667	3.75	22.9167	11.6667	10	0	4.58333	10.8333	2.5	3.75	3.33333	3.75	2.08333	0.416667	0.833333	7.91667	5	0	6.25	2.91667	1.25	9.58333
-0.11	1.66667	16.25	14.1667	4.16667	2.91667	0.833333	1.66667	11.6667	2.5	6.66667	1.25	12.5	2.08333	3.33333	20	2.5	17.5	3.33333	2.91667	1.66667	2.08333	1.66667	3.75	3.75	2.5	6.66667	13.75	6.66667	5.83333	20.8333	11.6667	8.33333	0	2.5	11.25	2.91667	4.58333	3.33333	4.16667	4.16667	0	2.5	5.41667	5	0	5.41667	2.08333	1.66667	8.75
-0.1	1.66667	12.5	11.25	5	1.66667	0	0.833333	12.9167	2.08333	4.16667	0.416667	14.5833	1.66667	2.5	20.4167	2.08333	15.4167	2.91667	1.66667	1.66667	2.08333	2.91667	4.58333	2.91667	1.25	6.66667	12.9167	5	5.83333	18.75	14.1667	7.5	0	2.08333	12.5	4.58333	5	3.33333	4.16667	4.58333	0	3.33333	3.33333	4.58333	0	4.58333	1.25	1.25	7.5
-0.09	1.66667	10.8333	11.25	5.41667	0.416667	0	1.66667	11.6667	1.25	1.66667	0	15.4167	2.08333	2.5	17.9167	1.25	10.8333	2.08333	2.08333	2.08333	2.91667	2.91667	5.83333	2.91667	2.08333	4.16667	10	4.16667	3.33333	20.4167	15.8333	7.08333	0.416667	2.5	15.8333	6.66667	5	2.5	3.75	3.33333	0	2.5	1.66667	3.33333	0	3.75	0.416667	0.833333	5.41667
-0.08	1.66667	11.25	12.5	7.08333	0	0	3.33333	10.4167	0.416667	0.416667	0.833333	17.5	3.33333	2.08333	15	0.833333	6.25	2.08333	3.75	2.91667	3.33333	2.08333	8.33333	4.16667	5	1.66667	7.91667	4.16667	1.25	24.1667	14.5833	5.83333	1.25	2.5	17.0833	7.08333	4.58333	0.833333	3.33333	2.08333	0	1.25	0.833333	2.5	0	3.33333	0.416667	1.25	2.91667
-0.07	1.25	11.6667	10.8333	9.16667	0.833333	0	4.58333	10	0	0.416667	2.5	20.4167	4.16667	1.66667	13.3333	1.25	2.91667	2.91667	6.66667	3.33333	2.91667	2.08333	11.25	5	7.08333	0.833333	7.08333	4.58333	1.25	24.1667	11.25	5	1.66667	3.33333	13.3333	5.83333	3.33333	0	2.91667	1.66667	0	2.08333	1.25	2.5	0	2.91667	1.66667	1.66667	1.66667
-0.06	0.416667	10.8333	7.5	9.58333	2.91667	1.25	5.41667	10	0	2.08333	3.33333	21.25	3.33333	1.66667	13.75	2.08333	1.25	3.33333	8.75	3.33333	2.5	2.91667	11.25	4.16667	6.66667	1.25	5.41667	5.41667	1.66667	20	9.58333	5.83333	1.25	4.58333	6.25	5.41667	1.66667	0	2.08333	1.25	0	4.16667	1.66667	2.08333	0	2.5	2.91667	1.25	2.5
-0.05	0	8.33333	5	7.08333	4.58333	3.75	6.25	10.4167	0.416667	4.58333	2.5	21.25	1.66667	2.08333	16.25	2.5	0.833333	3.33333	8.33333	4.16667	2.5	2.91667	7.91667	2.91667	5	1.66667	3.33333	6.66667	2.08333	15.4167	10.4167	7.08333	0.416667	4.58333	1.66667	6.66667	1.25	0.416667	1.25	1.25	0.416667	4.58333	1.25	1.25	0.416667	2.5	2.91667	0.416667	3.75
-0.04	0	5.41667	4.16667	4.16667	4.16667	5.41667	6.25	11.6667	1.25	6.25	0.833333	22.5	0.416667	2.5	17.5	2.08333	2.5	3.33333	5.83333	5.83333	2.91667	2.08333	5	2.5	4.58333	1.25	2.5	7.91667	2.91667	10.8333	10.8333	7.08333	0.416667	3.33333	1.25	6.66667	2.5	1.66667	0.416667	2.91667	1.25	3.33333	0.416667	0.416667	1.66667	2.5	1.66667	0	3.75
-0.03	0	3.75	5	4.58333	2.08333	5.83333	4.58333	11.6667	1.66667	6.66667	0	22.5	0	2.08333	16.25	1.25	5.83333	3.75	2.91667	6.25	4.16667	1.66667	3.75	2.08333	6.25	0.833333	2.91667	7.91667	3.75	5.83333	10.4167	6.25	1.25	2.5	2.91667	4.16667	3.33333	2.91667	0.833333	6.25	2.08333	2.08333	0	0	2.91667	2.91667	0.833333	0	2.5
-0.02	0	3.75	6.25	7.08333	0.416667	5.41667	2.08333	8.33333	1.25	7.08333	0.416667	17.9167	0.833333	1.66667	12.5	0.833333	7.5	4.16667	2.5	4.58333	6.25	2.08333	2.5	1.25	8.75	1.25	2.91667	6.25	4.16667	2.08333	9.16667	5.83333	1.66667	4.16667	5	2.08333	2.5	2.91667	2.5	9.58333	2.91667	2.08333	0	0	3.33333	3.75	1.25	0	1.66667
-0.01	0	5	6.25	7.91667	0	5.41667	0.416667	3.33333	0.833333	7.5	1.25	11.25	3.33333	2.08333	8.75	1.66667	6.25	3.75	4.58333	2.08333	7.91667	2.91667	2.5	0.416667	11.25	2.08333	2.08333	4.58333	3.75	0.416667	7.5	7.91667	1.25	7.08333	6.25	2.5	1.25	2.08333	3.33333	10.4167	3.33333	2.91667	0	0	2.91667	4.16667	1.66667	0	2.08333
0	0.416667	5.41667	5	6.25	0	5.41667	0.416667	0.833333	1.25	6.66667	2.08333	7.91667	5.83333	2.91667	6.25	3.33333	4.16667	2.91667	7.5	0.833333	7.08333	3.75	5	0.416667	12.9167	2.5	1.66667	5	2.91667	0	5.41667	12.0833	0.416667	8.75	6.25	5	1.66667	1.66667	2.91667	8.33333	2.91667	3.33333	0.416667	0	2.08333	3.75	1.25	0	2.91667
0.01	1.66667	3.75	2.91667	4.58333	0.416667	4.16667	1.25	1.25	1.66667	5	2.5	8.75	5.83333	2.91667	4.58333	4.58333	4.58333	1.66667	9.58333	1.25	4.16667	4.16667	7.5	2.08333	12.9167	2.08333	1.66667	6.25	1.66667	0	4.58333	15.4167	0	8.33333	5.41667	7.5	2.91667	2.08333	2.08333	5	1.66667	2.91667	1.25	0	1.25	3.33333	0.416667	0	3.75
0.02	2.91667	1.66667	1.25	4.16667	1.25	2.91667	2.5	2.08333	2.5	5	2.5	12.5	3.33333	1.66667	4.16667	4.58333	6.66667	0.416667	9.58333	2.08333	1.25	4.16667	8.75	4.16667	12.0833	1.25	2.08333	6.25	0.416667	0	5.83333	17.0833	0.416667	6.66667	6.66667	7.5	2.91667	2.91667	2.08333	3.33333	0.416667	1.66667	1.66667	0	0.416667	3.33333	0	0	4.58333
0.03	3.33333	0.416667	1.25	3.33333	2.08333	2.08333	3.75	2.5	4.16667	7.08333	2.5	15.4167	1.25	0.416667	3.75	3.75	6.66667	0.833333	10.8333	2.5	0	4.16667	10	4.58333	12.5	0.416667	3.33333	5.41667	0	0.833333	7.5	18.75	1.66667	6.66667	11.6667	5	1.66667	3.33333	2.5	3.33333	0.416667	0.416667	1.25	0	0.416667	2.91667	0.416667	0	5.41667
0.04	3.33333	0.416667	2.91667	2.08333	2.91667	1.66667	4.58333	2.08333	5.41667	9.16667	2.08333	15	1.66667	0	2.91667	3.33333	4.16667	3.33333	13.75	2.5	0	3.75	12.0833	3.33333	14.5833	0.416667	4.58333	4.58333	0	3.33333	7.5	23.75	2.91667	8.75	17.0833	2.08333	0.833333	2.91667	2.08333	2.91667	1.25	0	0.416667	0	1.25	2.08333	1.66667	0	5.83333
0.05	3.75	1.25	4.58333	3.33333	4.16667	1.25	6.25	2.08333	5	11.6667	1.66667	13.3333	3.33333	0	2.08333	5	2.91667	7.08333	14.5833	3.33333	0	2.5	12.9167	2.08333	15.4167	1.66667	4.58333	3.33333	0	6.25	5	29.5833	2.91667	10.8333	19.5833	2.08333	1.66667	2.08333	1.25	2.91667	2.08333	0	0	0	2.08333	3.33333	2.91667	0	5.41667
0.06	4.58333	1.66667	4.16667	6.66667	5.41667	0.833333	10.8333	2.91667	2.91667	15	1.66667	12.5	4.16667	0	2.08333	10	5	10.8333	12.0833	5	0	0.833333	10.8333	1.66667	12.5	2.91667	5.41667	1.66667	0	9.16667	2.91667	31.6667	2.5	10.8333	22.0833	5	2.91667	2.08333	0.833333	4.16667	2.5	0	0.416667	0	2.5	7.08333	2.91667	0	5.41667
0.07	5	1.66667	2.08333	8.75	5	1.25	20	4.16667	1.25	19.1667	2.08333	12.9167	3.33333	0	4.16667	17.9167	6.66667	15	8.75	6.25	0	0.416667	7.08333	2.08333	7.91667	2.91667	11.25	0.416667	0	14.5833	3.75	29.5833	2.91667	8.75	28.75	7.5	3.33333	3.75	1.25	5.41667	2.08333	0	1.66667	0	2.08333	9.16667	1.66667	0	6.25
0.08	6.25	1.66667	0.416667	8.33333	2.91667	2.5	30.8333	5.41667	0.416667	26.25	2.5	12.0833	2.08333	0.833333	6.66667	29.5833	5.41667	20.8333	7.91667	5.83333	0	1.66667	3.75	3.33333	5	1.66667	23.3333	0.416667	0	26.6667	6.66667	24.5833	3.75	6.25	36.25	7.91667	2.91667	5.41667	2.08333	5.41667	1.66667	0	2.91667	0.416667	1.25	7.5	0.416667	0.416667	6.66667
0.09	9.16667	1.66667	0.416667	6.66667	0.833333	4.16667	38.75	5.41667	0.416667	39.5833	2.5	9.58333	1.66667	2.5	6.66667	43.3333	2.91667	28.75	8.33333	3.75	0	2.91667	2.5	5	4.16667	0.416667	39.1667	1.25	0	43.75	8.75	19.5833	3.75	4.16667	37.9167	6.25	2.5	5	2.5	4.16667	2.08333	0	2.91667	1.25	0.833333	4.16667	0.833333	1.25	5.83333
0.1	11.6667	1.25	1.66667	5.41667	0	5.41667	41.6667	4.16667	1.25	56.25	2.5	7.08333	1.66667	3.33333	4.16667	54.5833	1.66667	38.75	8.33333	2.5	0	3.33333	3.75	5.83333	4.16667	0	53.75	1.66667	0	57.0833	7.91667	15.4167	2.5	2.91667	32.5	3.75	2.91667	2.91667	2.08333	3.33333	2.91667	0	1.66667	1.66667	1.25	3.33333	2.5	1.66667	3.75
0.11	12.0833	0.416667	2.91667	3.75	0	5.83333	40.8333	2.08333	1.66667	66.6667	2.08333	4.16667	1.25	2.5	1.25	59.1667	2.08333	45.8333	8.33333	3.33333	0	2.91667	5.41667	5	4.16667	0.833333	60.8333	1.25	0	60.4167	5.41667	11.25	1.25	2.5	22.9167	2.5	3.33333	1.25	1.25	2.91667	2.91667	0	0.416667	1.25	2.08333	5.83333	3.75	1.25	1.66667
0.12	11.25	0	2.91667	2.08333	0	5.41667	37.0833	0.416667	1.25	65.8333	1.25	2.08333	0.416667	0.833333	0.416667	55.4167	4.16667	45	7.91667	5	0.416667	2.08333	5.41667	3.33333	4.16667	2.5	59.1667	0.416667	0	54.1667	3.33333	6.66667	0.416667	2.91667	13.3333	3.75	2.91667	1.25	0.416667	2.08333	1.66667	0	0	0.416667	2.91667	7.91667	3.75	0.416667	1.25
0.13	11.6667	0	1.66667	1.66667	0	4.58333	29.1667	0.416667	0.416667	55.8333	0.416667	2.08333	0	0	1.25	47.5	8.75	37.5	6.25	5.41667	1.25	1.25	4.16667	1.66667	4.16667	4.16667	52.0833	0	0	45	2.08333	2.5	0	3.33333	8.33333	6.25	1.66667	1.66667	0	1.25	0.416667	0	0	0.416667	3.33333	7.5	2.91667	0	3.33333
0.14	14.1667	0	0.833333	2.08333	0	3.33333	20	1.25	0	42.9167	0.416667	2.91667	0	0.416667	1.66667	38.3333	13.3333	28.75	4.16667	4.16667	1.66667	0.416667	2.5	0.416667	4.16667	5	42.0833	0.416667	0	36.6667	1.25	0.416667	0	2.91667	8.75	7.91667	0.416667	1.25	0	0.416667	0	0	0	1.25	2.91667	5.83333	2.5	0	5.83333
0.15	16.6667	0	1.25	2.91667	0.416667	2.08333	14.5833	2.08333	0	32.0833	1.25	3.33333	0	1.25	1.25	29.5833	13.75	22.0833	2.91667	3.75	1.25	0.833333	1.25	0.416667	3.75	4.16667	32.0833	1.25	0	28.3333	0.416667	0	0	1.66667	10	7.5	0	0.416667	0	0	0	0	0	1.66667	2.08333	5	2.08333	0.416667	5.83333
0.16	17.0833	0	1.66667	3.33333	1.25	2.5	15	2.5	0	25.8333	1.66667	4.16667	0.416667	1.66667	0.416667	23.75	10.4167	15	2.5	4.58333	0.833333	2.5	0.416667	1.25	2.5	2.5	25.4167	1.66667	0	20	0	0	0	0.416667	7.91667	5.83333	0.833333	0	0	0	0.416667	0	0	1.25	1.66667	5	1.25	1.25	3.33333
0.17	16.6667	0	1.25	3.33333	1.66667	4.58333	17.9167	2.91667	0	22.5	1.25	5.83333	1.25	1.25	0	21.25	7.91667	7.91667	2.5	4.58333	1.25	3.33333	0	1.66667	1.25	2.5	22.9167	1.25	0	12.5	0	0	0	0	3.75	4.58333	2.5	0	0	0.416667	1.66667	0	0	0.416667	1.66667	4.16667	0.416667	1.66667	1.25
0.18	17.0833	0	0.416667	2.91667	1.25	5.83333	19.5833	4.16667	0.416667	18.3333	0.833333	7.08333	1.66667	0.416667	0	21.6667	8.75	5	2.08333	2.91667	2.08333	2.5	0	1.25	1.25	5.41667	20	0.416667	0	7.08333	0	0	0.416667	0	0.833333	4.16667	3.33333	0	0	1.66667	2.91667	0	0	0	1.66667	2.91667	0	1.25	1.25
0.19	17.0833	0	0.833333	2.08333	0.416667	4.58333	19.5833	5	1.25	13.3333	1.25	7.5	1.66667	0	0.416667	22.5	10	7.91667	1.25	2.08333	2.5	1.25	0	0.833333	1.66667	8.75	15	0	0.833333	4.58333	0	0	1.66667	0	0.833333	4.58333	2.5	0.416667	0	2.91667	3.75	0	0	0	1.66667	2.5	0	0.416667	2.08333
0.2	15.4167	0	2.5	1.66667	0	2.08333	20	4.16667	1.66667	10.4167	2.08333	7.08333	2.08333	0	1.25	22.5	8.33333	14.1667	0.833333	5	2.08333	1.66667	0	1.25	1.25	10.4167	11.25	0	2.5	5.41667	0	0	3.33333	0	2.91667	5	1.25	1.25	0	2.91667	4.58333	0	0	0	1.66667	2.08333	0.416667	0.416667	2.5
0.21	14.5833	0	3.33333	2.08333	0	1.25	22.5	2.08333	1.25	11.6667	2.5	6.25	3.33333	0	1.66667	22.9167	5	18.75	2.08333	9.16667	1.25	2.91667	0	2.08333	0.416667	10.8333	9.16667	0	3.33333	8.33333	0.416667	0	4.58333	0	4.58333	5	1.25	1.66667	0.416667	1.66667	5	0.416667	0	0	1.25	1.25	1.66667	1.25	2.08333
0.22	17.9167	0	2.5	3.33333	0	2.5	25	1.25	0.833333	14.1667	2.08333	5	4.58333	0	1.25	22.9167	2.91667	18.75	5	10.4167	0.416667	4.16667	0.416667	2.91667	0	10.8333	6.66667	0.416667	2.5	12.5	1.25	0	4.58333	0	4.16667	4.58333	1.66667	1.66667	1.66667	0.833333	4.58333	1.25	0	0	0.416667	0.416667	2.91667	1.66667	1.25
0.23	24.1667	0.416667	0.833333	4.58333	0	3.33333	25.4167	3.75	1.25	15.4167	1.25	3.75	5.41667	0.416667	0.833333	21.25	2.5	16.25	7.08333	7.91667	0	5.41667	1.25	3.33333	0	9.58333	3.75	1.66667	0.833333	17.5	1.66667	0	3.33333	0	2.08333	3.75	1.25	1.66667	2.91667	1.25	3.75	1.66667	0	0	0	0	3.33333	1.25	0.416667
0.24	28.75	1.25	0	4.58333	0	2.5	24.1667	7.5	1.66667	15.8333	0.416667	2.91667	5.83333	1.25	1.25	17.9167	2.08333	14.1667	6.25	4.58333	0	5.83333	1.66667	3.33333	0.416667	7.91667	3.75	2.91667	0	21.6667	1.25	0	1.66667	0	0.416667	2.91667	0.416667	1.66667	2.91667	1.66667	3.33333	1.25	0.416667	0	0	0	2.91667	0.416667	0.416667
0.25	30.4167	1.66667	0	3.33333	0.416667	0.833333	24.5833	9.16667	1.25	15.4167	0	2.91667	5.41667	1.66667	1.66667	15	1.25	14.1667	3.33333	3.75	0	5	1.25	2.91667	1.25	7.5	8.75	3.33333	0	22.5	0.416667	0	0.416667	0	0.416667	2.5	0.416667	1.25	1.66667	1.25	2.91667	0.416667	1.25	0	0.416667	0.416667	2.5	0	1.66667
0.26	30.8333	1.25	0.416667	2.08333	1.25	0	26.6667	7.5	0.416667	13.75	0	4.16667	4.16667	1.66667	1.25	13.75	0.416667	16.6667	0.833333	5	0	2.91667	0.833333	2.5	1.66667	7.91667	16.25	3.33333	0	20	0	0	0.833333	0	1.25	2.5	1.25	0.416667	0.833333	0.416667	1.66667	0	2.91667	0	1.25	1.66667	2.5	0	2.91667
0.27	31.25	0.416667	1.66667	1.66667	2.08333	0	26.6667	4.58333	0	10	0.416667	5	2.5	1.66667	0.416667	12.0833	0	20	0	5.83333	0	1.66667	1.25	2.91667	1.25	8.33333	24.1667	3.33333	0.416667	16.6667	0	0	2.5	0	2.08333	2.08333	1.66667	0	1.25	0	0.833333	0	6.25	0.416667	1.66667	2.91667	2.08333	0	2.91667
0.28	32.0833	0	3.33333	1.66667	2.5	0	23.3333	2.91667	0	6.25	1.25	3.75	1.25	2.5	0	8.75	0	22.5	1.25	5	0	2.08333	1.66667	3.33333	0.416667	7.5	30	3.33333	1.25	12.5	0	0	3.33333	0.416667	2.5	1.25	1.25	0	2.08333	0	1.25	0	10	1.66667	1.25	2.91667	1.25	0	1.66667
0.29	31.6667	0	5	2.08333	2.08333	0	18.75	2.08333	0	4.58333	1.66667	2.08333	0.416667	3.75	0	5.41667	0.416667	21.6667	4.58333	3.75	0	3.33333	1.25	2.91667	0	5.83333	30	2.91667	2.08333	9.16667	0	0	2.91667	1.66667	2.5	0.416667	0.833333	0	2.91667	0.416667	1.66667	0	12.0833	2.91667	0.416667	1.66667	0.416667	0	0.416667
0.3	29.5833	0	6.25	3.75	2.08333	0	15.4167	1.25	0.833333	4.16667	1.25	2.91667	0	4.58333	0	4.16667	1.66667	17.5	7.91667	3.33333	0.833333	5	0.416667	1.66667	0	3.75	23.3333	2.08333	2.5	8.75	0	0	2.5	2.91667	2.5	0.416667	1.25	0.416667	3.33333	1.25	1.25	0	12.0833	2.91667	0	0.416667	0	0	0
0.31	27.9167	0	6.25	5.83333	2.91667	0	12.5	1.25	2.5	5.41667	0.416667	5.41667	0	5	0	4.58333	2.91667	12.9167	8.33333	2.91667	2.91667	6.66667	0	0.833333	0	2.5	12.5	1.25	2.08333	9.16667	0	0	2.91667	2.91667	2.08333	1.25	1.66667	1.25	2.91667	2.5	0.833333	0	10.8333	2.08333	0	0	0	0	0
0.32	27.9167	0	5.41667	6.25	3.33333	0	10.8333	2.91667	3.33333	9.58333	0.416667	6.66667	0	4.58333	0	6.25	2.91667	10.4167	5.83333	2.08333	4.58333	7.5	0.416667	1.25	0	2.5	4.58333	0.416667	1.25	7.91667	0	0	3.33333	1.66667	1.25	2.08333	1.25	1.66667	2.08333	3.75	1.25	0	8.75	1.66667	0	0	0	0	0
0.33	27.0833	0	5	5	2.5	0	11.6667	4.58333	2.5	15.8333	1.25	5.83333	0	3.75	0	7.91667	2.08333	10	3.33333	1.66667	4.16667	6.25	1.25	2.08333	0	2.08333	2.08333	0	0.416667	7.08333	0	0.416667	2.91667	0.416667	0.416667	2.5	0.416667	1.66667	1.66667	3.75	1.66667	0.416667	6.25	2.08333	0.416667	0.416667	0	0.416667	0
0.34	23.3333	0.416667	5	3.75	0.833333	0.416667	12.9167	4.58333	1.25	22.0833	2.08333	4.58333	0.833333	2.91667	0	8.33333	1.66667	8.75	2.08333	2.08333	2.08333	3.75	1.66667	2.91667	0	1.25	2.5	0	0	11.25	1.25	1.25	2.08333	0	0	2.08333	0.416667	1.66667	2.5	2.5	1.25	1.66667	4.58333	2.91667	1.25	1.66667	0	1.25	0
0.35	19.1667	1.25	4.58333	2.91667	0	1.25	11.25	3.33333	1.25	26.6667	2.5	5	2.91667	2.5	0	9.16667	1.66667	5.41667	1.25	2.91667	0.416667	2.5	1.25	3.33333	0	0.416667	4.16667	0	0	17.0833	4.16667	2.08333	1.66667	0	0	1.25	1.25	2.08333	4.58333	0.833333	0.416667	2.91667	5	3.33333	1.66667	2.91667	0	1.66667	0
0.36	20	1.66667	3.75	2.08333	0	2.08333	6.66667	2.08333	1.66667	27.9167	2.5	7.5	5	2.08333	0	11.6667	1.66667	2.5	0.833333	3.33333	0.416667	2.91667	0.833333	2.91667	0	0	7.5	0.416667	0	17.9167	6.25	2.5	1.66667	0.416667	0	0.416667	1.66667	2.5	7.08333	0	0.416667	2.91667	6.25	2.91667	1.25	2.91667	0	2.08333	0
0.37	25.8333	1.25	4.16667	1.66667	0	4.16667	3.75	1.66667	2.08333	24.5833	2.5	10.4167	5.41667	1.66667	0	14.5833	1.66667	2.5	1.25	4.16667	1.25	2.91667	1.25	2.08333	0	0	13.75	2.08333	0	14.1667	5.41667	2.08333	2.08333	1.66667	0	0	1.25	2.5	9.58333	0	1.25	1.66667	6.66667	1.66667	0.416667	2.08333	0	2.91667	0
0.38	28.3333	0.833333	5.83333	2.08333	0.416667	7.08333	3.75	2.08333	2.91667	17.0833	2.08333	12.5	4.58333	2.5	0	16.25	1.66667	4.58333	2.08333	5.41667	1.66667	2.08333	1.66667	2.08333	0	0.416667	18.75	4.16667	0.416667	10.4167	2.91667	1.25	2.91667	2.91667	0	0	0.833333	2.5	12.0833	0	1.66667	0.416667	6.66667	0.833333	0	1.66667	0	3.33333	0
0.39	23.75	1.25	7.5	2.5	1.66667	8.33333	5	3.33333	3.75	9.58333	1.25	13.75	4.58333	4.16667	0.416667	16.6667	1.25	7.08333	2.5	5.41667	1.66667	1.66667	1.66667	4.16667	0	1.25	17.9167	4.58333	1.66667	9.16667	1.66667	0.416667	3.33333	2.91667	0	0	1.25	2.08333	14.1667	0	1.25	0	6.66667	1.25	0	2.08333	0.416667	2.91667	0
0.4	15.4167	1.66667	8.33333	2.91667	3.75	6.66667	6.66667	4.16667	3.75	5.41667	0.416667	14.1667	6.66667	5	1.25	16.6667	0.833333	9.16667	2.08333	3.75	1.66667	1.66667	1.66667	7.08333	0	1.66667	12.0833	2.91667	2.91667	8.33333	2.08333	0	2.91667	1.66667	0	0	2.08333	1.25	14.5833	0	0.416667	0	6.25	2.08333	0	2.5	1.25	2.08333	0
0.41	9.58333	1.25	7.5	3.75	6.66667	3.33333	10	3.75	2.5	4.58333	0	12.9167	9.16667	4.16667	1.66667	14.5833	1.25	10.8333	2.08333	1.25	1.66667	1.25	1.66667	7.91667	0.833333	1.25	7.91667	0.833333	2.91667	6.25	2.91667	0	1.66667	1.66667	0	0.416667	2.5	0.416667	12.5	0	0.416667	0	4.58333	2.5	0	2.5	1.66667	1.66667	0
0.42	8.75	0.833333	5.83333	4.16667	9.16667	1.25	16.25	3.75	1.66667	5.83333	0	10.4167	9.16667	2.5	1.66667	10	1.66667	11.6667	4.16667	0	1.25	0.416667	1.25	5.83333	2.5	0.416667	10.4167	0.833333	1.66667	3.75	3.75	0	0.416667	4.16667	0	1.25	2.08333	0.416667	10.8333	0	1.25	0	2.91667	2.08333	0.416667	2.5	1.25	1.25	0
0.43	10	1.25	4.16667	4.16667	9.16667	0.416667	21.6667	5.41667	1.66667	7.91667	0.416667	8.75	6.66667	1.66667	2.08333	7.5	1.66667	11.6667	7.08333	0	1.25	0	0.833333	2.91667	3.33333	0	16.25	2.5	0.416667	1.66667	4.16667	0	0	6.25	0	2.5	1.25	1.25	12.0833	0	1.66667	0	2.91667	1.25	1.66667	2.08333	0.416667	0.416667	0.416667
0.44	10.8333	1.66667	3.33333	4.58333	6.25	0	21.6667	7.08333	1.66667	9.16667	1.25	8.75	4.16667	1.66667	2.91667	9.16667	2.5	12.5	7.5	0.416667	2.5	0.416667	1.25	3.33333	2.5	0	18.75	3.33333	0	0.833333	3.33333	0	0.416667	5.41667	0	4.16667	0.833333	1.66667	14.5833	0.416667	1.25	0	3.33333	0.416667	3.33333	1.25	0	0.416667	1.25
0.45	9.16667	1.25	3.33333	5.41667	2.91667	0	16.25	6.25	1.25	7.91667	2.08333	8.75	3.75	1.66667	2.91667	12.5	4.16667	13.3333	4.58333	1.25	3.33333	1.66667	1.66667	7.5	0.833333	0	15.8333	2.5	0.416667	1.66667	1.66667	0	1.25	2.91667	0	5	1.25	1.25	15.8333	1.25	0.833333	0	2.5	0	4.16667	0.416667	0	1.25	1.66667
0.46	6.66667	0.416667	3.33333	5.41667	2.5	0	9.58333	4.16667	0.416667	5.83333	2.5	7.5	4.16667	1.25	2.08333	13.75	4.58333	11.6667	1.25	1.66667	2.5	2.91667	1.25	11.25	0	0	12.0833	0.833333	1.25	4.16667	0.416667	0.833333	1.66667	1.66667	0	4.58333	1.66667	0.833333	13.75	1.66667	1.25	0	1.25	0	3.75	0	0	2.08333	1.25
0.47	6.25	0	4.16667	4.16667	4.16667	0	5	3.75	0.416667	4.58333	2.91667	7.08333	4.16667	0.416667	1.66667	12.5	2.91667	7.5	0.833333	1.25	0.833333	2.91667	0.416667	11.25	0.416667	0	10.8333	0.416667	1.66667	7.5	0	2.5	1.66667	2.08333	0	3.75	1.25	1.25	9.16667	1.25	2.08333	0	1.25	0	3.33333	0	0	2.5	0.416667
0.48	7.5	0.416667	7.08333	2.91667	4.58333	0	2.5	5	1.25	5.41667	3.75	7.91667	4.58333	0.416667	1.66667	12.0833	0.833333	5	2.91667	0.416667	0	1.66667	0	8.33333	1.25	0	10.4167	1.66667	1.25	10.4167	0	3.33333	1.66667	2.91667	0	3.33333	0.833333	1.66667	4.16667	0.833333	2.5	0	1.66667	0.833333	3.75	0	0	2.08333	0
0.49	8.33333	1.25	11.6667	2.91667	3.33333	0	1.66667	5.41667	1.66667	8.75	3.75	7.5	5.41667	2.08333	1.25	14.1667	0	6.25	4.58333	0	0	0.416667	0	6.25	2.08333	0	8.33333	2.91667	1.25	11.6667	0	2.5	1.66667	3.33333	0	2.91667	1.25	1.25	0.833333	1.25	2.5	0	1.25	2.91667	4.16667	0	0	1.66667	0
0.5	8.75	1.66667	14.1667	3.33333	3.75	0	2.08333	4.16667	1.66667	12.0833	2.5	4.58333	5	5	0.416667	16.6667	0.416667	8.33333	4.58333	0.416667	0	0	0	5.83333	2.5	0.833333	6.25	2.91667	2.5	10	0	0.833333	1.25	2.91667	0	2.08333	1.66667	0.416667	0.416667	1.66667	2.5	0	0.416667	5	3.75	0	0	1.66667	0
Light Onset timestamp, light lick trials	-0.34						-3.11			-1.711						-2.383		-1.291									-0.435			-0.676
Estimated Light Onset timestamp, light no lick trials			-0.9935	-0.9935	-0.9935
trial type: 0(light no lick) 1(light lick) 2(no light lick)	1	2	0	0	0	2	1	2	2	1	2	2	2	2	2	1	2	1	2	2	2	2	2	2	2	2	1	2	2	1	2	2	2	2	2	2	2	2	2	2	2	2	2	2	2	2	2	2	2
Figure S7d
Evaluation Response
Trial Number	1	2	3	4	5	6	7	8	9	10	11	12	13	14	15	16	17	18	19	20	21	22	23	24	25	26	27	28	29	30	31	32	33	34	35	36	37	38	39	40	41	42	43	44	45	46	47	48	49
Light lick	8.2						5.9			7.1						6.2		5.7									7.8			8.5
Moving median	8.2						6.5			6.5						5.95		5.95									8.15			8.15
Light no lick			7.8	5.6	9.4
No light lick		9				11.9		5.4	6.7		13.9	9.4	8.4	9.6	10.7		9.6		8.4	11.8	9.5	11	9.7	10.1	7.4	7		7.4	7.1		9.9	8.7	8	10.2	10	6.1	7.7	5.5	7.9	7.7	7.5	4.6	5.1	3.9	5.5	5.2	4.9	8.6	9.1
Moving median		10.45				7.85		9.4	8.9		9.5	9.4	9.5	9.6	9.6		9.55		9.65	9.9	9.65	9.6	9.6	9.5	9.5	8.45		8.05	7.7		8.35	8.35	8	8	8	7.95	7.8	7.7	7.6	6.8	5.8	5.5	5.35	5.35	5.35	5.15	5	5.1	5.2
Outcome Response
Trial Number	1	2	3	4	5	6	7	8	9	10	11	12	13	14	15	16	17	18	19	20	21	22	23	24	25	26	27	28	29	30	31	32	33	34	35	36	37	38	39	40	41	42	43	44	45	46	47	48	49
Reward (light lick)	19.3333						22.5			23.3333						22.5		19.1667									21.6667			20.8333
Moving median	19.3333						22.9167			22.9167						20.8333		20.8333									21.25			21.25
No Reward (no light lick)		0.5				2.16667		3.5	1		1.33333	5.66667	1.83333	1.66667	1.33333		4.66667		4.5	4.5	1	3	2	2.5	2.16667	4.83333		1.16667	0.666667		1.5	5	2	1.83333	8.66667	4	1.66667	1.5	1.33333	2	2	0.333333	3	1	1.33333	3.33333	1.5	0.666667	2.33333
Moving median		1.33333				1.58333		2.16667	2		1.75	1.66667	1.75	1.66667	1.83333		3.16667		2.5	2.75	2.75	3	2.75	2.5	2.16667	2.08333		2.08333	2.08333		1.91667	1.91667	1.83333	1.83333	1.83333	1.91667	2	1.91667	1.91667	1.83333	1.58333	1.58333	1.5	1.41667	1.75	1.75	1.5	1.5	1.5
Figure S7e
BF activity @ light onset
Time bins	-0.19	-0.18	-0.17	-0.16	-0.15	-0.14	-0.13	-0.12	-0.11	-0.1	-0.09	-0.08	-0.07	-0.06	-0.05	-0.04	-0.03	-0.02	-0.01	0	0.01	0.02	0.03	0.04	0.05	0.06	0.07	0.08	0.09	0.1	0.11	0.12	0.13	0.14	0.15	0.16	0.17	0.18	0.19	0.2	0.21	0.22	0.23	0.24	0.25	0.26	0.27	0.28	0.29
Q4	3.67188	3.59375	3.61979	3.69792	3.85417	4.0625	4.14063	4.01042	3.75	3.46354	3.09896	2.68229	2.5	2.47396	2.5	2.73438	3.09896	3.28125	3.15104	2.96875	2.8125	2.60417	2.57813	2.91667	3.56771	4.16667	4.375	4.375	4.42708	4.66146	5.46875	7.63021	12.0573	18.5677	25.8073	31.8229	34.1406	32.1094	27.1875	21.6667	17.5	15.5729	15.9635	16.901	17.1875	17.4219	18.2031	19.1667	19.349
Q3	2.96875	2.65625	2.86458	3.54167	4.01042	3.95833	4.16667	4.79167	5.15625	5.15625	5.46875	6.19792	6.71875	6.97917	7.03125	6.875	6.40625	5.83333	5.78125	6.09375	6.19792	5.9375	5.67708	5.72917	5.83333	5.88542	5.98958	6.30208	7.23958	8.4375	9.53125	11.1458	13.8021	16.875	19.0104	20	20.1042	19.3229	18.125	17.4479	17.3958	17.2917	16.875	16.0417	15.1563	14.0625	12.5521	11.0938	10.1563
Q2	5.05208	4.16667	3.64583	4.01042	4.42708	4.375	3.95833	3.22917	2.39583	2.08333	2.60417	3.22917	3.48958	3.69792	4.375	5.05208	5.10417	4.6875	4.21875	4.32292	5.10417	6.14583	6.77083	6.71875	6.51042	6.5625	6.30208	5.41667	4.73958	4.89583	5.98958	7.8125	9.94792	11.8229	13.6458	16.25	18.4896	19.0625	18.0208	16.1979	14.2708	12.0833	10.5729	10.4167	10.8854	10.7813	9.42708	8.02083	7.86458
Q1	5.75	6.79167	6.66667	6.16667	5.91667	5.66667	5.375	5.29167	5.66667	6.08333	6.125	6.20833	6.54167	7.04167	7.25	6.75	5.625	4.375	3.66667	3.375	3.33333	3.875	4.83333	5.41667	5.125	4.45833	4.04167	3.875	3.70833	3.45833	3.79167	5	6.08333	5.875	4.625	3.79167	3.75	3.91667	4.125	4.33333	4.29167	3.95833	3.66667	3.91667	4.45833	4.58333	4.41667	4.375	4.58333
BF activity @ reward
Time bins	-0.19	-0.18	-0.17	-0.16	-0.15	-0.14	-0.13	-0.12	-0.11	-0.1	-0.09	-0.08	-0.07	-0.06	-0.05	-0.04	-0.03	-0.02	-0.01	0	0.01	0.02	0.03	0.04	0.05	0.06	0.07	0.08	0.09	0.1	0.11	0.12	0.13	0.14	0.15	0.16	0.17	0.18	0.19	0.2	0.21	0.22	0.23	0.24	0.25	0.26	0.27	0.28	0.29
Q4	9.08854	9.79167	9.73958	9.01042	7.99479	6.92708	6.11979	5.59896	5.3125	5.46875	5.91146	6.27604	6.27604	5.96354	5.65104	5.26042	4.71354	4.45313	4.53125	4.81771	5.23438	5.23438	4.84375	4.66146	5.78125	8.75	12.6302	17.0833	22.1875	27.0312	29.7135	28.9063	25.3125	20.0781	14.375	9.66146	7.05729	6.17188	5.59896	4.94792	4.53125	4.375	4.45313	5.18229	6.71875	8.56771	9.94792	10.9375	11.6406
Q3	7.23958	7.70833	9.01042	9.58333	8.69792	7.1875	5.88542	5	4.42708	4.73958	5.88542	6.97917	7.65625	8.17708	8.85417	9.11458	8.07292	6.19792	4.73958	4.42708	4.6875	4.47917	3.90625	3.90625	5.46875	9.21875	14.6875	21.3021	28.6458	35.2083	39.0625	38.6458	33.9583	27.2396	20.625	15.4688	12.0833	9.89583	8.59375	7.34375	6.51042	6.82292	7.65625	8.59375	9.16667	9.89583	11.4063	13.1771	14.7917
Q2	8.02083	8.38542	8.4375	7.8125	6.66667	5.57292	4.94792	4.94792	5.10417	5.26042	5.52083	5.9375	6.92708	8.07292	8.48958	8.22917	8.22917	8.4375	7.91667	6.45833	4.6875	3.22917	2.29167	2.39583	4.11458	7.34375	11.9792	18.9583	29.2188	40.1563	46.3542	45.8854	41.0417	34.0625	26.3021	19.8438	16.3021	14.3229	12.0833	9.94792	8.33333	7.13542	6.82292	7.91667	9.94792	11.9271	13.9062	15.7813	16.6667
Q1	3.95833	4.04167	4.5	5.41667	6.08333	6.04167	5.91667	6.04167	6.04167	5.75	5.75	6.29167	6.5	5.91667	5.25	4.66667	3.91667	3.08333	2.5	2.54167	3	3.625	4.375	5.58333	8.04167	12.2083	18.2917	26.625	36.5417	44.7917	47.6667	44.5833	38.2083	31.3333	25.25	20.4167	16.8333	14.1667	12.2917	11.6667	12.3333	13.4167	14.4583	15.625	17.5	19.5417	20.4583	20	18.5
[truncated: 266 more columns]
