# Supplementary material for: The behavioral signature of stepwise learning strategy in male rats and its neural correlate in the basal forebrain
Source: Nat Commun. 2023 Jul 21;14:4415. doi: 10.1038/s41467-023-40145-9 (PMC10362048; doi:10.1038/s41467-023-40145-9)
Supplement: Supplementary file 4 — Source Data [file 41467_2023_40145_MOESM4_ESM.zip › Source_Data_Fig_7.xlsx]

## Sheet: Sheet 1
Figure 7a
BF activity @ Stimulus onset								BF activity @ Evaluation Response								BF activity @ Outcome (Reward)
Light lick trials								Light lick trials								Light lick trials
Sessions relative to D2	-1	0	1	2	3			Sessions relative to D2	-1	0	1	2	3			Sessions relative to D2	-1	0	1	2	3
rat#1	-1.51822	0.608951	0.334765	0.547778	0.13099			rat#1	3.71743	4.54177	4.19193	4.78649	4.20371			rat#1	5.20907	3.36378	2.04789	2.2734	2.03422
rat#2	-1.29738	0.995714	2.96313	4.75641	6.46158			rat#2	3.74749	3.32316	3.6696	3.31575	4.01463			rat#2	8.49963	4.05667	2.68149	1.27375	1.3
rat#3	-2.091	-0.0516098	0.967062	2.42919	3.50744			rat#3	3.751	3.88401	4.18172	3.98449	4.94306			rat#3	5.42823	4.36083	3.74672	2.36463	2.21196
rat#4	-0.872791	1.46142	3.93636	4.9441	7.86767			rat#4	6.23762	4.91944	6.59802	6.80347	6.04629			rat#4	6.95101	4.65779	4.10251	3.4371	3.81589
rat#5	-0.198347	-0.276467	0.243041	0.71596	0.217569			rat#5	4.47153	3.11613	3.8923	5.48836	5.16082			rat#5	5.43382	3.78813	2.5971	2.0957	1.68782
rat#6	-0.209181	1.04876	1.26953	1.56244	1.67655			rat#6	1.64695	2.61378	3.37481	3.57712	3.24569			rat#6	3.48323	3.62304	2.91717	2.99177	2.64486
rat#7		3.83707	5.09238	7.28391	9.61253			rat#7		4.35759	4.57188	5.93668	6.26544			rat#7		2.204	1.75203	0.55936	0.692949
Mean	-1.03115	1.08912	2.11518	3.17711	4.21062			Mean	3.92867	3.82227	4.35432	4.84177	4.83995			Mean	5.83417	3.72203	2.83499	2.14224	2.05538
BF activity @ Stimulus onset								BF activity @ Evaluation Response								BF activity @ Outcome (No Reward)
Catch lick trials								Catch lick trials								Catch lick trials
Sessions relative to D2	-1	0	1	2	3			Sessions relative to D2	-1	0	1	2	3			Sessions relative to D2	-1	0	1	2	3
rat#1	-1.22079	-1.58771	-1.67675	-1.68636	-1.98838			rat#1	2.2281	1.60242	0.759783	1.0251	1.6024			rat#1	-2.22495	-2.66402	-2.32833	-1.96287	-2.02442
rat#2	-1.40361	-0.358306	-0.464818	-0.925295	-0.504647			rat#2	3.6376	1.64526	0.0890505	0.127839	-0.0747324			rat#2	0.35555	-1.4636	-1.29519	-1.16703	-1.89354
rat#3	-1.38757	-0.677263	-1.47203	-1.27369	-1.81456			rat#3	3.40359	2.83923	1.43292	0.613711	0.775183			rat#3	-3.10075	-2.44656	-2.73447	-1.82721	-2.14698
rat#4	-0.652586	-1.28807	-1.02789	-1.45406	-2.33376			rat#4	4.06629	0.478166	0.127747	0.184347	-0.368438			rat#4	-2.93307	-2.11203	-1.70986	-1.60086	-2.06671
rat#5	-0.786591	-1.03619	-1.14187	-1.42825	-1.08871			rat#5	4.41198	1.40417	0.728768	0.157692	0.375681			rat#5	-1.7448	-1.65192	-1.2767	-1.18818	-1.67937
rat#6	-0.356253	-0.0569488	0.172844	-0.298201	-0.509455			rat#6	0.996672	0.025259	0.228483	1.14764	1.14247			rat#6	-1.42224	-1.37962	-1.31662	-1.69505	-1.43063
rat#7		-1.50813	-1.26718	-1.63173	-1.32191			rat#7		1.00816	0.75831	0.139394	0.326165			rat#7		-2.14329	-2.4991	-2.11629	-3.17481
Mean	-0.9679	-0.930374	-0.982528	-1.24251	-1.36592			Mean	3.12404	1.28609	0.589295	0.485103	0.539818			Mean	-1.84504	-1.98015	-1.88004	-1.65107	-2.05949
Figure 7b
BF activity @ Light Onset - Baseline
Sessions Relative to D2 (See Table 2)	-3	-2	-1	D2	1	2	3	4
rat#1	-0.414295	Excluded due to only one BF bursting neuron	-1.55292	0.589175	0.294003	0.5212	0.117566	1.66542
rat#2		Excluded due to too few light lick trials	-1.31677	0.986917	2.94144	4.74213	6.469	5.20047
rat#3			-2.12031	-0.0711758	0.958552	2.41655	3.48787	2.19931
rat#4			-0.908358	1.45141	3.92967	4.91942	7.85032
rat#5			-0.231826	-0.283127	0.232113	0.700512	0.20392	1.55563
rat#6			-0.2412	1.02112	1.27006	1.56155	1.66279	1.59678
rat#7				3.80329	5.06899	7.25767	9.60089
p(light lick) - p(catch lick)
Sessions Relative to D2 (See Table 2)	-3	-2	-1	D2	1	2	3	4
rat#1	0.0878378	Excluded due to only one BF bursting neuron	0.126301	0.0469172	0.385101	0.330447	0.530864	0.577821
rat#2		Excluded due to too few light lick trials	0.0807788	0.121951	0.452296	0.713303	0.837729	0.849577
rat#3			-0.0309526	0.0440188	0.0948276	0.213893	0.293103	0.310345
rat#4			0.0121212	0.177419	0.58871	0.61157	0.776923
rat#5			0.0577675	0.0599343	0.271117	0.65375	0.583454	0.718235
rat#6			0.077137	0.18254	0.421053	0.570334	0.669492	0.530735
rat#7				0.109538	0.728919	0.737839	0.904762
Pearson Correlation		r=0.74813		p=2.873e-08
Figure 7c
time bins	-0.2	-0.19	-0.18	-0.17	-0.16	-0.15	-0.14	-0.13	-0.12	-0.11	-0.1	-0.09	-0.08	-0.07	-0.06	-0.05	-0.04	-0.03	-0.02	-0.01	0	0.01	0.02	0.03	0.04	0.05	0.06	0.07	0.08	0.09	0.1	0.11	0.12	0.13	0.14	0.15	0.16	0.17	0.18	0.19	0.2	0.21	0.22	0.23	0.24	0.25	0.26	0.27	0.28
BF activity, Mean
D2-1 session	0.879083	0.862956	0.860453	0.760513	0.648424	0.795312	0.931725	0.535867	0.234219	0.338054	0.297123	0.359459	0.259436	0.117172	0.0860722	0.0392039	0.151121	0.0980557	-0.128489	-0.165105	-0.0942173	-0.0416958	0.0158448	-0.0731898	-0.203452	-0.237045	-0.0431253	0.0808493	0.191621	0.228724	-0.00204535	-0.130358	-0.0611564	0.178701	0.133193	0.00302405	-0.0943987	-0.538219	-0.723428	-0.804352	-1.18468	-1.60192	-1.50448	-1.41819	-1.73725	-1.73109	-1.77466	-1.84277	-1.73848
D2 session	0.640927	0.630025	0.416197	0.487812	0.524947	0.436759	0.372495	0.332772	0.335723	0.306815	0.0287079	-0.178558	-0.049103	0.130322	0.264975	0.170169	-0.00160779	0.0197571	0.108363	-0.109399	-0.175407	-0.0451549	-0.178179	-0.134088	-0.0787058	-0.165401	-0.405436	-0.490613	-0.216127	0.0302997	0.175891	0.805286	1.97619	2.46465	2.53601	2.42281	2.24953	2.04952	1.56717	1.14836	0.817759	0.575572	0.39658	0.338848	0.293976	0.33705	0.106779	-0.0238165	0.189563
D2+1 session	0.587705	0.442954	0.513631	0.599275	0.517044	0.513058	0.321603	0.14918	0.248464	0.224123	0.0104672	-0.0328874	0.0222342	0.0319239	0.103525	-0.063393	-0.324528	-0.314884	-0.167457	-0.0811338	-0.190519	-0.179793	-0.123575	-0.265097	-0.390235	-0.384946	-0.380738	-0.460241	-0.468066	-0.32036	0.0213131	0.86808	2.12884	2.90544	2.9449	2.86634	2.80027	2.58275	2.38489	2.32268	2.02521	1.53255	1.41345	1.52478	1.49248	1.56909	1.75656	1.8176	1.54246
D2+2 session	0.395431	0.383113	0.23057	0.306877	0.297976	0.18832	0.0301438	0.0401327	0.114805	-0.0569892	-0.0492729	-0.112864	0.13454	0.16277	-0.186022	-0.32805	-0.303247	-0.323555	-0.3551	-0.377289	-0.412371	-0.48149	-0.623226	-0.711614	-0.777499	-0.801752	-0.8858	-0.776926	-0.623086	-0.457377	-0.00760616	1.1222	2.38609	2.98451	3.08872	2.9701	3.29902	3.42048	3.06527	2.7132	2.49948	2.41025	2.26199	2.29396	2.59662	2.58754	2.36161	2.46069	2.63941
D2+3 session	0.344228	0.301389	0.173477	0.192287	0.243031	0.047852	0.0694188	0.101501	-0.0628257	-0.210141	-0.260803	-0.381108	-0.347025	-0.386603	-0.481305	-0.458346	-0.556366	-0.590011	-0.508346	-0.544609	-0.53331	-0.532091	-0.571292	-0.616257	-0.850577	-1.03226	-1.11281	-1.11686	-1.01566	-0.568202	0.759537	3.09301	4.46485	4.58263	4.55257	4.1438	3.92424	3.78516	3.5966	3.50707	3.27461	3.26865	3.3551	3.44435	3.52274	3.67906	4.15831	4.06531	3.4498
BF activity, s.e.m.
D2-1 session	0.418799	0.428667	0.220579	0.288159	0.439853	0.479842	0.570578	0.396897	0.252808	0.47282	0.521271	0.433296	0.468201	0.373038	0.341606	0.397152	0.511415	0.504464	0.36239	0.338723	0.363486	0.393017	0.341894	0.321941	0.243965	0.150019	0.235136	0.283236	0.592006	0.729629	0.470887	0.313776	0.366224	0.577568	0.521729	0.408244	0.410449	0.411377	0.341319	0.36623	0.40063	0.39888	0.491899	0.510447	0.458704	0.499373	0.530579	0.556742	0.534187
D2 session	0.191686	0.205741	0.248372	0.277292	0.349149	0.254909	0.251146	0.329296	0.325819	0.314303	0.223625	0.206318	0.277636	0.295456	0.296861	0.314928	0.375214	0.328071	0.243473	0.230685	0.247119	0.375383	0.375997	0.358637	0.362584	0.295678	0.265854	0.20358	0.260919	0.339111	0.3461	0.690893	1.07361	1.1693	1.14811	0.871835	0.58102	0.552176	0.521449	0.464725	0.447557	0.478545	0.403154	0.396559	0.481168	0.527251	0.474414	0.408564	0.517339
D2+1 session	0.300183	0.252552	0.202309	0.208462	0.270967	0.270611	0.213297	0.186032	0.236293	0.249398	0.190438	0.239541	0.277084	0.309588	0.354138	0.264742	0.211184	0.198758	0.186059	0.295059	0.308788	0.319756	0.356708	0.297957	0.272436	0.29162	0.270089	0.237705	0.258995	0.282855	0.3147	0.756125	1.36008	1.49678	1.33615	1.07844	0.877506	0.807495	0.776925	0.644597	0.529336	0.552978	0.535812	0.565861	0.617433	0.576459	0.562971	0.593815	0.617424
D2+2 session	0.389583	0.32865	0.334585	0.343955	0.262379	0.245334	0.273576	0.321456	0.228607	0.147809	0.256809	0.311735	0.299277	0.241774	0.249322	0.308836	0.23859	0.183448	0.205339	0.300028	0.274644	0.178383	0.201736	0.271255	0.297573	0.305112	0.281122	0.257653	0.255708	0.306788	0.461729	1.10864	1.75128	1.75639	1.61477	1.30622	1.12948	1.07699	0.864299	0.656033	0.605588	0.678385	0.692499	0.690609	0.746124	0.703939	0.528111	0.499172	0.698871
D2+3 session	0.206097	0.19488	0.231882	0.259189	0.246653	0.239315	0.198707	0.210393	0.236042	0.227058	0.254205	0.249524	0.230825	0.204841	0.198483	0.214388	0.174274	0.17224	0.21803	0.231595	0.255123	0.26311	0.274801	0.258464	0.23941	0.25696	0.282834	0.306873	0.183007	0.29388	0.976626	1.96655	2.58695	2.52726	2.16112	1.83584	1.67596	1.35616	1.11941	1.1651	1.17582	1.10823	1.15258	1.26592	1.24064	1.2211	1.2855	1.13357	0.862775
Median RT please see below
BF activity @ Light Onset - Baseline
Sessions Relative to D2 (See Table 2)	-3	-2	-1	D2	1	2	3	4
rat#1	-0.414295	Excluded due to only one BF bursting neuron	-1.55292	0.589175	0.294003	0.5212	0.117566	1.66542
rat#2		Excluded due to too few light lick trials	-1.31677	0.986917	2.94144	4.74213	6.469	5.20047
rat#3			-2.12031	-0.0711758	0.958552	2.41655	3.48787	2.19931
rat#4			-0.908358	1.45141	3.92967	4.91942	7.85032
rat#5			-0.231826	-0.283127	0.232113	0.700512	0.20392	1.55563
rat#6			-0.2412	1.02112	1.27006	1.56155	1.66279	1.59678
rat#7				3.80329	5.06899	7.25767	9.60089
median RT
Sessions Relative to D2 (See Table 2)	-3	-2	-1	D2	1	2	3	4
rat#1	0.952148	Excluded due to only one BF bursting neuron	0.469971	0.285034	0.288025	0.287964	0.249985	0.244904
rat#2		Excluded due to too few light lick trials	0.686035	0.327881	0.319092	0.241943	0.270142	0.218018
rat#3			0.605957	0.518005	0.411865	0.374023	0.394043	0.386047
rat#4			0.553955	0.493042	0.451996	0.375977	0.328003
rat#5			0.681885	0.454041	0.369019	0.35701	0.390015	0.280884
rat#6			0.488037	0.418091	0.446045	0.450005	0.425995	0.465973
rat#7				0.286011	0.268005	0.195084	0.18396
Pearson Correlation		r=-0.596		p=4.9539e-05
[truncated: 42 more columns]
