# Supplementary material for: The behavioral signature of stepwise learning strategy in male rats and its neural correlate in the basal forebrain
Source: Nat Commun. 2023 Jul 21;14:4415. doi: 10.1038/s41467-023-40145-9 (PMC10362048; doi:10.1038/s41467-023-40145-9)
Supplement: Supplementary file 4 — Source Data [file 41467_2023_40145_MOESM4_ESM.zip › Source_Data_Fig_6.xlsx]

## Sheet: Sheet1
Fig 6a
Row	D2_3before	D2_2before	D2_1before	D2	D2_1after	D2_2after	D2_3after	D2_4after
Catch_lick_mean	0.115053	0.196488	0.461073	0.84846	0.579679	0.44145	0.325142	0.306529
Catch_lick_sem	0.101164	0.188903	0.0912316	0.0384095	0.0768056	0.0761767	0.0827961	0.0720459
Light_lick_mean	0.152027	0.238235	0.514664	0.956377	0.987419	0.984401	0.981124	0.966483
Light_lick_sem	0.152027	0.23433	0.101484	0.0168391	0.00780318	0.00531845	0.00791409	0.011572
Light_lick - Catch_lick mean	0.0369745	0.0417474	0.0535912	0.107917	0.40774	0.542951	0.655982	0.659954
Light_lick - Catch_lick sem	0.0508634	0.0455656	0.0255564	0.0292455	0.0772076	0.0764959	0.0838955	0.0723493
p values (light lick - catch lick)	0.599836	0.427121	0.0900985	0.0102082	0.00186328	0.000392743	0.000230958	9.75846e-05
Figure 6b
Stimulus
Light Lick
time bins	-0.5	-0.49	-0.48	-0.47	-0.46	-0.45	-0.44	-0.43	-0.42	-0.41	-0.4	-0.39	-0.38	-0.37	-0.36	-0.35	-0.34	-0.33	-0.32	-0.31	-0.3	-0.29	-0.28	-0.27	-0.26	-0.25	-0.24	-0.23	-0.22	-0.21	-0.2	-0.19	-0.18	-0.17	-0.16	-0.15	-0.14	-0.13	-0.12	-0.11	-0.1	-0.09	-0.08	-0.07	-0.06	-0.05	-0.04	-0.03	-0.02
rat1	5.32091	5.2876	5.21612	5.14154	5.09761	5.08821	5.0957	5.10304	5.08912	5.03042	4.92036	4.78428	4.64064	4.49426	4.35177	4.21763	4.10556	4.02504	3.97138	3.9433	3.92956	3.91299	3.88281	3.84218	3.79807	3.75759	3.74459	3.7655	3.81596	3.87858	3.9124	3.89616	3.82812	3.71478	3.57883	3.45566	3.37152	3.31925	3.28702	3.26675	3.25204	3.24436	3.22369	3.17736	3.12236	3.08075	3.06608	3.07038	3.07735
rat2	4.56555	4.60239	4.5996	4.54729	4.46516	4.38465	4.32057	4.26246	4.21877	4.2003	4.20751	4.23505	4.25492	4.25081	4.22557	4.19182	4.16568	4.17005	4.21588	4.28784	4.37077	4.4399	4.47019	4.44818	4.38393	4.29323	4.18717	4.09095	4.01974	3.98613	3.98848	4.00373	4.02857	4.05742	4.07189	4.07431	4.06238	4.0114	3.91139	3.7764	3.64236	3.55337	3.52613	3.54467	3.58924	3.63646	3.63977	3.58182	3.48446
rat3	4.30528	4.25386	4.22386	4.21355	4.21819	4.24112	4.2756	4.2989	4.29399	4.2587	4.19779	4.12045	4.03464	3.95048	3.89951	3.90219	3.94054	4.00454	4.10008	4.21983	4.33863	4.42463	4.46017	4.44092	4.37352	4.26011	4.11744	3.98009	3.87563	3.81207	3.77855	3.76538	3.76872	3.79018	3.83152	3.88013	3.9147	3.92105	3.90197	3.87316	3.84964	3.84638	3.88153	3.94287	3.98362	3.96624	3.88233	3.76763	3.66498
rat4	4.70127	4.63623	4.56602	4.45797	4.29281	4.10348	3.93549	3.80947	3.74942	3.7438	3.74081	3.71217	3.65515	3.57115	3.47432	3.39957	3.37134	3.38188	3.40767	3.42104	3.40313	3.37842	3.38049	3.40173	3.42357	3.43212	3.41978	3.37657	3.30715	3.25374	3.23818	3.26261	3.30189	3.31154	3.27527	3.20877	3.13385	3.0423	2.92559	2.80201	2.6913	2.60077	2.52717	2.47925	2.46804	2.4825	2.49229	2.46785	2.4086
rat5	4.40552	4.38974	4.36572	4.35366	4.37103	4.41127	4.44901	4.46598	4.44368	4.37399	4.25857	4.11415	3.9698	3.84722	3.76803	3.74951	3.79228	3.86128	3.91676	3.95212	3.97397	3.98743	3.99189	3.98647	3.97131	3.94965	3.92313	3.89807	3.88714	3.89119	3.90002	3.89406	3.85053	3.78012	3.7099	3.64486	3.57681	3.49064	3.37491	3.237	3.0997	2.97779	2.88583	2.84568	2.85698	2.88626	2.91582	2.94939	2.98313
rat6	5.39752	5.38439	5.38696	5.39866	5.39218	5.36669	5.34963	5.35142	5.35717	5.3486	5.30766	5.23376	5.15536	5.08018	5.00417	4.94072	4.89925	4.87859	4.88173	4.90482	4.93765	4.96694	4.96263	4.92609	4.88896	4.87234	4.8858	4.9308	4.97013	4.97986	4.9884	5.01594	5.07235	5.13829	5.17708	5.16565	5.08976	4.96274	4.82207	4.72744	4.7182	4.77939	4.88657	5.01072	5.12674	5.19923	5.20518	5.18206	5.16499
rat7	5.51597	5.41628	5.32628	5.23819	5.1524	5.07329	4.99255	4.91412	4.85116	4.80726	4.78696	4.79729	4.82853	4.85376	4.86319	4.85619	4.82383	4.77581	4.73147	4.68729	4.63738	4.57763	4.5106	4.44349	4.3853	4.34571	4.3191	4.29282	4.24471	4.15604	4.03209	3.89345	3.76595	3.66311	3.5947	3.56954	3.57392	3.58594	3.59355	3.59611	3.5928	3.58175	3.55589	3.51407	3.46604	3.40946	3.34411	3.26963	3.18856
Stimulus
Catch Lick
time bins	-0.5	-0.49	-0.48	-0.47	-0.46	-0.45	-0.44	-0.43	-0.42	-0.41	-0.4	-0.39	-0.38	-0.37	-0.36	-0.35	-0.34	-0.33	-0.32	-0.31	-0.3	-0.29	-0.28	-0.27	-0.26	-0.25	-0.24	-0.23	-0.22	-0.21	-0.2	-0.19	-0.18	-0.17	-0.16	-0.15	-0.14	-0.13	-0.12	-0.11	-0.1	-0.09	-0.08	-0.07	-0.06	-0.05	-0.04	-0.03	-0.02
rat1	5.13265	5.07902	5.02963	4.98551	4.94078	4.90019	4.85674	4.80295	4.74311	4.67446	4.59749	4.513	4.41657	4.3057	4.20613	4.15609	4.16863	4.23599	4.34719	4.49058	4.62489	4.70323	4.70356	4.63003	4.50978	4.36206	4.20016	4.05137	3.94826	3.89564	3.87284	3.86959	3.87558	3.87233	3.84668	3.79306	3.71382	3.61094	3.49152	3.37219	3.25961	3.15498	3.05934	2.96852	2.89338	2.8464	2.82487	2.81226	2.80538
rat2	4.38804	4.35531	4.31575	4.29225	4.28195	4.27517	4.25944	4.22423	4.16866	4.10004	4.04877	4.03198	4.05157	4.09528	4.13458	4.15787	4.1586	4.1331	4.10153	4.07478	4.0596	4.06514	4.07842	4.07974	4.05918	4.025	3.9915	3.97363	4.00203	4.07804	4.16374	4.21554	4.20063	4.11944	4.01325	3.93043	3.88089	3.86831	3.89495	3.92824	3.924	3.88186	3.83328	3.79628	3.78778	3.81046	3.84853	3.89505	3.9163
rat3	4.85396	4.88689	4.90869	4.91525	4.90903	4.90443	4.89952	4.88625	4.86092	4.831	4.79694	4.75712	4.7253	4.69803	4.66247	4.60163	4.50712	4.39425	4.28471	4.2014	4.15156	4.13516	4.1348	4.12966	4.1129	4.0757	4.03213	4.01186	4.02528	4.06474	4.11489	4.15357	4.16513	4.15436	4.11847	4.05924	3.99265	3.92853	3.88101	3.86406	3.88135	3.91779	3.95672	3.98803	3.99048	3.94406	3.83637	3.69142	3.5524
rat4	4.17617	4.15983	4.15981	4.14556	4.07915	3.94941	3.75678	3.51998	3.28957	3.12087	3.04878	3.06986	3.14092	3.20459	3.22452	3.18931	3.11436	3.02518	2.94498	2.89838	2.88829	2.90772	2.94797	2.98605	3.01329	3.04904	3.10657	3.16847	3.21168	3.2174	3.17362	3.08406	2.95931	2.82627	2.73055	2.68473	2.66854	2.66336	2.65725	2.64111	2.60479	2.55472	2.51529	2.51261	2.54327	2.57462	2.59672	2.5966	2.55222
rat5	3.91639	4.01994	4.08739	4.09907	4.0715	4.0302	3.99638	3.97326	3.95547	3.94748	3.95879	3.97943	3.98956	4.00099	4.03033	4.07578	4.13853	4.22061	4.31332	4.39243	4.41662	4.3603	4.2292	4.04414	3.84478	3.67708	3.57	3.53441	3.55558	3.59038	3.58843	3.54111	3.46228	3.37177	3.29599	3.2515	3.24837	3.26562	3.26078	3.20473	3.10544	2.99502	2.90274	2.85269	2.85557	2.90409	2.96493	2.98698	2.94588
rat6	5.52903	5.44891	5.4002	5.40515	5.45881	5.54668	5.63576	5.67479	5.65564	5.57588	5.46508	5.3848	5.35628	5.35793	5.3467	5.31167	5.26652	5.21538	5.16768	5.14621	5.17141	5.23699	5.3136	5.36927	5.39228	5.37788	5.31362	5.20459	5.07689	4.96256	4.86811	4.79206	4.73812	4.69533	4.6807	4.71587	4.79394	4.89353	4.96259	4.96729	4.91038	4.81845	4.736	4.69856	4.72994	4.80145	4.86061	4.86566	4.82095
rat7	5.4119	5.34724	5.26096	5.20399	5.20853	5.27863	5.39673	5.49712	5.51496	5.45088	5.33384	5.17984	5.01579	4.87496	4.76992	4.69557	4.64101	4.5969	4.55606	4.5197	4.47348	4.39834	4.32207	4.27437	4.24528	4.21032	4.17353	4.14187	4.09561	4.02354	3.93443	3.85186	3.81068	3.80905	3.82319	3.84468	3.86278	3.85526	3.81119	3.74534	3.68096	3.62439	3.56378	3.48229	3.36736	3.22255	3.08441	2.99315	2.96254
time bins	-0.5	-0.49	-0.48	-0.47	-0.46	-0.45	-0.44	-0.43	-0.42	-0.41	-0.4	-0.39	-0.38	-0.37	-0.36	-0.35	-0.34	-0.33	-0.32	-0.31	-0.3	-0.29	-0.28	-0.27	-0.26	-0.25	-0.24	-0.23	-0.22	-0.21	-0.2	-0.19	-0.18	-0.17	-0.16	-0.15	-0.14	-0.13	-0.12	-0.11	-0.1	-0.09	-0.08	-0.07	-0.06	-0.05	-0.04	-0.03	-0.02
mean
Light Lick	4.88743	4.85293	4.81208	4.76441	4.71277	4.66696	4.63122	4.60077	4.5719	4.53758	4.48852	4.42816	4.36272	4.29255	4.22665	4.17966	4.15693	4.15674	4.175	4.20232	4.2273	4.24113	4.23697	4.21272	4.17495	4.13011	4.08529	4.04783	4.01721	3.99394	3.97688	3.96162	3.94516	3.92221	3.89131	3.85699	3.81756	3.7619	3.68807	3.61127	3.54944	3.51197	3.49812	3.50209	3.51615	3.52299	3.50651	3.46982	3.42458
Catch Lick	4.77259	4.75673	4.73749	4.72097	4.70711	4.69781	4.68591	4.65408	4.59833	4.52866	4.46424	4.41658	4.38514	4.3625	4.33923	4.31256	4.28497	4.2602	4.24507	4.24621	4.25512	4.25813	4.24709	4.21618	4.16821	4.11101	4.05536	4.01231	3.9879	3.97604	3.95944	3.92968	3.88739	3.83551	3.78698	3.75422	3.73729	3.72651	3.70847	3.67471	3.62379	3.56389	3.50959	3.47128	3.45254	3.44338	3.43092	3.40587	3.3651
s.e.m.
Light Lick	0.261859	0.259948	0.262509	0.268878	0.275967	0.279862	0.279905	0.279139	0.278726	0.277983	0.277352	0.278899	0.283586	0.288278	0.288476	0.281642	0.268122	0.252972	0.242969	0.24093	0.24544	0.250671	0.249434	0.241942	0.23293	0.226927	0.227486	0.237133	0.250763	0.260777	0.268017	0.273187	0.279376	0.288605	0.29755	0.303975	0.305078	0.301811	0.298681	0.300343	0.308798	0.321508	0.338103	0.355836	0.369988	0.37722	0.375802	0.371721	0.370706
Catch Lick	0.310739	0.295904	0.280957	0.274477	0.282139	0.304358	0.336201	0.366651	0.386751	0.390697	0.37787	0.356419	0.336121	0.321666	0.312853	0.30971	0.310771	0.312566	0.314275	0.316824	0.320955	0.325657	0.329707	0.332808	0.335013	0.333855	0.324843	0.308407	0.290283	0.276753	0.270429	0.27099	0.277684	0.286024	0.293181	0.30095	0.310171	0.321267	0.332628	0.341401	0.346222	0.347318	0.346428	0.345095	0.346491	0.350437	0.3524	0.352568	0.355616
Light Lick - Catch Lick, p-value	0.446302	0.490204	0.653334	0.946281	0.885531	0.933093	0.847182	0.946973	0.937109	0.701275	0.759104	0.702689	0.743561	0.76967	0.616849	0.613679	0.538193	0.590689	0.313344	0.619844	0.824756	0.82045	0.932043	0.900058	0.868521	0.968171	0.752866	0.992521	0.927477	0.677751	0.550264	0.413389	0.551193	0.520546	0.679576	0.55813	0.958549	0.88711	0.799304	0.99763	0.664202	0.746196	0.890464	0.866632	0.796146	0.914738	0.5781	0.37073	0.235471
p<0.01 3 consecutive bins
Figure 6c1
D2-1 session, late, BF activity
time bins	-0.5	-0.49	-0.48	-0.47	-0.46	-0.45	-0.44	-0.43	-0.42	-0.41	-0.4	-0.39	-0.38	-0.37	-0.36	-0.35	-0.34	-0.33	-0.32	-0.31	-0.3	-0.29	-0.28	-0.27	-0.26	-0.25	-0.24	-0.23	-0.22	-0.21	-0.2	-0.19	-0.18	-0.17	-0.16	-0.15	-0.14	-0.13	-0.12	-0.11	-0.1	-0.09	-0.08	-0.07	-0.06	-0.05	-0.04	-0.03	-0.02
rat1	3.90326	4.01195	4.2482	4.41847	4.34322	4.01845	3.56121	3.12365	2.84469	2.81987	3.07101	3.52535	4.06653	4.53667	4.82833	4.93257	4.83025	4.52596	4.13026	3.76877	3.56324	3.57195	3.6806	3.77798	3.87503	4.01063	4.14175	4.22674	4.3223	4.45384	4.57961	4.61785	4.51459	4.32352	4.12622	3.95048	3.81724	3.83153	4.06552	4.44492	4.82137	5.05445	5.04227	4.80263	4.4674	4.16392	3.97461	3.90379	3.86937
rat2	5.32575	5.27038	5.09032	4.91489	4.88304	5.02709	5.24579	5.40312	5.39915	5.19629	4.83121	4.4309	4.16688	4.11186	4.2278	4.43905	4.65633	4.83285	4.94588	4.97063	4.91035	4.74531	4.46132	4.10413	3.75939	3.51991	3.41731	3.43977	3.5746	3.77344	3.98427	4.21231	4.49616	4.81231	5.06594	5.19873	5.19071	5.03888	4.79145	4.50477	4.25321	4.08889	4.00291	3.94487	3.85549	3.71874	3.53364	3.32009	3.157
rat3	6.22564	5.90789	5.72682	5.71586	5.82238	5.94039	5.94424	5.84072	5.66269	5.43462	5.22089	5.09738	5.08726	5.10557	5.11441	5.0789	4.93016	4.66729	4.3497	4.1103	4.02509	4.07303	4.19879	4.3304	4.43407	4.50897	4.55536	4.65473	4.86372	5.09193	5.21077	5.15045	4.9221	4.5902	4.23608	3.89199	3.57898	3.39644	3.36223	3.40704	3.50862	3.64274	3.79889	3.94353	4.00668	3.99234	3.96921	3.96869	3.92679
rat4	6.03285	5.859	5.70106	5.5771	5.46233	5.34509	5.28665	5.28954	5.30473	5.40757	5.59748	5.70193	5.6236	5.41143	5.15682	4.92458	4.74034	4.58242	4.42879	4.30419	4.16799	3.98327	3.81669	3.69708	3.58225	3.42046	3.21497	3.02301	2.84138	2.71172	2.69122	2.77036	2.89996	2.95068	2.88237	2.77283	2.65684	2.52313	2.36604	2.22743	2.11923	2.05176	2.05443	2.11038	2.20986	2.30524	2.31013	2.21495	2.0849
rat5	4.968	5.16746	5.29159	5.29645	5.19407	5.06672	4.95935	4.91058	4.95852	5.06079	5.1035	5.05951	4.98803	4.95248	5.00032	5.05756	4.99293	4.82242	4.6454	4.49547	4.38402	4.35097	4.41134	4.48714	4.46836	4.34286	4.1912	4.07963	3.99834	3.90979	3.82853	3.78488	3.79723	3.87069	4.01363	4.21231	4.37652	4.4496	4.43549	4.35676	4.25651	4.14847	3.98551	3.74246	3.47387	3.23787	3.06414	2.98071	2.98239
rat6	5.62	5.40749	5.13351	4.87657	4.72673	4.76552	4.9976	5.3408	5.66918	5.84452	5.78569	5.49439	5.08007	4.75069	4.61083	4.63697	4.73592	4.78289	4.69505	4.44936	4.09835	3.728	3.45589	3.37691	3.40577	3.42295	3.42299	3.43136	3.44539	3.40969	3.29316	3.14128	3.02773	3.03951	3.27474	3.76061	4.36833	4.88797	5.14605	5.09461	4.85183	4.54574	4.23107	3.97377	3.77912	3.53915	3.2112	2.88241	2.65717
rat7
Light Lick BF activity mean	5.34591	5.2707	5.19858	5.13322	5.07196	5.02721	4.99914	4.98474	4.97316	4.96061	4.93496	4.88491	4.8354	4.81145	4.82309	4.84494	4.81432	4.70231	4.53252	4.34979	4.19151	4.07542	4.00411	3.96227	3.92081	3.87096	3.82393	3.80921	3.84095	3.89174	3.93126	3.94619	3.94296	3.93115	3.93316	3.96449	3.9981	4.02126	4.0278	4.00592	3.96846	3.92201	3.85251	3.75294	3.63207	3.49288	3.34382	3.21177	3.11294
Light Lick BF activity s.e.m.	0.737515	0.7447	0.75285	0.77232	0.809351	0.855805	0.901587	0.93151	0.929808	0.894485	0.832585	0.756492	0.681709	0.624389	0.586158	0.560152	0.542702	0.526574	0.509851	0.498961	0.496606	0.500425	0.507761	0.521726	0.546487	0.580842	0.617354	0.647711	0.670809	0.687292	0.695818	0.692948	0.682147	0.675888	0.68662	0.710883	0.736513	0.763852	0.788331	0.793201	0.768326	0.717441	0.656428	0.603241	0.566707	0.546102	0.540201	0.544287	0.543102
Catch Lick BF activity mean	5.32935	5.24743	5.20471	5.21502	5.26223	5.28821	5.23803	5.11369	4.94718	4.79799	4.71815	4.70629	4.73209	4.7446	4.72219	4.7038	4.74848	4.87865	5.06446	5.23179	5.28999	5.193	4.95542	4.64687	4.37333	4.21497	4.17677	4.22387	4.29578	4.33017	4.34039	4.34559	4.3201	4.27213	4.21881	4.14822	4.05894	3.9602	3.86572	3.82535	3.89524	4.04868	4.19945	4.27239	4.23047	4.0807	3.86462	3.63666	3.45607
Catch Lick BF activity s.e.m.	0.842986	0.819437	0.796691	0.778286	0.776268	0.787917	0.799256	0.793674	0.762045	0.729129	0.718113	0.733786	0.777826	0.842969	0.918336	0.985692	1.02972	1.04811	1.06126	1.09199	1.12695	1.14858	1.14622	1.11461	1.06358	1.00537	0.954759	0.924158	0.915661	0.918071	0.921527	0.919744	0.908086	0.894538	0.881051	0.864567	0.848247	0.828942	0.804498	0.783677	0.772876	0.771538	0.780986	0.795976	0.807893	0.815002	0.82216	0.830852	0.838828
Light Lick - Catch Lick, p-value	0.876985	0.981564	0.622509	0.561987	0.698926	0.922471	0.767912	0.953402	0.884762	0.780117	0.76862	0.81136	0.657056	0.509604	0.731674	0.744549	0.510235	0.516386	0.472203	0.536566	0.562314	0.388036	0.364758	0.304053	0.258587	0.408107	0.575214	0.656364	0.797823	0.564932	0.410273	0.590252	0.612388	0.689845	0.907728	0.900981	0.8669	0.960207	0.890786	0.940559	0.883928	0.660191	0.62361	0.761978	0.516142	0.51776	0.416152	0.288876	0.336206
p<0.01 3 consecutive bins
p<0.05 3 consecutive bins
Figure 6c2
	G1	G2	G3
	D2-1 session Late	D2 session Early	D2 session Late
rat1	-0.994103	0.968376	3.29568		Paired t-test G1 vs G2 p-value	0.064839
rat2	-0.391968	0.829268	1.37093
rat3	-0.951996	-0.675883	0.719337		Paired t-test G2 vs G3 p-value	0.0028175
rat4	0.977976	2.19497	3.8537
rat5	0.384013	0.145709	0.668279		Paired t-test G1 vs G3 p-value	0.012718
rat6	-0.381303	-0.10535	1.30949
rat7		3.3525	4.08106
Group Mean	-0.22623	0.958513	2.1855
Figure 6d
D2 late - D2 early, BF activity in light lick trials
Light Onset
time bins	-0.5	-0.49	-0.48	-0.47	-0.46	-0.45	-0.44	-0.43	-0.42	-0.41	-0.4	-0.39	-0.38	-0.37	-0.36	-0.35	-0.34	-0.33	-0.32	-0.31	-0.3	-0.29	-0.28	-0.27	-0.26	-0.25	-0.24	-0.23	-0.22	-0.21	-0.2	-0.19	-0.18	-0.17	-0.16	-0.15	-0.14	-0.13	-0.12	-0.11	-0.1	-0.09	-0.08	-0.07	-0.06	-0.05	-0.04	-0.03	-0.02
rat1	-1.04	-1.16	-1.2	-1.68	-1.36	-1.16	-0.92	-0.48	-0.28	0.24	0.6	0.16	8.88178e-16	0.2	0.28	0.2	0.4	0.28	-0.12	-0.48	-0.64	-0.4	-0.6	-0.16	-0.16	-0.2	-0.36	-0.76	-0.96	-1.04	-1	-0.92	-0.76	-1.12	-1.32	-1.36	-1.36	-1.24	-0.92	-0.8	-0.8	-0.72	-0.48	-0.56	-0.72	-0.32	-0.24	-0.16	-0.16
rat2	-0.8	-0.44	-0.12	0.06	-0.12	-0.1	0.14	-0.04	0.2	0.2	0.68	0.84	0.48	0.06	-0.28	-0.28	-0.38	0.04	-0.74	-0.94	-1.36	-1.72	-1.84	-1.64	-1.5	-1.82	-1.94	-2.64	-2.54	-2.46	-2.46	-2.44	-2.4	-2.56	-2.34	-2.5	-2.1	-1.3	-1.24	-1.64	-1.5	-1.46	-1.42	-1.54	-1.64	-1.74	-2.08	-2.28	-2.3
rat3	0.644499	0.706076	0.192939	-0.147783	-0.147783	-0.0697865	-0.0123153	-0.045156	-0.0779967	-0.205255	-0.0821018	0.164204	0.262726	0.710181	0.874384	1.13711	0.89491	0.726601	0.295567	0.406404	0.537767	0.361248	0.582923	0.582923	0.45977	0.492611	0.623974	0.44335	1.33826	1.35468	1.21511	1.15353	1.28079	1.22742	1.62151	1.38752	1.15764	1.00575	-0.0738916	-0.977011	-1.31363	-1.43268	-2.12644	-2.68883	-3.49343	-3.71921	-3.84647	-3.92857	-3.76847
rat4	2.14973	1.95722	2.32086	2.19251	1.96791	1.62567	1.45455	0.983957	0.994652	0.871658	0.925134	1.16043	0.957219	0.97861	0.636364	0.593583	0.315508	-0.0641711	-0.545455	-0.465241	-0.572193	-0.802139	-1.24599	-1.25668	-1.05348	-1.20321	-1.27273	-1.05882	-1.0107	-0.84492	-0.540107	-0.31016	0.235294	0.0748663	0.256684	0.219251	0.165775	0.390374	0.550802	-0.0909091	-0.176471	-0.529412	-0.545455	0.106952	0.149733	0.529412	0.812834	0.748663	0.417112
rat5	0.46875	0.541667	0.409722	0.111111	-0.326389	-0.604167	-1.05556	-0.958333	-0.96875	-1.02431	-0.857639	-0.753472	-0.642361	-0.642361	-0.722222	-0.819444	-0.725694	-0.944444	-1.125	-0.743056	-1.35764	-1.75694	-2.02083	-1.93056	-1.72222	-1.76389	-1.63194	-1.33333	-1.31597	-1.22917	-0.722222	-0.621528	-0.475694	-0.579861	-0.697917	-0.513889	-0.576389	-0.444444	-0.305556	-0.465278	-0.420139	-0.381944	-0.267361	-0.0555556	0.197917	0.270833	0.00347222	-0.659722	-0.954861
rat6	0.292832	0.410839	0.314685	-0.362762	0.0743007	-0.0218531	0.865385	1.1014	0.891608	1.17133	1.16696	1.3243	1.88811	2.82343	2.67045	3.02885	2.40822	2.26399	2.01486	1.98427	1.67832	1.39423	0.546329	0.262238	0.20542	-0.192308	-0.083042	0.109266	0.148601	0.166084	-0.244755	0.126748	0.804196	0.41958	0.441434	0.668706	0.257867	0.20979	0.454545	-0.0393357	0.428322	-0.118007	-0.406469	0.384615	0.515734	0.458916	1.01836	0.69493	0.541958
rat7	1.35266	1.15942	1.93237	1.98068	1.49758	0.772947	0.338164	0.144928	-0.821256	-1.49758	-1.93237	-2.56039	-2.75362	-3.57488	-3.1401	-3.04348	-2.46377	-2.51208	-2.1256	-2.07729	-1.98068	-1.78744	-2.99517	-2.46377	-2.75362	-2.07729	-2.22222	-1.93237	-1.30435	-1.20773	-0.869565	-0.483092	0.628019	1.30435	1.73913	1.98068	1.93237	2.02899	1.88406	2.17391	1.5942	1.30435	1.01449	0.628019	0.193237	0.0483092	-0.193237	-0.241546	-0.772947
Light Lick BF activity mean	4.3266	4.26696	4.22056	4.1741	4.15224	4.20008	4.32499	4.48408	4.62909	4.74505	4.80501	4.76949	4.64023	4.47358	4.34934	4.33272	4.42597	4.58335	4.7735	4.95009	5.0544	5.08111	5.08233	5.09197	5.0952	5.06201	4.96166	4.79864	4.60489	4.40007	4.22628	4.13218	4.11655	4.12695	4.12431	4.11141	4.09343	4.05984	3.99425	3.92949	3.90654	3.92819	3.98838	4.06216	4.11992	4.1349	4.09849	4.02345	3.94651
Catch Lick BF activity s.e.m.	0.684984	0.700967	0.706667	0.70189	0.688725	0.691997	0.737044	0.816154	0.922032	1.05694	1.19406	1.29853	1.34655	1.33274	1.27032	1.18577	1.09657	1.00682	0.941139	0.905591	0.88039	0.863655	0.856668	0.85796	0.858411	0.844483	0.811355	0.764572	0.722233	0.690425	0.666942	0.650287	0.63827	0.629796	0.628668	0.642581	0.671247	0.710199	0.754718	0.796592	0.821876	0.822122	0.80629	0.7871	0.772283	0.763604	0.755153	0.748525	0.747845
Light Lick BF activity mean	4.76078	4.77906	4.8	4.77285	4.66955	4.51686	4.36971	4.27838	4.29051	4.40996	4.58676	4.76484	4.88481	4.89623	4.79944	4.65884	4.5379	4.46048	4.42311	4.40292	4.37354	4.33163	4.26588	4.17108	4.05973	3.9402	3.81819	3.69556	3.59154	3.54554	3.58358	3.71084	3.90111	4.10276	4.25725	4.32086	4.28215	4.15097	3.96842	3.7758	3.59731	3.45689	3.3667	3.32662	3.32616	3.33705	3.34222	3.33174	3.28152
Catch Lick BF activity s.e.m.	0.617101	0.658191	0.693878	0.720392	0.739624	0.74682	0.740553	0.72905	0.717245	0.710953	0.71502	0.722387	0.727735	0.732229	0.732845	0.731564	0.732088	0.727268	0.714074	0.699106	0.68497	0.670474	0.654472	0.63784	0.623499	0.609526	0.590035	0.565357	0.546145	0.54113	0.550418	0.570458	0.597141	0.626064	0.65091	0.664596	0.663459	0.651429	0.637634	0.622185	0.601007	0.574079	0.544733	0.525269	0.522552	0.529306	0.541626	0.556057	0.567535
Light Lick Late - Early, p-value	0.341001	0.283648	0.273776	0.570708	0.616982	0.859711	0.745394	0.730378	0.976686	0.926716	0.871167	0.928413	0.961928	0.917502	0.947961	0.87371	0.913809	0.958621	0.517987	0.513593	0.309817	0.19508	0.0768377	0.0775136	0.0781321	0.0427367	0.0493757	0.0463774	0.133764	0.15025	0.1596	0.270843	0.841036	0.745788	0.942589	0.978245	0.89221	0.84488	0.903212	0.58597	0.468838	0.226229	0.15418	0.28136	0.255603	0.321296	0.361423	0.242864	0.139793
p<0.01 3 consecutive bins
[truncated: 256 more columns]
