# Supplementary material for: The behavioral signature of stepwise learning strategy in male rats and its neural correlate in the basal forebrain
Source: Nat Commun. 2023 Jul 21;14:4415. doi: 10.1038/s41467-023-40145-9 (PMC10362048; doi:10.1038/s41467-023-40145-9)
Supplement: Supplementary file 4 — Source Data [file 41467_2023_40145_MOESM4_ESM.zip › Source_Data_Fig_S6.xlsx]

## Sheet: Sheet 1
Figure S6a1
BF activity, Catch Lick vs Catch No Lick
D2-1 session
time bins	-0.5	-0.49	-0.48	-0.47	-0.46	-0.45	-0.44	-0.43	-0.42	-0.41	-0.4	-0.39	-0.38	-0.37	-0.36	-0.35	-0.34	-0.33	-0.32	-0.31	-0.3	-0.29	-0.28	-0.27	-0.26	-0.25	-0.24	-0.23	-0.22	-0.21	-0.2	-0.19	-0.18	-0.17	-0.16	-0.15	-0.14	-0.13	-0.12	-0.11	-0.1	-0.09	-0.08	-0.07	-0.06	-0.05	-0.04	-0.03	-0.02
Mean
Catch Lick	2.40639	2.36334	2.3018	2.2728	2.18058	2.07214	2.11024	2.21858	2.18658	2.06887	2.00508	2.02403	2.11577	2.20222	2.18676	2.07098	1.97621	2.03244	2.18911	2.19985	2.05608	2.04413	2.15745	2.11637	1.9232	1.79935	1.78416	1.82873	1.90625	1.92681	1.93263	1.96806	1.90871	1.69671	1.49349	1.49662	1.64681	1.79778	1.89525	1.96784	2.03176	2.0454	1.95485	1.83258	1.8855	2.08545	2.22134	2.21658	2.18837
Catch No Lick	1.63315	1.75469	1.80545	1.72924	1.65981	1.65961	1.71076	1.70832	1.59802	1.50832	1.48013	1.45789	1.47801	1.5597	1.61975	1.64404	1.59599	1.44842	1.31627	1.29924	1.38049	1.47696	1.5441	1.53261	1.49646	1.51775	1.5953	1.64442	1.65356	1.65643	1.58183	1.48554	1.45925	1.45697	1.40909	1.36643	1.35126	1.32987	1.34541	1.42024	1.51488	1.58888	1.63758	1.71633	1.78563	1.73419	1.62701	1.64065	1.76536
s.e.m.
Catch Lick	0.347358	0.359439	0.341091	0.324755	0.34433	0.364829	0.393622	0.421696	0.394027	0.338669	0.31129	0.310738	0.31154	0.312465	0.319989	0.338875	0.340788	0.32396	0.343437	0.394624	0.409632	0.407923	0.405945	0.370836	0.314362	0.27899	0.26343	0.261182	0.266216	0.261787	0.283394	0.315574	0.292129	0.24469	0.247788	0.265255	0.267237	0.293527	0.333686	0.347421	0.354594	0.35553	0.345694	0.382256	0.450261	0.457303	0.422671	0.415463	0.419813
Catch No Lick	0.280024	0.299646	0.309639	0.265512	0.209207	0.206904	0.248036	0.266595	0.245355	0.222056	0.220485	0.221878	0.227979	0.258418	0.287872	0.283558	0.26881	0.283756	0.278697	0.222367	0.202051	0.243145	0.267426	0.260568	0.280019	0.315164	0.322919	0.289161	0.274483	0.314337	0.326279	0.303552	0.319617	0.36399	0.357085	0.300459	0.268667	0.287148	0.318195	0.325987	0.321444	0.316176	0.335799	0.394979	0.408673	0.334147	0.280187	0.319199	0.414007
D2 session
time bins	-0.5	-0.49	-0.48	-0.47	-0.46	-0.45	-0.44	-0.43	-0.42	-0.41	-0.4	-0.39	-0.38	-0.37	-0.36	-0.35	-0.34	-0.33	-0.32	-0.31	-0.3	-0.29	-0.28	-0.27	-0.26	-0.25	-0.24	-0.23	-0.22	-0.21	-0.2	-0.19	-0.18	-0.17	-0.16	-0.15	-0.14	-0.13	-0.12	-0.11	-0.1	-0.09	-0.08	-0.07	-0.06	-0.05	-0.04	-0.03	-0.02
Mean
Catch Lick	3.43671	3.45619	3.38102	3.24561	3.17315	3.17125	3.14201	3.08379	3.02329	2.94582	2.89591	2.92121	2.92971	2.86261	2.77052	2.75626	2.82265	2.85132	2.79551	2.74571	2.73178	2.67101	2.55331	2.4787	2.48939	2.51043	2.4958	2.44567	2.3702	2.29768	2.24532	2.18225	2.14479	2.14361	2.15383	2.15704	2.1339	2.07638	2.00677	1.97489	2.01253	2.07468	2.08956	2.07465	2.09465	2.13876	2.15182	2.12361	2.12606
Catch No Lick	2.33625	2.33693	2.58801	2.87493	2.96587	2.99968	3.06522	2.93044	2.62585	2.33562	2.23239	2.31725	2.43823	2.47043	2.48592	2.57403	2.77091	2.87067	2.64177	2.44491	2.47555	2.45442	2.19718	1.9124	1.78932	1.8708	2.06445	2.15136	2.05408	1.91785	1.95542	2.06663	1.99941	1.90062	1.82272	1.68236	1.63445	1.84574	2.08141	2.08222	2.03862	2.05386	2.01346	1.93736	2.11985	2.3187	2.35427	2.42779	2.50001
s.e.m.
Catch Lick	0.601855	0.559772	0.522483	0.501752	0.51214	0.549946	0.585462	0.629272	0.650695	0.590918	0.536884	0.555447	0.566573	0.537381	0.525294	0.525138	0.504691	0.513135	0.576312	0.645543	0.649473	0.571843	0.492713	0.482972	0.498959	0.493127	0.491142	0.498078	0.490453	0.46874	0.454986	0.453685	0.446047	0.421137	0.406666	0.414809	0.423535	0.432929	0.469554	0.545989	0.634982	0.705342	0.740454	0.729774	0.710946	0.690259	0.679541	0.706908	0.761164
Catch No Lick	0.485377	0.577532	0.775058	0.893039	0.868518	0.845047	0.886634	0.96295	0.994663	0.866553	0.713546	0.665618	0.638466	0.639384	0.707128	0.750926	0.809004	0.917341	0.919555	0.861616	0.877663	0.871508	0.760239	0.613976	0.471854	0.395953	0.500218	0.720514	0.839445	0.783708	0.704183	0.675767	0.636316	0.617657	0.601589	0.556392	0.561969	0.67108	0.791755	0.812228	0.771528	0.764477	0.782494	0.809184	0.994837	1.2106	1.19798	1.084	1.09499
D2+1 session
time bins	-0.5	-0.49	-0.48	-0.47	-0.46	-0.45	-0.44	-0.43	-0.42	-0.41	-0.4	-0.39	-0.38	-0.37	-0.36	-0.35	-0.34	-0.33	-0.32	-0.31	-0.3	-0.29	-0.28	-0.27	-0.26	-0.25	-0.24	-0.23	-0.22	-0.21	-0.2	-0.19	-0.18	-0.17	-0.16	-0.15	-0.14	-0.13	-0.12	-0.11	-0.1	-0.09	-0.08	-0.07	-0.06	-0.05	-0.04	-0.03	-0.02
Mean
Catch Lick	2.80692	2.74263	2.75746	2.81718	2.85828	2.82141	2.75304	2.67802	2.55126	2.41565	2.41691	2.51465	2.5702	2.52624	2.43023	2.37476	2.36627	2.35106	2.32185	2.30066	2.23666	2.09126	1.97458	1.95803	1.96684	1.97575	2.03853	2.09295	2.04825	1.97357	1.90971	1.81179	1.66269	1.57735	1.61906	1.69539	1.71069	1.6567	1.62576	1.69426	1.79946	1.84668	1.89001	1.97506	2.03835	2.02803	1.99599	1.98984	2.00302
Catch No Lick	2.47674	2.59286	2.45433	2.38973	2.41883	2.37153	2.30014	2.2384	2.19221	2.16439	2.06848	1.9124	1.77533	1.65537	1.60664	1.65912	1.72201	1.74651	1.71355	1.58277	1.44954	1.45114	1.57255	1.66584	1.6508	1.6037	1.5819	1.56383	1.5199	1.48561	1.45544	1.40362	1.34875	1.32581	1.3061	1.2899	1.29525	1.27094	1.24	1.27643	1.3841	1.51766	1.63079	1.69983	1.74041	1.75984	1.81255	1.90811	1.98194
s.e.m.
Catch Lick	0.459173	0.465219	0.467622	0.492132	0.523047	0.513059	0.485459	0.460435	0.418668	0.369407	0.364444	0.400519	0.427889	0.429171	0.434194	0.462389	0.479029	0.478352	0.494772	0.497611	0.44419	0.380933	0.351722	0.335505	0.327761	0.339333	0.36807	0.394659	0.392538	0.380449	0.383932	0.389697	0.371613	0.343879	0.335407	0.346376	0.332794	0.29528	0.299604	0.36421	0.407132	0.386024	0.366239	0.384739	0.412154	0.430894	0.425642	0.387329	0.391943
Catch No Lick	0.556184	0.566367	0.477779	0.419664	0.454636	0.511625	0.512663	0.434876	0.377994	0.423653	0.470976	0.434166	0.383058	0.356764	0.330656	0.327537	0.356469	0.358062	0.31008	0.261535	0.254664	0.287467	0.339043	0.374731	0.389395	0.412859	0.42741	0.400152	0.367783	0.373285	0.398551	0.415502	0.413389	0.391629	0.368551	0.358922	0.350855	0.329816	0.316657	0.32274	0.327472	0.320559	0.319013	0.338044	0.380635	0.413341	0.397561	0.375236	0.415964
D2+2 session
time bins	-0.5	-0.49	-0.48	-0.47	-0.46	-0.45	-0.44	-0.43	-0.42	-0.41	-0.4	-0.39	-0.38	-0.37	-0.36	-0.35	-0.34	-0.33	-0.32	-0.31	-0.3	-0.29	-0.28	-0.27	-0.26	-0.25	-0.24	-0.23	-0.22	-0.21	-0.2	-0.19	-0.18	-0.17	-0.16	-0.15	-0.14	-0.13	-0.12	-0.11	-0.1	-0.09	-0.08	-0.07	-0.06	-0.05	-0.04	-0.03	-0.02
Mean
Catch Lick	3.00211	3.08091	2.98022	2.84645	2.85338	2.89588	2.75305	2.49105	2.28014	2.14054	2.17413	2.32737	2.37685	2.28172	2.23489	2.30011	2.35268	2.3221	2.28454	2.28929	2.21702	2.03402	1.91887	1.99137	2.12565	2.11469	2.01823	1.96334	1.95307	1.92925	1.87488	1.79261	1.68363	1.61264	1.54396	1.49412	1.53809	1.62145	1.62315	1.58363	1.5608	1.60643	1.79566	2.00269	2.10197	2.15274	2.14069	2.07767	2.07418
Catch No Lick	2.25044	2.18165	2.11711	2.14128	2.14604	2.03138	1.91749	1.89311	1.92166	1.93907	1.86544	1.81413	1.86698	1.87725	1.80682	1.77118	1.73043	1.58068	1.47459	1.4989	1.56053	1.57343	1.54033	1.50024	1.48263	1.47316	1.45303	1.49793	1.52269	1.44955	1.35961	1.31389	1.29272	1.29845	1.32529	1.38098	1.51444	1.62318	1.61516	1.57379	1.60143	1.65573	1.67341	1.71038	1.7882	1.83436	1.81952	1.80408	1.79657
s.e.m.
Catch Lick	0.418808	0.51478	0.572541	0.586939	0.585697	0.559278	0.50498	0.470974	0.466854	0.445402	0.461639	0.53857	0.556971	0.500057	0.485264	0.538461	0.580494	0.575354	0.571126	0.600488	0.606785	0.543814	0.478307	0.496214	0.580911	0.6384	0.626829	0.575278	0.513252	0.466895	0.442011	0.414024	0.372311	0.351849	0.37389	0.442317	0.521623	0.529361	0.482115	0.469111	0.475456	0.471879	0.504706	0.551461	0.562759	0.565335	0.553189	0.521313	0.497149
Catch No Lick	0.432647	0.445003	0.444687	0.432061	0.426937	0.431652	0.431447	0.430268	0.453542	0.469767	0.430001	0.37021	0.360136	0.376664	0.370865	0.361027	0.361835	0.346845	0.345567	0.374903	0.384932	0.382716	0.396515	0.395794	0.375879	0.365352	0.359042	0.374861	0.386898	0.361207	0.33991	0.35624	0.38833	0.399606	0.39731	0.414493	0.444579	0.450418	0.45389	0.479844	0.511718	0.562088	0.607239	0.616091	0.630901	0.669142	0.658284	0.591459	0.552821
D2+3 session
time bins	-0.5	-0.49	-0.48	-0.47	-0.46	-0.45	-0.44	-0.43	-0.42	-0.41	-0.4	-0.39	-0.38	-0.37	-0.36	-0.35	-0.34	-0.33	-0.32	-0.31	-0.3	-0.29	-0.28	-0.27	-0.26	-0.25	-0.24	-0.23	-0.22	-0.21	-0.2	-0.19	-0.18	-0.17	-0.16	-0.15	-0.14	-0.13	-0.12	-0.11	-0.1	-0.09	-0.08	-0.07	-0.06	-0.05	-0.04	-0.03	-0.02
Mean
Catch Lick	2.96557	2.98028	3.20829	3.18979	2.89069	2.71951	2.81495	2.97487	2.93266	2.71414	2.61328	2.67603	2.71479	2.73768	2.80762	2.74619	2.5377	2.36832	2.30895	2.30258	2.24344	2.03489	1.81193	1.80189	1.91981	1.98806	1.98934	1.93499	1.8836	1.87049	1.92222	1.99435	2.03183	2.02289	1.96912	1.90099	1.89295	1.95059	1.92373	1.91145	2.105	2.34006	2.35599	2.17286	2.058	2.0914	2.15307	2.21088	2.24987
Catch No Lick	2.09044	2.18797	2.19604	2.07065	1.93219	1.83385	1.75262	1.71477	1.72464	1.73995	1.74748	1.7553	1.71684	1.60593	1.51535	1.54321	1.59759	1.60811	1.59304	1.54356	1.47958	1.42011	1.37033	1.34204	1.33684	1.30878	1.2479	1.22487	1.26287	1.29036	1.25283	1.23233	1.24614	1.23924	1.20506	1.19305	1.22878	1.27424	1.30803	1.34736	1.398	1.44633	1.45584	1.44244	1.47845	1.5789	1.67996	1.70421	1.66083
s.e.m.
Catch Lick	0.558483	0.646919	0.794018	0.764413	0.577951	0.469485	0.521013	0.625784	0.673703	0.65477	0.630701	0.604323	0.569001	0.567115	0.605297	0.605846	0.569207	0.54712	0.541395	0.543659	0.574747	0.575778	0.510147	0.429289	0.374158	0.386698	0.446313	0.472523	0.45292	0.439271	0.44299	0.432862	0.428225	0.466042	0.49514	0.479217	0.473428	0.492785	0.468151	0.454325	0.531115	0.631149	0.664162	0.662135	0.67328	0.664665	0.632851	0.619073	0.661203
Catch No Lick	0.359045	0.383168	0.403968	0.401225	0.377907	0.339488	0.314153	0.329766	0.358411	0.379876	0.399018	0.402471	0.373673	0.329355	0.314167	0.341301	0.367584	0.353947	0.325076	0.316653	0.338174	0.363976	0.359886	0.318144	0.296591	0.324452	0.344031	0.334493	0.327474	0.324177	0.313031	0.318761	0.332528	0.334554	0.32923	0.327994	0.344834	0.382625	0.425775	0.461364	0.480079	0.501852	0.546672	0.60101	0.635639	0.645652	0.616002	0.574002	0.565831
Figure S6b
time bins	-0.5	-0.49	-0.48	-0.47	-0.46	-0.45	-0.44	-0.43	-0.42	-0.41	-0.4	-0.39	-0.38	-0.37	-0.36	-0.35	-0.34	-0.33	-0.32	-0.31	-0.3	-0.29	-0.28	-0.27	-0.26	-0.25	-0.24	-0.23	-0.22	-0.21	-0.2	-0.19	-0.18	-0.17	-0.16	-0.15	-0.14	-0.13	-0.12	-0.11	-0.1	-0.09	-0.08	-0.07	-0.06	-0.05	-0.04	-0.03	-0.02
BF activity, Mean
D2-1 session	1.15815	1.23574	1.47991	1.75868	1.88706	1.91555	2.0213	2.07097	1.8863	1.77688	1.83818	1.82623	1.81089	1.82087	1.78525	1.8493	2.15722	2.63424	3.01363	2.98424	2.76365	2.73779	2.71801	2.54845	2.48846	2.51135	2.38234	2.12565	2.08933	2.41833	2.71634	2.70291	2.60748	2.48326	2.22598	2.07649	2.10491	2.1006	2.04932	2.05123	2.07	2.07961	2.07552	1.94408	1.77699	1.88044	2.06888	1.95963	1.69296
D2 session	-0.154182	-0.06628	-0.106358	-0.0632238	0.0719446	0.100373	0.0611624	0.0854036	0.0603151	-0.100298	-0.256453	-0.291966	-0.250142	-0.187821	-0.115118	-0.0591613	-0.0393159	-0.0135331	0.0242465	0.0389647	0.0473147	0.117575	0.204031	0.215472	0.191658	0.176634	0.159089	0.192264	0.30326	0.344846	0.258945	0.192953	0.237949	0.282897	0.27802	0.363459	0.55878	0.662237	0.618604	0.53215	0.436467	0.36793	0.392186	0.437669	0.365657	0.264885	0.28595	0.396831	0.489472
D2+1 session	-0.51189	-0.477982	-0.429736	-0.405032	-0.489374	-0.604414	-0.66397	-0.671674	-0.640491	-0.599582	-0.567358	-0.546371	-0.555047	-0.613433	-0.662191	-0.670039	-0.697309	-0.71944	-0.661999	-0.563718	-0.549402	-0.576648	-0.539363	-0.470244	-0.447131	-0.484091	-0.494334	-0.467833	-0.469613	-0.537756	-0.596108	-0.560145	-0.436043	-0.279854	-0.184474	-0.181373	-0.213909	-0.230843	-0.233711	-0.204871	-0.15331	-0.151137	-0.180534	-0.195209	-0.22794	-0.271032	-0.296208	-0.279602	-0.211572
D2+2 session	-1.00693	-0.911532	-0.741008	-0.698541	-0.757654	-0.720263	-0.574715	-0.502261	-0.566898	-0.649004	-0.632694	-0.591965	-0.578445	-0.558667	-0.578447	-0.72694	-0.841066	-0.770183	-0.68059	-0.667256	-0.623017	-0.559273	-0.6242	-0.737854	-0.735517	-0.650216	-0.629751	-0.675399	-0.625946	-0.515994	-0.457982	-0.450174	-0.428555	-0.377926	-0.365573	-0.372831	-0.33665	-0.273104	-0.263428	-0.257485	-0.229405	-0.225507	-0.217443	-0.182035	-0.207467	-0.382274	-0.534993	-0.52258	-0.41122
D2+3 session	-0.568087	-0.463625	-0.576311	-0.560446	-0.447607	-0.375688	-0.361123	-0.400351	-0.440727	-0.439409	-0.53869	-0.669547	-0.636714	-0.550944	-0.558485	-0.567545	-0.601968	-0.694816	-0.667108	-0.448882	-0.256838	-0.322844	-0.576394	-0.726185	-0.739077	-0.79906	-0.885002	-0.883037	-0.856856	-0.861926	-0.819312	-0.758349	-0.762177	-0.720664	-0.564649	-0.486303	-0.482419	-0.390951	-0.170529	-0.0160962	-0.099059	-0.24333	-0.271334	-0.344753	-0.481914	-0.52456	-0.550082	-0.59112	-0.488325
BF activity, s.e.m.
D2-1 session	1.04434	1.08506	1.04097	1.01175	1.0454	1.04559	0.987026	0.889682	0.775522	0.682538	0.629223	0.601375	0.629218	0.659912	0.629982	0.602729	0.646845	0.787168	0.87966	0.831355	0.773391	0.794909	0.798333	0.796373	0.820394	0.801228	0.79164	0.789167	0.774392	0.764044	0.757696	0.773083	0.861929	0.938375	0.871114	0.791107	0.833185	0.89816	0.886343	0.89024	0.943348	0.969464	0.968482	0.949896	0.869987	0.785689	0.781305	0.821377	0.83324
D2 session	0.63516	0.627966	0.598967	0.574334	0.543805	0.496967	0.452958	0.421476	0.392687	0.36881	0.341344	0.30993	0.310407	0.342099	0.347198	0.313096	0.317859	0.357483	0.35692	0.339926	0.345468	0.344843	0.337747	0.334867	0.302827	0.280165	0.295127	0.318564	0.347703	0.386981	0.40653	0.391972	0.376137	0.365038	0.368347	0.412102	0.484678	0.530031	0.538084	0.533554	0.511433	0.480148	0.493041	0.557203	0.593607	0.583807	0.568026	0.554353	0.529379
D2+1 session	0.408928	0.443905	0.426264	0.370196	0.333559	0.349424	0.385213	0.397252	0.390323	0.364754	0.311438	0.289086	0.316757	0.310812	0.25147	0.212353	0.206488	0.214525	0.246965	0.283926	0.293114	0.288845	0.275388	0.259793	0.26235	0.278236	0.278024	0.264564	0.246423	0.214855	0.187669	0.182727	0.214924	0.255216	0.259707	0.247336	0.272495	0.309312	0.304703	0.290248	0.312921	0.352419	0.36376	0.345383	0.331566	0.347088	0.377869	0.385517	0.386027
D2+2 session	0.429281	0.405906	0.427564	0.429091	0.394559	0.367557	0.379374	0.41011	0.39711	0.331659	0.289955	0.289202	0.272951	0.223398	0.175066	0.170109	0.202357	0.228504	0.255228	0.286487	0.270764	0.229463	0.234353	0.269447	0.262338	0.217415	0.189927	0.221872	0.283204	0.31413	0.334653	0.377871	0.382463	0.319807	0.294655	0.355886	0.412472	0.422186	0.43649	0.461836	0.446605	0.399517	0.358657	0.327617	0.31998	0.343599	0.364848	0.341905	0.303528
D2+3 session	0.657575	0.614605	0.625368	0.709837	0.682576	0.556728	0.496454	0.478349	0.436988	0.437411	0.465207	0.487591	0.486669	0.481703	0.515978	0.527968	0.509658	0.53838	0.554164	0.509834	0.487418	0.507888	0.550668	0.619093	0.635619	0.602027	0.590961	0.586717	0.588214	0.613364	0.640161	0.645441	0.650085	0.61385	0.566452	0.532018	0.464942	0.41468	0.435149	0.491011	0.510458	0.519615	0.535855	0.56049	0.55391	0.486808	0.423567	0.446905	0.506222
BF activity @ Before 1st Lick - Baseline
Sessions Relative to D2 (See Table 2)	-3	-2	-1	D2	1	2	3	4
rat#1	0.861585	Excluded due to only one BF bursting neuron	1.18967	0.190355	-0.533209	-0.29492	0.618791	0.395514
rat#2		Excluded due to too few light lick trials	2.75051	0.755085	-0.571779	-0.656647	-1.38537	-1.34949
rat#3			2.27189	1.22755	0.318436	-0.286515	-0.247683	-0.856103
rat#4			3.24948	-0.193207	-0.618732	-0.597279	-1.05183
rat#5			2.9917	0.439758	-0.134905	-0.473313	-0.558897	-0.101731
rat#6			0.185945	-0.888481	-0.767335	-0.270103	0.255375	0.381867
rat#7				-0.189845	-0.680439	-1.09918	-1.2979
Lick Duration
Sessions Relative to D2 (See Table 2)	-3	-2	-1	D2	1	2	3	4
rat#1	0.750122	Excluded due to only one BF bursting neuron	0.780029	0.627991	0.462036	0.532043	0.541962	0.515991
rat#2	0.281921	Excluded due to too few light lick trials	1.86206	1.59595	0.854004	0.524963	0.622009	0.599915
rat#3			1.22534	0.868896	0.685059	0.6521	0.654968	0.667923
rat#4			0.88208	0.563965	0.445923	0.468018	0.436035
rat#5			0.98407	0.878082	0.767822	0.721924	0.694016	0.695999
rat#6			0.854004	0.776062	0.704041	0.875977	0.831024	0.754761
rat#7				0.628006	0.535995	0.558014	0.70195
Pearson Correlation		r=0.63469		p=1.0904e-05
Figure S6a2-a3
Pre-D2 light trials				Catch trials
	AUC lick vs no lick	permutation teest p<0.05			AUC lick vs no lick	permutation test p<0.05
session#1	0.798889	1		session# 1	0.700234	0
session#2	0.926416	1		session# 2	0.60199	0
session#3	0.830508	1		session# 3	0.594118	0
session#4	0.974882	1		session# 4	0.668639	0
session#5	0.982163	1		session# 5	0.611483	0
session#6	0.929259	1		session# 6	0.767045	1
session#7	0.783172	1		session# 7	0.851064	1
				session# 8	0.932518	1
				session# 9	0.928767	1
				session#10	0.936406	1
				session#11	0.944138	1
				session#12	0.697698	1
				session#13	0.753788	1
				session#14	0.846667	1
				session#15	0.663707	1
				session#16	0.806159	1
				session#17	0.693939	1
				session#18	0.839825	1
				session#19	0.784722	1
				session#20	0.7933	1
				session#21	0.677649	1
				session#22	0.858333	1
				session#23	0.707052	1
				session#24	0.81456	1
				session#25	0.739143	1
				session#26	0.774082	1
				session#27	0.688395	1
				session#28	0.771605	1
				session#29	0.839009	1
				session#30	0.777081	1
				session#31	0.712171	1
				session#32	0.726383	1
				session#33	0.678519	1
				session#34	0.810651	1
				session#35	0.859708	1
				session#36	0.676825	1
[truncated: 132 more columns]
