# Supplementary material for: The behavioral signature of stepwise learning strategy in male rats and its neural correlate in the basal forebrain
Source: Nat Commun. 2023 Jul 21;14:4415. doi: 10.1038/s41467-023-40145-9 (PMC10362048; doi:10.1038/s41467-023-40145-9)
Supplement: Supplementary file 4 — Source Data [file 41467_2023_40145_MOESM4_ESM.zip › Source_Data_Fig_S1.xlsx]

## Sheet: Sheet1
Light													Light													Light
Row	D0_4before	D0_3before	D0_2before	D0_1before	D0	D0_1after	D0_2after	D0_3after	D0_4after	D0_5after	D0_6after		Row	D1_4before	D1_3before	D1_2before	D1_1before	D1	D1_1after	D1_2after	D1_3after	D1_4after	D1_5after	D1_6after		Row	D2_4before	D2_3before	D2_2before	D2_1before	D2	D2_1after	D2_2after	D2_3after	D2_4after	D2_5after	D2_6after
rat1					0.740741	1	1	0.963855	1	0.988636	0.989362		rat1					0.740741	1	1	0.963855	1	0.988636	0.989362		rat1	0.740741	1	1	0.963855	1	0.988636	0.989362	1	0.989796	0.989583	1
rat2					0	0	0	0	0.869048	0.98913	1		rat2	0	0	0	0	0.869048	0.98913	1	0.990826	0.991228	0.981651	0.991304		rat2	0	0	0.869048	0.98913	1	0.990826	0.991228	0.981651	0.991304	0.990385	0.942857
rat3					0	0.5	1	0.976471	1	1	0.930693		rat3				0	0.5	1	0.976471	1	1	0.930693	0.980198		rat3		0	0.5	1	0.976471	1	1	0.930693	0.980198	0.989247	0.979381
rat4					0.653465	0.964286	0.973913	0.991071	0.991071	1	0.972973		rat4					0.653465	0.964286	0.973913	0.991071	0.991071	1	0.972973		rat4				0.653465	0.964286	0.973913	0.991071	0.991071	1	0.972973	0.991071
rat5					0.493151	1	0.977273	1	0.978947	0.978022	0.989362		rat5					0.493151	1	0.977273	1	0.978947	0.978022	0.989362		rat5				0.493151	1	0.977273	1	0.978947	0.978022	0.989362	1
rat6					0.135135	0.962264	0.941176	0.9625	0.97619	1	0.977778		rat6					0.135135	0.962264	0.941176	0.9625	0.97619	1	0.977778		rat6				0.135135	0.962264	0.941176	0.9625	0.97619	1	0.977778	0.98913
rat7					0.907895	1	1	1	0.989583	1	1		rat7					0.907895	1	1	1	0.989583	1	1		rat7					0.907895	1	1	1	0.989583	1	1
Catch													Catch													Catch
Row	D0_4before	D0_3before	D0_2before	D0_1before	D0	D0_1after	D0_2after	D0_3after	D0_4after	D0_5after	D0_6after		Row	D1_4before	D1_3before	D1_2before	D1_1before	D1	D1_1after	D1_2after	D1_3after	D1_4after	D1_5after	D1_6after		Row	D2_4before	D2_3before	D2_2before	D2_1before	D2	D2_1after	D2_2after	D2_3after	D2_4after	D2_5after	D2_6after
rat1	0.0104167	0.0434783	0.0119048	0.0123457	0.630952	0.958333	0.963855	0.939024	0.966667	0.896552	0.926316		rat1					0.630952	0.958333	0.963855	0.939024	0.966667	0.896552	0.926316		rat1	0.630952	0.958333	0.963855	0.939024	0.966667	0.896552	0.926316	0.838384	0.622449	0.6875	0.71134
rat2	0	0.01	0.011236	0.045977	0	0	0.00970874	0.00990099	0.811765	0.967033	0.979167		rat2	0	0	0.00970874	0.00990099	0.811765	0.967033	0.979167	0.93578	0.789474	0.685185	0.617391		rat2	0.00970874	0.00990099	0.811765	0.967033	0.979167	0.93578	0.789474	0.685185	0.617391	0.598131	0.228571
rat3	0	0	0.00961538	0.0340909	0.0196078	0.482759	0.94382	0.988235	0.955056	0.915663	0.83		rat3				0.0196078	0.482759	0.94382	0.988235	0.955056	0.915663	0.83	0.901961		rat3		0.0196078	0.482759	0.94382	0.988235	0.955056	0.915663	0.83	0.901961	0.684783	0.575758
rat4	0.00925926	0.0291262	0	0	0.625	0.927928	0.752212	0.589286	0.445455	0.357798	0.227273		rat4					0.625	0.927928	0.752212	0.589286	0.445455	0.357798	0.227273		rat4				0.625	0.927928	0.752212	0.589286	0.445455	0.357798	0.227273	0.159292
rat5	0	0.011236	0.0674157	0.05	0.540541	0.712766	0.528736	0.41573	0.489362	0.340659	0.225806		rat5					0.540541	0.712766	0.528736	0.41573	0.489362	0.340659	0.225806		rat5				0.540541	0.712766	0.528736	0.41573	0.489362	0.340659	0.225806	0.22093
rat6	0.0263158	0.0121951	0.0116279	0	0.131579	0.944444	0.826087	0.6625	0.552941	0.559524	0.373626		rat6					0.131579	0.944444	0.826087	0.6625	0.552941	0.559524	0.373626		rat6				0.131579	0.944444	0.826087	0.6625	0.552941	0.559524	0.373626	0.456522
rat7	0.0113636	0	0	0	0.641026	0.319588	0.0888889	0.127907	0.252632	0.10101	0.0947368		rat7					0.641026	0.319588	0.0888889	0.127907	0.252632	0.10101	0.0947368		rat7					0.641026	0.319588	0.0888889	0.127907	0.252632	0.10101	0.0947368
No-fix lick													No-fix lick													No-fix lick
Row	D0_4before	D0_3before	D0_2before	D0_1before	D0	D0_1after	D0_2after	D0_3after	D0_4after	D0_5after	D0_6after		Row	D1_4before	D1_3before	D1_2before	D1_1before	D1	D1_1after	D1_2after	D1_3after	D1_4after	D1_5after	D1_6after		Row	D2_4before	D2_3before	D2_2before	D2_1before	D2	D2_1after	D2_2after	D2_3after	D2_4after	D2_5after	D2_6after
rat1	0	0.0218182	0.0117647	0.0607287	0.024	0.0313589	0.0239044	0.0481928	0.0669145	0.0340909	0.0316901		rat1					0.024	0.0313589	0.0239044	0.0481928	0.0669145	0.0340909	0.0316901		rat1	0.024	0.0313589	0.0239044	0.0481928	0.0669145	0.0340909	0.0316901	0.0101695	0	0.0103806	0.0306122
rat2	0	0	0.0888889	0	0	0	0	0.00990099	0.188235	0.0434783	0.0310345		rat2	0	0	0	0.00990099	0.188235	0.0434783	0.0310345	0	0	0	0.00869565		rat2	0	0.00990099	0.188235	0.0434783	0.0310345	0	0	0	0.00869565	0	0.0189873
rat3	0.0116279	0.0103448	0	0.0337079	0.00970874	0.0114504	0.0337079	0.141176	0.0780669	0.0358566	0		rat3				0.00970874	0.0114504	0.0337079	0.141176	0.0780669	0.0358566	0	0		rat3		0.00970874	0.0114504	0.0337079	0.141176	0.0780669	0.0358566	0	0	0.0430108	0.0202703
rat4	0.00917431	0	0.00955414	0	0	0	0.0263158	0.0534125	0.036036	0.0810811	0.018018		rat4					0	0	0.0263158	0.0534125	0.036036	0.0810811	0.018018		rat4				0	0	0.0263158	0.0534125	0.036036	0.0810811	0.018018	0.035503
rat5	0	0	0.0334572	0.0124481	0.22973	0.0531915	0.0113636	0.0223881	0.0318021	0.0218978	0		rat5					0.22973	0.0531915	0.0113636	0.0223881	0.0318021	0.0218978	0		rat5				0.22973	0.0531915	0.0113636	0.0223881	0.0318021	0.0218978	0	0.0115385
rat6	0.0391304	0.0612245	0	0.0137615	0.2	0.167702	0.0434783	0.0124481	0.0351562	0.0117647	0		rat6					0.2	0.167702	0.0434783	0.0124481	0.0351562	0.0117647	0		rat6				0.2	0.167702	0.0434783	0.0124481	0.0351562	0.0117647	0	0.0217391
rat7	0.0456274	0.0233463	0.0113636	0.0111111	0.669528	0.0204082	0.0222222	0.0343511	0.0729167	0.0301003	0.0105634		rat7					0.669528	0.0204082	0.0222222	0.0343511	0.0729167	0.0301003	0.0105634		rat7					0.669528	0.0204082	0.0222222	0.0343511	0.0729167	0.0301003	0.0105634
Average													Average													Average
Row	D0_4before	D0_3before	D0_2before	D0_1before	D0	D0_1after	D0_2after	D0_3after	D0_4after	D0_5after	D0_6after		Row	D1_4before	D1_3before	D1_2before	D1_1before	D1	D1_1after	D1_2after	D1_3after	D1_4after	D1_5after	D1_6after		Row	D2_4before	D2_3before	D2_2before	D2_1before	D2	D2_1after	D2_2after	D2_3after	D2_4after	D2_5after	D2_6after
Sound_lick_mean	0.996786	0.992479	0.996732	0.982644	0.98398	0.986314	0.988462	0.972275	0.989327	0.990316	0.991529		Sound_lick_mean	1	1	1	1	0.980696	0.98492	0.981872	0.970121	0.992205	0.991295	0.993093		Sound_lick_mean	0.988235	0.986254	0.976651	0.986607	0.973048	0.984703	0.984106	0.987031	0.99174	0.997007	0.994046
Sound_lick_sem	0.00207623	0.00288966	0.00211067	0.0139408	0.0125438	0.0067524	0.00675044	0.011468	0.00588068	0.00457198	0.005332		Sound_lick_sem	0	0	0	0	0.0122717	0.00635215	0.0080768	0.0105821	0.00330694	0.00588352	0.00408487		Sound_lick_sem	0.0117647	0.0137457	0.0135859	0.00770282	0.0121575	0.00623854	0.0107199	0.00513003	0.00448895	0.00193199	0.00326863
Catch_lick_mean	0.00819362	0.0151479	0.0159714	0.0203448	0.369815	0.620831	0.587615	0.533226	0.639125	0.591177	0.522418		Catch_lick_mean	0	0	0.00970874	0.0147544	0.551946	0.824845	0.732454	0.660755	0.630313	0.538675	0.481016		Catch_lick_mean	0.320331	0.329281	0.752793	0.691166	0.880033	0.744859	0.626837	0.567033	0.521773	0.414018	0.349593
Catch_lick_sem	0.00360537	0.00599095	0.0088033	0.00849526	0.114661	0.139441	0.149489	0.141717	0.103928	0.128943	0.141967		Catch_lick_sem	0	0	0	0.00485343	0.079977	0.0906286	0.123892	0.118398	0.100304	0.108926	0.127648		Catch_lick_sem	0.310622	0.314539	0.141976	0.134359	0.0535826	0.0896901	0.112989	0.0939335	0.0841446	0.0915353	0.0880762
Light_lick_mean					0.418627	0.775221	0.841766	0.841985	0.97212	0.993684	0.980024		Light_lick_mean	0	0	0	0	0.614205	0.987954	0.981262	0.986893	0.989574	0.982715	0.985854		Light_lick_mean	0.37037	0.333333	0.789683	0.70579	0.972988	0.981689	0.990594	0.979793	0.989843	0.987047	0.986063
Light_lick_sem					0.140975	0.146305	0.140525	0.140456	0.0175294	0.00327719	0.0090774		Light_lick_sem	0	0	0	0	0.100707	0.00655011	0.00809625	0.00631335	0.00349975	0.00933607	0.00351039		Light_lick_sem	0.37037	0.333333	0.149693	0.142249	0.0125631	0.00775144	0.00501626	0.00895996	0.00324146	0.00337903	0.00775918
Non-fix lick mean	0.01508	0.0166763	0.0221469	0.0188225	0.161852	0.0405873	0.0229989	0.0459814	0.0727325	0.0368957	0.0130437		Non-fix lick mean	0	0	0	0.00980486	0.188992	0.0499781	0.042785	0.0355514	0.0398117	0.0255621	0.00985246		Non-fix lick mean	0.012	0.0169895	0.07453	0.0925181	0.161364	0.030532	0.0254311	0.0210736	0.0280508	0.0145014	0.0213163
Non-fix lick sem	0.00730391	0.00835215	0.0118984	0.00818243	0.0923684	0.0223356	0.00536931	0.0170716	0.0206081	0.00831995	0.00537337		Non-fix lick sem	0	0	0	9.61261e-05	0.0882579	0.0206415	0.0168023	0.0100697	0.0091693	0.0105631	0.00446312		Non-fix lick sem	0.012	0.00718489	0.0569662	0.039483	0.0876036	0.00958637	0.00648382	0.00640067	0.0129804	0.00639257	0.00346961
