# Supplementary material for: The behavioral signature of stepwise learning strategy in male rats and its neural correlate in the basal forebrain
Source: Nat Commun. 2023 Jul 21;14:4415. doi: 10.1038/s41467-023-40145-9 (PMC10362048; doi:10.1038/s41467-023-40145-9)
Supplement: Supplementary file 4 — Source Data [file 41467_2023_40145_MOESM4_ESM.zip › Source_Data_Fig_3e1-3e2.xlsx]

## Sheet: Sheet 1
Figure 3e1
Trial Number	1	2	3	4	5	6	7	8	9	10	11	12	13	14	15	16	17	18	19	20	21	22	23	24	25	26	27	28	29	30	31	32	33	34	35	36	37	38	39	40	41	42	43	44	45	46	47	48	49
Light Trial	1	1	0	0	0	1	1	1	1	0	0	1	0	1	1	0	0	1	1	1	0	1	0	1	0	1	0	0	0	0	1	0	1	0	1	0	1	1	1	0	0	1	1	0	0	1	0	1	1
Catch Trial	0	0	1	1	1	0	0	0	0	1	1	0	1	0	0	1	1	0	0	0	1	0	1	0	1	0	1	1	1	1	0	1	0	1	0	1	0	0	0	1	1	0	0	1	1	0	1	0	0
No-fix Lick	0	0	0	0	0	0	0	0	0	0	0	0	0	0	0	0	0	0	0	0	0	0	0	0	0	0	0	0	0	0	0	0	0	0	0	0	0	0	0	0	0	0	0	0	0	0	0	0	0
Righward Lick?	0	0	0	0	0	0	0	0	0	0	0	0	0	0	0	0	0	0	0	0	0	0	0	0	0	0	0	0	0	0	0	0	0	0	0	0	0	0	0	0	0	0	0	0	0	0	0	0	0
p(lick right)	0	0	0	0	0	0	0	0	0	0	0	0	0	0	0	0	0	0	0	0	0	0	0	0	0	0	0	0	0	0	0	0	0	0	0	0	0	0	0	0	0	0	0	0	0	0	0	0	0
Figure 3e2
Trial Number	1	2	3	4	5	6	7	8	9	10	11	12	13	14	15	16	17	18	19	20	21	22	23	24	25	26	27	28	29	30	31	32	33	34	35	36	37	38	39	40	41	42	43	44	45	46	47	48	49
time bin	BF activity (spk/s)
-1.5	0	0	0	6.66667	0	6.66667	20	0	6.66667	0	0	0	0	6.66667	0	6.66667	0	0	0	0	6.66667	0	0	0	0	0	0	6.66667	0	0	6.66667	0	6.66667	0	6.66667	0	6.66667	0	0	0	6.66667	6.66667	0	0	13.3333	6.66667	0	0	6.66667
-1.49	0	0	0	6.66667	0	0	0	0	0	0	0	6.66667	0	13.3333	6.66667	26.6667	6.66667	0	0	0	0	0	6.66667	0	0	6.66667	6.66667	0	6.66667	0	0	6.66667	0	0	0	0	0	0	0	0	0	0	0	0	0	0	0	0	6.66667
-1.48	0	6.66667	0	13.3333	0	0	13.3333	0	6.66667	0	0	0	0	6.66667	6.66667	13.3333	0	6.66667	6.66667	0	0	0	0	0	0	6.66667	6.66667	0	0	0	0	13.3333	0	0	0	0	0	0	0	0	0	0	0	0	0	0	13.3333	0	0
-1.47	6.66667	0	0	6.66667	0	0	6.66667	0	0	0	0	0	6.66667	0	0	6.66667	0	0	0	0	0	0	0	0	0	0	0	0	0	0	0	0	0	6.66667	6.66667	0	13.3333	0	6.66667	6.66667	0	6.66667	0	0	0	0	26.6667	0	0
-1.46	0	0	0	0	0	0	0	0	0	6.66667	0	0	6.66667	0	0	6.66667	0	0	0	0	0	0	0	0	0	0	6.66667	0	0	0	0	0	0	0	0	0	6.66667	0	0	0	0	0	6.66667	0	13.3333	0	13.3333	0	0
-1.45	0	0	0	0	0	6.66667	0	0	0	6.66667	0	0	6.66667	0	0	0	0	6.66667	0	6.66667	0	0	0	13.3333	6.66667	6.66667	0	0	0	0	0	0	0	0	0	0	6.66667	0	0	6.66667	0	0	0	0	6.66667	6.66667	0	0	6.66667
-1.44	0	0	6.66667	0	0	0	0	0	0	0	0	6.66667	0	0	0	0	0	0	6.66667	13.3333	6.66667	0	0	0	0	0	0	0	0	0	0	6.66667	0	0	6.66667	0	0	0	13.3333	0	0	0	0	0	6.66667	0	6.66667	0	0
-1.43	0	0	0	0	0	0	0	6.66667	6.66667	0	0	0	0	0	0	6.66667	6.66667	0	0	0	0	0	0	0	0	0	0	0	0	0	6.66667	0	0	0	0	0	0	0	0	6.66667	0	0	0	0	0	0	0	0	13.3333
-1.42	0	0	0	0	0	6.66667	6.66667	0	6.66667	6.66667	0	0	0	6.66667	0	6.66667	0	0	0	0	0	0	0	0	6.66667	0	0	0	0	0	6.66667	6.66667	0	0	6.66667	0	0	0	6.66667	6.66667	0	0	6.66667	0	0	0	0	13.3333	6.66667
-1.41	0	0	6.66667	0	6.66667	0	6.66667	0	0	6.66667	0	0	0	0	0	0	0	0	6.66667	0	0	0	0	0	0	6.66667	0	0	0	0	0	6.66667	0	0	6.66667	0	0	0	0	0	0	0	13.3333	0	0	0	0	0	13.3333
-1.4	0	0	0	0	0	0	0	6.66667	6.66667	13.3333	0	0	0	0	0	0	6.66667	6.66667	0	0	0	0	0	0	0	0	0	0	13.3333	0	13.3333	0	0	0	0	0	0	6.66667	0	0	0	0	6.66667	0	0	0	0	0	0
-1.39	6.66667	0	6.66667	20	0	0	0	0	0	0	0	0	6.66667	0	0	0	0	6.66667	0	0	0	0	0	0	6.66667	0	0	0	0	0	0	6.66667	0	0	0	0	0	0	0	0	0	0	0	0	0	0	13.3333	0	0
-1.38	13.3333	0	0	0	0	6.66667	6.66667	0	0	0	0	6.66667	0	0	0	0	0	13.3333	0	0	0	6.66667	0	0	0	0	0	0	6.66667	0	6.66667	0	0	0	6.66667	0	6.66667	13.3333	6.66667	0	0	6.66667	6.66667	0	0	6.66667	0	0	13.3333
-1.37	20	0	0	0	0	0	6.66667	0	0	6.66667	0	0	0	0	0	0	0	6.66667	0	0	0	0	0	0	0	0	0	0	0	0	0	0	6.66667	0	6.66667	0	0	0	6.66667	0	0	0	0	0	0	0	0	0	6.66667
-1.36	13.3333	0	0	0	6.66667	0	13.3333	0	0	13.3333	0	6.66667	0	0	0	0	0	0	0	0	0	0	0	0	0	0	0	0	0	6.66667	6.66667	0	0	0	6.66667	0	0	6.66667	0	0	0	0	0	0	0	0	0	0	0
-1.35	0	0	6.66667	0	0	6.66667	0	0	0	0	0	0	0	6.66667	0	0	0	0	0	0	0	0	0	0	0	6.66667	0	0	0	0	0	0	0	0	13.3333	0	0	0	0	0	0	0	0	6.66667	0	0	0	0	0
-1.34	6.66667	0	0	0	0	0	0	0	0	0	6.66667	0	0	0	0	6.66667	0	0	0	6.66667	6.66667	0	0	0	0	0	0	0	13.3333	0	0	0	0	0	0	0	0	0	0	0	0	6.66667	6.66667	0	6.66667	0	0	6.66667	0
-1.33	6.66667	0	0	6.66667	0	6.66667	6.66667	6.66667	0	13.3333	6.66667	0	0	0	0	0	0	0	0	0	0	0	0	0	0	0	0	0	0	6.66667	0	6.66667	0	0	0	6.66667	0	0	0	0	0	0	0	0	0	0	0	13.3333	0
-1.32	20	0	0	6.66667	0	0	0	6.66667	0	6.66667	0	0	0	0	0	6.66667	0	0	0	0	0	0	6.66667	0	0	0	0	0	0	0	0	0	0	0	0	0	6.66667	0	0	6.66667	0	0	0	6.66667	0	6.66667	0	0	0
-1.31	0	0	0	6.66667	0	0	0	0	0	0	0	0	0	0	0	0	0	0	0	0	0	0	0	0	0	0	0	0	0	0	6.66667	13.3333	0	0	0	0	0	13.3333	0	0	0	0	6.66667	6.66667	6.66667	0	0	0	6.66667
-1.3	6.66667	0	6.66667	6.66667	0	6.66667	6.66667	0	6.66667	6.66667	0	0	0	0	0	13.3333	6.66667	0	0	6.66667	6.66667	0	0	0	0	0	0	0	0	0	0	6.66667	0	0	0	0	0	6.66667	0	0	0	0	6.66667	6.66667	0	0	0	0	0
-1.29	6.66667	0	0	0	6.66667	0	0	6.66667	0	0	0	0	0	0	0	6.66667	0	0	0	0	0	0	0	0	0	0	0	0	6.66667	0	0	0	0	0	0	0	0	0	6.66667	0	0	6.66667	6.66667	6.66667	0	0	0	0	13.3333
-1.28	6.66667	6.66667	0	0	0	6.66667	0	0	0	0	0	0	0	13.3333	0	13.3333	0	0	0	0	6.66667	0	0	0	0	0	0	0	0	0	0	0	0	0	0	0	0	0	0	0	13.3333	0	6.66667	0	0	0	6.66667	0	0
-1.27	13.3333	6.66667	0	6.66667	0	0	6.66667	0	0	6.66667	0	0	0	6.66667	0	20	0	0	0	0	0	0	0	0	0	0	0	0	0	0	0	0	0	6.66667	0	0	0	0	0	6.66667	0	0	0	0	0	0	0	0	0
-1.26	20	0	0	0	0	6.66667	0	0	6.66667	0	0	0	0	0	0	20	0	0	0	0	0	0	0	0	0	0	0	0	6.66667	0	0	0	0	0	0	0	0	0	0	0	0	0	0	0	0	0	0	0	0
-1.25	26.6667	13.3333	0	0	0	20	0	0	6.66667	0	0	0	0	13.3333	0	20	0	0	0	0	0	0	0	6.66667	0	6.66667	0	0	0	0	6.66667	0	0	0	0	0	0	0	0	0	0	6.66667	0	0	0	0	6.66667	0	0
-1.24	6.66667	6.66667	0	0	6.66667	6.66667	0	0	0	6.66667	0	0	0	0	0	6.66667	0	0	6.66667	0	0	0	0	0	0	0	0	0	0	6.66667	0	6.66667	0	0	0	0	0	6.66667	0	0	0	6.66667	0	0	0	0	0	0	0
-1.23	6.66667	0	0	6.66667	0	13.3333	6.66667	0	0	0	0	0	0	0	0	0	6.66667	0	0	0	0	0	0	0	0	0	0	0	0	0	6.66667	0	0	0	0	0	0	0	0	0	0	0	0	6.66667	0	0	0	0	0
-1.22	0	0	0	13.3333	0	33.3333	0	0	0	6.66667	0	0	0	0	0	6.66667	0	0	0	0	0	0	0	0	0	0	0	0	6.66667	6.66667	0	0	0	0	0	0	0	0	0	0	0	0	0	6.66667	0	0	0	0	0
-1.21	0	0	0	0	0	6.66667	6.66667	0	0	0	0	0	0	0	0	0	0	0	0	0	0	6.66667	0	0	0	0	0	0	0	13.3333	13.3333	0	6.66667	0	0	0	0	0	0	0	0	0	0	0	0	0	0	0	0
-1.2	13.3333	0	6.66667	0	0	0	0	6.66667	0	0	0	0	13.3333	6.66667	0	0	6.66667	0	0	0	0	0	0	0	0	0	0	0	0	0	0	0	0	0	6.66667	0	0	0	0	0	0	0	0	0	0	0	0	0	0
-1.19	13.3333	0	0	0	0	0	0	0	0	0	0	0	13.3333	0	0	13.3333	0	0	0	0	0	0	0	0	6.66667	0	6.66667	0	0	0	0	0	0	0	0	0	0	0	6.66667	0	0	0	0	13.3333	0	0	0	0	6.66667
-1.18	0	6.66667	0	0	0	6.66667	0	0	0	0	0	0	0	0	0	0	0	0	0	0	0	13.3333	0	0	0	0	0	0	0	0	0	0	0	0	0	0	0	0	0	0	0	0	0	0	0	6.66667	0	6.66667	0
-1.17	13.3333	0	0	0	0	0	0	0	0	13.3333	0	0	0	0	0	0	0	0	0	0	0	6.66667	0	0	0	0	0	0	0	0	0	0	6.66667	0	0	6.66667	0	6.66667	0	0	0	0	0	0	0	0	0	0	6.66667
-1.16	13.3333	0	0	0	0	0	0	0	0	0	0	0	13.3333	0	0	13.3333	0	0	0	6.66667	0	0	0	6.66667	6.66667	0	0	0	0	6.66667	0	0	6.66667	0	0	0	0	0	0	0	0	0	0	6.66667	0	0	6.66667	0	0
-1.15	0	0	0	0	0	0	6.66667	0	0	6.66667	0	0	0	0	0	13.3333	0	0	0	0	0	6.66667	0	0	0	0	0	0	0	0	0	0	0	0	0	0	0	0	0	0	0	0	0	0	0	6.66667	0	0	0
-1.14	6.66667	0	0	0	0	0	0	0	0	0	0	0	0	6.66667	6.66667	6.66667	0	0	0	0	0	13.3333	0	0	0	0	0	0	0	0	6.66667	0	0	0	13.3333	0	0	0	0	0	0	0	0	0	0	0	0	0	0
-1.13	0	0	0	0	0	6.66667	0	0	0	0	6.66667	0	0	0	0	13.3333	0	0	0	0	0	0	0	0	0	0	0	0	0	6.66667	0	0	0	0	6.66667	0	0	0	0	0	0	0	0	0	0	0	0	0	6.66667
-1.12	0	0	6.66667	0	0	0	0	0	6.66667	6.66667	13.3333	0	6.66667	0	0	0	0	6.66667	0	0	0	0	0	0	0	0	0	0	0	0	0	0	0	0	0	0	0	0	0	0	0	0	0	0	0	0	0	0	0
-1.11	0	0	0	0	0	0	0	0	0	0	0	6.66667	0	0	0	13.3333	0	6.66667	0	0	0	0	0	0	0	0	0	0	0	0	0	0	0	0	0	0	0	0	0	0	0	0	0	0	0	0	0	6.66667	0
-1.1	0	0	0	0	0	0	0	0	0	0	0	0	0	6.66667	6.66667	0	0	0	0	0	0	0	0	0	0	0	0	6.66667	6.66667	0	0	0	0	0	6.66667	6.66667	0	0	0	0	0	0	0	6.66667	0	0	0	0	0
-1.09	0	0	0	0	0	0	0	0	0	0	6.66667	20	0	0	0	6.66667	0	0	0	0	0	0	0	0	0	0	0	0	6.66667	0	0	0	0	0	0	0	0	0	0	0	0	0	0	6.66667	6.66667	0	0	0	0
-1.08	0	0	0	6.66667	0	6.66667	0	0	0	0	0	13.3333	0	0	6.66667	6.66667	0	0	0	0	0	0	0	0	0	0	0	0	0	6.66667	0	0	0	0	0	0	0	0	0	0	6.66667	0	0	6.66667	0	0	0	0	0
-1.07	6.66667	0	0	0	0	0	0	0	0	0	0	0	0	6.66667	0	0	0	0	0	0	0	0	0	0	0	0	0	0	0	6.66667	0	0	6.66667	0	0	0	0	0	0	0	0	0	0	0	0	0	0	0	0
-1.06	6.66667	0	0	6.66667	0	0	0	0	6.66667	6.66667	0	0	6.66667	0	6.66667	13.3333	0	0	0	0	0	0	0	0	0	0	0	0	0	0	6.66667	0	0	0	0	0	0	0	0	0	0	0	0	0	0	0	0	0	0
-1.05	0	0	0	0	6.66667	0	0	0	0	0	0	6.66667	0	0	6.66667	0	0	0	0	0	0	0	0	0	0	0	6.66667	0	0	0	0	0	0	0	6.66667	0	0	0	0	0	0	0	0	6.66667	0	0	0	0	0
-1.04	0	0	0	0	0	0	0	0	0	6.66667	6.66667	0	0	0	0	0	0	0	0	0	0	0	0	0	0	0	0	0	0	0	0	0	0	0	0	0	0	0	0	0	0	0	0	0	0	0	0	0	0
-1.03	0	0	0	0	6.66667	0	0	0	0	0	0	6.66667	0	0	0	0	0	0	0	0	0	0	0	0	0	0	0	0	0	0	0	0	0	6.66667	0	6.66667	0	0	0	0	0	0	0	6.66667	0	0	0	0	0
-1.02	6.66667	0	0	0	0	0	0	6.66667	0	0	0	0	0	0	0	0	0	0	0	6.66667	0	0	0	0	0	0	0	0	0	0	0	0	0	0	0	6.66667	0	0	0	0	0	0	0	0	6.66667	0	0	0	0
-1.01	0	0	0	0	0	0	0	0	0	13.3333	0	0	0	0	0	0	0	0	0	6.66667	0	0	0	0	0	0	0	0	6.66667	0	0	0	0	0	0	0	0	0	0	0	0	0	0	0	0	6.66667	0	0	0
-1	6.66667	0	0	0	0	0	0	0	0	0	0	0	0	0	13.3333	0	0	0	0	6.66667	0	0	0	0	0	0	0	0	6.66667	0	0	0	0	0	0	0	0	0	0	0	0	0	0	0	0	0	0	0	0
-0.99	0	0	0	0	0	6.66667	0	0	0	0	0	0	0	0	6.66667	0	0	0	0	0	0	0	0	0	0	0	0	0	0	0	0	0	0	0	0	0	0	0	0	0	0	0	0	0	0	6.66667	0	0	0
-0.98	0	0	0	0	0	0	0	0	0	6.66667	0	0	0	0	0	0	0	0	0	0	0	0	0	0	0	0	0	0	0	0	6.66667	0	0	0	0	0	0	0	0	0	0	0	0	0	0	0	0	0	0
-0.97	0	0	0	0	0	0	0	0	0	0	0	0	0	0	0	0	0	0	0	0	0	6.66667	0	0	0	0	0	0	0	6.66667	0	0	0	0	0	0	0	0	0	0	6.66667	6.66667	0	6.66667	6.66667	6.66667	0	0	6.66667
-0.96	0	0	0	0	0	0	0	0	0	0	0	0	0	0	6.66667	6.66667	0	0	0	0	0	0	0	0	0	0	0	0	0	0	0	0	0	0	0	0	0	0	0	0	0	0	0	0	0	0	0	0	0
-0.95	0	0	0	0	0	0	0	0	0	6.66667	0	6.66667	6.66667	0	6.66667	0	0	0	0	0	0	0	0	0	0	0	0	0	6.66667	0	0	0	0	0	0	0	0	0	0	0	0	0	0	0	0	0	0	13.3333	0
-0.94	0	0	0	0	0	6.66667	0	0	0	0	6.66667	0	0	0	0	0	0	0	0	0	0	0	0	0	0	0	0	0	0	0	0	0	0	0	0	0	0	0	0	0	6.66667	0	6.66667	0	0	0	0	6.66667	0
-0.93	0	0	0	0	0	13.3333	0	0	0	0	0	0	0	0	0	0	0	0	0	0	0	0	0	0	0	6.66667	0	0	13.3333	0	0	0	0	0	0	0	0	0	0	0	0	0	0	0	0	0	0	0	0
-0.92	0	0	0	0	0	6.66667	0	0	0	0	0	0	0	0	0	0	0	0	0	0	0	0	0	0	0	0	0	0	0	0	0	6.66667	0	0	0	0	0	0	0	0	0	0	0	0	0	6.66667	0	6.66667	0
-0.91	0	0	0	0	0	6.66667	6.66667	0	0	0	0	0	0	0	6.66667	0	0	0	0	0	0	0	0	0	0	0	0	6.66667	0	0	0	0	0	0	0	0	0	0	0	0	0	0	0	0	0	0	0	0	0
-0.9	0	13.3333	0	0	0	6.66667	0	0	0	0	0	0	0	0	6.66667	0	6.66667	0	0	0	0	0	0	0	0	0	0	0	0	0	0	0	0	0	0	0	0	0	0	0	0	0	6.66667	0	0	0	0	0	0
-0.89	6.66667	6.66667	0	0	0	0	0	0	0	0	0	0	0	0	6.66667	0	0	0	6.66667	0	0	0	0	0	0	6.66667	0	0	0	0	0	0	0	0	0	0	0	0	0	0	0	0	0	0	0	6.66667	0	6.66667	0
-0.88	0	0	0	0	0	0	0	0	0	0	0	0	0	0	0	0	0	0	0	0	6.66667	0	0	0	0	0	0	0	0	0	6.66667	0	0	0	0	0	0	0	0	0	0	0	0	0	0	0	0	0	0
-0.87	0	0	0	6.66667	0	6.66667	0	0	0	0	0	0	0	0	0	0	0	0	0	0	0	0	0	6.66667	0	0	0	0	0	0	0	6.66667	6.66667	0	0	0	0	0	0	0	0	0	0	0	0	0	0	0	0
-0.86	0	0	0	0	0	0	6.66667	0	0	6.66667	0	0	0	0	0	0	0	0	0	0	0	0	0	0	6.66667	0	0	0	0	0	0	0	0	0	0	0	0	6.66667	0	0	0	0	0	20	0	0	0	0	0
-0.85	0	13.3333	0	0	0	6.66667	0	0	0	0	0	0	0	0	0	0	0	0	6.66667	0	0	0	6.66667	0	0	0	0	0	0	0	0	0	0	6.66667	0	0	0	0	0	0	0	0	0	0	0	0	0	6.66667	0
-0.84	0	0	0	0	0	0	0	0	0	0	0	0	0	0	0	0	0	0	0	0	0	0	0	0	0	0	0	0	0	0	0	0	0	0	0	0	0	0	0	6.66667	0	0	0	0	0	0	0	0	0
-0.83	0	0	0	0	0	0	0	0	0	0	6.66667	0	0	0	0	0	6.66667	0	0	0	0	0	0	0	0	6.66667	0	0	6.66667	6.66667	6.66667	0	0	0	0	6.66667	0	0	0	0	0	0	0	0	0	0	0	0	0
-0.82	6.66667	6.66667	6.66667	0	0	0	0	0	0	0	0	0	6.66667	0	0	0	0	0	0	0	6.66667	0	6.66667	0	0	0	6.66667	0	6.66667	0	6.66667	0	0	0	0	6.66667	0	0	0	0	0	0	0	0	0	6.66667	0	0	0
-0.81	0	0	0	0	0	6.66667	0	0	0	0	6.66667	0	0	6.66667	0	0	6.66667	6.66667	0	0	13.3333	0	6.66667	0	0	6.66667	6.66667	0	0	0	0	6.66667	0	6.66667	0	0	0	0	0	0	0	6.66667	6.66667	0	0	0	0	0	0
-0.8	6.66667	0	0	0	0	0	0	0	0	0	0	6.66667	0	6.66667	0	0	0	0	0	0	0	0	6.66667	6.66667	0	0	0	0	6.66667	0	0	0	0	0	0	0	0	0	0	0	0	6.66667	0	0	0	6.66667	0	13.3333	0
-0.79	0	0	0	0	0	0	0	0	0	0	0	0	0	0	0	0	0	0	6.66667	6.66667	6.66667	0	0	13.3333	0	0	0	0	6.66667	0	0	0	0	0	0	6.66667	0	0	0	0	0	0	0	0	0	0	0	0	0
-0.78	0	0	0	0	6.66667	0	6.66667	0	0	0	0	0	0	0	0	0	0	0	0	0	0	0	0	0	0	6.66667	0	0	0	0	0	0	0	0	0	0	0	6.66667	0	0	0	0	0	0	6.66667	0	0	0	0
-0.77	0	0	0	0	0	0	0	0	0	0	0	0	0	6.66667	0	0	13.3333	0	6.66667	6.66667	0	0	0	0	0	0	0	0	0	0	0	6.66667	0	0	6.66667	0	0	0	0	0	0	0	0	0	0	0	0	0	0
-0.76	0	0	0	0	0	0	0	0	0	0	0	0	0	0	0	0	0	0	0	0	6.66667	0	0	0	6.66667	0	0	0	0	6.66667	0	0	0	0	0	0	0	0	6.66667	0	0	0	0	0	0	0	0	0	0
-0.75	0	0	0	0	0	6.66667	0	6.66667	0	0	0	0	0	6.66667	0	0	0	0	0	0	0	0	0	0	6.66667	6.66667	0	6.66667	0	0	0	6.66667	0	0	0	6.66667	0	13.3333	0	0	0	0	0	0	0	0	0	0	6.66667
-0.74	0	6.66667	0	0	0	0	0	0	0	0	0	0	0	0	0	0	0	0	0	0	0	0	0	6.66667	0	6.66667	0	0	0	0	0	0	6.66667	0	0	6.66667	0	0	0	0	0	6.66667	0	6.66667	0	13.3333	0	0	0
-0.73	0	6.66667	0	0	0	6.66667	6.66667	0	0	6.66667	0	0	0	0	0	0	0	0	0	0	6.66667	6.66667	0	0	0	6.66667	0	6.66667	0	0	6.66667	0	6.66667	0	0	0	0	0	6.66667	0	0	0	0	0	0	0	0	0	0
-0.72	0	6.66667	0	0	0	0	6.66667	0	0	0	6.66667	0	0	0	0	0	0	0	6.66667	0	0	6.66667	0	0	0	0	0	0	0	0	0	0	0	0	0	13.3333	0	0	6.66667	6.66667	6.66667	0	0	0	0	0	0	0	0
-0.71	0	0	0	0	0	0	0	0	0	0	0	0	0	0	0	0	0	0	0	0	0	6.66667	0	0	0	0	0	6.66667	0	6.66667	0	6.66667	0	0	0	0	0	0	0	0	6.66667	0	0	0	0	0	0	6.66667	0
-0.7	0	6.66667	0	6.66667	0	6.66667	0	0	0	0	0	0	0	0	0	0	0	0	6.66667	0	0	0	0	13.3333	0	0	0	0	6.66667	0	6.66667	0	0	0	0	0	6.66667	6.66667	0	0	0	6.66667	6.66667	0	6.66667	6.66667	0	0	0
-0.69	0	0	0	0	0	6.66667	0	6.66667	0	0	6.66667	0	0	0	0	0	0	0	0	0	0	0	0	0	0	0	0	0	0	6.66667	0	6.66667	6.66667	6.66667	0	0	0	6.66667	0	0	0	0	6.66667	0	0	6.66667	0	6.66667	0
-0.68	0	0	0	0	0	0	0	0	0	0	6.66667	0	0	0	0	0	6.66667	0	0	13.3333	0	0	6.66667	0	0	0	6.66667	0	0	0	6.66667	0	0	0	0	0	6.66667	0	6.66667	6.66667	20	6.66667	0	0	0	6.66667	0	6.66667	0
-0.67	0	6.66667	0	0	0	13.3333	0	0	0	0	0	0	0	6.66667	0	0	0	6.66667	0	0	0	0	6.66667	13.3333	0	0	0	0	0	0	0	0	0	0	0	0	0	0	0	0	0	0	6.66667	0	0	0	0	0	0
-0.66	0	0	0	0	6.66667	0	0	0	0	0	6.66667	0	0	6.66667	0	0	0	6.66667	0	0	20	0	0	0	0	0	0	0	0	0	6.66667	0	6.66667	0	0	0	13.3333	0	0	0	6.66667	0	0	0	6.66667	0	0	6.66667	6.66667
-0.65	0	0	0	0	0	0	6.66667	6.66667	0	0	6.66667	6.66667	0	0	0	0	0	0	0	0	6.66667	0	0	0	0	0	13.3333	0	0	6.66667	0	0	0	0	6.66667	0	6.66667	6.66667	0	0	0	13.3333	6.66667	0	0	0	0	6.66667	0
-0.64	0	0	0	0	0	0	0	0	0	0	0	0	0	0	0	0	13.3333	0	0	0	6.66667	0	0	0	6.66667	6.66667	6.66667	0	0	6.66667	0	0	0	6.66667	6.66667	6.66667	0	0	0	0	0	0	0	0	6.66667	0	0	0	0
-0.63	13.3333	0	0	0	0	0	6.66667	6.66667	0	0	0	0	0	6.66667	0	0	0	0	0	0	0	0	0	0	0	0	0	6.66667	6.66667	0	0	0	0	0	0	0	0	0	0	0	0	13.3333	0	0	6.66667	0	0	6.66667	6.66667
-0.62	0	0	0	0	0	0	0	0	0	0	0	0	6.66667	0	0	0	0	0	0	6.66667	0	0	0	0	0	0	0	0	0	0	0	0	0	0	6.66667	0	6.66667	6.66667	0	0	6.66667	0	0	6.66667	20	6.66667	0	0	0
-0.61	0	6.66667	0	6.66667	6.66667	0	0	0	0	0	0	0	0	6.66667	0	6.66667	0	0	6.66667	0	6.66667	0	0	6.66667	0	0	0	0	0	0	0	6.66667	0	6.66667	0	0	6.66667	0	0	0	0	0	0	0	13.3333	0	0	0	6.66667
-0.6	0	0	6.66667	0	0	0	0	0	0	0	0	0	0	0	0	0	0	20	6.66667	0	0	0	0	0	0	6.66667	0	0	0	6.66667	6.66667	0	6.66667	0	6.66667	6.66667	0	6.66667	0	0	0	0	0	6.66667	13.3333	0	0	0	0
-0.59	0	13.3333	0	0	0	6.66667	0	0	0	0	6.66667	0	0	6.66667	0	6.66667	0	0	6.66667	0	0	0	0	6.66667	0	0	0	6.66667	0	0	13.3333	0	0	6.66667	0	0	0	0	6.66667	0	0	0	6.66667	6.66667	0	0	0	0	13.3333
-0.58	0	0	0	0	0	0	6.66667	0	0	0	0	0	0	0	0	6.66667	0	6.66667	6.66667	0	0	0	0	0	0	0	6.66667	0	0	0	0	6.66667	0	0	0	0	6.66667	6.66667	6.66667	0	0	0	6.66667	13.3333	6.66667	0	6.66667	0	0
-0.57	0	0	0	0	0	6.66667	0	13.3333	0	0	0	0	0	0	0	0	0	0	6.66667	0	0	0	0	0	0	0	6.66667	0	6.66667	0	0	6.66667	0	0	0	0	0	6.66667	13.3333	0	0	6.66667	0	6.66667	0	6.66667	6.66667	13.3333	0
-0.56	0	13.3333	6.66667	0	0	0	6.66667	6.66667	0	0	13.3333	0	0	0	0	0	0	0	0	0	0	0	0	0	0	13.3333	6.66667	0	6.66667	6.66667	6.66667	6.66667	0	0	0	0	0	6.66667	0	6.66667	0	13.3333	0	0	6.66667	6.66667	0	6.66667	6.66667
-0.55	0	0	0	0	0	0	6.66667	0	6.66667	0	6.66667	0	0	0	0	0	0	0	0	0	20	0	0	0	0	0	6.66667	0	0	6.66667	0	6.66667	13.3333	0	0	0	0	0	0	0	0	0	0	13.3333	0	0	0	0	0
-0.54	6.66667	0	0	0	0	0	0	0	0	0	0	0	0	0	6.66667	0	0	0	0	6.66667	0	0	0	6.66667	0	0	6.66667	0	0	6.66667	26.6667	0	0	0	0	6.66667	6.66667	6.66667	0	0	0	0	0	0	6.66667	6.66667	0	0	6.66667
-0.53	0	0	0	0	0	0	0	0	0	6.66667	0	0	0	0	0	0	0	6.66667	0	0	0	0	0	0	0	0	6.66667	0	0	0	0	0	0	0	0	6.66667	0	0	0	0	0	6.66667	0	0	0	6.66667	0	0	0
-0.52	0	0	0	0	0	0	13.3333	0	0	0	0	6.66667	0	0	6.66667	0	6.66667	0	0	6.66667	0	0	0	0	0	0	0	0	0	0	0	0	6.66667	0	0	0	0	0	0	0	6.66667	0	0	0	6.66667	0	0	0	0
-0.51	0	0	0	0	0	0	0	0	0	0	0	0	6.66667	0	0	0	0	6.66667	6.66667	6.66667	13.3333	0	0	0	0	0	13.3333	0	13.3333	0	6.66667	0	6.66667	0	0	0	0	0	0	0	0	0	0	0	0	0	0	0	0
-0.5	0	6.66667	0	0	0	0	6.66667	0	0	13.3333	0	0	0	6.66667	6.66667	0	0	0	0	0	6.66667	0	0	0	6.66667	0	0	0	13.3333	13.3333	0	6.66667	0	6.66667	0	6.66667	0	0	0	6.66667	6.66667	6.66667	13.3333	6.66667	6.66667	0	0	6.66667	0
-0.49	0	0	0	0	0	0	0	6.66667	0	0	6.66667	0	0	0	0	0	0	13.3333	0	0	0	6.66667	0	6.66667	0	20	0	0	0	0	6.66667	0	0	0	0	0	0	0	0	0	6.66667	0	0	13.3333	13.3333	0	0	6.66667	0
-0.48	0	0	0	0	6.66667	0	0	0	0	0	6.66667	0	0	0	0	0	0	0	0	13.3333	0	13.3333	6.66667	0	0	0	0	6.66667	6.66667	0	0	0	0	0	0	0	0	0	0	0	0	6.66667	6.66667	0	0	0	0	0	0
-0.47	0	0	6.66667	0	0	0	13.3333	0	0	0	0	0	0	0	0	0	0	6.66667	0	0	13.3333	13.3333	0	0	0	13.3333	0	6.66667	0	6.66667	0	6.66667	0	0	0	0	0	0	0	0	0	0	0	6.66667	0	0	0	6.66667	0
-0.46	0	0	0	0	6.66667	0	0	13.3333	0	0	0	6.66667	0	0	0	0	0	0	0	6.66667	6.66667	0	0	6.66667	6.66667	0	0	6.66667	0	0	6.66667	6.66667	6.66667	0	0	13.3333	6.66667	0	6.66667	0	6.66667	0	0	0	0	0	6.66667	0	0
-0.45	0	0	0	6.66667	0	0	0	0	6.66667	0	0	6.66667	0	6.66667	0	0	0	0	0	0	0	0	6.66667	6.66667	0	0	0	6.66667	0	0	0	0	0	6.66667	0	0	0	0	6.66667	0	0	13.3333	0	6.66667	0	0	0	6.66667	0
-0.44	0	0	0	0	0	0	0	0	6.66667	0	0	0	0	0	0	0	6.66667	6.66667	0	0	6.66667	0	20	0	0	0	0	0	0	0	6.66667	13.3333	0	0	0	0	0	0	0	13.3333	0	6.66667	6.66667	0	0	0	0	0	0
-0.43	0	0	0	6.66667	6.66667	0	0	6.66667	0	6.66667	0	0	0	0	0	0	0	6.66667	0	0	0	0	13.3333	0	0	13.3333	0	0	0	0	0	6.66667	6.66667	0	0	0	0	0	0	0	0	0	0	13.3333	0	0	6.66667	0	0
-0.42	0	0	0	6.66667	0	0	0	0	0	0	0	20	6.66667	0	0	0	6.66667	13.3333	0	0	0	0	0	0	0	0	0	0	0	0	0	6.66667	0	6.66667	6.66667	0	0	6.66667	6.66667	6.66667	0	0	6.66667	0	0	0	0	0	6.66667
-0.41	6.66667	0	6.66667	0	6.66667	0	6.66667	0	0	0	0	0	0	0	0	0	0	0	6.66667	6.66667	13.3333	6.66667	0	0	0	0	0	0	13.3333	0	0	6.66667	6.66667	0	0	0	0	0	0	0	0	6.66667	6.66667	0	0	0	0	0	6.66667
-0.4	0	0	0	0	6.66667	0	0	0	0	0	0	0	0	0	0	0	0	0	6.66667	6.66667	6.66667	6.66667	0	6.66667	6.66667	0	0	0	0	0	0	6.66667	0	6.66667	0	0	0	0	0	6.66667	0	0	0	6.66667	6.66667	0	0	0	0
-0.39	6.66667	6.66667	0	13.3333	0	0	0	6.66667	13.3333	0	6.66667	6.66667	0	6.66667	6.66667	0	6.66667	0	0	0	0	0	6.66667	0	6.66667	0	0	0	6.66667	0	6.66667	6.66667	0	0	0	6.66667	6.66667	6.66667	0	13.3333	0	0	0	6.66667	0	6.66667	0	0	0
-0.38	0	0	0	0	6.66667	0	0	6.66667	6.66667	0	6.66667	6.66667	6.66667	0	6.66667	0	0	0	0	13.3333	0	0	6.66667	0	6.66667	0	0	6.66667	0	6.66667	13.3333	20	0	0	6.66667	0	0	0	0	6.66667	0	0	6.66667	0	0	0	0	6.66667	0
-0.37	0	0	0	0	0	0	6.66667	0	0	0	0	13.3333	6.66667	6.66667	13.3333	0	0	0	0	0	0	6.66667	0	0	0	0	0	6.66667	0	0	0	0	0	13.3333	0	0	0	6.66667	6.66667	6.66667	0	6.66667	20	6.66667	0	0	0	13.3333	0
-0.36	0	0	0	0	0	0	0	6.66667	0	0	0	0	0	0	6.66667	0	0	0	0	6.66667	6.66667	0	0	0	0	6.66667	6.66667	0	0	0	0	6.66667	0	0	0	6.66667	0	0	0	6.66667	0	0	6.66667	0	0	0	0	6.66667	0
-0.35	0	0	13.3333	0	0	0	6.66667	0	0	0	0	0	0	6.66667	0	6.66667	0	0	0	6.66667	0	6.66667	0	6.66667	0	0	0	0	0	6.66667	0	0	6.66667	0	0	0	0	0	0	0	6.66667	0	0	0	0	0	6.66667	0	0
-0.34	0	0	6.66667	0	6.66667	0	0	6.66667	0	0	0	6.66667	6.66667	0	6.66667	0	0	0	0	0	0	13.3333	0	0	6.66667	0	0	0	13.3333	6.66667	0	0	6.66667	6.66667	0	6.66667	0	0	0	0	6.66667	0	0	6.66667	6.66667	0	0	13.3333	0
-0.33	0	0	0	6.66667	0	0	0	6.66667	0	0	6.66667	0	0	6.66667	6.66667	0	0	0	0	0	0	26.6667	0	0	0	0	13.3333	0	0	13.3333	0	0	0	0	0	0	0	0	0	6.66667	0	0	0	6.66667	0	6.66667	0	13.3333	6.66667
-0.32	0	0	0	0	0	13.3333	0	0	0	0	0	0	0	6.66667	6.66667	0	0	0	6.66667	0	6.66667	0	6.66667	13.3333	0	0	0	6.66667	0	0	0	0	6.66667	0	0	0	0	0	0	0	0	0	0	0	0	0	0	0	13.3333
-0.31	0	6.66667	6.66667	13.3333	0	0	0	6.66667	6.66667	0	0	0	0	0	0	0	0	0	0	6.66667	0	13.3333	0	0	6.66667	0	0	0	0	0	0	0	0	0	6.66667	6.66667	0	0	0	0	0	0	0	0	0	0	0	0	0
-0.3	0	0	0	0	0	0	0	6.66667	6.66667	0	0	0	13.3333	6.66667	0	0	0	0	6.66667	6.66667	0	20	13.3333	0	0	6.66667	6.66667	6.66667	0	0	13.3333	0	6.66667	0	0	6.66667	0	0	6.66667	6.66667	0	0	0	0	0	6.66667	0	0	13.3333
-0.29	0	0	0	0	6.66667	0	0	26.6667	0	0	0	0	0	0	0	0	0	6.66667	6.66667	0	6.66667	6.66667	0	0	0	0	0	0	0	0	0	0	0	6.66667	0	0	13.3333	0	0	0	0	6.66667	0	0	6.66667	6.66667	0	0	0
-0.28	6.66667	0	0	0	6.66667	0	6.66667	0	0	0	0	6.66667	13.3333	0	6.66667	0	0	6.66667	6.66667	0	0	13.3333	0	6.66667	13.3333	6.66667	6.66667	0	13.3333	0	0	0	0	0	0	0	0	0	13.3333	6.66667	0	0	0	6.66667	0	0	0	0	0
-0.27	0	0	0	0	6.66667	0	0	0	0	6.66667	0	0	0	0	0	0	0	0	0	0	0	6.66667	0	6.66667	0	0	0	6.66667	0	0	0	6.66667	0	6.66667	0	6.66667	0	0	0	0	0	0	0	0	0	0	0	0	13.3333
-0.26	0	0	0	0	0	6.66667	0	6.66667	0	0	0	0	6.66667	0	6.66667	0	0	0	6.66667	0	0	0	6.66667	6.66667	0	0	0	0	0	0	0	13.3333	0	6.66667	0	13.3333	0	0	0	0	6.66667	0	0	0	0	0	0	0	0
-0.25	0	0	0	0	0	0	6.66667	0	6.66667	0	0	6.66667	0	0	6.66667	0	0	0	6.66667	6.66667	13.3333	20	0	0	0	13.3333	0	0	0	0	0	0	6.66667	0	0	0	13.3333	0	0	0	6.66667	0	6.66667	0	0	0	0	6.66667	6.66667
-0.24	0	0	6.66667	0	13.3333	0	0	6.66667	6.66667	0	0	0	20	0	6.66667	0	0	0	0	6.66667	13.3333	13.3333	0	0	0	0	6.66667	0	6.66667	0	0	0	0	0	0	13.3333	0	13.3333	0	6.66667	0	0	0	0	0	0	0	0	0
-0.23	0	0	0	13.3333	0	0	0	0	0	0	0	0	6.66667	0	6.66667	0	0	6.66667	6.66667	0	0	6.66667	0	0	0	0	6.66667	6.66667	6.66667	0	6.66667	6.66667	6.66667	0	0	0	0	0	0	6.66667	0	0	6.66667	6.66667	0	6.66667	0	0	0
-0.22	0	0	6.66667	0	0	0	0	0	0	0	13.3333	0	6.66667	0	6.66667	0	0	6.66667	0	0	0	6.66667	0	0	0	6.66667	0	6.66667	0	6.66667	0	0	0	0	0	13.3333	0	0	0	6.66667	6.66667	6.66667	0	0	0	6.66667	0	0	6.66667
-0.21	0	0	0	0	0	0	0	6.66667	0	0	0	0	6.66667	6.66667	0	0	0	0	0	13.3333	6.66667	0	0	0	0	6.66667	13.3333	0	0	6.66667	0	0	0	0	0	13.3333	0	0	0	0	0	0	6.66667	0	6.66667	0	0	0	0
-0.2	0	0	6.66667	0	0	0	0	0	6.66667	0	0	0	0	0	0	0	0	0	0	6.66667	0	0	13.3333	0	0	0	0	0	0	13.3333	26.6667	6.66667	0	0	0	6.66667	0	0	0	6.66667	0	6.66667	0	0	0	6.66667	0	6.66667	6.66667
-0.19	0	0	0	6.66667	0	0	0	0	13.3333	0	6.66667	0	6.66667	0	0	0	0	0	0	0	0	0	0	0	6.66667	0	0	0	0	0	6.66667	6.66667	0	0	0	26.6667	0	6.66667	6.66667	0	6.66667	0	0	0	0	13.3333	0	0	6.66667
-0.18	0	0	6.66667	13.3333	0	6.66667	0	6.66667	0	0	0	6.66667	0	0	6.66667	0	0	0	6.66667	0	0	20	0	0	6.66667	0	0	0	13.3333	6.66667	0	6.66667	0	0	0	6.66667	6.66667	13.3333	6.66667	6.66667	0	0	0	0	0	0	6.66667	0	6.66667
-0.17	0	0	0	0	6.66667	0	6.66667	0	0	0	0	0	0	0	0	0	6.66667	6.66667	6.66667	6.66667	6.66667	0	13.3333	13.3333	0	0	6.66667	6.66667	0	0	13.3333	6.66667	0	13.3333	0	20	0	0	0	0	0	0	0	6.66667	0	0	0	0	0
-0.16	0	0	0	0	0	0	6.66667	0	0	0	0	0	6.66667	6.66667	0	6.66667	0	6.66667	0	6.66667	6.66667	6.66667	0	6.66667	0	0	6.66667	6.66667	0	0	0	0	0	6.66667	0	13.3333	0	0	6.66667	0	0	0	6.66667	6.66667	0	0	0	0	6.66667
-0.15	0	0	0	0	0	13.3333	6.66667	0	6.66667	0	0	6.66667	0	6.66667	6.66667	0	0	6.66667	0	0	6.66667	13.3333	6.66667	6.66667	0	0	0	0	0	0	0	0	0	0	0	13.3333	0	0	0	0	0	0	0	13.3333	0	13.3333	0	0	6.66667
-0.14	0	0	0	6.66667	0	6.66667	6.66667	0	0	0	0	0	13.3333	0	0	0	0	0	0	6.66667	0	6.66667	6.66667	13.3333	0	0	0	0	0	0	0	0	0	0	0	13.3333	6.66667	0	0	0	6.66667	0	6.66667	13.3333	0	0	0	0	0
-0.13	0	0	0	6.66667	0	6.66667	0	0	6.66667	0	6.66667	0	0	0	0	0	0	6.66667	6.66667	0	13.3333	6.66667	0	0	0	6.66667	6.66667	0	0	0	0	6.66667	0	0	0	6.66667	0	6.66667	0	0	0	0	0	6.66667	0	6.66667	0	6.66667	13.3333
-0.12	0	0	6.66667	0	0	6.66667	0	0	6.66667	0	0	0	0	0	0	0	6.66667	0	0	6.66667	0	6.66667	0	6.66667	6.66667	6.66667	6.66667	6.66667	0	0	0	6.66667	20	6.66667	6.66667	0	0	0	0	0	0	0	13.3333	6.66667	0	0	6.66667	0	6.66667
-0.11	0	6.66667	0	0	0	6.66667	6.66667	0	0	0	6.66667	0	0	0	0	0	0	0	0	6.66667	0	0	0	0	6.66667	6.66667	6.66667	0	13.3333	0	0	0	6.66667	0	0	6.66667	0	0	0	6.66667	0	0	0	0	0	0	0	6.66667	20
-0.1	0	0	6.66667	0	0	6.66667	6.66667	0	0	0	0	0	0	13.3333	6.66667	0	0	6.66667	0	0	0	0	0	0	0	0	0	13.3333	0	0	0	0	33.3333	0	0	6.66667	0	13.3333	0	13.3333	6.66667	0	6.66667	0	0	0	0	0	0
-0.09	0	6.66667	0	6.66667	0	0	0	0	6.66667	0	0	0	0	0	6.66667	0	0	0	0	6.66667	6.66667	0	0	0	13.3333	0	0	0	0	0	0	0	13.3333	0	6.66667	0	0	20	0	6.66667	0	6.66667	6.66667	0	0	0	0	0	6.66667
-0.08	0	0	0	6.66667	0	0	0	0	0	0	6.66667	0	6.66667	0	0	0	0	0	6.66667	6.66667	0	6.66667	20	0	0	0	0	0	0	0	0	0	26.6667	0	6.66667	0	0	0	0	0	0	0	6.66667	0	0	0	0	0	13.3333
-0.07	0	6.66667	0	6.66667	6.66667	13.3333	0	0	0	0	0	0	6.66667	0	0	0	6.66667	0	0	0	6.66667	6.66667	0	0	0	6.66667	0	0	6.66667	6.66667	0	0	13.3333	0	6.66667	0	0	13.3333	6.66667	0	0	0	13.3333	0	0	0	0	0	6.66667
-0.06	0	0	0	0	0	6.66667	0	0	0	0	0	0	0	6.66667	0	0	20	13.3333	0	0	0	0	6.66667	0	0	0	0	13.3333	6.66667	0	6.66667	0	20	0	0	0	0	0	0	0	0	0	0	0	6.66667	0	0	0	6.66667
-0.05	0	13.3333	0	0	0	6.66667	0	0	0	0	6.66667	0	0	0	0	0	0	0	6.66667	6.66667	6.66667	0	0	0	0	6.66667	0	0	13.3333	6.66667	0	0	13.3333	0	0	13.3333	0	0	6.66667	20	0	0	0	6.66667	0	0	0	0	6.66667
-0.04	6.66667	0	6.66667	0	6.66667	6.66667	6.66667	6.66667	0	0	0	0	6.66667	6.66667	0	0	6.66667	0	0	0	6.66667	0	0	13.3333	0	6.66667	0	6.66667	0	6.66667	13.3333	0	0	0	0	0	6.66667	0	6.66667	0	0	0	6.66667	0	0	0	0	0	13.3333
-0.03	6.66667	0	0	0	6.66667	0	13.3333	0	0	0	0	0	6.66667	6.66667	0	0	0	6.66667	6.66667	0	6.66667	0	0	0	0	0	0	6.66667	0	0	0	0	13.3333	0	0	0	0	13.3333	6.66667	0	0	13.3333	0	0	13.3333	0	6.66667	0	0
-0.02	0	0	0	20	13.3333	0	0	0	6.66667	0	0	0	0	13.3333	0	0	0	0	0	6.66667	0	0	0	0	6.66667	0	6.66667	0	0	0	0	0	0	0	0	0	0	0	0	6.66667	6.66667	0	6.66667	6.66667	0	0	0	0	0
-0.01	0	0	0	0	0	6.66667	0	0	6.66667	6.66667	0	0	0	6.66667	6.66667	0	0	0	6.66667	0	0	0	6.66667	0	0	0	0	0	13.3333	0	0	0	20	0	13.3333	0	6.66667	6.66667	0	0	0	0	0	0	0	13.3333	0	0	0
-4.33681e-18	0	0	0	0	0	0	6.66667	0	0	0	0	0	0	6.66667	6.66667	0	6.66667	0	0	0	0	0	0	6.66667	0	0	0	6.66667	0	6.66667	0	6.66667	13.3333	0	0	0	0	6.66667	6.66667	0	0	0	0	6.66667	0	0	0	6.66667	6.66667
0.01	0	6.66667	0	13.3333	6.66667	13.3333	0	0	26.6667	0	0	0	0	0	0	0	0	0	0	6.66667	0	0	0	0	0	0	6.66667	0	0	6.66667	0	0	6.66667	0	0	0	0	0	0	20	0	6.66667	6.66667	0	0	6.66667	0	6.66667	0
0.02	0	0	6.66667	0	0	6.66667	0	0	6.66667	0	6.66667	0	0	0	0	0	6.66667	0	6.66667	6.66667	0	0	6.66667	0	13.3333	6.66667	0	0	0	6.66667	0	6.66667	6.66667	0	0	6.66667	0	6.66667	0	0	0	0	20	0	0	0	0	6.66667	6.66667
0.03	0	0	6.66667	13.3333	0	0	0	0	13.3333	0	0	0	0	0	0	0	0	6.66667	13.3333	0	6.66667	0	6.66667	0	0	6.66667	13.3333	0	6.66667	0	0	0	0	0	6.66667	6.66667	0	6.66667	6.66667	6.66667	0	0	0	0	0	6.66667	6.66667	0	0
0.04	0	0	13.3333	0	0	13.3333	0	0	20	0	0	0	0	0	0	0	0	0	0	0	0	0	0	0	6.66667	0	0	0	0	0	6.66667	0	0	0	0	0	0	6.66667	0	6.66667	0	0	0	0	0	0	6.66667	0	0
0.05	0	0	0	6.66667	0	13.3333	0	0	13.3333	0	6.66667	0	0	6.66667	0	0	0	0	6.66667	0	0	0	0	0	6.66667	0	0	0	0	0	0	0	6.66667	6.66667	0	0	6.66667	0	0	6.66667	0	0	0	6.66667	0	0	0	0	6.66667
0.06	0	0	0	0	0	13.3333	0	0	0	0	0	6.66667	6.66667	0	13.3333	0	6.66667	0	0	0	6.66667	0	6.66667	0	6.66667	0	6.66667	6.66667	0	0	0	0	0	0	0	0	6.66667	0	0	26.6667	0	6.66667	0	0	0	0	0	0	6.66667
0.07	0	0	6.66667	0	0	6.66667	6.66667	0	6.66667	6.66667	0	0	0	0	20	0	0	0	0	0	0	6.66667	0	6.66667	0	0	0	0	6.66667	0	6.66667	6.66667	0	0	0	0	0	0	13.3333	6.66667	0	0	0	0	0	0	13.3333	0	0
0.08	0	13.3333	0	0	6.66667	0	0	0	6.66667	0	6.66667	0	0	0	0	0	0	0	6.66667	0	0	6.66667	6.66667	13.3333	0	6.66667	6.66667	0	0	0	0	0	0	0	0	0	6.66667	0	0	6.66667	6.66667	6.66667	6.66667	0	6.66667	0	0	0	6.66667
0.09	0	0	0	0	6.66667	0	0	0	0	0	6.66667	0	6.66667	0	13.3333	0	0	0	13.3333	0	0	6.66667	0	0	6.66667	0	0	6.66667	0	0	0	6.66667	0	0	6.66667	6.66667	0	0	0	0	0	6.66667	6.66667	0	0	0	6.66667	0	0
0.1	0	6.66667	13.3333	13.3333	6.66667	0	0	6.66667	0	0	20	6.66667	0	0	20	0	0	0	6.66667	0	0	6.66667	6.66667	0	6.66667	0	13.3333	0	0	0	0	20	0	13.3333	0	0	6.66667	0	0	6.66667	0	0	20	0	0	0	6.66667	0	0
0.11	0	0	6.66667	0	0	13.3333	6.66667	6.66667	0	0	0	0	6.66667	6.66667	0	0	0	0	0	0	13.3333	0	0	0	6.66667	0	0	6.66667	6.66667	6.66667	6.66667	0	6.66667	0	0	0	0	0	0	6.66667	0	0	6.66667	0	6.66667	0	0	6.66667	6.66667
0.12	0	6.66667	6.66667	6.66667	6.66667	0	0	6.66667	0	0	0	0	6.66667	0	6.66667	0	6.66667	6.66667	6.66667	6.66667	0	6.66667	0	0	0	6.66667	6.66667	6.66667	6.66667	13.3333	0	6.66667	0	6.66667	0	0	0	0	0	6.66667	0	0	6.66667	0	6.66667	0	0	0	0
0.13	0	0	6.66667	6.66667	0	6.66667	0	6.66667	0	0	0	0	0	0	6.66667	0	0	0	0	0	0	0	0	0	0	0	0	0	0	6.66667	0	0	6.66667	13.3333	6.66667	0	0	0	0	6.66667	0	0	0	0	6.66667	6.66667	0	0	6.66667
0.14	6.66667	33.3333	0	0	0	0	6.66667	0	0	6.66667	6.66667	0	0	0	13.3333	0	0	0	0	0	0	0	0	6.66667	0	0	6.66667	0	0	6.66667	0	0	6.66667	6.66667	6.66667	0	0	6.66667	6.66667	0	0	0	0	13.3333	0	0	0	6.66667	0
0.15	0	0	0	0	0	0	0	0	0	0	6.66667	0	6.66667	0	0	0	6.66667	6.66667	6.66667	0	0	0	0	0	6.66667	0	0	0	13.3333	0	0	6.66667	6.66667	0	0	13.3333	0	0	6.66667	0	0	6.66667	6.66667	0	0	0	0	6.66667	6.66667
0.16	0	0	0	6.66667	6.66667	0	0	0	0	0	0	0	0	0	0	0	0	6.66667	6.66667	0	0	20	0	6.66667	0	0	6.66667	0	0	6.66667	0	6.66667	0	0	0	0	0	6.66667	0	0	0	6.66667	0	0	0	0	0	0	6.66667
0.17	0	0	0	0	0	0	0	0	0	0	0	13.3333	0	0	13.3333	0	0	13.3333	0	6.66667	0	0	0	13.3333	0	0	6.66667	6.66667	0	0	0	0	0	6.66667	0	0	0	0	0	0	0	0	0	0	0	6.66667	0	0	20
0.18	6.66667	0	0	6.66667	6.66667	13.3333	0	6.66667	6.66667	0	6.66667	0	0	0	0	0	0	0	0	6.66667	0	0	6.66667	0	0	0	0	0	6.66667	0	0	0	0	6.66667	6.66667	0	6.66667	13.3333	0	0	6.66667	6.66667	0	6.66667	0	6.66667	0	0	13.3333
0.19	0	0	0	0	20	0	0	0	0	0	0	0	0	0	0	6.66667	6.66667	6.66667	6.66667	0	0	0	0	0	0	0	13.3333	0	0	6.66667	0	0	20	6.66667	0	0	6.66667	0	0	0	6.66667	0	0	0	0	6.66667	6.66667	0	0
0.2	6.66667	0	0	0	6.66667	6.66667	6.66667	0	0	0	0	0	0	0	0	6.66667	0	0	6.66667	13.3333	0	6.66667	0	6.66667	0	0	0	6.66667	0	0	0	0	0	6.66667	0	0	0	0	6.66667	6.66667	0	0	6.66667	0	0	6.66667	0	0	6.66667
0.21	0	6.66667	0	0	6.66667	6.66667	0	0	0	0	0	0	0	6.66667	0	0	6.66667	6.66667	6.66667	6.66667	6.66667	0	6.66667	6.66667	0	0	0	0	0	6.66667	0	0	6.66667	0	0	0	6.66667	0	6.66667	0	0	6.66667	0	0	0	6.66667	0	6.66667	13.3333
0.22	0	26.6667	6.66667	0	0	6.66667	0	0	0	0	6.66667	13.3333	6.66667	6.66667	0	6.66667	0	0	6.66667	0	0	0	0	0	0	0	6.66667	0	6.66667	0	0	0	0	0	0	0	0	6.66667	0	0	0	6.66667	0	0	0	0	0	0	0
0.23	6.66667	13.3333	0	0	0	0	6.66667	0	0	6.66667	6.66667	13.3333	0	0	0	0	0	0	0	0	6.66667	6.66667	6.66667	6.66667	0	0	0	0	13.3333	6.66667	0	0	13.3333	0	0	6.66667	6.66667	0	0	0	6.66667	0	6.66667	0	0	0	0	0	0
0.24	0	0	0	6.66667	6.66667	0	6.66667	0	0	0	0	13.3333	0	0	13.3333	0	0	0	6.66667	0	6.66667	0	0	0	0	6.66667	6.66667	0	0	0	0	0	0	0	6.66667	0	6.66667	0	0	0	0	6.66667	0	0	0	0	6.66667	6.66667	0
0.25	6.66667	6.66667	6.66667	6.66667	0	0	0	0	0	6.66667	0	0	13.3333	6.66667	0	0	0	0	0	6.66667	0	0	0	6.66667	0	0	0	6.66667	6.66667	0	0	0	6.66667	0	0	6.66667	0	6.66667	0	0	0	6.66667	0	0	0	6.66667	6.66667	0	6.66667
0.26	0	0	6.66667	0	13.3333	0	6.66667	0	0	0	6.66667	13.3333	0	0	6.66667	0	0	0	0	0	13.3333	0	0	0	0	0	6.66667	0	6.66667	6.66667	0	0	6.66667	0	0	0	6.66667	6.66667	0	0	0	6.66667	0	0	0	6.66667	0	0	6.66667
0.27	0	0	0	0	0	0	0	6.66667	0	0	0	6.66667	0	0	0	0	6.66667	0	13.3333	0	0	0	0	0	0	0	0	6.66667	20	13.3333	13.3333	0	0	6.66667	0	0	6.66667	20	6.66667	0	0	6.66667	13.3333	6.66667	0	20	6.66667	0	6.66667
0.28	0	6.66667	0	6.66667	0	13.3333	0	20	0	0	13.3333	0	6.66667	0	6.66667	0	0	6.66667	13.3333	0	20	6.66667	0	6.66667	0	0	0	0	0	0	0	0	0	0	6.66667	0	6.66667	13.3333	0	0	0	6.66667	0	6.66667	6.66667	6.66667	6.66667	6.66667	13.3333
0.29	0	0	0	0	0	0	0	0	0	6.66667	0	0	6.66667	0	0	0	0	0	6.66667	0	0	6.66667	13.3333	0	0	6.66667	0	0	0	0	0	0	0	0	6.66667	0	13.3333	6.66667	6.66667	0	0	0	0	6.66667	0	26.6667	0	6.66667	6.66667
0.3	0	0	0	0	13.3333	0	0	0	0	0	0	0	0	0	0	0	0	6.66667	0	0	0	0	0	6.66667	0	0	0	6.66667	0	0	0	6.66667	0	0	6.66667	0	6.66667	0	0	0	0	0	0	0	0	26.6667	6.66667	0	0
0.31	0	0	0	6.66667	13.3333	0	0	6.66667	0	6.66667	0	6.66667	0	0	6.66667	6.66667	0	6.66667	13.3333	0	6.66667	0	6.66667	0	0	0	0	0	6.66667	0	0	6.66667	0	6.66667	6.66667	6.66667	0	0	6.66667	0	0	0	0	0	0	26.6667	6.66667	0	20
0.32	0	0	0	0	0	0	0	0	0	0	0	13.3333	0	0	13.3333	6.66667	6.66667	0	0	0	0	0	20	0	0	0	0	0	0	0	0	0	0	6.66667	13.3333	0	6.66667	6.66667	0	0	0	6.66667	0	0	0	46.6667	13.3333	0	6.66667
0.33	0	6.66667	6.66667	0	0	6.66667	0	0	0	6.66667	0	6.66667	0	0	6.66667	0	0	13.3333	6.66667	0	0	0	0	0	6.66667	6.66667	0	0	0	13.3333	0	0	0	6.66667	0	13.3333	13.3333	0	6.66667	0	6.66667	0	6.66667	0	0	20	6.66667	0	0
0.34	6.66667	13.3333	6.66667	6.66667	0	0	0	6.66667	0	6.66667	6.66667	13.3333	0	6.66667	6.66667	0	13.3333	0	0	0	0	13.3333	13.3333	0	0	0	6.66667	6.66667	0	0	0	13.3333	6.66667	0	0	0	6.66667	0	13.3333	0	0	6.66667	0	0	0	6.66667	0	13.3333	0
0.35	0	0	6.66667	6.66667	0	0	0	0	0	0	0	0	13.3333	6.66667	6.66667	0	0	0	0	13.3333	0	6.66667	0	13.3333	6.66667	6.66667	0	0	13.3333	0	6.66667	0	0	0	0	0	0	0	6.66667	0	6.66667	0	0	13.3333	0	20	0	0	0
0.36	6.66667	6.66667	0	6.66667	0	0	0	0	0	0	6.66667	0	13.3333	6.66667	0	0	0	6.66667	0	0	0	0	0	6.66667	0	0	13.3333	6.66667	0	13.3333	0	6.66667	0	6.66667	0	0	6.66667	6.66667	0	0	0	0	0	6.66667	6.66667	26.6667	13.3333	0	0
0.37	0	0	0	0	0	0	6.66667	0	0	0	6.66667	6.66667	13.3333	0	0	6.66667	0	0	0	6.66667	6.66667	0	6.66667	0	0	6.66667	6.66667	6.66667	0	13.3333	0	0	0	0	0	0	0	0	0	0	0	0	0	6.66667	0	20	0	6.66667	0
0.38	0	13.3333	0	0	0	6.66667	0	6.66667	0	0	0	6.66667	0	6.66667	0	0	6.66667	0	0	0	0	6.66667	6.66667	0	6.66667	6.66667	0	0	0	0	0	0	0	6.66667	0	6.66667	0	6.66667	0	0	0	0	13.3333	6.66667	0	26.6667	6.66667	0	0
0.39	0	6.66667	0	0	6.66667	0	0	0	0	6.66667	0	6.66667	0	13.3333	0	13.3333	0	0	0	6.66667	0	20	6.66667	0	0	6.66667	13.3333	0	6.66667	6.66667	0	0	0	0	6.66667	6.66667	13.3333	6.66667	0	0	0	0	0	6.66667	0	13.3333	13.3333	6.66667	0
0.4	0	20	6.66667	0	6.66667	0	6.66667	0	0	0	0	0	0	0	0	0	6.66667	6.66667	0	0	0	13.3333	13.3333	0	0	0	0	6.66667	0	0	0	0	6.66667	6.66667	0	0	0	6.66667	0	6.66667	0	0	0	0	0	26.6667	0	0	0
0.41	6.66667	6.66667	0	13.3333	0	0	0	0	0	0	0	0	13.3333	0	6.66667	6.66667	0	0	0	0	6.66667	0	0	6.66667	6.66667	13.3333	0	6.66667	6.66667	0	0	0	0	0	0	0	0	6.66667	13.3333	0	0	6.66667	0	0	6.66667	0	0	6.66667	0
0.42	0	0	6.66667	0	6.66667	0	6.66667	0	0	0	6.66667	6.66667	0	0	0	0	0	0	0	20	0	0	0	13.3333	0	6.66667	6.66667	0	0	13.3333	6.66667	13.3333	0	0	6.66667	13.3333	0	0	0	0	6.66667	0	0	0	0	0	0	0	0
0.43	0	0	0	0	6.66667	0	0	6.66667	0	0	0	0	20	0	0	0	6.66667	0	0	0	0	0	0	0	6.66667	0	0	0	6.66667	0	0	6.66667	0	0	0	0	0	0	0	6.66667	0	0	6.66667	0	0	13.3333	0	0	0
0.44	0	0	6.66667	0	6.66667	6.66667	6.66667	0	0	0	13.3333	6.66667	20	0	6.66667	6.66667	0	0	0	0	6.66667	0	0	6.66667	0	0	0	0	6.66667	0	0	0	13.3333	6.66667	0	6.66667	0	6.66667	0	0	6.66667	6.66667	0	0	6.66667	13.3333	0	6.66667	0
0.45	0	13.3333	0	0	6.66667	0	0	6.66667	6.66667	0	0	6.66667	0	0	0	0	26.6667	0	13.3333	6.66667	0	0	0	0	0	6.66667	0	6.66667	0	6.66667	0	0	0	0	0	0	0	0	6.66667	0	0	0	0	0	0	26.6667	6.66667	0	0
0.46	6.66667	0	13.3333	0	6.66667	0	0	0	0	0	0	13.3333	13.3333	6.66667	0	0	0	6.66667	6.66667	0	0	0	0	6.66667	0	0	13.3333	6.66667	0	6.66667	0	6.66667	0	6.66667	0	13.3333	6.66667	6.66667	6.66667	0	6.66667	0	0	6.66667	0	6.66667	0	0	0
0.47	0	6.66667	0	0	6.66667	6.66667	6.66667	6.66667	0	0	6.66667	0	6.66667	0	0	0	0	0	0	0	6.66667	0	6.66667	0	0	13.3333	0	0	0	0	0	6.66667	0	0	0	6.66667	6.66667	0	0	0	6.66667	0	0	6.66667	6.66667	20	0	6.66667	0
0.48	6.66667	0	6.66667	13.3333	0	0	6.66667	0	0	0	0	0	0	0	0	6.66667	0	6.66667	0	0	6.66667	6.66667	0	0	6.66667	6.66667	0	0	0	6.66667	6.66667	0	0	0	6.66667	13.3333	6.66667	0	0	0	0	0	6.66667	6.66667	6.66667	6.66667	0	0	6.66667
0.49	0	0	0	6.66667	0	0	0	0	0	0	6.66667	13.3333	6.66667	13.3333	0	0	0	6.66667	0	0	6.66667	0	0	0	0	6.66667	0	0	0	0	0	6.66667	0	13.3333	0	0	6.66667	6.66667	6.66667	0	13.3333	0	0	0	0	6.66667	6.66667	0	13.3333
0.5	0	0	6.66667	0	20	0	6.66667	0	0	0	0	0	0	0	6.66667	0	6.66667	0	0	0	0	0	0	6.66667	0	6.66667	0	6.66667	0	0	0	6.66667	0	0	6.66667	0	0	0	0	6.66667	6.66667	0	6.66667	6.66667	0	0	0	0	13.3333
fix-out timestamp	-0.810913	-0.810913	-0.810913	-0.810913	-0.810913	-0.810913	-0.810913	-0.810913	-0.810913	-0.810913	-0.810913	-0.810913	-0.810913	-0.810913	-0.810913	-0.810913	-0.810913	-0.810913	-0.810913	-0.810913	-0.810913	-0.810913	-0.810913	-0.810913	-0.810913	-0.810913	-0.810913	-0.810913	-0.810913	-0.810913	-0.810913	-0.810913	-0.810913	-0.810913	-0.810913	-0.810913	-0.810913	-0.810913	-0.810913	-0.810913	-0.810913	-0.810913	-0.810913	-0.810913	-0.810913	-0.810913	-0.810913	-0.810913	-0.810913
outcome timestamp
Trial Number	1	2	3	4	5	6	7	8	9	10	11	12	13	14	15	16	17	18	19	20	21	22	23	24	25	26	27	28	29	30	31	32	33	34	35	36	37	38	39	40	41	42	43	44	45	46	47	48	49
BF outcome response to reward
Moving median
BF outcome response to no reward
Moving median
BF evaluation response	0.8	1.73333	2.13333	3.33333	2.53333	2.93333	2.53333	3.2	3.73333	0.8	2	2	3.2	2.53333	2.8	0.666667	1.6	2.8	2.53333	3.6	3.73333	5.6	3.33333	2.66667	2.26667	2.66667	2.93333	2.8	2.93333	2.53333	3.46667	3.86667	5.33333	2.13333	1.33333	5.2	2	3.06667	2.13333	4	2	2.66667	3.46667	3.86667	2.93333	2.26667	0.933333	3.06667	4.26667
Moving median	2.13333	2.33333	2.53333	2.53333	2.53333	2.53333	2.53333	2.53333	2.73333	2.53333	2.66667	2.53333	2.26667	2.26667	2.26667	2.53333	2.66667	2.8	2.8	2.8	2.73333	2.73333	2.86667	2.86667	2.93333	2.86667	2.86667	2.86667	2.86667	2.86667	2.86667	2.93333	2.86667	3	2.8	3.26667	2.6	2.4	2.4	2.86667	3	2.8	2.8	2.8	3	2.86667	2.86667	2.86667	2.53333
Transition Trial		133
[truncated: 213 more columns]
