# Supplementary material for: The behavioral signature of stepwise learning strategy in male rats and its neural correlate in the basal forebrain
Source: Nat Commun. 2023 Jul 21;14:4415. doi: 10.1038/s41467-023-40145-9 (PMC10362048; doi:10.1038/s41467-023-40145-9)
Supplement: Supplementary file 4 — Source Data [file 41467_2023_40145_MOESM4_ESM.zip › Source_Data_Fig_3e3.xlsx]

## Sheet: Sheet 1
-4 trial relative to Transition		Light trial		No lick
TS(fix in)	0.286133
TS(light onset)	1.08618
TS(fix out)	1.80005
BF unit 1 spike timestamp	0.241752	0.420686	0.680719	0.902919	1.22725	1.48449	2.00839	2.03395	3.41329
BF unit 2 spike timestamp	0.518152	0.893919
BF unit 3 spike timestamp
BF unit 4 spike timestamp	0.263552	0.554286
BF unit 5 spike timestamp	0.0402191	0.147752	1.89812	1.98932	2.06219	2.78649	3.40232	3.47882
BF unit 6 spike timestamp	0.0602858	0.155719	0.361386	0.410719	0.570286	0.731119	0.929552	1.16509	1.23195	1.86562	1.95882	2.17119	2.70309	2.73549	3.30249
BF unit 7 spike timestamp	1.89032	2.89389
BF unit 8 spike timestamp	0.0903858	0.228586	0.420919	0.455852	0.569352	0.760519	0.830619	1.16932	1.20879	1.95075	2.11232	2.58482	3.28029
BF unit 9 spike timestamp	0.0330191	0.112252	0.306519	0.388086	0.505552	0.587519	2.61249
BF unit 10 spike timestamp	0.785752	2.61705
BF unit 11 spike timestamp	0.132286	0.179319	0.445952	0.504019	0.601886	0.841152	1.17899	1.22072	2.92015	3.44529
BF unit 12 spike timestamp	0.0184191	0.425586	0.555886	0.609686	0.697852	1.06902	1.17492	1.47085	2.81412	3.25369
BF unit 13 spike timestamp	0.144219	0.283386	0.469086	0.587619	0.656019	0.750286	0.776652	0.813652	1.14882
BF unit 14 spike timestamp	0.0251525	0.0734191	0.129352	0.301852	0.335886	0.408652	0.502386	0.606719	0.670519	0.887386	1.29809	2.01415	2.35979	2.71682	3.18852	3.46799
BF unit 15 spike timestamp	0.202086	0.335719	0.375852	0.511819	0.597586	1.17772	2.57789	2.81269	3.28482
population firing rate	4.45154	4.59118	4.67579	4.71315	4.72536	4.7428	4.77251	4.81993	4.87495	4.92774	4.9683	4.98685	4.98542	4.96412	4.92485	4.85701	4.7384	4.57956	4.39462	4.1859	3.97194	3.77176	3.61724	3.52213	3.48075	3.4968	3.55474	3.63531	3.71727	3.79331	3.8708	3.94284	4.01714	4.12941	4.31198	4.54863	4.80424	5.07018	5.33694	5.58082	5.76603	5.89024	5.9847	6.05514	6.09529	6.10158	6.05936	5.97238	5.87656
time bin	0	0.01	0.02	0.03	0.04	0.05	0.06	0.07	0.08	0.09	0.1	0.11	0.12	0.13	0.14	0.15	0.16	0.17	0.18	0.19	0.2	0.21	0.22	0.23	0.24	0.25	0.26	0.27	0.28	0.29	0.3	0.31	0.32	0.33	0.34	0.35	0.36	0.37	0.38	0.39	0.4	0.41	0.42	0.43	0.44	0.45	0.46	0.47	0.48
-2 trial relative to Transition		Catch trial		No lick
TS(fix in)	0.366211
TS(light onset)	0.866211
TS(fix out)	1.80005
BF unit 1 spike timestamp	0.341955	0.670922	1.00102	1.59075	1.86392	2.87165
BF unit 2 spike timestamp	0.683655	2.57362	3.36626
BF unit 3 spike timestamp	0.649622
BF unit 4 spike timestamp	0.140088	0.533322	0.666322
BF unit 5 spike timestamp	0.250188	1.91679	2.04359	2.40039	2.55225	2.76172	2.81619	3.24832
BF unit 6 spike timestamp	0.229688	0.321322	0.489355	0.523922	0.600322	0.868455	1.15672	1.69972	2.21896	2.49819	2.86742	3.05236
BF unit 7 spike timestamp	0.480755	0.523488	2.04866	2.23875	2.78079	3.07052	3.27789
BF unit 8 spike timestamp	0.187688	0.481822	0.521322	0.578588	0.943355	1.57252	1.87855	2.11302	2.36399	2.80202	2.99295	3.26025
BF unit 9 spike timestamp	0.0554549	0.264488	0.413288	0.503855	0.548555	0.850755	2.54062	2.73725	2.82262	3.12169	3.37219
BF unit 10 spike timestamp	0.170355	0.717888	2.36069	2.61085	2.75765	2.80189	2.98212	3.17332	3.49126
BF unit 11 spike timestamp	0.387022	0.491422	0.562088	2.00266	2.81775	3.28586
BF unit 12 spike timestamp	0.120055	0.306755	0.450822	0.536955	0.574155	0.800322	0.926122	1.29565	2.67039	2.98269	3.25002
BF unit 13 spike timestamp	0.0608216	0.152188	0.333655	0.508788	0.553055	0.649022	0.723788	0.837588
BF unit 14 spike timestamp	0.0414216	0.279722	0.396655	0.567955	0.894388	1.66542	1.95029	2.12792	2.52832	2.76095	2.78512	2.90072	3.16926	3.32879
BF unit 15 spike timestamp	0.169588	0.268488	0.472755	0.493455	0.516355	0.532955	0.677322	0.880255	2.45539	2.75279	2.93632	3.10462
population firing rate	1.58212	1.78855	1.93567	2.04488	2.12932	2.19743	2.26986	2.34784	2.44588	2.57563	2.73129	2.90358	3.07174	3.22084	3.35172	3.46686	3.55604	3.62543	3.66886	3.68248	3.67919	3.65926	3.63858	3.6472	3.69844	3.80187	3.94829	4.09648	4.21918	4.27727	4.25148	4.15822	4.01987	3.86283	3.70105	3.53481	3.37888	3.2471	3.13709	3.07273	3.10204	3.26473	3.57456	4.06041	4.73552	5.55402	6.45727	7.39324	8.32106
time bin	0	0.01	0.02	0.03	0.04	0.05	0.06	0.07	0.08	0.09	0.1	0.11	0.12	0.13	0.14	0.15	0.16	0.17	0.18	0.19	0.2	0.21	0.22	0.23	0.24	0.25	0.26	0.27	0.28	0.29	0.3	0.31	0.32	0.33	0.34	0.35	0.36	0.37	0.38	0.39	0.4	0.41	0.42	0.43	0.44	0.45	0.46	0.47	0.48
6 trial relative to Transition		No-fix lick trial		Right lick
TS(right lick)	2.36987	2.61792	2.69995	2.99805	3.15771	3.25781	3.45996
BF unit 1 spike timestamp	0.0540432	0.0789432	1.91421	2.12251	2.15894	2.97014	3.33031
BF unit 2 spike timestamp	0.0555766	1.30718	1.88114	2.00224	2.46571	2.85808
BF unit 3 spike timestamp	1.94281	2.93388
BF unit 4 spike timestamp	0.0308766	0.37021	1.30424	1.88188	2.38734	2.48964
BF unit 5 spike timestamp	1.16228	1.24548	1.47111	1.63648	3.41814
BF unit 6 spike timestamp	0.108543	0.353877	0.42421	0.69241	0.96981	1.08098	1.15361	1.19758	1.40824	1.54454	1.63251	1.75924	1.79831	1.84241	2.24224	2.48571	2.70568	2.91931	2.97834	3.21991	3.39691
BF unit 7 spike timestamp	1.04624	1.32924
BF unit 8 spike timestamp	0.103543	0.112343	1.05628	1.17681	1.26044	1.39561	1.50648	1.57914	1.77868	1.79931	1.83151	1.86268	1.86404	1.98998	2.02788	2.46481	2.66191	2.93068	2.97568	3.12291	3.21194	3.27371
BF unit 9 spike timestamp	0.0387766	0.133777	0.210277	0.390243	0.491543	0.85531	1.04584	1.06978	1.11331	1.25971	1.68694	1.77011	1.77784	1.94494	2.37114	2.55218	2.87984	3.08561
BF unit 10 spike timestamp	0.0393766	0.213443	0.489443	0.74441	1.21408	1.30208	1.44151	1.58188	1.78304	1.82721	1.88038	2.12138	2.98804
BF unit 11 spike timestamp	0.10361	0.189343	1.05358	1.86688	2.09451	3.15414	3.38818
BF unit 12 spike timestamp	0.0415099	0.199443	0.34021	0.524977	0.669077	0.940577	1.17754	1.54571	1.74291	1.80251	1.83328	2.00524	2.33828	2.48934	2.57954	3.10791
BF unit 13 spike timestamp	0.261443	0.647543	1.24074	1.43774	1.52861	1.74371	1.82601
BF unit 14 spike timestamp	0.00697656	0.0104766	0.0437099	0.0630766	0.113143	0.212043	0.477277	0.540477	0.677243	0.844943	1.09051	1.17511	1.22058	1.32624	1.67484	1.75294	1.78794	1.80568	1.82594	1.84604	1.86301	1.89094	1.95324	2.41951	2.50894	2.91134	2.93531	3.28654
BF unit 15 spike timestamp	0.0435432	0.0628766	0.292877	1.78344	1.86451
population firing rate	9.154	9.43478	9.64893	9.81143	9.89814	9.89284	9.76825	9.50291	9.08102	8.49495	7.76413	6.93966	6.13325	5.43065	4.86608	4.4756	4.20929	4.0203	3.88309	3.76755	3.68395	3.63972	3.61057	3.52859	3.35873	3.1161	2.83635	2.55845	2.3212	2.15978	2.10263	2.15483	2.28354	2.43501	2.56758	2.66945	2.73159	2.74847	2.70449	2.60355	2.49693	2.40822	2.33119	2.28679	2.29307	2.36357	2.49203	2.63883	2.77682
time bin	0	0.01	0.02	0.03	0.04	0.05	0.06	0.07	0.08	0.09	0.1	0.11	0.12	0.13	0.14	0.15	0.16	0.17	0.18	0.19	0.2	0.21	0.22	0.23	0.24	0.25	0.26	0.27	0.28	0.29	0.3	0.31	0.32	0.33	0.34	0.35	0.36	0.37	0.38	0.39	0.4	0.41	0.42	0.43	0.44	0.45	0.46	0.47	0.48
9 trial relative to Transition		Light trial		Right lick
TS(right lick)	2.45825	2.57617	2.69995	2.83618	2.94434	3.05615	3.16821	3.29224	3.41602
TS(right reward)	2.69995	2.83618	2.94434
TS(fix in)	0.624268
TS(light onset)	0.974121
TS(fix out)	1.92627
BF unit 1 spike timestamp	1.31195	1.54218	1.63425	1.83678	2.31132	2.54932	2.57435	2.63062	2.82535	2.85518
BF unit 2 spike timestamp	0.133117	0.302517	0.540783	0.802383	1.08802	1.26718	1.40485	1.48762	2.35978	2.45545	2.54522	2.97392	3.18195
BF unit 3 spike timestamp	0.102317	1.35948	2.46782	2.81992
BF unit 4 spike timestamp	0.296383	0.668117	0.835983	2.42995	2.48958	2.81198	2.82505
BF unit 5 spike timestamp	0.000216797	0.0573501	0.110583	0.287883	1.52978	2.01995	2.06188	2.15568	2.94312
BF unit 6 spike timestamp	0.0756835	0.64825	0.705983	0.85265	1.00172	1.10768	1.47042	1.55192	2.01038	2.07235	2.12392	2.23198	2.24592	2.27095	2.31245	2.41485	2.46418	2.69972	2.80148	2.82648	2.99095	3.20145	3.34525
BF unit 7 spike timestamp	2.84202
BF unit 8 spike timestamp	0.27465	0.276683	0.494117	0.565917	0.688817	0.780783	0.837217	1.04245	1.13145	2.03098	2.09288	2.20385	2.22992	2.26085	2.30732	2.34448	2.44425	2.47942	2.50562	2.53462	2.78048	2.79288	2.81245	2.82322	2.83005	2.85402	3.04868	3.22288
BF unit 9 spike timestamp	0.0390168	0.10235	0.286417	0.460317	0.70145	0.90715	1.11132	1.32415	2.25772	2.29762	2.40112	2.43515	2.46258	2.46622	2.77155	2.78662	2.79472	2.81408
BF unit 10 spike timestamp	0.0543501	0.140017	0.418317	1.53512	2.23158	2.29388	2.40045	2.44705	2.47555	2.67048	2.78155	2.79175	2.81192	2.83228	2.84732	3.04655	3.12875	3.31502
BF unit 11 spike timestamp	0.0618501	0.15695	0.430117	0.814417	0.900417	1.52642	2.15892	2.29878	2.37802	2.42685	2.51638	2.78038	2.78905	2.79828	2.93572	3.04305	3.11772
BF unit 12 spike timestamp	0.0469501	0.15475	0.27465	0.447383	0.58085	0.73865	0.822783	0.956483	1.04308	1.11255	1.19362	1.33798	1.46888	1.53952	2.28515	2.46662	2.52802	2.66865	2.76428	2.78385	2.79342	2.83272	3.01985	3.10688	3.30518
BF unit 13 spike timestamp	0.0844168	0.249517	0.40265	0.45405	0.544617	0.64675	0.848283	0.943183	1.11995	1.32652	1.61298	2.67525	2.79542	2.80715	2.82292	2.94098	3.01068	3.17102	3.29315
BF unit 14 spike timestamp	0.11165	0.113683	0.259817	0.273817	0.294783	0.486217	0.72275	0.78305	0.965117	1.05898	1.08768	1.42595	1.53615	2.02472	2.07402	2.09888	2.23258	2.24028	2.26392	2.28245	2.30885	2.35088	2.37618	2.39748	2.43942	2.46418	2.48525	2.50265	2.51988	2.54115	2.78818	2.79625	2.80005	2.81032	2.84125	2.84845	2.85102	2.96988	3.01998	3.05902
BF unit 15 spike timestamp	0.0174168	0.108817	0.43455	0.65145	0.80085	1.53782	2.22478	2.24765	2.31898	2.41715	2.48478	2.60558	2.76685	2.78308	2.79105	2.80512	2.81225	2.84568	2.92822	2.95378	2.98182	3.04728
population firing rate	5.34082	5.61956	5.95906	6.36263	6.78009	7.19235	7.58312	7.93624	8.21994	8.38848	8.3991	8.21712	7.82686	7.24888	6.52044	5.69217	4.83765	4.01872	3.30813	2.79723	2.55964	2.65876	3.08579	3.71817	4.44329	5.18262	5.84225	6.33537	6.58995	6.56928	6.27517	5.74789	5.04836	4.25287	3.4744	2.81033	2.34787	2.15633	2.23861	2.531	2.9793	3.51547	4.02136	4.4238	4.68703	4.81588	4.82711	4.71971	4.51733
time bin	0	0.01	0.02	0.03	0.04	0.05	0.06	0.07	0.08	0.09	0.1	0.11	0.12	0.13	0.14	0.15	0.16	0.17	0.18	0.19	0.2	0.21	0.22	0.23	0.24	0.25	0.26	0.27	0.28	0.29	0.3	0.31	0.32	0.33	0.34	0.35	0.36	0.37	0.38	0.39	0.4	0.41	0.42	0.43	0.44	0.45	0.46	0.47	0.48
22 trial relative to Transition		Catch trial		Right lick
TS(right lick)	2.4541	2.58008	2.69995	3.02612
TS(fix in)	0.466064
TS(light onset)	1.26611
TS(fix out)	1.92212
BF unit 1 spike timestamp	0.0686176	0.756051	0.820918	1.00892	1.15015	1.64768	2.21382	2.33552	2.43518	2.50142
BF unit 2 spike timestamp	1.09368	2.38528	2.62248	3.12872
BF unit 3 spike timestamp
BF unit 4 spike timestamp	0.651051	0.733684	1.06708	2.44512
BF unit 5 spike timestamp	0.0103509	0.153918	0.361884	0.408151	0.475384	0.765918	1.95672	1.99775	2.08978	2.11408	3.38138	3.47318
BF unit 6 spike timestamp	0.101018	0.206184	0.322451	0.501818	0.523118	0.604184	0.749051	0.773918	1.63768	1.98698	2.02205	2.06498	2.15165	2.16872	2.18092	2.20645	2.27695	2.72398
BF unit 7 spike timestamp	0.580618	2.40465
BF unit 8 spike timestamp	0.00588424	0.105184	0.519184	0.579718	0.585951	0.633818	0.660951	0.762418	0.775218	0.837951	1.01342	1.94455	2.06072	2.10358	2.14662	2.19132	2.32598	2.38188	3.41408
BF unit 9 spike timestamp	0.344118	0.490518	0.560484	0.647318	0.764484	0.802618	2.02428	2.04442	2.16178	2.17402	2.41508	2.68835
BF unit 10 spike timestamp	0.109918	0.471884	0.598051	0.801551	2.08728	2.20158	2.32112	2.44492	3.41592
BF unit 11 spike timestamp	0.398018	0.514284	0.566818	0.732618	0.844718	2.03398	2.06568	2.12688	2.23742	2.45422	2.65228
BF unit 12 spike timestamp	0.125718	0.297551	0.429284	0.560651	0.641151	0.718851	1.10188	1.44618	2.17195	2.32302	2.52028	2.76115
BF unit 13 spike timestamp	0.438951	0.623018	0.736518	0.772884	0.812451	0.963051	1.12182
BF unit 14 spike timestamp	0.340351	0.531184	0.538251	0.567684	0.603484	0.609884	0.659218	0.728884	0.789784	0.798884	1.00932	2.03925	2.07078	2.20162	2.20405	2.27482	2.32498	2.40102	2.48748	3.28085
BF unit 15 spike timestamp	0.133818	0.232218	0.459851	0.525651	0.566151	0.590084	0.762518	0.797051	2.09322	2.15925	2.24688	2.32678	2.41868	2.45065
population firing rate	2.65298	2.48582	2.39315	2.37695	2.43723	2.57363	2.77061	3.01474	3.27795	3.53152	3.74496	3.88698	3.95159	3.91896	3.77788	3.55499	3.27009	2.9485	2.61879	2.29616	1.99516	1.75665	1.60182	1.51622	1.49335	1.53525	1.63818	1.79301	1.98598	2.19994	2.41587	2.62871	2.84774	3.0535	3.22771	3.36899	3.46479	3.52071	3.55997	3.60731	3.68672	3.81935	4.00752	4.26272	4.60459	5.03096	5.48984	5.94045	6.39917
time bin	0	0.01	0.02	0.03	0.04	0.05	0.06	0.07	0.08	0.09	0.1	0.11	0.12	0.13	0.14	0.15	0.16	0.17	0.18	0.19	0.2	0.21	0.22	0.23	0.24	0.25	0.26	0.27	0.28	0.29	0.3	0.31	0.32	0.33	0.34	0.35	0.36	0.37	0.38	0.39	0.4	0.41	0.42	0.43	0.44	0.45	0.46	0.47	0.48
25 trial relative to Transition		Light trial		Right lick
TS(right lick)	2.46216	2.57202	2.69995	2.82397	2.92603	3.03003	3.13013	3.23804	3.35596	3.48193
TS(right reward)	2.69995	2.82397	2.92603
TS(fix in)	0.358398
TS(light onset)	0.708008
TS(fix out)	1.68799
BF unit 1 spike timestamp	0.58711	0.79231	1.22971	1.76964	1.97624	2.18201	2.28684	2.82284	2.84581	2.87824	2.99911	3.14624
BF unit 2 spike timestamp	0.611676	1.42458	2.48344	2.80501	2.82488	3.10711
BF unit 3 spike timestamp	2.80784	3.31174
BF unit 4 spike timestamp	0.61801	2.53148	2.95834
BF unit 5 spike timestamp	0.0363763	0.289976	0.347943	1.81714	2.10941
BF unit 6 spike timestamp	0.243776	0.338543	0.413776	0.440743	0.503576	0.532243	0.74781	0.84711	0.93771	1.09728	1.65811	1.88531	2.05264	2.15878	2.18274	2.25038	2.49808	2.73034	2.78171	2.78641	2.99168	3.23584	3.35084	3.45174
BF unit 7 spike timestamp	0.494943	2.13071	2.20718	2.29911	2.84108	2.88241	2.93864	3.02941
BF unit 8 spike timestamp	0.325043	0.411876	0.596776	0.640243	0.819076	0.961143	1.32874	1.40911	1.70028	1.98408	2.13284	2.18254	2.21741	2.37164	2.43821	2.44358	2.78991	2.82151	2.85021	2.86491	2.87981	2.90311	2.94034	3.01918	3.22078
BF unit 9 spike timestamp	0.266443	0.408476	0.437376	0.464643	0.67491	0.74071	0.84991	1.29844	2.11751	2.17961	2.23328	2.25851	2.56098	2.75394	2.76234	2.77064	2.77751	2.78374	2.80014	3.05121	3.44651
BF unit 10 spike timestamp	0.20191	0.449143	0.507176	0.758576	2.09491	2.22534	2.30448	2.45538	2.64671	2.78114	2.78928	2.79564	2.80321	2.81038	2.81781	2.82408	2.83428	3.19578
BF unit 11 spike timestamp	0.33331	0.43011	0.609376	0.639043	0.748743	1.43194	2.16288	2.17848	2.22898	2.32214	2.35411	2.77681	2.78601	2.79381	2.81484	2.83678	2.95018	3.24814
BF unit 12 spike timestamp	0.436376	0.570543	0.70491	0.801076	0.931643	1.12331	1.30988	1.47758	2.17408	2.34611	2.48164	2.52298	2.79561	2.80251	2.95428	3.42424
BF unit 13 spike timestamp	0.532176	0.732076	0.823576	0.97131	1.28688	1.31291	2.76354	2.78244	2.79151	2.80021	2.85144	2.95254	2.97921	3.08321	3.16674	3.24494	3.40454
BF unit 14 spike timestamp	0.20041	0.320576	0.333076	0.447043	0.588776	0.622543	0.870376	0.88911	1.35148	1.74938	2.00691	2.12198	2.19678	2.27408	2.47978	2.52558	2.76401	2.80954	2.82821	2.85051	2.86331	2.88861	3.01401	3.14648	3.44094
BF unit 15 spike timestamp	0.15241	0.259176	0.326543	0.448576	0.514476	0.552143	0.742543	0.809543	2.16531	2.22254	2.24691	2.36391	2.41091	2.77314	2.78008	2.79271	2.79814	2.81038	2.83888	2.98624	3.04251	3.05691
population firing rate	0.776204	0.800715	0.802908	0.786035	0.752368	0.703561	0.655988	0.62298	0.601972	0.590831	0.587473	0.617789	0.706042	0.844392	1.02054	1.23295	1.46274	1.68949	1.92127	2.15158	2.37406	2.58305	2.75998	2.90323	3.0706	3.31772	3.65086	4.0404	4.43764	4.80727	5.11646	5.33773	5.46552	5.50259	5.45974	5.39719	5.39103	5.48411	5.66816	5.89862	6.15502	6.42867	6.72346	7.04142	7.36839	7.63301	7.75535	7.71044	7.50226
time bin	0	0.01	0.02	0.03	0.04	0.05	0.06	0.07	0.08	0.09	0.1	0.11	0.12	0.13	0.14	0.15	0.16	0.17	0.18	0.19	0.2	0.21	0.22	0.23	0.24	0.25	0.26	0.27	0.28	0.29	0.3	0.31	0.32	0.33	0.34	0.35	0.36	0.37	0.38	0.39	0.4	0.41	0.42	0.43	0.44	0.45	0.46	0.47	0.48
33 trial relative to Transition		Catch trial		Right lick
TS(right lick)	2.45996	2.57593	2.69995	2.83594	2.99805
TS(fix in)	0.397949
TS(light onset)	1.198
TS(fix out)	1.73193
BF unit 1 spike timestamp	0.435977	0.514977	0.71071	1.14618	1.29924	1.54294	1.64794	1.68974	1.98164	2.02298	2.14411	2.18468	2.23991
BF unit 2 spike timestamp	0.298743	0.461243	0.817777	0.994177	1.40128	1.47444	1.76124	2.15238	2.35161	2.48544
BF unit 3 spike timestamp	2.25784	3.12464
BF unit 4 spike timestamp	1.99748	2.12531	2.19521	2.49531
BF unit 5 spike timestamp	0.30971	1.09854	1.38601	1.40641	1.89771
BF unit 6 spike timestamp	0.285043	0.37131	0.413377	0.44761	0.486543	0.55941	0.765643	0.991877	1.03754	1.09448	1.46084	1.55758	1.59194	1.63968	1.70918	1.95288	1.99634	2.10948	2.13768	2.16718	2.53198	2.77461	3.01418	3.20541	3.38268
BF unit 7 spike timestamp	0.405977	0.493343	2.13564	2.25891
BF unit 8 spike timestamp	0.0116434	0.281677	0.363577	0.440843	0.58471	0.590777	0.874677	1.08531	1.09084	1.19508	1.48171	1.56701	1.73641	1.76234	1.79404	1.94244	2.00334	2.02961	2.03438	2.11371	2.13768	2.15758	2.16154	2.17134	2.20108	2.22881	2.23351	2.24988	2.36504	3.40244
BF unit 9 spike timestamp	0.323277	0.42471	0.71771	0.985577	1.07761	1.39534	1.41671	1.98224	1.99384	2.09308	2.12414	2.24001	2.45298	2.71004	3.30828
BF unit 10 spike timestamp	0.40871	1.41114	1.68538	1.83731	2.00544	2.12104	2.16288	2.21754	2.28414	3.39718
BF unit 11 spike timestamp	0.445143	0.812343	1.09911	1.39818	1.45064	1.92878	1.99434	2.08461	2.10111	2.12974	2.18668	2.29961	2.60844	3.28104
BF unit 12 spike timestamp	0.375277	0.557443	0.749943	0.988277	1.12528	1.36738	1.42121	1.68211	2.00691	2.14921	2.20724	2.24088	2.31118	2.43311	2.49794	2.73581	2.96641
BF unit 13 spike timestamp	0.622043	0.882543	1.10604	1.42228	2.14881	2.21124	2.25444	2.43211	2.49068
BF unit 14 spike timestamp	0.46291	0.52571	0.578077	0.71941	0.839343	0.98721	1.00484	1.08188	1.41828	1.42148	1.43634	1.58778	1.64631	1.70418	1.75804	1.82304	1.91501	1.92348	2.00361	2.08384	2.09904	2.12138	2.15568	2.18771	2.19814	2.23334	2.29504	2.33914	2.44514
BF unit 15 spike timestamp	0.362877	0.489343	0.663743	1.04964	1.13888	1.38838	1.83291	1.99311	2.02514	2.14928	2.18758	2.21668	2.24524	3.41114
population firing rate	1.20696	1.06166	0.921408	0.786035	0.655608	0.530634	0.412234	0.302297	0.203594	0.11978	0.0551623	0.0141039	0	0	0	0	0	0	0	0.0141039	0.0692662	0.188793	0.390272	0.684009	1.05801	1.47903	1.90968	2.33989	2.77375	3.20092	3.59754	3.92837	4.20633	4.46313	4.69007	4.89519	5.11666	5.39124	5.72273	6.08168	6.4644	6.85099	7.19299	7.44591	7.57318	7.56349	7.41769	7.17696	6.86267
time bin	0	0.01	0.02	0.03	0.04	0.05	0.06	0.07	0.08	0.09	0.1	0.11	0.12	0.13	0.14	0.15	0.16	0.17	0.18	0.19	0.2	0.21	0.22	0.23	0.24	0.25	0.26	0.27	0.28	0.29	0.3	0.31	0.32	0.33	0.34	0.35	0.36	0.37	0.38	0.39	0.4	0.41	0.42	0.43	0.44	0.45	0.46	0.47	0.48
34 trial relative to Transition		No-fix lick trial		Right lick
TS(right lick)	2.43799	2.56396	2.69995	2.89795
BF unit 1 spike timestamp	0.274841	0.359675	2.27614	2.32831	2.40567
BF unit 2 spike timestamp	0.310141	1.08504	1.55661	2.09761	2.19257
BF unit 3 spike timestamp
BF unit 4 spike timestamp	2.24331	2.45081
BF unit 5 spike timestamp	0.0580414	0.450041	0.975108	1.16227	1.83304	1.91637	2.18634
BF unit 6 spike timestamp	0.0228081	0.265241	1.27697	1.83564	1.88151	1.93441	2.10607	2.12107	2.13487	2.15184	2.21681	2.31501	2.68741
BF unit 7 spike timestamp	1.18031	1.45297	2.14604	2.21561	2.35174
BF unit 8 spike timestamp	0.164541	0.534475	0.886808	1.31724	1.58017	1.86884	1.98954	2.19101	2.20774	2.24107	2.28657	2.32621	2.34351	2.38124	2.46037	2.66174	2.85184	3.46534
BF unit 9 spike timestamp	0.160775	1.34254	1.79964	2.06297	2.11874	2.20157	2.29054	2.31201	2.34637	2.66757
BF unit 10 spike timestamp	0.0301747	0.110241	0.197308	0.256508	0.370675	0.876341	1.28987	1.78677	1.98141	2.12741	2.19741	2.26317	2.34824	2.69091
BF unit 11 spike timestamp	0.650475	1.77891	1.92607	1.96697	2.05067	2.19297	2.20754	2.27407	2.30601	2.33904
BF unit 12 spike timestamp	0.0752414	0.276608	0.506441	0.784641	1.09644	1.33547	1.62721	1.82744	2.06774	2.20364	2.55734
BF unit 13 spike timestamp	1.20271	2.08301
BF unit 14 spike timestamp	0.112875	0.210808	0.336575	0.810141	1.13717	1.47167	1.51547	1.71774	1.86641	1.86867	2.06841	2.17914	2.20687	2.26611	2.27404	2.34401	2.51497
BF unit 15 spike timestamp	0.0751414	0.263108	0.850841	1.08264	1.23767	1.51527	1.80394	1.91924	2.02187	2.07277	2.10027	2.12371	2.20021	2.26967	2.29284	2.30797	2.34971
population firing rate	2.67634	2.83577	2.99772	3.17385	3.33692	3.46833	3.55359	3.60925	3.64869	3.65528	3.61408	3.52747	3.4236	3.32582	3.22871	3.11268	2.97395	2.85305	2.80303	2.85654	2.99474	3.17712	3.40159	3.6341	3.82578	3.97371	4.07883	4.14593	4.16903	4.13198	4.03807	3.89564	3.70326	3.44979	3.14366	2.81208	2.4986	2.24519	2.04616	1.86277	1.669	1.46798	1.29166	1.15572	1.07222	1.06271	1.1139	1.20717	1.3201
time bin	0	0.01	0.02	0.03	0.04	0.05	0.06	0.07	0.08	0.09	0.1	0.11	0.12	0.13	0.14	0.15	0.16	0.17	0.18	0.19	0.2	0.21	0.22	0.23	0.24	0.25	0.26	0.27	0.28	0.29	0.3	0.31	0.32	0.33	0.34	0.35	0.36	0.37	0.38	0.39	0.4	0.41	0.42	0.43	0.44	0.45	0.46	0.47	0.48
[truncated: 302 more columns]
